# Supplementary material for: Nano-to-Submicron Hydroxyapatite Coatings for Magnesium-based Bioresorbable Implants – Deposition, Characterization, Degradation, Mechanical Properties, and Cytocompatibility
Source: Sci Rep. 2019 Jan 28;9:810. doi: 10.1038/s41598-018-37123-3 (PMC6349930; doi:10.1038/s41598-018-37123-3)
Supplement: Supplementary file 1 — Dataset for SREP-18-29489A [file 41598_2018_37123_MOESM1_ESM.zip]

Archive with 422 entries (376 files):
- SupplementalDataFiles/._.DS_Store
- SupplementalDataFiles/._Figure 1
- SupplementalDataFiles/._Figure 10
- SupplementalDataFiles/._Figure 11
- SupplementalDataFiles/._Figure 12
- SupplementalDataFiles/._Figure 13
- SupplementalDataFiles/._Figure 14
- SupplementalDataFiles/._Figure 15
- SupplementalDataFiles/._Figure 16
- SupplementalDataFiles/._Figure 17
- SupplementalDataFiles/._Figure 18
- SupplementalDataFiles/._Figure 2
- SupplementalDataFiles/._Figure 3
- SupplementalDataFiles/._Figure 4
- SupplementalDataFiles/._Figure 5
- SupplementalDataFiles/._Figure 6
- SupplementalDataFiles/._Figure 7
- SupplementalDataFiles/._Figure 8
- SupplementalDataFiles/._Figure 9
- SupplementalDataFiles/.DS_Store
- SupplementalDataFiles/Figure 1/
- SupplementalDataFiles/Figure 1/._.DS_Store
- SupplementalDataFiles/Figure 1/._Figure 1a, 1a'
- SupplementalDataFiles/Figure 1/._Figure 1b, 1b'
- SupplementalDataFiles/Figure 1/._Figure 1c
- SupplementalDataFiles/Figure 1/.DS_Store
- SupplementalDataFiles/Figure 1/Figure 1a, 1a'/
- SupplementalDataFiles/Figure 1/Figure 1a, 1a'/._.DS_Store
- SupplementalDataFiles/Figure 1/Figure 1a, 1a'/._Figure 1a1.tif
- SupplementalDataFiles/Figure 1/Figure 1a, 1a'/._Figure 1a1'.tif
- SupplementalDataFiles/Figure 1/Figure 1a, 1a'/.DS_Store
- SupplementalDataFiles/Figure 1/Figure 1a, 1a'/Figure 1a1.tif
- SupplementalDataFiles/Figure 1/Figure 1a, 1a'/Figure 1a1'.tif
- SupplementalDataFiles/Figure 1/Figure 1b, 1b'/
- SupplementalDataFiles/Figure 1/Figure 1b, 1b'/._.DS_Store
- SupplementalDataFiles/Figure 1/Figure 1b, 1b'/._Figure 1b1.tif
- SupplementalDataFiles/Figure 1/Figure 1b, 1b'/._Figure 1b1'.tif
- SupplementalDataFiles/Figure 1/Figure 1b, 1b'/.DS_Store
- SupplementalDataFiles/Figure 1/Figure 1b, 1b'/Figure 1b1.tif
- SupplementalDataFiles/Figure 1/Figure 1b, 1b'/Figure 1b1'.tif
- SupplementalDataFiles/Figure 1/Figure 1c/
- SupplementalDataFiles/Figure 1/Figure 1c/.DS_Store
- SupplementalDataFiles/Figure 1/Figure 1c/mHA powder.xlsx
- SupplementalDataFiles/Figure 1/Figure 1c/nHA powder.xlsx
- SupplementalDataFiles/Figure 10/
- SupplementalDataFiles/Figure 10/._Figure 10 (a1).tif
- SupplementalDataFiles/Figure 10/._Figure 10 (a2).tif
- SupplementalDataFiles/Figure 10/._Figure 10 (a3).tif
- SupplementalDataFiles/Figure 10/Figure 10 (a1).tif
- SupplementalDataFiles/Figure 10/Figure 10 (a2).tif
- SupplementalDataFiles/Figure 10/Figure 10 (a3).tif
- SupplementalDataFiles/Figure 11/
- SupplementalDataFiles/Figure 11/.DS_Store
- SupplementalDataFiles/Figure 11/Figure 11.xlsx
- SupplementalDataFiles/Figure 12/
- SupplementalDataFiles/Figure 12/.DS_Store
- SupplementalDataFiles/Figure 12/Figure 12.xlsx
- SupplementalDataFiles/Figure 13/
- SupplementalDataFiles/Figure 13/._.DS_Store
- SupplementalDataFiles/Figure 13/._Figure 13 (mHA_100).xlsx
- SupplementalDataFiles/Figure 13/._Figure 13 (mHA_400).xlsx
- SupplementalDataFiles/Figure 13/._Figure 13 (nHA_100).xlsx
- SupplementalDataFiles/Figure 13/._Figure 13 (nHA_400).xlsx
- SupplementalDataFiles/Figure 13/._Figure 13(Mg).xlsx
- SupplementalDataFiles/Figure 13/.DS_Store
- SupplementalDataFiles/Figure 13/Figure 13 (mHA_100).xlsx
- SupplementalDataFiles/Figure 13/Figure 13 (mHA_400).xlsx
- SupplementalDataFiles/Figure 13/Figure 13 (nHA_100).xlsx
- SupplementalDataFiles/Figure 13/Figure 13 (nHA_400).xlsx
- SupplementalDataFiles/Figure 13/Figure 13(Mg).xlsx
- SupplementalDataFiles/Figure 14/
- SupplementalDataFiles/Figure 14/._Figure 14(a).xlsx
- SupplementalDataFiles/Figure 14/._Figure 14(b).xlsx
- SupplementalDataFiles/Figure 14/Figure 14(a).xlsx
- SupplementalDataFiles/Figure 14/Figure 14(b).xlsx
- SupplementalDataFiles/Figure 15/
- SupplementalDataFiles/Figure 15/._Figure 15(a).xlsx
- SupplementalDataFiles/Figure 15/._Figure 15(b).xlsx
- SupplementalDataFiles/Figure 15/._Figure 15(c).xlsx
- SupplementalDataFiles/Figure 15/Figure 15(a).xlsx
- SupplementalDataFiles/Figure 15/Figure 15(b).xlsx
- SupplementalDataFiles/Figure 15/Figure 15(c).xlsx
- SupplementalDataFiles/Figure 16/
- SupplementalDataFiles/Figure 16/._.DS_Store
- SupplementalDataFiles/Figure 16/._Figure 16(a).xlsx
- SupplementalDataFiles/Figure 16/._Figure 16(b).xlsx
- SupplementalDataFiles/Figure 16/._Figure 16(c).xlsx
- SupplementalDataFiles/Figure 16/.DS_Store
- SupplementalDataFiles/Figure 16/Figure 16(a).xlsx
- SupplementalDataFiles/Figure 16/Figure 16(b).xlsx
- SupplementalDataFiles/Figure 16/Figure 16(c).xlsx
- SupplementalDataFiles/Figure 17/
- SupplementalDataFiles/Figure 17/._Figure 17(a).xlsx
- SupplementalDataFiles/Figure 17/._Figure 17(b).xlsx
- SupplementalDataFiles/Figure 17/Figure 17(a).xlsx
- SupplementalDataFiles/Figure 17/Figure 17(b).xlsx
- SupplementalDataFiles/Figure 18/
- SupplementalDataFiles/Figure 18/._Figure 18(a).xlsx
- SupplementalDataFiles/Figure 18/._Figure 18(b).xlsx
- SupplementalDataFiles/Figure 18/Figure 18(a).xlsx
- SupplementalDataFiles/Figure 18/Figure 18(b).xlsx
- SupplementalDataFiles/Figure 19/
- SupplementalDataFiles/Figure 19/Figure 19(a).xlsx
- SupplementalDataFiles/Figure 19/Figure 19(b).xlsx
- SupplementalDataFiles/Figure 2/
- SupplementalDataFiles/Figure 2/._.DS_Store
- SupplementalDataFiles/Figure 2/._Figure 2a1, a1'
- SupplementalDataFiles/Figure 2/._Figure 2a2, a2'
- SupplementalDataFiles/Figure 2/._Figure 2b1, b1'
- SupplementalDataFiles/Figure 2/._Figure 2b2, b2'
- SupplementalDataFiles/Figure 2/.DS_Store
- SupplementalDataFiles/Figure 2/Figure 2a1, a1'/
- SupplementalDataFiles/Figure 2/Figure 2a1, a1'/._.DS_Store
- SupplementalDataFiles/Figure 2/Figure 2a1, a1'/._a1.tif
- SupplementalDataFiles/Figure 2/Figure 2a1, a1'/._a1'.tif
- SupplementalDataFiles/Figure 2/Figure 2a1, a1'/.DS_Store
- SupplementalDataFiles/Figure 2/Figure 2a1, a1'/a1.tif
- SupplementalDataFiles/Figure 2/Figure 2a1, a1'/a1'.tif
- SupplementalDataFiles/Figure 2/Figure 2a2, a2'/
- SupplementalDataFiles/Figure 2/Figure 2a2, a2'/._a2.tif
- SupplementalDataFiles/Figure 2/Figure 2a2, a2'/._a2'.tif
- SupplementalDataFiles/Figure 2/Figure 2a2, a2'/a2.tif
- SupplementalDataFiles/Figure 2/Figure 2a2, a2'/a2'.tif
- SupplementalDataFiles/Figure 2/Figure 2b1, b1'/
- SupplementalDataFiles/Figure 2/Figure 2b1, b1'/._.DS_Store
- SupplementalDataFiles/Figure 2/Figure 2b1, b1'/._b1.tif
- SupplementalDataFiles/Figure 2/Figure 2b1, b1'/._b1'.tif
- SupplementalDataFiles/Figure 2/Figure 2b1, b1'/.DS_Store
- SupplementalDataFiles/Figure 2/Figure 2b1, b1'/b1.tif
- SupplementalDataFiles/Figure 2/Figure 2b1, b1'/b1'.tif
- SupplementalDataFiles/Figure 2/Figure 2b2, b2'/
- SupplementalDataFiles/Figure 2/Figure 2b2, b2'/._.DS_Store
- SupplementalDataFiles/Figure 2/Figure 2b2, b2'/._b2.tif
- SupplementalDataFiles/Figure 2/Figure 2b2, b2'/._b2'.tif
- SupplementalDataFiles/Figure 2/Figure 2b2, b2'/.DS_Store
- SupplementalDataFiles/Figure 2/Figure 2b2, b2'/b2.tif
- SupplementalDataFiles/Figure 2/Figure 2b2, b2'/b2'.tif
- SupplementalDataFiles/Figure 20/
- SupplementalDataFiles/Figure 20/Figure 20(a)/
- SupplementalDataFiles/Figure 20/Figure 20(a)/Mg_direct contact.jpg
- SupplementalDataFiles/Figure 20/Figure 20(a)/Mg_indirect contact.jpg
- SupplementalDataFiles/Figure 20/Figure 20(a)/mHA_400_direct contact.jpg
- SupplementalDataFiles/Figure 20/Figure 20(a)/mHA_400_indirect contact.jpg
- SupplementalDataFiles/Figure 20/Figure 20(a)/nHA_400_direct contact.jpg
- SupplementalDataFiles/Figure 20/Figure 20(a)/nHA_400_indirect contact.jpg
- SupplementalDataFiles/Figure 20/Figure 20(b).xlsx
- SupplementalDataFiles/Figure 20/Figure 20(c).xlsx
- SupplementalDataFiles/Figure 20/Figure 20(d).xlsx
- SupplementalDataFiles/Figure 20/Figure 20(e).xlsx
- SupplementalDataFiles/Figure 3/
- SupplementalDataFiles/Figure 3/._Figure 3(a1).tif
- SupplementalDataFiles/Figure 3/._Figure 3(a2).tif
- SupplementalDataFiles/Figure 3/._Figure 3(b1).tif
- SupplementalDataFiles/Figure 3/._Figure 3(b2).tif
- SupplementalDataFiles/Figure 3/._Figure 3(d).xlsx
- SupplementalDataFiles/Figure 3/Figure 3(a1).tif
- SupplementalDataFiles/Figure 3/Figure 3(a2).tif
- SupplementalDataFiles/Figure 3/Figure 3(b1).tif
- SupplementalDataFiles/Figure 3/Figure 3(b2).tif
- SupplementalDataFiles/Figure 3/Figure 3(d).xlsx
- SupplementalDataFiles/Figure 4/
- SupplementalDataFiles/Figure 4/._Figure 4(a).xlsx
- SupplementalDataFiles/Figure 4/._Figure 4(b).xlsx
- SupplementalDataFiles/Figure 4/Figure 4(a).xlsx
- SupplementalDataFiles/Figure 4/Figure 4(b).xlsx
- SupplementalDataFiles/Figure 5/
- SupplementalDataFiles/Figure 5/._Figure 5(a1).tif
- SupplementalDataFiles/Figure 5/._Figure 5(a2).tif
- SupplementalDataFiles/Figure 5/._Figure 5(b1).tif
- SupplementalDataFiles/Figure 5/._Figure 5(b2).tif
- SupplementalDataFiles/Figure 5/Figure 5(a1).tif
- SupplementalDataFiles/Figure 5/Figure 5(a2).tif
- SupplementalDataFiles/Figure 5/Figure 5(b1).tif
- SupplementalDataFiles/Figure 5/Figure 5(b2).tif
- SupplementalDataFiles/Figure 6/
- SupplementalDataFiles/Figure 6/._.DS_Store
- SupplementalDataFiles/Figure 6/._0 hour
- SupplementalDataFiles/Figure 6/._1 wks
- SupplementalDataFiles/Figure 6/._12 hours
- SupplementalDataFiles/Figure 6/._2 wks
- SupplementalDataFiles/Figure 6/._24 hours
- SupplementalDataFiles/Figure 6/._4 wks
- SupplementalDataFiles/Figure 6/._48 hours
- SupplementalDataFiles/Figure 6/._6 wks
- SupplementalDataFiles/Figure 6/._72 hours
- SupplementalDataFiles/Figure 6/.DS_Store
- SupplementalDataFiles/Figure 6/0 hour/
- SupplementalDataFiles/Figure 6/0 hour/._Mg.jpg
- SupplementalDataFiles/Figure 6/0 hour/._mHA_100.jpg
- SupplementalDataFiles/Figure 6/0 hour/._mHA_400.jpg
- SupplementalDataFiles/Figure 6/0 hour/._nHA_100.jpg
- SupplementalDataFiles/Figure 6/0 hour/._nHA_400.jpg
- SupplementalDataFiles/Figure 6/0 hour/Mg.jpg
- SupplementalDataFiles/Figure 6/0 hour/mHA_100.jpg
- SupplementalDataFiles/Figure 6/0 hour/mHA_400.jpg
- SupplementalDataFiles/Figure 6/0 hour/nHA_100.jpg
- SupplementalDataFiles/Figure 6/0 hour/nHA_400.jpg
- SupplementalDataFiles/Figure 6/1 wks/
- SupplementalDataFiles/Figure 6/1 wks/._Mg.png
- SupplementalDataFiles/Figure 6/1 wks/._mHA_100.png
- SupplementalDataFiles/Figure 6/1 wks/._mHA_400.png
- SupplementalDataFiles/Figure 6/1 wks/._nHA_100.png
- SupplementalDataFiles/Figure 6/1 wks/._nHA_400.png
- SupplementalDataFiles/Figure 6/1 wks/Mg.png
- SupplementalDataFiles/Figure 6/1 wks/mHA_100.png
- SupplementalDataFiles/Figure 6/1 wks/mHA_400.png
- SupplementalDataFiles/Figure 6/1 wks/nHA_100.png
- SupplementalDataFiles/Figure 6/1 wks/nHA_400.png
- SupplementalDataFiles/Figure 6/12 hours/
- SupplementalDataFiles/Figure 6/12 hours/._.DS_Store
- SupplementalDataFiles/Figure 6/12 hours/._Mg.png
- SupplementalDataFiles/Figure 6/12 hours/._mHA_100.png
- SupplementalDataFiles/Figure 6/12 hours/._mHA_400.png
- SupplementalDataFiles/Figure 6/12 hours/._nHA_100.png
- SupplementalDataFiles/Figure 6/12 hours/._nHA_400.png
- SupplementalDataFiles/Figure 6/12 hours/.DS_Store
- SupplementalDataFiles/Figure 6/12 hours/Mg.png
- SupplementalDataFiles/Figure 6/12 hours/mHA_100.png
- SupplementalDataFiles/Figure 6/12 hours/mHA_400.png
- SupplementalDataFiles/Figure 6/12 hours/nHA_100.png
- SupplementalDataFiles/Figure 6/12 hours/nHA_400.png
- SupplementalDataFiles/Figure 6/2 wks/
- SupplementalDataFiles/Figure 6/2 wks/._Mg.png
- SupplementalDataFiles/Figure 6/2 wks/._mHA_100.png
- SupplementalDataFiles/Figure 6/2 wks/._mHA_400.png
- SupplementalDataFiles/Figure 6/2 wks/._nHA_100.png
- SupplementalDataFiles/Figure 6/2 wks/._nHA_400.png
- SupplementalDataFiles/Figure 6/2 wks/Mg.png
- SupplementalDataFiles/Figure 6/2 wks/mHA_100.png
- SupplementalDataFiles/Figure 6/2 wks/mHA_400.png
- SupplementalDataFiles/Figure 6/2 wks/nHA_100.png
- SupplementalDataFiles/Figure 6/2 wks/nHA_400.png
- SupplementalDataFiles/Figure 6/24 hours/
- SupplementalDataFiles/Figure 6/24 hours/._Mg.png
- SupplementalDataFiles/Figure 6/24 hours/._mHA_100.png
- SupplementalDataFiles/Figure 6/24 hours/._mHA_400.png
- SupplementalDataFiles/Figure 6/24 hours/._nHA_100.png
- SupplementalDataFiles/Figure 6/24 hours/._nHA_400.png
- SupplementalDataFiles/Figure 6/24 hours/Mg.png
- SupplementalDataFiles/Figure 6/24 hours/mHA_100.png
- SupplementalDataFiles/Figure 6/24 hours/mHA_400.png
- SupplementalDataFiles/Figure 6/24 hours/nHA_100.png
- SupplementalDataFiles/Figure 6/24 hours/nHA_400.png
- SupplementalDataFiles/Figure 6/4 wks/
- SupplementalDataFiles/Figure 6/4 wks/._Mg.png
- SupplementalDataFiles/Figure 6/4 wks/._mHA_100.png
- SupplementalDataFiles/Figure 6/4 wks/._mHA_400.png
- SupplementalDataFiles/Figure 6/4 wks/._nHA_100.png
- SupplementalDataFiles/Figure 6/4 wks/._nHA_400.png
- SupplementalDataFiles/Figure 6/4 wks/Mg.png
- SupplementalDataFiles/Figure 6/4 wks/mHA_100.png
- SupplementalDataFiles/Figure 6/4 wks/mHA_400.png
- SupplementalDataFiles/Figure 6/4 wks/nHA_100.png
- SupplementalDataFiles/Figure 6/4 wks/nHA_400.png
- SupplementalDataFiles/Figure 6/48 hours/
- SupplementalDataFiles/Figure 6/48 hours/._Mg.png
- SupplementalDataFiles/Figure 6/48 hours/._mHA_100.png
- SupplementalDataFiles/Figure 6/48 hours/._mHA_400.png
- SupplementalDataFiles/Figure 6/48 hours/._nHA_100.png
- SupplementalDataFiles/Figure 6/48 hours/._nHA_400.png
- SupplementalDataFiles/Figure 6/48 hours/Mg.png
- SupplementalDataFiles/Figure 6/48 hours/mHA_100.png
- SupplementalDataFiles/Figure 6/48 hours/mHA_400.png
- SupplementalDataFiles/Figure 6/48 hours/nHA_100.png
- SupplementalDataFiles/Figure 6/48 hours/nHA_400.png
- SupplementalDataFiles/Figure 6/6 wks/
- SupplementalDataFiles/Figure 6/6 wks/._Mg.png
- SupplementalDataFiles/Figure 6/6 wks/._mHA_100.png
- SupplementalDataFiles/Figure 6/6 wks/._mHA_400.png
- SupplementalDataFiles/Figure 6/6 wks/._nHA_100.png
- SupplementalDataFiles/Figure 6/6 wks/._nHA_400.png
- SupplementalDataFiles/Figure 6/6 wks/Mg.png
- SupplementalDataFiles/Figure 6/6 wks/mHA_100.png
- SupplementalDataFiles/Figure 6/6 wks/mHA_400.png
- SupplementalDataFiles/Figure 6/6 wks/nHA_100.png
- SupplementalDataFiles/Figure 6/6 wks/nHA_400.png
- SupplementalDataFiles/Figure 6/72 hours/
- SupplementalDataFiles/Figure 6/72 hours/._Mg.png
- SupplementalDataFiles/Figure 6/72 hours/._mHA_100.png
- SupplementalDataFiles/Figure 6/72 hours/._mHA_400.png
- SupplementalDataFiles/Figure 6/72 hours/._nHA_100.png
- SupplementalDataFiles/Figure 6/72 hours/._nHA_400.png
- SupplementalDataFiles/Figure 6/72 hours/Mg.png
- SupplementalDataFiles/Figure 6/72 hours/mHA_100.png
- SupplementalDataFiles/Figure 6/72 hours/mHA_400.png
- SupplementalDataFiles/Figure 6/72 hours/nHA_100.png
- SupplementalDataFiles/Figure 6/72 hours/nHA_400.png
- SupplementalDataFiles/Figure 7/
- SupplementalDataFiles/Figure 7/._Figure 7(a1).tif
- SupplementalDataFiles/Figure 7/._Figure 7(a2).tif
- SupplementalDataFiles/Figure 7/._Figure 7(b1).tif
- SupplementalDataFiles/Figure 7/._Figure 7(b2).tif
- SupplementalDataFiles/Figure 7/._Figure 7(d).xlsx
- SupplementalDataFiles/Figure 7/Figure 7(a1).tif
- SupplementalDataFiles/Figure 7/Figure 7(a2).tif
- SupplementalDataFiles/Figure 7/Figure 7(b1).tif
- SupplementalDataFiles/Figure 7/Figure 7(b2).tif
- SupplementalDataFiles/Figure 7/Figure 7(d).xlsx
- SupplementalDataFiles/Figure 8/
- SupplementalDataFiles/Figure 8/._.DS_Store
[truncated: 122 more entries]
