# Supplementary material for: Nano-to-Submicron Hydroxyapatite Coatings for Magnesium-based Bioresorbable Implants – Deposition, Characterization, Degradation, Mechanical Properties, and Cytocompatibility
Source: Sci Rep. 2019 Jan 28;9:810. doi: 10.1038/s41598-018-37123-3 (PMC6349930; doi:10.1038/s41598-018-37123-3)
Supplement: Supplementary file 1 — Dataset for SREP-18-29489A [file 41598_2018_37123_MOESM1_ESM.zip › SupplementalDataFiles/Figure 1/Figure 1c/mHA powder.xlsx]

## Sheet: Sheet1
Angle	Intensity
10.0033	192
10.005	221
10.0066	227
10.0082	230
10.0099	235
10.0115	214
10.0132	192
10.0148	197
10.0165	195
10.0181	209
10.0197	206
10.0214	222
10.023	202
10.0247	197
10.0263	215
10.0279	193
10.0296	226
10.0312	233
10.0329	217
10.0345	188
10.0361	200
10.0378	198
10.0394	222
10.0411	218
10.0427	205
10.0444	214
10.046	218
10.0476	179
10.0493	222
10.0509	221
10.0526	237
10.0542	220
10.0558	220
10.0575	216
10.0591	218
10.0608	212
10.0624	201
10.064	215
10.0657	226
10.0673	219
10.069	239
10.0706	189
10.0723	205
10.0739	199
10.0755	197
10.0772	227
10.0788	188
10.0805	211
10.0821	203
10.0837	224
10.0854	203
10.087	206
10.0887	219
10.0903	207
10.092	239
10.0936	199
10.0952	214
10.0969	210
10.0985	203
10.1002	205
10.1018	194
10.1034	236
10.1051	232
10.1067	204
10.1084	206
10.11	210
10.1116	186
10.1133	200
10.1149	204
10.1166	201
10.1182	198
10.1199	203
10.1215	250
10.1231	194
10.1248	223
10.1264	236
10.1281	206
10.1297	224
10.1313	235
10.133	217
10.1346	198
10.1363	210
10.1379	189
10.1395	219
10.1412	211
10.1428	189
10.1445	208
10.1461	232
10.1478	216
10.1494	203
10.151	230
10.1527	214
10.1543	235
10.156	197
10.1576	238
10.1592	200
10.1609	215
10.1625	179
10.1642	218
10.1658	207
10.1674	221
10.1691	223
10.1707	182
10.1724	186
10.174	203
10.1757	216
10.1773	207
10.1789	203
10.1806	239
10.1822	182
10.1839	197
10.1855	188
10.1871	200
10.1888	186
10.1904	185
10.1921	216
10.1937	235
10.1954	222
10.197	211
10.1986	219
10.2003	211
10.2019	200
10.2036	188
10.2052	188
10.2068	198
10.2085	229
10.2101	211
10.2118	209
10.2134	210
10.215	216
10.2167	199
10.2183	202
10.22	210
10.2216	226
10.2233	215
10.2249	210
10.2265	221
10.2282	197
10.2298	179
10.2315	216
10.2331	212
10.2347	205
10.2364	205
10.238	206
10.2397	208
10.2413	188
10.2429	188
10.2446	189
10.2462	214
10.2479	192
10.2495	206
10.2512	244
10.2528	219
10.2544	194
10.2561	179
10.2577	178
10.2594	228
10.261	226
10.2626	196
10.2643	193
10.2659	196
10.2676	173
10.2692	203
10.2709	224
10.2725	211
10.2741	201
10.2758	218
10.2774	217
10.2791	204
10.2807	224
10.2823	212
10.284	183
10.2856	204
10.2873	215
10.2889	196
10.2905	241
10.2922	187
10.2938	207
10.2955	226
10.2971	211
10.2988	210
10.3004	200
10.302	208
10.3037	190
10.3053	208
10.307	201
10.3086	203
10.3102	215
10.3119	200
10.3135	227
10.3152	206
10.3168	174
10.3184	198
10.3201	214
10.3217	196
10.3234	210
10.325	225
10.3267	204
10.3283	195
10.3299	215
10.3316	212
10.3332	222
10.3349	192
10.3365	201
10.3381	183
10.3398	186
10.3414	238
10.3431	180
10.3447	212
10.3463	219
10.348	204
10.3496	202
10.3513	201
10.3529	193
10.3546	222
10.3562	182
10.3578	211
10.3595	206
10.3611	216
10.3628	223
10.3644	217
10.366	198
10.3677	214
10.3693	214
10.371	190
10.3726	201
10.3743	223
10.3759	189
10.3775	207
10.3792	215
10.3808	177
10.3825	187
10.3841	195
10.3857	201
10.3874	209
10.389	221
10.3907	178
10.3923	197
10.3939	195
10.3956	205
10.3972	235
10.3989	215
10.4005	195
10.4022	223
10.4038	176
10.4054	199
10.4071	213
10.4087	214
10.4104	189
10.412	221
10.4136	203
10.4153	210
10.4169	195
10.4186	217
10.4202	209
10.4218	196
10.4235	211
10.4251	214
10.4268	232
10.4284	222
10.4301	194
10.4317	199
10.4333	207
10.435	233
10.4366	210
10.4383	203
10.4399	221
10.4415	214
10.4432	207
10.4448	203
10.4465	210
10.4481	196
10.4498	207
10.4514	211
10.453	191
10.4547	185
10.4563	212
10.458	212
10.4596	183
10.4612	209
10.4629	203
10.4645	203
10.4662	198
10.4678	199
10.4694	232
10.4711	206
10.4727	191
10.4744	184
10.476	220
10.4777	193
10.4793	190
10.4809	202
10.4826	191
10.4842	183
10.4859	190
10.4875	198
10.4891	214
10.4908	199
10.4924	201
10.4941	202
10.4957	192
10.4973	188
10.499	240
10.5006	210
10.5023	203
10.5039	203
10.5056	219
10.5072	207
10.5088	222
10.5105	196
10.5121	190
10.5138	214
10.5154	195
10.517	224
10.5187	188
10.5203	212
10.522	193
10.5236	203
10.5252	199
10.5269	212
10.5285	216
10.5302	194
10.5318	195
10.5335	213
10.5351	204
10.5367	200
10.5384	221
10.54	212
10.5417	197
10.5433	209
10.5449	202
10.5466	202
10.5482	210
10.5499	215
10.5515	175
10.5532	211
10.5548	227
10.5564	181
10.5581	211
10.5597	195
10.5614	218
10.563	205
10.5646	188
10.5663	197
10.5679	206
10.5696	192
10.5712	173
10.5728	235
10.5745	198
10.5761	220
10.5778	244
10.5794	225
10.5811	206
10.5827	230
10.5843	212
10.586	186
10.5876	207
10.5893	204
10.5909	183
10.5925	235
10.5942	215
10.5958	218
10.5975	189
10.5991	207
10.6007	210
10.6024	198
10.604	208
10.6057	219
10.6073	198
10.609	197
10.6106	175
10.6122	223
10.6139	196
10.6155	207
10.6172	208
10.6188	198
10.6204	201
10.6221	201
10.6237	193
10.6254	208
10.627	213
10.6287	207
10.6303	210
10.6319	213
10.6336	209
10.6352	212
10.6369	200
10.6385	238
10.6401	209
10.6418	222
10.6434	197
10.6451	229
10.6467	222
10.6483	235
10.65	218
10.6516	225
10.6533	194
10.6549	212
10.6566	236
10.6582	199
10.6598	222
10.6615	227
10.6631	210
10.6648	214
10.6664	220
10.668	223
10.6697	230
10.6713	197
10.673	214
10.6746	186
10.6762	221
10.6779	186
10.6795	226
10.6812	227
10.6828	202
10.6845	213
10.6861	220
10.6877	221
10.6894	221
10.691	202
10.6927	238
10.6943	218
10.6959	228
10.6976	226
10.6992	224
10.7009	215
10.7025	232
10.7041	207
10.7058	225
10.7074	228
10.7091	223
10.7107	216
10.7124	231
10.714	215
10.7156	226
10.7173	218
10.7189	228
10.7206	210
10.7222	237
10.7238	233
10.7255	234
10.7271	208
10.7288	207
10.7304	208
10.7321	213
10.7337	228
10.7353	241
10.737	234
10.7386	216
10.7403	226
10.7419	238
10.7435	244
10.7452	210
10.7468	220
10.7485	230
10.7501	262
10.7517	264
10.7534	256
10.755	246
10.7567	242
10.7583	249
10.76	241
10.7616	246
10.7632	255
10.7649	247
10.7665	220
10.7682	240
10.7698	276
10.7714	239
10.7731	240
10.7747	255
10.7764	233
10.778	256
10.7796	220
10.7813	219
10.7829	256
10.7846	239
10.7862	262
10.7879	256
10.7895	209
10.7911	261
10.7928	258
10.7944	267
10.7961	267
10.7977	242
10.7993	266
10.801	235
10.8026	274
10.8043	273
10.8059	282
10.8076	274
10.8092	281
10.8108	266
10.8125	274
10.8141	247
10.8158	275
10.8174	247
10.819	268
10.8207	259
10.8223	277
10.824	258
10.8256	256
10.8272	263
10.8289	266
10.8305	245
10.8322	262
10.8338	259
10.8355	280
10.8371	246
10.8387	241
10.8404	222
10.842	239
10.8437	256
10.8453	236
10.8469	204
10.8486	213
10.8502	232
10.8519	231
10.8535	217
10.8551	238
10.8568	234
10.8584	230
10.8601	219
10.8617	225
10.8634	215
10.865	224
10.8666	213
10.8683	207
10.8699	208
10.8716	201
10.8732	218
10.8748	179
10.8765	213
10.8781	226
10.8798	191
10.8814	211
10.883	204
10.8847	181
10.8863	210
10.888	194
10.8896	214
10.8913	205
10.8929	186
10.8945	219
10.8962	197
10.8978	189
10.8995	211
10.9011	179
10.9027	193
10.9044	201
10.906	171
10.9077	207
10.9093	195
10.911	201
10.9126	174
10.9142	216
10.9159	213
10.9175	184
10.9192	199
10.9208	186
10.9224	203
10.9241	187
10.9257	194
10.9274	186
10.929	219
10.9306	195
10.9323	220
10.9339	203
10.9356	196
10.9372	191
10.9389	202
10.9405	169
10.9421	187
10.9438	188
10.9454	195
10.9471	193
10.9487	194
10.9503	204
10.952	171
10.9536	173
10.9553	207
10.9569	218
10.9585	210
10.9602	195
10.9618	185
10.9635	200
10.9651	185
10.9668	207
10.9684	199
10.97	183
10.9717	165
10.9733	235
10.975	180
10.9766	193
10.9782	175
10.9799	220
10.9815	178
10.9832	182
10.9848	186
10.9865	197
10.9881	218
10.9897	203
10.9914	188
10.993	209
10.9947	205
10.9963	173
10.9979	158
10.9996	212
11.0012	219
11.0029	217
11.0045	200
11.0061	203
11.0078	176
11.0094	181
11.0111	168
11.0127	168
11.0144	183
11.016	199
11.0176	209
11.0193	178
11.0209	204
11.0226	184
11.0242	191
11.0258	175
11.0275	209
11.0291	181
11.0308	211
11.0324	205
11.034	183
11.0357	171
11.0373	182
11.039	170
11.0406	214
11.0423	203
11.0439	184
11.0455	196
11.0472	179
11.0488	166
11.0505	180
11.0521	203
11.0537	187
11.0554	205
11.057	204
11.0587	168
11.0603	208
11.0619	196
11.0636	189
11.0652	179
11.0669	200
11.0685	191
11.0702	179
11.0718	194
11.0734	201
11.0751	193
11.0767	201
11.0784	173
11.08	199
11.0816	190
11.0833	194
11.0849	178
11.0866	193
11.0882	191
11.0899	197
11.0915	174
11.0931	191
11.0948	191
11.0964	184
11.0981	180
11.0997	191
11.1013	174
11.103	193
11.1046	176
11.1063	188
11.1079	195
11.1095	189
11.1112	198
11.1128	186
11.1145	186
11.1161	193
11.1178	186
11.1194	183
11.121	191
11.1227	197
11.1243	186
11.126	179
11.1276	181
11.1292	195
11.1309	191
11.1325	186
11.1342	186
11.1358	216
11.1374	176
11.1391	196
11.1407	201
11.1424	184
11.144	182
11.1457	180
11.1473	184
11.1489	201
11.1506	195
11.1522	179
11.1539	185
11.1555	175
11.1571	182
11.1588	188
11.1604	166
11.1621	181
11.1637	199
11.1654	186
11.167	155
11.1686	201
11.1703	198
11.1719	193
11.1736	190
11.1752	177
11.1768	188
11.1785	180
11.1801	195
11.1818	194
11.1834	187
11.185	185
11.1867	179
11.1883	179
11.19	191
11.1916	197
11.1933	169
11.1949	203
11.1965	216
11.1982	195
11.1998	185
11.2015	168
11.2031	178
11.2047	190
11.2064	191
11.208	173
11.2097	167
11.2113	193
11.2129	193
11.2146	181
11.2162	186
11.2179	187
11.2195	182
11.2212	199
11.2228	170
11.2244	165
11.2261	205
11.2277	178
11.2294	193
11.231	188
11.2326	146
11.2343	160
11.2359	181
11.2376	164
11.2392	170
11.2408	188
11.2425	186
11.2441	159
11.2458	174
11.2474	175
11.2491	171
11.2507	183
11.2523	174
11.254	191
11.2556	182
11.2573	189
11.2589	177
11.2605	164
11.2622	151
11.2638	195
11.2655	185
11.2671	168
11.2688	182
11.2704	189
11.272	174
11.2737	195
11.2753	176
11.277	189
11.2786	195
11.2802	215
11.2819	169
11.2835	189
11.2852	161
11.2868	197
11.2884	172
11.2901	179
11.2917	178
11.2934	160
11.295	158
11.2967	186
11.2983	192
11.2999	211
11.3016	173
11.3032	184
11.3049	182
11.3065	170
11.3081	204
11.3098	189
11.3114	175
11.3131	197
11.3147	211
11.3163	186
11.318	182
11.3196	179
11.3213	204
11.3229	185
11.3246	167
11.3262	184
11.3278	197
11.3295	180
11.3311	183
11.3328	178
11.3344	185
11.336	162
11.3377	202
11.3393	189
11.341	178
11.3426	161
11.3443	185
11.3459	175
11.3475	154
11.3492	202
11.3508	181
11.3525	172
11.3541	207
11.3557	189
11.3574	165
11.359	196
11.3607	180
11.3623	159
11.3639	180
11.3656	172
11.3672	204
11.3689	215
11.3705	176
11.3722	196
11.3738	168
11.3754	186
11.3771	180
11.3787	193
11.3804	187
11.382	165
11.3836	171
11.3853	181
11.3869	178
11.3886	190
11.3902	166
11.3918	175
11.3935	172
11.3951	188
11.3968	183
11.3984	193
11.4001	173
11.4017	174
11.4033	169
11.405	162
11.4066	171
11.4083	169
11.4099	185
11.4115	170
11.4132	206
11.4148	188
11.4165	179
11.4181	182
11.4197	159
11.4214	164
11.423	170
11.4247	185
11.4263	170
11.428	168
11.4296	193
11.4312	168
11.4329	183
11.4345	169
11.4362	165
11.4378	165
11.4394	173
11.4411	190
11.4427	190
11.4444	199
11.446	181
11.4477	159
11.4493	183
11.4509	183
11.4526	166
11.4542	201
11.4559	181
11.4575	172
11.4591	165
11.4608	165
11.4624	188
11.4641	172
11.4657	191
11.4673	183
11.469	155
11.4706	165
11.4723	171
11.4739	159
11.4756	185
11.4772	160
11.4788	207
11.4805	188
11.4821	169
11.4838	180
11.4854	156
11.487	180
11.4887	182
11.4903	180
11.492	200
11.4936	189
11.4952	171
11.4969	157
11.4985	160
11.5002	165
11.5018	172
11.5035	181
11.5051	190
11.5067	177
11.5084	167
11.51	166
11.5117	151
11.5133	194
11.5149	190
11.5166	171
11.5182	164
11.5199	190
11.5215	176
11.5232	178
11.5248	154
11.5264	191
11.5281	172
11.5297	170
11.5314	192
11.533	176
11.5346	184
11.5363	181
11.5379	197
11.5396	163
11.5412	166
11.5428	175
11.5445	163
11.5461	183
11.5478	183
11.5494	179
11.5511	180
11.5527	174
11.5543	186
11.556	195
11.5576	168
11.5593	176
11.5609	186
11.5625	158
11.5642	208
11.5658	197
11.5675	190
11.5691	192
11.5707	173
11.5724	165
11.574	156
11.5757	164
11.5773	179
11.579	172
11.5806	157
11.5822	171
11.5839	192
11.5855	195
11.5872	174
11.5888	182
11.5904	166
11.5921	186
11.5937	181
11.5954	181
11.597	191
11.5986	188
11.6003	199
11.6019	182
11.6036	197
11.6052	183
11.6069	157
11.6085	167
11.6101	202
11.6118	172
11.6134	176
11.6151	170
11.6167	180
11.6183	173
11.62	156
11.6216	161
11.6233	187
11.6249	185
11.6266	177
11.6282	178
11.6298	166
11.6315	167
11.6331	185
11.6348	169
11.6364	165
11.638	173
11.6397	160
11.6413	175
11.643	170
11.6446	182
11.6462	171
11.6479	170
11.6495	165
11.6512	166
11.6528	183
11.6545	174
11.6561	179
11.6577	164
11.6594	154
11.661	168
11.6627	180
11.6643	173
11.6659	186
11.6676	178
11.6692	174
11.6709	178
11.6725	165
11.6741	189
11.6758	201
11.6774	188
11.6791	196
11.6807	165
11.6824	170
11.684	177
11.6856	184
11.6873	173
11.6889	165
11.6906	181
11.6922	155
11.6938	162
11.6955	155
11.6971	152
11.6988	167
11.7004	172
11.7021	176
11.7037	173
11.7053	170
11.707	172
11.7086	185
11.7103	183
11.7119	181
11.7135	190
11.7152	168
11.7168	177
11.7185	164
11.7201	188
11.7217	164
11.7234	170
11.725	154
11.7267	190
11.7283	188
11.73	198
11.7316	191
11.7332	167
11.7349	188
11.7365	177
11.7382	172
11.7398	172
11.7414	168
11.7431	190
11.7447	166
11.7464	189
11.748	174
11.7496	176
11.7513	160
11.7529	179
11.7546	160
11.7562	168
11.7579	170
11.7595	160
11.7611	169
11.7628	154
11.7644	185
11.7661	172
11.7677	171
11.7693	172
11.771	146
11.7726	146
11.7743	177
11.7759	191
11.7776	186
11.7792	169
11.7808	174
11.7825	206
11.7841	166
11.7858	178
11.7874	164
11.789	175
11.7907	178
11.7923	153
11.794	174
11.7956	160
11.7972	159
11.7989	174
11.8005	196
11.8022	185
11.8038	200
11.8055	165
11.8071	167
11.8087	188
11.8104	165
11.812	196
11.8137	155
11.8153	155
11.8169	176
11.8186	161
11.8202	154
11.8219	174
11.8235	181
11.8251	187
11.8268	164
11.8284	186
11.8301	167
11.8317	156
11.8334	170
11.835	161
11.8366	197
11.8383	173
11.8399	163
11.8416	151
11.8432	167
11.8448	173
11.8465	161
11.8481	170
11.8498	165
11.8514	184
11.853	163
11.8547	140
11.8563	195
11.858	161
11.8596	171
11.8613	176
11.8629	179
11.8645	181
11.8662	168
11.8678	175
11.8695	171
11.8711	159
11.8727	165
11.8744	163
11.876	192
11.8777	158
11.8793	153
11.881	151
11.8826	181
11.8842	150
11.8859	161
11.8875	196
11.8892	155
11.8908	192
11.8924	142
11.8941	168
11.8957	183
11.8974	164
11.899	169
11.9006	176
11.9023	151
11.9039	172
11.9056	156
11.9072	151
11.9089	164
11.9105	155
11.9121	130
11.9138	169
11.9154	163
11.9171	143
11.9187	139
11.9203	155
11.922	133
11.9236	175
11.9253	177
11.9269	161
11.9285	170
11.9302	154
11.9318	176
11.9335	175
11.9351	196
11.9368	163
11.9384	164
11.94	163
11.9417	183
11.9433	151
11.945	143
11.9466	165
11.9482	155
11.9499	170
11.9515	164
11.9532	163
11.9548	172
11.9565	186
11.9581	156
11.9597	182
11.9614	168
11.963	176
11.9647	188
11.9663	177
11.9679	179
11.9696	152
11.9712	182
11.9729	152
11.9745	145
11.9761	180
11.9778	166
11.9794	165
11.9811	177
11.9827	180
11.9844	183
11.986	174
11.9876	175
11.9893	165
11.9909	171
11.9926	175
11.9942	176
11.9958	147
11.9975	152
11.9991	166
12.0008	168
12.0024	202
12.004	175
12.0057	161
12.0073	158
12.009	178
12.0106	178
12.0123	167
12.0139	166
12.0155	174
12.0172	162
12.0188	170
12.0205	160
12.0221	175
12.0237	181
12.0254	173
12.027	146
12.0287	146
12.0303	168
12.0319	160
12.0336	182
12.0352	198
12.0369	161
12.0385	185
12.0402	158
12.0418	176
12.0434	176
12.0451	154
12.0467	136
12.0484	179
12.05	179
12.0516	164
12.0533	194
12.0549	161
12.0566	168
12.0582	151
12.0599	161
12.0615	176
12.0631	166
12.0648	143
12.0664	177
12.0681	168
12.0697	166
12.0713	150
12.073	165
12.0746	166
12.0763	163
12.0779	160
12.0795	192
12.0812	168
12.0828	176
12.0845	168
12.0861	181
12.0878	160
12.0894	161
12.091	185
12.0927	167
12.0943	158
12.096	202
12.0976	169
12.0992	193
12.1009	169
12.1025	184
12.1042	183
12.1058	177
12.1074	136
12.1091	178
12.1107	168
12.1124	165
12.114	149
12.1157	184
12.1173	171
12.1189	150
12.1206	169
12.1222	168
12.1239	185
12.1255	170
12.1271	171
12.1288	180
12.1304	167
12.1321	171
12.1337	151
12.1354	173
12.137	144
12.1386	165
12.1403	157
12.1419	180
12.1436	198
12.1452	166
12.1468	167
12.1485	155
12.1501	173
12.1518	154
12.1534	163
12.155	168
12.1567	183
12.1583	174
12.16	132
12.1616	171
12.1633	146
12.1649	143
12.1665	166
12.1682	154
12.1698	175
12.1715	177
12.1731	186
12.1747	179
12.1764	157
12.178	168
12.1797	154
12.1813	147
12.1829	162
12.1846	184
12.1862	195
12.1879	180
12.1895	155
12.1912	148
12.1928	165
12.1944	153
12.1961	172
12.1977	164
12.1994	161
12.201	150
12.2026	157
12.2043	171
12.2059	159
12.2076	170
12.2092	171
12.2108	169
12.2125	167
12.2141	180
12.2158	179
12.2174	179
12.2191	174
12.2207	167
12.2223	152
12.224	162
12.2256	174
12.2273	157
12.2289	160
12.2305	146
12.2322	139
12.2338	181
12.2355	151
12.2371	170
12.2388	176
12.2404	156
12.242	150
12.2437	181
12.2453	165
12.247	160
12.2486	156
12.2502	157
12.2519	156
12.2535	153
12.2552	168
12.2568	169
12.2584	177
12.2601	176
12.2617	158
12.2634	160
12.265	162
12.2667	136
12.2683	162
12.2699	154
12.2716	157
12.2732	146
12.2749	157
12.2765	151
12.2781	153
12.2798	176
12.2814	172
12.2831	157
12.2847	155
12.2863	196
12.288	166
12.2896	164
12.2913	183
12.2929	166
12.2946	154
12.2962	155
12.2978	159
12.2995	148
12.3011	182
12.3028	148
12.3044	125
12.306	151
12.3077	134
12.3093	161
12.311	145
12.3126	150
12.3143	156
12.3159	164
12.3175	139
12.3192	158
12.3208	170
12.3225	178
12.3241	143
12.3257	153
12.3274	165
12.329	182
12.3307	143
12.3323	160
12.3339	169
12.3356	159
12.3372	152
12.3389	144
12.3405	141
12.3422	181
12.3438	145
12.3454	152
12.3471	162
12.3487	162
12.3504	185
12.352	170
12.3536	139
12.3553	184
12.3569	184
12.3586	142
12.3602	142
12.3618	156
12.3635	177
12.3651	155
12.3668	175
12.3684	169
12.3701	160
12.3717	147
12.3733	157
12.375	174
12.3766	157
12.3783	166
12.3799	171
12.3815	176
12.3832	142
12.3848	163
12.3865	152
12.3881	161
12.3897	161
12.3914	154
12.393	151
12.3947	172
12.3963	154
12.398	158
12.3996	178
12.4012	138
12.4029	154
12.4045	147
12.4062	154
12.4078	134
12.4094	161
12.4111	143
12.4127	168
12.4144	149
12.416	146
12.4177	160
12.4193	149
12.4209	164
12.4226	140
12.4242	153
12.4259	173
12.4275	168
12.4291	147
12.4308	171
12.4324	172
12.4341	158
12.4357	194
12.4373	162
12.439	170
12.4406	145
12.4423	152
12.4439	162
12.4456	173
12.4472	146
12.4488	184
12.4505	186
12.4521	166
12.4538	150
12.4554	137
12.457	165
12.4587	143
12.4603	158
12.462	171
12.4636	149
12.4652	161
12.4669	161
12.4685	181
12.4702	155
12.4718	165
12.4735	163
12.4751	156
12.4767	173
12.4784	159
12.48	155
12.4817	177
12.4833	161
12.4849	171
12.4866	172
12.4882	166
12.4899	169
12.4915	153
12.4932	173
12.4948	188
12.4964	178
12.4981	148
12.4997	158
12.5014	170
12.503	144
12.5046	172
12.5063	141
12.5079	155
12.5096	175
12.5112	165
12.5128	173
12.5145	169
12.5161	138
12.5178	159
12.5194	145
12.5211	150
12.5227	163
12.5243	155
12.526	143
12.5276	166
12.5293	174
12.5309	133
12.5325	168
12.5342	167
12.5358	161
12.5375	161
12.5391	149
12.5407	161
12.5424	150
12.544	147
12.5457	173
12.5473	150
12.549	140
12.5506	156
12.5522	154
12.5539	164
12.5555	160
12.5572	153
12.5588	168
12.5604	176
12.5621	155
12.5637	155
12.5654	155
12.567	148
12.5686	192
12.5703	172
12.5719	149
12.5736	168
12.5752	167
12.5769	160
12.5785	168
12.5801	158
12.5818	149
12.5834	164
12.5851	151
12.5867	146
12.5883	157
12.59	155
12.5916	174
12.5933	150
12.5949	174
12.5966	151
12.5982	161
12.5998	150
12.6015	154
12.6031	151
12.6048	174
12.6064	158
12.608	155
12.6097	171
12.6113	157
12.613	157
12.6146	149
12.6162	155
12.6179	155
12.6195	136
12.6212	154
12.6228	161
12.6245	145
12.6261	176
12.6277	147
12.6294	162
12.631	139
12.6327	148
12.6343	145
12.6359	155
12.6376	138
12.6392	149
12.6409	150
12.6425	153
12.6441	163
12.6458	161
12.6474	160
12.6491	155
12.6507	137
12.6524	149
12.654	147
12.6556	146
12.6573	141
12.6589	164
12.6606	174
12.6622	166
12.6638	151
12.6655	131
12.6671	196
12.6688	152
12.6704	150
12.6721	176
12.6737	141
12.6753	142
12.677	150
12.6786	182
12.6803	151
12.6819	156
12.6835	164
12.6852	165
12.6868	145
12.6885	158
12.6901	160
12.6917	164
12.6934	140
12.695	156
12.6967	160
12.6983	163
12.7	180
12.7016	152
12.7032	154
12.7049	131
12.7065	145
12.7082	146
12.7098	179
12.7114	144
12.7131	179
12.7147	155
12.7164	163
12.718	157
12.7196	137
12.7213	169
12.7229	142
12.7246	173
12.7262	150
12.7279	158
12.7295	176
12.7311	163
12.7328	149
12.7344	163
12.7361	161
12.7377	142
12.7393	157
12.741	152
12.7426	168
12.7443	165
12.7459	162
12.7475	162
12.7492	152
12.7508	154
12.7525	150
12.7541	151
12.7558	146
12.7574	157
12.759	151
12.7607	167
12.7623	157
12.764	163
12.7656	138
12.7672	141
12.7689	165
12.7705	155
12.7722	166
12.7738	168
12.7755	167
12.7771	151
12.7787	153
12.7804	151
12.782	155
12.7837	148
12.7853	156
12.7869	155
12.7886	182
12.7902	158
12.7919	134
12.7935	145
12.7951	145
12.7968	159
12.7984	170
12.8001	143
12.8017	148
12.8034	179
12.805	190
12.8066	148
12.8083	153
12.8099	161
12.8116	143
12.8132	163
12.8148	169
12.8165	127
12.8181	157
12.8198	139
12.8214	144
12.823	164
12.8247	156
12.8263	155
12.828	131
12.8296	162
12.8313	141
12.8329	134
12.8345	156
12.8362	163
12.8378	161
12.8395	134
12.8411	175
12.8427	143
12.8444	152
12.846	156
12.8477	139
12.8493	140
12.851	140
12.8526	142
12.8542	153
12.8559	144
12.8575	145
12.8592	148
12.8608	171
12.8624	152
12.8641	140
12.8657	131
12.8674	148
12.869	144
12.8706	147
12.8723	143
12.8739	148
12.8756	135
12.8772	152
12.8789	144
12.8805	130
12.8821	163
12.8838	159
12.8854	151
12.8871	153
12.8887	143
12.8903	161
12.892	155
12.8936	161
12.8953	139
12.8969	138
12.8985	143
12.9002	170
12.9018	150
12.9035	142
12.9051	152
12.9068	136
12.9084	150
12.91	149
12.9117	140
12.9133	152
12.915	156
12.9166	167
12.9182	134
12.9199	142
12.9215	168
12.9232	148
12.9248	158
12.9264	166
12.9281	163
12.9297	153
12.9314	136
12.933	135
12.9347	160
12.9363	140
12.9379	156
12.9396	153
12.9412	129
12.9429	143
12.9445	161
12.9461	134
12.9478	140
12.9494	168
12.9511	142
12.9527	162
12.9544	138
12.956	135
12.9576	151
12.9593	132
12.9609	151
12.9626	173
12.9642	133
12.9658	136
12.9675	135
12.9691	140
12.9708	175
12.9724	138
12.974	144
12.9757	155
12.9773	159
12.979	154
12.9806	152
12.9823	166
12.9839	142
12.9855	174
12.9872	153
12.9888	147
12.9905	121
12.9921	142
12.9937	141
12.9954	150
12.997	147
12.9987	135
13.0003	141
13.0019	146
13.0036	148
13.0052	153
13.0069	152
13.0085	152
13.0102	157
13.0118	149
13.0134	164
13.0151	119
13.0167	151
13.0184	138
13.02	132
13.0216	145
13.0233	151
13.0249	142
13.0266	140
13.0282	147
13.0299	136
13.0315	165
13.0331	135
13.0348	136
13.0364	158
13.0381	151
13.0397	168
13.0413	158
13.043	148
13.0446	171
13.0463	146
13.0479	160
13.0495	138
13.0512	146
13.0528	154
13.0545	150
13.0561	134
13.0578	141
13.0594	130
13.061	153
13.0627	142
13.0643	153
13.066	163
13.0676	154
13.0692	152
13.0709	150
13.0725	164
13.0742	145
13.0758	143
13.0774	142
13.0791	127
13.0807	133
13.0824	145
13.084	153
13.0857	169
13.0873	156
13.0889	149
13.0906	139
13.0922	151
13.0939	165
13.0955	144
13.0971	137
13.0988	140
13.1004	148
13.1021	138
13.1037	139
13.1053	140
13.107	140
13.1086	169
13.1103	159
13.1119	150
13.1136	167
13.1152	129
13.1168	158
13.1185	131
13.1201	144
13.1218	140
13.1234	155
13.125	149
13.1267	141
13.1283	145
13.13	150
13.1316	183
13.1333	150
13.1349	143
13.1365	162
13.1382	149
13.1398	170
13.1415	129
13.1431	138
13.1447	158
13.1464	143
13.148	140
13.1497	153
13.1513	135
13.1529	143
13.1546	144
13.1562	142
13.1579	142
13.1595	147
13.1612	151
13.1628	139
13.1644	174
13.1661	167
13.1677	137
13.1694	155
13.171	141
13.1726	150
13.1743	134
13.1759	157
13.1776	150
13.1792	146
13.1808	142
13.1825	162
13.1841	154
13.1858	153
13.1874	145
13.1891	149
13.1907	173
13.1923	158
13.194	160
13.1956	154
13.1973	140
13.1989	144
13.2005	142
13.2022	154
13.2038	146
13.2055	132
13.2071	157
13.2088	146
13.2104	131
13.212	120
13.2137	135
13.2153	163
13.217	148
13.2186	127
13.2202	142
13.2219	156
13.2235	149
13.2252	154
13.2268	133
13.2284	142
13.2301	140
13.2317	149
13.2334	138
13.235	145
13.2367	170
13.2383	168
13.2399	132
13.2416	160
13.2432	151
13.2449	133
13.2465	152
13.2481	129
13.2498	139
13.2514	145
13.2531	134
13.2547	132
13.2563	135
13.258	143
13.2596	156
13.2613	136
13.2629	130
13.2646	135
13.2662	151
13.2678	132
13.2695	149
13.2711	149
13.2728	116
13.2744	160
13.276	128
13.2777	142
13.2793	134
13.281	130
13.2826	144
[truncated: 40,649 more rows]
