# Supplementary material for: Nano-to-Submicron Hydroxyapatite Coatings for Magnesium-based Bioresorbable Implants – Deposition, Characterization, Degradation, Mechanical Properties, and Cytocompatibility
Source: Sci Rep. 2019 Jan 28;9:810. doi: 10.1038/s41598-018-37123-3 (PMC6349930; doi:10.1038/s41598-018-37123-3)
Supplement: Supplementary file 1 — Dataset for SREP-18-29489A [file 41598_2018_37123_MOESM1_ESM.zip › SupplementalDataFiles/Figure 1/Figure 1c/nHA powder.xlsx]

## Sheet: Sheet1
Angle	Intensity
10.0033	202
10.005	195
10.0066	197
10.0082	205
10.0099	206
10.0115	189
10.0132	204
10.0148	211
10.0165	190
10.0181	180
10.0197	219
10.0214	173
10.023	204
10.0247	197
10.0263	215
10.0279	183
10.0296	207
10.0312	184
10.0329	197
10.0345	189
10.0361	188
10.0378	208
10.0394	186
10.0411	182
10.0427	191
10.0444	181
10.046	184
10.0476	194
10.0493	180
10.0509	204
10.0526	199
10.0542	201
10.0558	203
10.0575	200
10.0591	186
10.0608	200
10.0624	158
10.064	201
10.0657	179
10.0673	214
10.069	210
10.0706	191
10.0723	192
10.0739	193
10.0755	191
10.0772	223
10.0788	176
10.0805	193
10.0821	200
10.0837	187
10.0854	191
10.087	193
10.0887	186
10.0903	202
10.092	199
10.0936	175
10.0952	180
10.0969	190
10.0985	197
10.1002	173
10.1018	194
10.1034	200
10.1051	212
10.1067	213
10.1084	181
10.11	194
10.1116	186
10.1133	194
10.1149	193
10.1166	197
10.1182	211
10.1199	200
10.1215	187
10.1231	190
10.1248	189
10.1264	194
10.1281	195
10.1297	185
10.1313	199
10.133	186
10.1346	189
10.1363	200
10.1379	197
10.1395	193
10.1412	193
10.1428	199
10.1445	185
10.1461	182
10.1478	202
10.1494	211
10.151	185
10.1527	212
10.1543	198
10.156	180
10.1576	192
10.1592	215
10.1609	190
10.1625	175
10.1642	195
10.1658	201
10.1674	169
10.1691	199
10.1707	190
10.1724	217
10.174	210
10.1757	191
10.1773	195
10.1789	187
10.1806	179
10.1822	189
10.1839	188
10.1855	189
10.1871	197
10.1888	204
10.1904	179
10.1921	183
10.1937	193
10.1954	178
10.197	188
10.1986	212
10.2003	198
10.2019	189
10.2036	203
10.2052	182
10.2068	190
10.2085	192
10.2101	179
10.2118	183
10.2134	185
10.215	191
10.2167	188
10.2183	199
10.22	196
10.2216	206
10.2233	199
10.2249	185
10.2265	208
10.2282	206
10.2298	186
10.2315	194
10.2331	188
10.2347	202
10.2364	182
10.238	206
10.2397	191
10.2413	231
10.2429	164
10.2446	180
10.2462	213
10.2479	176
10.2495	200
10.2512	194
10.2528	190
10.2544	233
10.2561	216
10.2577	194
10.2594	201
10.261	198
10.2626	206
10.2643	202
10.2659	197
10.2676	220
10.2692	173
10.2709	187
10.2725	192
10.2741	178
10.2758	164
10.2774	180
10.2791	187
10.2807	200
10.2823	215
10.284	172
10.2856	203
10.2873	193
10.2889	200
10.2905	200
10.2922	187
10.2938	192
10.2955	195
10.2971	181
10.2988	203
10.3004	193
10.302	178
10.3037	201
10.3053	205
10.307	163
10.3086	172
10.3102	196
10.3119	212
10.3135	198
10.3152	195
10.3168	195
10.3184	197
10.3201	209
10.3217	198
10.3234	190
10.325	178
10.3267	193
10.3283	207
10.3299	202
10.3316	199
10.3332	197
10.3349	223
10.3365	171
10.3381	206
10.3398	210
10.3414	209
10.3431	194
10.3447	187
10.3463	194
10.348	192
10.3496	176
10.3513	187
10.3529	173
10.3546	195
10.3562	178
10.3578	179
10.3595	194
10.3611	207
10.3628	220
10.3644	204
10.366	193
10.3677	213
10.3693	193
10.371	174
10.3726	215
10.3743	168
10.3759	171
10.3775	195
10.3792	194
10.3808	184
10.3825	196
10.3841	201
10.3857	165
10.3874	184
10.389	195
10.3907	192
10.3923	224
10.3939	194
10.3956	204
10.3972	193
10.3989	181
10.4005	202
10.4022	191
10.4038	187
10.4054	189
10.4071	199
10.4087	199
10.4104	207
10.412	168
10.4136	197
10.4153	198
10.4169	197
10.4186	163
10.4202	208
10.4218	175
10.4235	187
10.4251	194
10.4268	197
10.4284	198
10.4301	205
10.4317	177
10.4333	222
10.435	186
10.4366	192
10.4383	189
10.4399	185
10.4415	190
10.4432	202
10.4448	187
10.4465	187
10.4481	190
10.4498	201
10.4514	171
10.453	186
10.4547	174
10.4563	174
10.458	203
10.4596	173
10.4612	170
10.4629	193
10.4645	168
10.4662	193
10.4678	191
10.4694	181
10.4711	190
10.4727	183
10.4744	169
10.476	193
10.4777	185
10.4793	168
10.4809	179
10.4826	184
10.4842	178
10.4859	176
10.4875	186
10.4891	171
10.4908	178
10.4924	209
10.4941	210
10.4957	211
10.4973	203
10.499	181
10.5006	201
10.5023	153
10.5039	189
10.5056	176
10.5072	209
10.5088	201
10.5105	190
10.5121	196
10.5138	163
10.5154	176
10.517	212
10.5187	196
10.5203	186
10.522	191
10.5236	187
10.5252	196
10.5269	191
10.5285	200
10.5302	210
10.5318	200
10.5335	182
10.5351	195
10.5367	199
10.5384	184
10.54	189
10.5417	192
10.5433	204
10.5449	177
10.5466	184
10.5482	190
10.5499	178
10.5515	181
10.5532	177
10.5548	216
10.5564	204
10.5581	176
10.5597	207
10.5614	196
10.563	214
10.5646	230
10.5663	188
10.5679	198
10.5696	207
10.5712	191
10.5728	185
10.5745	200
10.5761	204
10.5778	207
10.5794	184
10.5811	189
10.5827	217
10.5843	177
10.586	201
10.5876	199
10.5893	186
10.5909	221
10.5925	184
10.5942	202
10.5958	192
10.5975	204
10.5991	192
10.6007	180
10.6024	203
10.604	189
10.6057	206
10.6073	200
10.609	220
10.6106	194
10.6122	196
10.6139	179
10.6155	198
10.6172	208
10.6188	193
10.6204	203
10.6221	209
10.6237	174
10.6254	197
10.627	201
10.6287	186
10.6303	191
10.6319	167
10.6336	212
10.6352	164
10.6369	175
10.6385	192
10.6401	203
10.6418	194
10.6434	192
10.6451	222
10.6467	179
10.6483	208
10.65	168
10.6516	156
10.6533	214
10.6549	175
10.6566	202
10.6582	203
10.6598	207
10.6615	172
10.6631	179
10.6648	190
10.6664	168
10.668	211
10.6697	183
10.6713	191
10.673	177
10.6746	188
10.6762	209
10.6779	193
10.6795	208
10.6812	206
10.6828	196
10.6845	185
10.6861	168
10.6877	174
10.6894	193
10.691	186
10.6927	190
10.6943	187
10.6959	206
10.6976	201
10.6992	185
10.7009	173
10.7025	185
10.7041	202
10.7058	168
10.7074	203
10.7091	190
10.7107	175
10.7124	198
10.714	186
10.7156	181
10.7173	189
10.7189	174
10.7206	199
10.7222	179
10.7238	186
10.7255	187
10.7271	162
10.7288	173
10.7304	177
10.7321	213
10.7337	193
10.7353	183
10.737	189
10.7386	180
10.7403	188
10.7419	223
10.7435	203
10.7452	204
10.7468	176
10.7485	185
10.7501	189
10.7517	204
10.7534	200
10.755	179
10.7567	179
10.7583	192
10.76	196
10.7616	190
10.7632	173
10.7649	199
10.7665	151
10.7682	205
10.7698	180
10.7714	182
10.7731	172
10.7747	197
10.7764	209
10.778	192
10.7796	189
10.7813	199
10.7829	186
10.7846	188
10.7862	182
10.7879	186
10.7895	192
10.7911	187
10.7928	175
10.7944	190
10.7961	188
10.7977	182
10.7993	206
10.801	199
10.8026	167
10.8043	168
10.8059	172
10.8076	187
10.8092	185
10.8108	186
10.8125	203
10.8141	193
10.8158	185
10.8174	197
10.819	176
10.8207	206
10.8223	187
10.824	179
10.8256	211
10.8272	167
10.8289	192
10.8305	229
10.8322	195
10.8338	193
10.8355	202
10.8371	150
10.8387	204
10.8404	195
10.842	179
10.8437	203
10.8453	172
10.8469	175
10.8486	198
10.8502	175
10.8519	186
10.8535	180
10.8551	198
10.8568	166
10.8584	180
10.8601	197
10.8617	180
10.8634	197
10.865	179
10.8666	201
10.8683	193
10.8699	210
10.8716	187
10.8732	189
10.8748	171
10.8765	181
10.8781	181
10.8798	177
10.8814	197
10.883	197
10.8847	179
10.8863	193
10.888	178
10.8896	187
10.8913	209
10.8929	182
10.8945	179
10.8962	202
10.8978	200
10.8995	207
10.9011	191
10.9027	199
10.9044	224
10.906	173
10.9077	176
10.9093	183
10.911	166
10.9126	148
10.9142	165
10.9159	167
10.9175	175
10.9192	167
10.9208	192
10.9224	182
10.9241	184
10.9257	180
10.9274	164
10.929	170
10.9306	206
10.9323	180
10.9339	169
10.9356	201
10.9372	187
10.9389	178
10.9405	177
10.9421	187
10.9438	186
10.9454	187
10.9471	147
10.9487	174
10.9503	176
10.952	194
10.9536	179
10.9553	172
10.9569	178
10.9585	192
10.9602	190
10.9618	176
10.9635	178
10.9651	195
10.9668	185
10.9684	184
10.97	179
10.9717	188
10.9733	173
10.975	169
10.9766	169
10.9782	201
10.9799	170
10.9815	167
10.9832	149
10.9848	193
10.9865	197
10.9881	185
10.9897	193
10.9914	166
10.993	182
10.9947	190
10.9963	172
10.9979	163
10.9996	164
11.0012	170
11.0029	168
11.0045	191
11.0061	184
11.0078	183
11.0094	187
11.0111	172
11.0127	197
11.0144	197
11.016	191
11.0176	179
11.0193	164
11.0209	189
11.0226	168
11.0242	183
11.0258	171
11.0275	176
11.0291	178
11.0308	172
11.0324	182
11.034	157
11.0357	182
11.0373	186
11.039	148
11.0406	184
11.0423	199
11.0439	194
11.0455	193
11.0472	182
11.0488	158
11.0505	199
11.0521	161
11.0537	174
11.0554	188
11.057	177
11.0587	178
11.0603	186
11.0619	175
11.0636	198
11.0652	174
11.0669	174
11.0685	162
11.0702	172
11.0718	202
11.0734	158
11.0751	177
11.0767	156
11.0784	188
11.08	159
11.0816	189
11.0833	170
11.0849	186
11.0866	176
11.0882	169
11.0899	170
11.0915	166
11.0931	161
11.0948	179
11.0964	174
11.0981	181
11.0997	185
11.1013	166
11.103	159
11.1046	168
11.1063	156
11.1079	184
11.1095	170
11.1112	183
11.1128	194
11.1145	159
11.1161	174
11.1178	188
11.1194	152
11.121	174
11.1227	169
11.1243	176
11.126	160
11.1276	183
11.1292	178
11.1309	185
11.1325	200
11.1342	186
11.1358	169
11.1374	178
11.1391	171
11.1407	175
11.1424	170
11.144	204
11.1457	172
11.1473	201
11.1489	154
11.1506	168
11.1522	172
11.1539	159
11.1555	185
11.1571	196
11.1588	157
11.1604	170
11.1621	176
11.1637	181
11.1654	174
11.167	155
11.1686	152
11.1703	151
11.1719	164
11.1736	177
11.1752	158
11.1768	193
11.1785	175
11.1801	182
11.1818	155
11.1834	174
11.185	184
11.1867	176
11.1883	182
11.19	151
11.1916	170
11.1933	180
11.1949	173
11.1965	184
11.1982	166
11.1998	179
11.2015	156
11.2031	161
11.2047	184
11.2064	177
11.208	183
11.2097	145
11.2113	174
11.2129	166
11.2146	168
11.2162	204
11.2179	171
11.2195	174
11.2212	158
11.2228	167
11.2244	157
11.2261	177
11.2277	165
11.2294	187
11.231	193
11.2326	144
11.2343	138
11.2359	156
11.2376	154
11.2392	188
11.2408	173
11.2425	159
11.2441	154
11.2458	181
11.2474	159
11.2491	164
11.2507	173
11.2523	182
11.254	183
11.2556	174
11.2573	147
11.2589	143
11.2605	190
11.2622	170
11.2638	169
11.2655	178
11.2671	187
11.2688	151
11.2704	175
11.272	177
11.2737	150
11.2753	184
11.277	154
11.2786	169
11.2802	177
11.2819	146
11.2835	168
11.2852	152
11.2868	188
11.2884	164
11.2901	190
11.2917	141
11.2934	187
11.295	155
11.2967	162
11.2983	170
11.2999	197
11.3016	153
11.3032	161
11.3049	167
11.3065	166
11.3081	155
11.3098	160
11.3114	183
11.3131	186
11.3147	145
11.3163	168
11.318	137
11.3196	195
11.3213	161
11.3229	170
11.3246	151
11.3262	172
11.3278	163
11.3295	161
11.3311	149
11.3328	181
11.3344	141
11.336	180
11.3377	175
11.3393	168
11.341	171
11.3426	193
11.3443	202
11.3459	166
11.3475	167
11.3492	155
11.3508	156
11.3525	155
11.3541	166
11.3557	186
11.3574	161
11.359	179
11.3607	160
11.3623	177
11.3639	165
11.3656	199
11.3672	154
11.3689	180
11.3705	168
11.3722	177
11.3738	169
11.3754	133
11.3771	179
11.3787	201
11.3804	165
11.382	160
11.3836	180
11.3853	199
11.3869	165
11.3886	178
11.3902	151
11.3918	157
11.3935	147
11.3951	139
11.3968	142
11.3984	180
11.4001	169
11.4017	175
11.4033	179
11.405	164
11.4066	165
11.4083	166
11.4099	170
11.4115	146
11.4132	153
11.4148	182
11.4165	171
11.4181	171
11.4197	171
11.4214	160
11.423	164
11.4247	178
11.4263	140
11.428	164
11.4296	164
11.4312	172
11.4329	156
11.4345	171
11.4362	153
11.4378	158
11.4394	149
11.4411	167
11.4427	155
11.4444	168
11.446	158
11.4477	154
11.4493	125
11.4509	157
11.4526	163
11.4542	166
11.4559	145
11.4575	170
11.4591	154
11.4608	175
11.4624	163
11.4641	176
11.4657	172
11.4673	177
11.469	161
11.4706	167
11.4723	168
11.4739	156
11.4756	149
11.4772	152
11.4788	166
11.4805	177
11.4821	150
11.4838	155
11.4854	164
11.487	138
11.4887	169
11.4903	186
11.492	183
11.4936	159
11.4952	170
11.4969	188
11.4985	155
11.5002	195
11.5018	165
11.5035	178
11.5051	139
11.5067	173
11.5084	147
11.51	152
11.5117	162
11.5133	158
11.5149	150
11.5166	143
11.5182	162
11.5199	160
11.5215	158
11.5232	161
11.5248	163
11.5264	179
11.5281	175
11.5297	170
11.5314	180
11.533	152
11.5346	161
11.5363	166
11.5379	157
11.5396	151
11.5412	165
11.5428	158
11.5445	153
11.5461	141
11.5478	163
11.5494	174
11.5511	165
11.5527	174
11.5543	154
11.556	151
11.5576	145
11.5593	163
11.5609	166
11.5625	149
11.5642	174
11.5658	167
11.5675	164
11.5691	165
11.5707	142
11.5724	169
11.574	163
11.5757	169
11.5773	177
11.579	149
11.5806	164
11.5822	175
11.5839	142
11.5855	163
11.5872	176
11.5888	148
11.5904	171
11.5921	149
11.5937	176
11.5954	172
11.597	168
11.5986	155
11.6003	149
11.6019	172
11.6036	161
11.6052	139
11.6069	144
11.6085	159
11.6101	143
11.6118	189
11.6134	137
11.6151	151
11.6167	165
11.6183	152
11.62	144
11.6216	171
11.6233	184
11.6249	150
11.6266	141
11.6282	173
11.6298	165
11.6315	154
11.6331	162
11.6348	166
11.6364	173
11.638	157
11.6397	155
11.6413	144
11.643	155
11.6446	161
11.6462	146
11.6479	155
11.6495	168
11.6512	146
11.6528	144
11.6545	159
11.6561	151
11.6577	175
11.6594	165
11.661	143
11.6627	179
11.6643	159
11.6659	145
11.6676	168
11.6692	181
11.6709	163
11.6725	166
11.6741	173
11.6758	173
11.6774	167
11.6791	161
11.6807	170
11.6824	163
11.684	150
11.6856	161
11.6873	143
11.6889	157
11.6906	153
11.6922	145
11.6938	146
11.6955	160
11.6971	136
11.6988	179
11.7004	169
11.7021	137
11.7037	139
11.7053	135
11.707	146
11.7086	166
11.7103	153
11.7119	139
11.7135	159
11.7152	158
11.7168	158
11.7185	156
11.7201	171
11.7217	157
11.7234	169
11.725	170
11.7267	156
11.7283	172
11.73	156
11.7316	157
11.7332	153
11.7349	165
11.7365	152
11.7382	186
11.7398	175
11.7414	151
11.7431	138
11.7447	170
11.7464	161
11.748	158
11.7496	172
11.7513	153
11.7529	185
11.7546	190
11.7562	135
11.7579	167
11.7595	150
11.7611	185
11.7628	155
11.7644	149
11.7661	168
11.7677	166
11.7693	152
11.771	151
11.7726	154
11.7743	165
11.7759	148
11.7776	150
11.7792	160
11.7808	157
11.7825	149
11.7841	160
11.7858	156
11.7874	134
11.789	147
11.7907	146
11.7923	145
11.794	157
11.7956	165
11.7972	157
11.7989	162
11.8005	166
11.8022	154
11.8038	177
11.8055	148
11.8071	159
11.8087	194
11.8104	180
11.812	163
11.8137	174
11.8153	149
11.8169	163
11.8186	141
11.8202	158
11.8219	163
11.8235	155
11.8251	136
11.8268	160
11.8284	157
11.8301	143
11.8317	151
11.8334	173
11.835	137
11.8366	145
11.8383	137
11.8399	184
11.8416	166
11.8432	165
11.8448	152
11.8465	150
11.8481	167
11.8498	158
11.8514	175
11.853	166
11.8547	159
11.8563	151
11.858	148
11.8596	175
11.8613	143
11.8629	163
11.8645	138
11.8662	157
11.8678	148
11.8695	156
11.8711	149
11.8727	150
11.8744	170
11.876	172
11.8777	159
11.8793	162
11.881	156
11.8826	164
11.8842	162
11.8859	157
11.8875	158
11.8892	158
11.8908	141
11.8924	149
11.8941	180
11.8957	153
11.8974	159
11.899	148
11.9006	164
11.9023	158
11.9039	138
11.9056	148
11.9072	148
11.9089	134
11.9105	140
11.9121	170
11.9138	136
11.9154	163
11.9171	163
11.9187	120
11.9203	165
11.922	187
11.9236	153
11.9253	154
11.9269	163
11.9285	151
11.9302	165
11.9318	158
11.9335	138
11.9351	148
11.9368	158
11.9384	153
11.94	163
11.9417	167
11.9433	138
11.945	157
11.9466	140
11.9482	145
11.9499	134
11.9515	164
11.9532	163
11.9548	163
11.9565	148
11.9581	169
11.9597	125
11.9614	164
11.963	162
11.9647	147
11.9663	147
11.9679	151
11.9696	142
11.9712	152
11.9729	129
11.9745	148
11.9761	145
11.9778	140
11.9794	151
11.9811	174
11.9827	145
11.9844	156
11.986	149
11.9876	161
11.9893	133
11.9909	141
11.9926	156
11.9942	155
11.9958	145
11.9975	153
11.9991	149
12.0008	143
12.0024	158
12.004	163
12.0057	152
12.0073	152
12.009	165
12.0106	115
12.0123	159
12.0139	148
12.0155	148
12.0172	167
12.0188	165
12.0205	166
12.0221	156
12.0237	177
12.0254	144
12.027	152
12.0287	139
12.0303	173
12.0319	144
12.0336	145
12.0352	146
12.0369	171
12.0385	178
12.0402	158
12.0418	168
12.0434	146
12.0451	158
12.0467	157
12.0484	135
12.05	136
12.0516	149
12.0533	156
12.0549	146
12.0566	127
12.0582	133
12.0599	163
12.0615	149
12.0631	154
12.0648	124
12.0664	144
12.0681	178
12.0697	151
12.0713	154
12.073	147
12.0746	154
12.0763	146
12.0779	127
12.0795	127
12.0812	148
12.0828	155
12.0845	159
12.0861	147
12.0878	138
12.0894	144
12.091	142
12.0927	128
12.0943	143
12.096	117
12.0976	161
12.0992	160
12.1009	138
12.1025	152
12.1042	152
12.1058	136
12.1074	168
12.1091	129
12.1107	149
12.1124	174
12.114	169
12.1157	160
12.1173	153
12.1189	155
12.1206	135
12.1222	131
12.1239	125
12.1255	165
12.1271	152
12.1288	147
12.1304	139
12.1321	125
12.1337	149
12.1354	157
12.137	136
12.1386	150
12.1403	135
12.1419	172
12.1436	130
12.1452	163
12.1468	164
12.1485	162
12.1501	143
12.1518	152
12.1534	148
12.155	115
12.1567	149
12.1583	151
12.16	174
12.1616	153
12.1633	157
12.1649	163
12.1665	162
12.1682	143
12.1698	139
12.1715	163
12.1731	149
12.1747	156
12.1764	144
12.178	157
12.1797	171
12.1813	140
12.1829	151
12.1846	134
12.1862	161
12.1879	151
12.1895	135
12.1912	158
12.1928	160
12.1944	131
12.1961	142
12.1977	143
12.1994	148
12.201	122
12.2026	153
12.2043	138
12.2059	135
12.2076	151
12.2092	142
12.2108	131
12.2125	156
12.2141	149
12.2158	137
12.2174	140
12.2191	150
12.2207	149
12.2223	157
12.224	135
12.2256	140
12.2273	159
12.2289	134
12.2305	123
12.2322	145
12.2338	158
12.2355	151
12.2371	140
12.2388	158
12.2404	147
12.242	148
12.2437	129
12.2453	169
12.247	154
12.2486	141
12.2502	156
12.2519	150
12.2535	163
12.2552	153
12.2568	135
12.2584	143
12.2601	134
12.2617	143
12.2634	161
12.265	163
12.2667	133
12.2683	152
12.2699	135
12.2716	180
12.2732	149
12.2749	147
12.2765	145
12.2781	138
12.2798	148
12.2814	136
12.2831	148
12.2847	142
12.2863	165
12.288	121
12.2896	137
12.2913	126
12.2929	141
12.2946	156
12.2962	148
12.2978	156
12.2995	144
12.3011	128
12.3028	152
12.3044	148
12.306	150
12.3077	167
12.3093	150
12.311	156
12.3126	129
12.3143	128
12.3159	156
12.3175	148
12.3192	164
12.3208	131
12.3225	149
12.3241	147
12.3257	151
12.3274	132
12.329	143
12.3307	134
12.3323	145
12.3339	152
12.3356	138
12.3372	149
12.3389	135
12.3405	152
12.3422	156
12.3438	149
12.3454	150
12.3471	153
12.3487	145
12.3504	159
12.352	160
12.3536	141
12.3553	150
12.3569	141
12.3586	142
12.3602	150
12.3618	146
12.3635	158
12.3651	149
12.3668	154
12.3684	133
12.3701	109
12.3717	129
12.3733	132
12.375	157
12.3766	160
12.3783	140
12.3799	167
12.3815	150
12.3832	154
12.3848	148
12.3865	130
12.3881	137
12.3897	167
12.3914	149
12.393	137
12.3947	150
12.3963	127
12.398	133
12.3996	163
12.4012	147
12.4029	131
12.4045	143
12.4062	141
12.4078	163
12.4094	151
12.4111	155
12.4127	162
12.4144	143
12.416	144
12.4177	164
12.4193	170
12.4209	153
12.4226	143
12.4242	167
12.4259	137
12.4275	177
12.4291	141
12.4308	162
12.4324	154
12.4341	149
12.4357	143
12.4373	131
12.439	147
12.4406	143
12.4423	141
12.4439	137
12.4456	131
12.4472	137
12.4488	145
12.4505	139
12.4521	153
12.4538	137
12.4554	133
12.457	143
12.4587	128
12.4603	139
12.462	142
12.4636	144
12.4652	126
12.4669	150
12.4685	132
12.4702	146
12.4718	158
12.4735	147
12.4751	139
12.4767	152
12.4784	153
12.48	148
12.4817	141
12.4833	136
12.4849	143
12.4866	122
12.4882	135
12.4899	124
12.4915	156
12.4932	178
12.4948	172
12.4964	147
12.4981	136
12.4997	130
12.5014	135
12.503	171
12.5046	143
12.5063	136
12.5079	155
12.5096	123
12.5112	145
12.5128	145
12.5145	138
12.5161	139
12.5178	160
12.5194	118
12.5211	145
12.5227	138
12.5243	144
12.526	156
12.5276	132
12.5293	158
12.5309	154
12.5325	157
12.5342	142
12.5358	162
12.5375	157
12.5391	144
12.5407	125
12.5424	130
12.544	134
12.5457	140
12.5473	138
12.549	136
12.5506	153
12.5522	141
12.5539	146
12.5555	137
12.5572	156
12.5588	145
12.5604	149
12.5621	144
12.5637	154
12.5654	133
12.567	133
12.5686	164
12.5703	143
12.5719	138
12.5736	145
12.5752	137
12.5769	145
12.5785	137
12.5801	171
12.5818	136
12.5834	122
12.5851	135
12.5867	133
12.5883	164
12.59	129
12.5916	130
12.5933	143
12.5949	143
12.5966	122
12.5982	124
12.5998	163
12.6015	132
12.6031	148
12.6048	141
12.6064	149
12.608	159
12.6097	149
12.6113	161
12.613	156
12.6146	118
12.6162	140
12.6179	117
12.6195	141
12.6212	136
12.6228	155
12.6245	172
12.6261	119
12.6277	128
12.6294	128
12.631	157
12.6327	160
12.6343	143
12.6359	150
12.6376	121
12.6392	122
12.6409	133
12.6425	139
12.6441	155
12.6458	137
12.6474	143
12.6491	153
12.6507	144
12.6524	148
12.654	145
12.6556	123
12.6573	136
12.6589	143
12.6606	146
12.6622	157
12.6638	139
12.6655	117
12.6671	132
12.6688	135
12.6704	137
12.6721	156
12.6737	144
12.6753	139
12.677	159
12.6786	149
12.6803	124
12.6819	134
12.6835	142
12.6852	125
12.6868	147
12.6885	139
12.6901	135
12.6917	145
12.6934	126
12.695	135
12.6967	154
12.6983	128
12.7	144
12.7016	143
12.7032	143
12.7049	129
12.7065	130
12.7082	149
12.7098	142
12.7114	148
12.7131	130
12.7147	147
12.7164	136
12.718	135
12.7196	163
12.7213	142
12.7229	146
12.7246	150
12.7262	125
12.7279	134
12.7295	137
12.7311	149
12.7328	136
12.7344	122
12.7361	146
12.7377	151
12.7393	141
12.741	152
12.7426	128
12.7443	124
12.7459	154
12.7475	136
12.7492	148
12.7508	136
12.7525	135
12.7541	133
12.7558	143
12.7574	130
12.759	141
12.7607	138
12.7623	126
12.764	143
12.7656	155
12.7672	152
12.7689	117
12.7705	156
12.7722	123
12.7738	141
12.7755	127
12.7771	146
12.7787	148
12.7804	120
12.782	140
12.7837	135
12.7853	128
12.7869	163
12.7886	114
12.7902	162
12.7919	134
12.7935	134
12.7951	144
12.7968	144
12.7984	148
12.8001	146
12.8017	163
12.8034	134
12.805	141
12.8066	112
12.8083	143
12.8099	133
12.8116	134
12.8132	141
12.8148	133
12.8165	132
12.8181	143
12.8198	123
12.8214	136
12.823	139
12.8247	145
12.8263	136
12.828	145
12.8296	135
12.8313	125
12.8329	134
12.8345	131
12.8362	137
12.8378	127
12.8395	155
12.8411	119
12.8427	136
12.8444	128
12.846	125
12.8477	135
12.8493	145
12.851	134
12.8526	137
12.8542	143
12.8559	122
12.8575	138
12.8592	136
12.8608	139
12.8624	153
12.8641	141
12.8657	136
12.8674	138
12.869	149
12.8706	125
12.8723	141
12.8739	124
12.8756	142
12.8772	156
12.8789	125
12.8805	145
12.8821	164
12.8838	114
12.8854	136
12.8871	127
12.8887	139
12.8903	120
12.892	131
12.8936	160
12.8953	132
12.8969	103
12.8985	133
12.9002	142
12.9018	107
12.9035	143
12.9051	118
12.9068	130
12.9084	145
12.91	138
12.9117	140
12.9133	151
12.915	156
12.9166	142
12.9182	113
12.9199	121
12.9215	124
12.9232	135
12.9248	120
12.9264	140
12.9281	155
12.9297	141
12.9314	160
12.933	153
12.9347	133
12.9363	115
12.9379	125
12.9396	123
12.9412	131
12.9429	122
12.9445	135
12.9461	147
12.9478	141
12.9494	137
12.9511	123
12.9527	123
12.9544	155
12.956	131
12.9576	124
12.9593	132
12.9609	133
12.9626	129
12.9642	141
12.9658	126
12.9675	141
12.9691	143
12.9708	138
12.9724	140
12.974	148
12.9757	134
12.9773	143
12.979	134
12.9806	114
12.9823	165
12.9839	133
12.9855	138
12.9872	125
12.9888	130
12.9905	156
12.9921	148
12.9937	112
12.9954	124
12.997	134
12.9987	137
13.0003	123
13.0019	121
13.0036	132
13.0052	141
13.0069	126
13.0085	136
13.0102	111
13.0118	152
13.0134	132
13.0151	123
13.0167	146
13.0184	155
13.02	149
13.0216	132
13.0233	126
13.0249	146
13.0266	121
13.0282	131
13.0299	152
13.0315	130
13.0331	149
13.0348	118
13.0364	128
13.0381	133
13.0397	135
13.0413	137
13.043	130
13.0446	141
13.0463	123
13.0479	147
13.0495	156
13.0512	139
13.0528	136
13.0545	133
13.0561	120
13.0578	132
13.0594	142
13.061	130
13.0627	146
13.0643	143
13.066	130
13.0676	154
13.0692	148
13.0709	135
13.0725	129
13.0742	148
13.0758	144
13.0774	144
13.0791	142
13.0807	145
13.0824	151
13.084	123
13.0857	129
13.0873	145
13.0889	127
13.0906	137
13.0922	146
13.0939	133
13.0955	128
13.0971	147
13.0988	124
13.1004	135
13.1021	123
13.1037	134
13.1053	138
13.107	128
13.1086	145
13.1103	131
13.1119	161
13.1136	131
13.1152	123
13.1168	126
13.1185	126
13.1201	116
13.1218	151
13.1234	121
13.125	131
13.1267	158
13.1283	138
13.13	119
13.1316	144
13.1333	126
13.1349	162
13.1365	131
13.1382	121
13.1398	156
13.1415	122
13.1431	129
13.1447	143
13.1464	136
13.148	120
13.1497	126
13.1513	141
13.1529	136
13.1546	129
13.1562	117
13.1579	134
13.1595	128
13.1612	132
13.1628	129
13.1644	127
13.1661	135
13.1677	132
13.1694	130
13.171	120
13.1726	140
13.1743	141
13.1759	115
13.1776	119
13.1792	137
13.1808	132
13.1825	130
13.1841	123
13.1858	134
13.1874	154
13.1891	118
13.1907	120
13.1923	129
13.194	148
13.1956	141
13.1973	115
13.1989	125
13.2005	135
13.2022	123
13.2038	151
13.2055	134
13.2071	135
13.2088	141
13.2104	139
13.212	118
13.2137	144
13.2153	128
13.217	144
13.2186	142
13.2202	128
13.2219	148
13.2235	149
13.2252	146
13.2268	142
13.2284	136
13.2301	129
13.2317	139
13.2334	131
13.235	134
13.2367	119
13.2383	124
13.2399	135
13.2416	110
13.2432	137
13.2449	142
13.2465	133
13.2481	130
13.2498	126
13.2514	120
13.2531	122
13.2547	121
13.2563	142
13.258	131
13.2596	118
13.2613	116
13.2629	106
13.2646	112
13.2662	137
13.2678	128
13.2695	120
13.2711	136
13.2728	140
13.2744	128
13.276	144
13.2777	136
13.2793	109
13.281	129
13.2826	145
[truncated: 40,649 more rows]
