# Supplementary material for: Nano-to-Submicron Hydroxyapatite Coatings for Magnesium-based Bioresorbable Implants – Deposition, Characterization, Degradation, Mechanical Properties, and Cytocompatibility
Source: Sci Rep. 2019 Jan 28;9:810. doi: 10.1038/s41598-018-37123-3 (PMC6349930; doi:10.1038/s41598-018-37123-3)
Supplement: Supplementary file 1 — Dataset for SREP-18-29489A [file 41598_2018_37123_MOESM1_ESM.zip › SupplementalDataFiles/Figure 11/Figure 11.xlsx]

## Sheet: Sheet1
Angle (nHA_400 before immersion)	nHA before immersion	nHA before immersion	Angle (mHA_400 before Immersion)	mHA before Immersion	Intensity	Angle	nHA_100	Intensity (nHA_100)	Angle	nHA_400	Intensity(nHA_400)	Angle	mHA_100	Intensity(mHA_100)	Angle	mHA_400	Intensity(mHA_400)	Angle	Mg	Intensity(Mg)
10.001	49207	207	10.0014	41164	164	10.0014	33196	196	10.0014	25173	173	10.0014	17169	169	10.0014	9170	170	10.0014	3155	155
10.0027	49213	213	10.0031	41177	177	10.0031	33170	170	10.0031	25212	212	10.0031	17165	165	10.0031	9180	180	10.0031	3196	196
10.0043	49201	201	10.0047	41215	215	10.0047	33162	162	10.0047	25192	192	10.0047	17190	190	10.0047	9138	138	10.0047	3162	162
10.0059	49207	207	10.0063	41222	222	10.0063	33154	154	10.0063	25191	191	10.0063	17147	147	10.0063	9151	151	10.0063	3159	159
10.0076	49195	195	10.008	41193	193	10.008	33164	164	10.008	25174	174	10.008	17151	151	10.008	9167	167	10.008	3168	168
10.0092	49203	203	10.0096	41189	189	10.0096	33164	164	10.0096	25205	205	10.0096	17185	185	10.0096	9213	213	10.0096	3165	165
10.0109	49177	177	10.0113	41191	191	10.0113	33166	166	10.0113	25191	191	10.0113	17159	159	10.0113	9171	171	10.0113	3173	173
10.0125	49190	190	10.0129	41158	158	10.0129	33183	183	10.0129	25214	214	10.0129	17181	181	10.0129	9167	167	10.0129	3171	171
10.0142	49183	183	10.0146	41181	181	10.0146	33171	171	10.0146	25179	179	10.0146	17179	179	10.0146	9190	190	10.0146	3197	197
10.0158	49205	205	10.0162	41191	191	10.0162	33185	185	10.0162	25194	194	10.0162	17179	179	10.0162	9167	167	10.0162	3165	165
10.0174	49216	216	10.0178	41181	181	10.0178	33159	159	10.0178	25198	198	10.0178	17145	145	10.0178	9171	171	10.0178	3175	175
10.0191	49231	231	10.0195	41182	182	10.0195	33167	167	10.0195	25175	175	10.0195	17191	191	10.0195	9162	162	10.0195	3189	189
10.0207	49199	199	10.0211	41158	158	10.0211	33172	172	10.0211	25204	204	10.0211	17159	159	10.0211	9187	187	10.0211	3189	189
10.0224	49179	179	10.0228	41189	189	10.0228	33176	176	10.0228	25200	200	10.0228	17169	169	10.0228	9183	183	10.0228	3196	196
10.024	49172	172	10.0244	41196	196	10.0244	33163	163	10.0244	25180	180	10.0244	17177	177	10.0244	9183	183	10.0244	3193	193
10.0256	49184	184	10.026	41154	154	10.026	33184	184	10.026	25188	188	10.026	17157	157	10.026	9174	174	10.026	3163	163
10.0273	49231	231	10.0277	41198	198	10.0277	33189	189	10.0277	25216	216	10.0277	17194	194	10.0277	9154	154	10.0277	3162	162
10.0289	49200	200	10.0293	41194	194	10.0293	33166	166	10.0293	25206	206	10.0293	17169	169	10.0293	9185	185	10.0293	3152	152
10.0306	49203	203	10.031	41186	186	10.031	33182	182	10.031	25192	192	10.031	17179	179	10.031	9171	171	10.031	3171	171
10.0322	49210	210	10.0326	41168	168	10.0326	33182	182	10.0326	25207	207	10.0326	17170	170	10.0326	9171	171	10.0326	3190	190
10.0338	49223	223	10.0342	41168	168	10.0342	33166	166	10.0342	25204	204	10.0342	17176	176	10.0342	9170	170	10.0342	3176	176
10.0355	49207	207	10.0359	41183	183	10.0359	33189	189	10.0359	25197	197	10.0359	17178	178	10.0359	9181	181	10.0359	3151	151
10.0371	49176	176	10.0375	41203	203	10.0375	33179	179	10.0375	25190	190	10.0375	17182	182	10.0375	9192	192	10.0375	3177	177
10.0388	49183	183	10.0392	41175	175	10.0392	33184	184	10.0392	25172	172	10.0392	17165	165	10.0392	9190	190	10.0392	3163	163
10.0404	49208	208	10.0408	41168	168	10.0408	33181	181	10.0408	25191	191	10.0408	17162	162	10.0408	9199	199	10.0408	3170	170
10.0421	49221	221	10.0425	41199	199	10.0425	33166	166	10.0425	25221	221	10.0425	17163	163	10.0425	9177	177	10.0425	3168	168
10.0437	49200	200	10.0441	41181	181	10.0441	33173	173	10.0441	25182	182	10.0441	17167	167	10.0441	9193	193	10.0441	3167	167
10.0453	49168	168	10.0457	41189	189	10.0457	33181	181	10.0457	25247	247	10.0457	17167	167	10.0457	9168	168	10.0457	3176	176
10.047	49193	193	10.0474	41161	161	10.0474	33171	171	10.0474	25183	183	10.0474	17161	161	10.0474	9164	164	10.0474	3158	158
10.0486	49205	205	10.049	41156	156	10.049	33183	183	10.049	25199	199	10.049	17172	172	10.049	9175	175	10.049	3179	179
10.0503	49181	181	10.0507	41199	199	10.0507	33194	194	10.0507	25185	185	10.0507	17174	174	10.0507	9187	187	10.0507	3197	197
10.0519	49199	199	10.0523	41179	179	10.0523	33186	186	10.0523	25173	173	10.0523	17173	173	10.0523	9175	175	10.0523	3145	145
10.0535	49184	184	10.0539	41167	167	10.0539	33186	186	10.0539	25180	180	10.0539	17161	161	10.0539	9160	160	10.0539	3180	180
10.0552	49185	185	10.0556	41178	178	10.0556	33163	163	10.0556	25186	186	10.0556	17154	154	10.0556	9168	168	10.0556	3178	178
10.0568	49216	216	10.0572	41176	176	10.0572	33173	173	10.0572	25176	176	10.0572	17157	157	10.0572	9169	169	10.0572	3184	184
10.0585	49202	202	10.0589	41190	190	10.0589	33186	186	10.0589	25191	191	10.0589	17157	157	10.0589	9161	161	10.0589	3171	171
10.0601	49191	191	10.0605	41164	164	10.0605	33175	175	10.0605	25194	194	10.0605	17180	180	10.0605	9151	151	10.0605	3156	156
10.0617	49182	182	10.0621	41171	171	10.0621	33186	186	10.0621	25194	194	10.0621	17179	179	10.0621	9183	183	10.0621	3166	166
10.0634	49176	176	10.0638	41202	202	10.0638	33170	170	10.0638	25202	202	10.0638	17162	162	10.0638	9188	188	10.0638	3193	193
10.065	49170	170	10.0654	41192	192	10.0654	33187	187	10.0654	25214	214	10.0654	17185	185	10.0654	9171	171	10.0654	3177	177
10.0667	49180	180	10.0671	41179	179	10.0671	33178	178	10.0671	25185	185	10.0671	17172	172	10.0671	9153	153	10.0671	3190	190
10.0683	49175	175	10.0687	41189	189	10.0687	33176	176	10.0687	25192	192	10.0687	17170	170	10.0687	9166	166	10.0687	3156	156
10.07	49192	192	10.0704	41208	208	10.0704	33164	164	10.0704	25193	193	10.0704	17186	186	10.0704	9189	189	10.0704	3191	191
10.0716	49193	193	10.072	41195	195	10.072	33185	185	10.072	25191	191	10.072	17171	171	10.072	9188	188	10.072	3171	171
10.0732	49223	223	10.0736	41189	189	10.0736	33178	178	10.0736	25201	201	10.0736	17154	154	10.0736	9167	167	10.0736	3185	185
10.0749	49195	195	10.0753	41190	190	10.0753	33183	183	10.0753	25213	213	10.0753	17190	190	10.0753	9155	155	10.0753	3182	182
10.0765	49211	211	10.0769	41177	177	10.0769	33178	178	10.0769	25205	205	10.0769	17165	165	10.0769	9170	170	10.0769	3161	161
10.0782	49212	212	10.0786	41157	157	10.0786	33176	176	10.0786	25201	201	10.0786	17156	156	10.0786	9205	205	10.0786	3147	147
10.0798	49219	219	10.0802	41187	187	10.0802	33159	159	10.0802	25179	179	10.0802	17199	199	10.0802	9156	156	10.0802	3177	177
10.0814	49176	176	10.0818	41219	219	10.0818	33183	183	10.0818	25199	199	10.0818	17181	181	10.0818	9184	184	10.0818	3159	159
10.0831	49208	208	10.0835	41189	189	10.0835	33153	153	10.0835	25203	203	10.0835	17164	164	10.0835	9196	196	10.0835	3170	170
10.0847	49180	180	10.0851	41148	148	10.0851	33170	170	10.0851	25197	197	10.0851	17159	159	10.0851	9215	215	10.0851	3188	188
10.0864	49189	189	10.0868	41179	179	10.0868	33179	179	10.0868	25202	202	10.0868	17151	151	10.0868	9188	188	10.0868	3166	166
10.088	49177	177	10.0884	41192	192	10.0884	33158	158	10.0884	25218	218	10.0884	17172	172	10.0884	9170	170	10.0884	3178	178
10.0897	49168	168	10.0901	41197	197	10.0901	33203	203	10.0901	25199	199	10.0901	17185	185	10.0901	9177	177	10.0901	3158	158
10.0913	49179	179	10.0917	41171	171	10.0917	33187	187	10.0917	25192	192	10.0917	17189	189	10.0917	9177	177	10.0917	3137	137
10.0929	49190	190	10.0933	41180	180	10.0933	33190	190	10.0933	25194	194	10.0933	17193	193	10.0933	9187	187	10.0933	3177	177
10.0946	49204	204	10.095	41175	175	10.095	33171	171	10.095	25227	227	10.095	17175	175	10.095	9183	183	10.095	3180	180
10.0962	49195	195	10.0966	41158	158	10.0966	33166	166	10.0966	25206	206	10.0966	17154	154	10.0966	9199	199	10.0966	3184	184
10.0979	49163	163	10.0983	41152	152	10.0983	33204	204	10.0983	25211	211	10.0983	17167	167	10.0983	9193	193	10.0983	3164	164
10.0995	49181	181	10.0999	41195	195	10.0999	33184	184	10.0999	25195	195	10.0999	17155	155	10.0999	9172	172	10.0999	3160	160
10.1011	49196	196	10.1015	41180	180	10.1015	33169	169	10.1015	25179	179	10.1015	17154	154	10.1015	9189	189	10.1015	3192	192
10.1028	49171	171	10.1032	41172	172	10.1032	33210	210	10.1032	25203	203	10.1032	17202	202	10.1032	9165	165	10.1032	3168	168
10.1044	49193	193	10.1048	41220	220	10.1048	33161	161	10.1048	25176	176	10.1048	17165	165	10.1048	9177	177	10.1048	3170	170
10.1061	49191	191	10.1065	41175	175	10.1065	33183	183	10.1065	25192	192	10.1065	17150	150	10.1065	9177	177	10.1065	3165	165
10.1077	49167	167	10.1081	41187	187	10.1081	33196	196	10.1081	25221	221	10.1081	17172	172	10.1081	9160	160	10.1081	3157	157
10.1093	49193	193	10.1097	41202	202	10.1097	33169	169	10.1097	25180	180	10.1097	17180	180	10.1097	9174	174	10.1097	3143	143
10.111	49210	210	10.1114	41173	173	10.1114	33183	183	10.1114	25193	193	10.1114	17170	170	10.1114	9184	184	10.1114	3173	173
10.1126	49183	183	10.113	41170	170	10.113	33169	169	10.113	25207	207	10.113	17162	162	10.113	9171	171	10.113	3162	162
10.1143	49182	182	10.1147	41174	174	10.1147	33169	169	10.1147	25187	187	10.1147	17160	160	10.1147	9148	148	10.1147	3157	157
10.1159	49194	194	10.1163	41184	184	10.1163	33182	182	10.1163	25210	210	10.1163	17190	190	10.1163	9162	162	10.1163	3166	166
10.1176	49211	211	10.118	41199	199	10.118	33187	187	10.118	25199	199	10.118	17152	152	10.118	9156	156	10.118	3158	158
10.1192	49179	179	10.1196	41179	179	10.1196	33188	188	10.1196	25212	212	10.1196	17166	166	10.1196	9181	181	10.1196	3134	134
10.1208	49200	200	10.1212	41201	201	10.1212	33180	180	10.1212	25176	176	10.1212	17170	170	10.1212	9169	169	10.1212	3172	172
10.1225	49197	197	10.1229	41182	182	10.1229	33195	195	10.1229	25202	202	10.1229	17166	166	10.1229	9191	191	10.1229	3173	173
10.1241	49181	181	10.1245	41164	164	10.1245	33174	174	10.1245	25190	190	10.1245	17169	169	10.1245	9167	167	10.1245	3143	143
10.1258	49182	182	10.1262	41156	156	10.1262	33156	156	10.1262	25202	202	10.1262	17192	192	10.1262	9176	176	10.1262	3166	166
10.1274	49203	203	10.1278	41189	189	10.1278	33176	176	10.1278	25203	203	10.1278	17162	162	10.1278	9167	167	10.1278	3163	163
10.129	49171	171	10.1294	41191	191	10.1294	33190	190	10.1294	25166	166	10.1294	17181	181	10.1294	9175	175	10.1294	3175	175
10.1307	49197	197	10.1311	41184	184	10.1311	33179	179	10.1311	25205	205	10.1311	17181	181	10.1311	9177	177	10.1311	3161	161
10.1323	49221	221	10.1327	41165	165	10.1327	33173	173	10.1327	25201	201	10.1327	17159	159	10.1327	9186	186	10.1327	3167	167
10.134	49172	172	10.1344	41187	187	10.1344	33175	175	10.1344	25194	194	10.1344	17154	154	10.1344	9161	161	10.1344	3189	189
10.1356	49169	169	10.136	41224	224	10.136	33162	162	10.136	25190	190	10.136	17163	163	10.136	9136	136	10.136	3162	162
10.1372	49206	206	10.1376	41184	184	10.1376	33158	158	10.1376	25192	192	10.1376	17147	147	10.1376	9166	166	10.1376	3169	169
10.1389	49179	179	10.1393	41207	207	10.1393	33137	137	10.1393	25208	208	10.1393	17176	176	10.1393	9150	150	10.1393	3170	170
10.1405	49177	177	10.1409	41176	176	10.1409	33195	195	10.1409	25200	200	10.1409	17156	156	10.1409	9156	156	10.1409	3158	158
10.1422	49188	188	10.1426	41166	166	10.1426	33183	183	10.1426	25215	215	10.1426	17159	159	10.1426	9158	158	10.1426	3156	156
10.1438	49191	191	10.1442	41207	207	10.1442	33174	174	10.1442	25195	195	10.1442	17166	166	10.1442	9173	173	10.1442	3149	149
10.1455	49198	198	10.1459	41174	174	10.1459	33174	174	10.1459	25199	199	10.1459	17176	176	10.1459	9176	176	10.1459	3169	169
10.1471	49194	194	10.1475	41183	183	10.1475	33187	187	10.1475	25180	180	10.1475	17197	197	10.1475	9158	158	10.1475	3175	175
10.1487	49190	190	10.1491	41187	187	10.1491	33162	162	10.1491	25195	195	10.1491	17185	185	10.1491	9193	193	10.1491	3176	176
10.1504	49177	177	10.1508	41176	176	10.1508	33172	172	10.1508	25199	199	10.1508	17162	162	10.1508	9177	177	10.1508	3180	180
10.152	49189	189	10.1524	41195	195	10.1524	33159	159	10.1524	25176	176	10.1524	17168	168	10.1524	9182	182	10.1524	3175	175
10.1537	49173	173	10.1541	41195	195	10.1541	33170	170	10.1541	25212	212	10.1541	17167	167	10.1541	9178	178	10.1541	3168	168
10.1553	49203	203	10.1557	41163	163	10.1557	33183	183	10.1557	25202	202	10.1557	17168	168	10.1557	9180	180	10.1557	3179	179
10.1569	49195	195	10.1573	41183	183	10.1573	33172	172	10.1573	25206	206	10.1573	17155	155	10.1573	9174	174	10.1573	3170	170
10.1586	49180	180	10.159	41176	176	10.159	33180	180	10.159	25167	167	10.159	17162	162	10.159	9174	174	10.159	3141	141
10.1602	49211	211	10.1606	41187	187	10.1606	33164	164	10.1606	25202	202	10.1606	17172	172	10.1606	9170	170	10.1606	3180	180
10.1619	49215	215	10.1623	41174	174	10.1623	33188	188	10.1623	25184	184	10.1623	17164	164	10.1623	9149	149	10.1623	3172	172
10.1635	49208	208	10.1639	41212	212	10.1639	33181	181	10.1639	25208	208	10.1639	17164	164	10.1639	9169	169	10.1639	3150	150
10.1651	49196	196	10.1655	41166	166	10.1655	33178	178	10.1655	25198	198	10.1655	17169	169	10.1655	9162	162	10.1655	3173	173
10.1668	49194	194	10.1672	41191	191	10.1672	33181	181	10.1672	25189	189	10.1672	17152	152	10.1672	9152	152	10.1672	3189	189
10.1684	49174	174	10.1688	41207	207	10.1688	33167	167	10.1688	25229	229	10.1688	17168	168	10.1688	9169	169	10.1688	3157	157
10.1701	49205	205	10.1705	41201	201	10.1705	33158	158	10.1705	25201	201	10.1705	17168	168	10.1705	9200	200	10.1705	3170	170
10.1717	49191	191	10.1721	41192	192	10.1721	33176	176	10.1721	25203	203	10.1721	17146	146	10.1721	9198	198	10.1721	3187	187
10.1734	49189	189	10.1738	41200	200	10.1738	33188	188	10.1738	25200	200	10.1738	17160	160	10.1738	9184	184	10.1738	3172	172
10.175	49192	192	10.1754	41177	177	10.1754	33156	156	10.1754	25192	192	10.1754	17146	146	10.1754	9170	170	10.1754	3172	172
10.1766	49198	198	10.177	41196	196	10.177	33188	188	10.177	25192	192	10.177	17182	182	10.177	9171	171	10.177	3179	179
10.1783	49177	177	10.1787	41141	141	10.1787	33203	203	10.1787	25219	219	10.1787	17170	170	10.1787	9171	171	10.1787	3152	152
10.1799	49176	176	10.1803	41218	218	10.1803	33151	151	10.1803	25197	197	10.1803	17184	184	10.1803	9174	174	10.1803	3168	168
10.1816	49164	164	10.182	41148	148	10.182	33186	186	10.182	25217	217	10.182	17167	167	10.182	9183	183	10.182	3158	158
10.1832	49177	177	10.1836	41203	203	10.1836	33176	176	10.1836	25200	200	10.1836	17169	169	10.1836	9160	160	10.1836	3188	188
10.1848	49200	200	10.1852	41184	184	10.1852	33201	201	10.1852	25204	204	10.1852	17178	178	10.1852	9173	173	10.1852	3158	158
10.1865	49200	200	10.1869	41177	177	10.1869	33196	196	10.1869	25180	180	10.1869	17166	166	10.1869	9179	179	10.1869	3153	153
10.1881	49203	203	10.1885	41188	188	10.1885	33171	171	10.1885	25233	233	10.1885	17207	207	10.1885	9178	178	10.1885	3141	141
10.1898	49229	229	10.1902	41165	165	10.1902	33200	200	10.1902	25207	207	10.1902	17180	180	10.1902	9175	175	10.1902	3170	170
10.1914	49190	190	10.1918	41180	180	10.1918	33163	163	10.1918	25192	192	10.1918	17164	164	10.1918	9180	180	10.1918	3145	145
10.1931	49190	190	10.1935	41179	179	10.1935	33164	164	10.1935	25192	192	10.1935	17156	156	10.1935	9173	173	10.1935	3172	172
10.1947	49180	180	10.1951	41173	173	10.1951	33175	175	10.1951	25198	198	10.1951	17180	180	10.1951	9189	189	10.1951	3177	177
10.1963	49184	184	10.1967	41175	175	10.1967	33174	174	10.1967	25189	189	10.1967	17174	174	10.1967	9172	172	10.1967	3146	146
10.198	49221	221	10.1984	41179	179	10.1984	33147	147	10.1984	25185	185	10.1984	17151	151	10.1984	9187	187	10.1984	3182	182
10.1996	49199	199	10.2	41177	177	10.2	33172	172	10.2	25194	194	10.2	17174	174	10.2	9191	191	10.2	3164	164
10.2013	49180	180	10.2017	41200	200	10.2017	33190	190	10.2017	25196	196	10.2017	17201	201	10.2017	9173	173	10.2017	3159	159
10.2029	49179	179	10.2033	41178	178	10.2033	33162	162	10.2033	25209	209	10.2033	17159	159	10.2033	9183	183	10.2033	3189	189
10.2045	49166	166	10.2049	41216	216	10.2049	33166	166	10.2049	25201	201	10.2049	17166	166	10.2049	9179	179	10.2049	3191	191
10.2062	49181	181	10.2066	41197	197	10.2066	33184	184	10.2066	25208	208	10.2066	17187	187	10.2066	9199	199	10.2066	3148	148
10.2078	49170	170	10.2082	41212	212	10.2082	33166	166	10.2082	25171	171	10.2082	17163	163	10.2082	9174	174	10.2082	3178	178
10.2095	49204	204	10.2099	41184	184	10.2099	33183	183	10.2099	25198	198	10.2099	17157	157	10.2099	9175	175	10.2099	3174	174
10.2111	49211	211	10.2115	41178	178	10.2115	33173	173	10.2115	25188	188	10.2115	17189	189	10.2115	9161	161	10.2115	3165	165
10.2127	49195	195	10.2131	41173	173	10.2131	33174	174	10.2131	25211	211	10.2131	17183	183	10.2131	9189	189	10.2131	3164	164
10.2144	49199	199	10.2148	41181	181	10.2148	33175	175	10.2148	25210	210	10.2148	17190	190	10.2148	9166	166	10.2148	3164	164
10.216	49189	189	10.2164	41167	167	10.2164	33174	174	10.2164	25197	197	10.2164	17148	148	10.2164	9163	163	10.2164	3180	180
10.2177	49182	182	10.2181	41162	162	10.2181	33171	171	10.2181	25207	207	10.2181	17163	163	10.2181	9171	171	10.2181	3172	172
10.2193	49207	207	10.2197	41213	213	10.2197	33188	188	10.2197	25220	220	10.2197	17165	165	10.2197	9187	187	10.2197	3167	167
10.221	49187	187	10.2214	41201	201	10.2214	33166	166	10.2214	25188	188	10.2214	17156	156	10.2214	9188	188	10.2214	3182	182
10.2226	49205	205	10.223	41190	190	10.223	33178	178	10.223	25183	183	10.223	17172	172	10.223	9183	183	10.223	3158	158
10.2242	49223	223	10.2246	41189	189	10.2246	33157	157	10.2246	25187	187	10.2246	17173	173	10.2246	9165	165	10.2246	3168	168
10.2259	49188	188	10.2263	41157	157	10.2263	33179	179	10.2263	25185	185	10.2263	17144	144	10.2263	9183	183	10.2263	3182	182
10.2275	49166	166	10.2279	41176	176	10.2279	33153	153	10.2279	25185	185	10.2279	17160	160	10.2279	9192	192	10.2279	3162	162
10.2292	49183	183	10.2296	41165	165	10.2296	33190	190	10.2296	25166	166	10.2296	17182	182	10.2296	9176	176	10.2296	3170	170
10.2308	49191	191	10.2312	41175	175	10.2312	33161	161	10.2312	25179	179	10.2312	17174	174	10.2312	9175	175	10.2312	3154	154
10.2324	49200	200	10.2328	41186	186	10.2328	33168	168	10.2328	25197	197	10.2328	17173	173	10.2328	9162	162	10.2328	3173	173
10.2341	49180	180	10.2345	41153	153	10.2345	33171	171	10.2345	25204	204	10.2345	17174	174	10.2345	9174	174	10.2345	3180	180
10.2357	49182	182	10.2361	41187	187	10.2361	33185	185	10.2361	25196	196	10.2361	17179	179	10.2361	9183	183	10.2361	3172	172
10.2374	49207	207	10.2378	41164	164	10.2378	33164	164	10.2378	25188	188	10.2378	17182	182	10.2378	9194	194	10.2378	3176	176
10.239	49189	189	10.2394	41195	195	10.2394	33177	177	10.2394	25190	190	10.2394	17201	201	10.2394	9178	178	10.2394	3187	187
10.2406	49195	195	10.241	41202	202	10.241	33196	196	10.241	25185	185	10.241	17174	174	10.241	9173	173	10.241	3191	191
10.2423	49206	206	10.2427	41186	186	10.2427	33179	179	10.2427	25196	196	10.2427	17163	163	10.2427	9165	165	10.2427	3173	173
10.2439	49196	196	10.2443	41172	172	10.2443	33152	152	10.2443	25195	195	10.2443	17179	179	10.2443	9153	153	10.2443	3165	165
10.2456	49186	186	10.246	41174	174	10.246	33165	165	10.246	25215	215	10.246	17181	181	10.246	9179	179	10.246	3156	156
10.2472	49184	184	10.2476	41172	172	10.2476	33177	177	10.2476	25198	198	10.2476	17173	173	10.2476	9180	180	10.2476	3164	164
10.2489	49206	206	10.2493	41196	196	10.2493	33200	200	10.2493	25213	213	10.2493	17186	186	10.2493	9160	160	10.2493	3165	165
10.2505	49170	170	10.2509	41179	179	10.2509	33166	166	10.2509	25202	202	10.2509	17161	161	10.2509	9170	170	10.2509	3169	169
10.2521	49185	185	10.2525	41183	183	10.2525	33169	169	10.2525	25148	148	10.2525	17158	158	10.2525	9162	162	10.2525	3148	148
10.2538	49192	192	10.2542	41174	174	10.2542	33174	174	10.2542	25196	196	10.2542	17168	168	10.2542	9149	149	10.2542	3195	195
10.2554	49196	196	10.2558	41193	193	10.2558	33190	190	10.2558	25218	218	10.2558	17182	182	10.2558	9168	168	10.2558	3152	152
10.2571	49220	220	10.2575	41178	178	10.2575	33171	171	10.2575	25193	193	10.2575	17154	154	10.2575	9175	175	10.2575	3173	173
10.2587	49197	197	10.2591	41181	181	10.2591	33149	149	10.2591	25189	189	10.2591	17189	189	10.2591	9187	187	10.2591	3171	171
10.2603	49171	171	10.2607	41173	173	10.2607	33166	166	10.2607	25200	200	10.2607	17160	160	10.2607	9167	167	10.2607	3143	143
10.262	49188	188	10.2624	41176	176	10.2624	33152	152	10.2624	25188	188	10.2624	17190	190	10.2624	9173	173	10.2624	3177	177
10.2636	49179	179	10.264	41190	190	10.264	33180	180	10.264	25198	198	10.264	17182	182	10.264	9205	205	10.264	3164	164
10.2653	49212	212	10.2657	41187	187	10.2657	33176	176	10.2657	25189	189	10.2657	17174	174	10.2657	9179	179	10.2657	3154	154
10.2669	49163	163	10.2673	41188	188	10.2673	33161	161	10.2673	25232	232	10.2673	17152	152	10.2673	9172	172	10.2673	3176	176
10.2686	49202	202	10.269	41203	203	10.269	33168	168	10.269	25206	206	10.269	17186	186	10.269	9158	158	10.269	3171	171
10.2702	49204	204	10.2706	41179	179	10.2706	33160	160	10.2706	25189	189	10.2706	17198	198	10.2706	9156	156	10.2706	3162	162
10.2718	49184	184	10.2722	41183	183	10.2722	33185	185	10.2722	25180	180	10.2722	17163	163	10.2722	9172	172	10.2722	3167	167
10.2735	49197	197	10.2739	41197	197	10.2739	33154	154	10.2739	25183	183	10.2739	17168	168	10.2739	9178	178	10.2739	3194	194
10.2751	49187	187	10.2755	41158	158	10.2755	33183	183	10.2755	25187	187	10.2755	17160	160	10.2755	9178	178	10.2755	3161	161
10.2768	49182	182	10.2772	41188	188	10.2772	33163	163	10.2772	25164	164	10.2772	17188	188	10.2772	9170	170	10.2772	3157	157
10.2784	49216	216	10.2788	41182	182	10.2788	33167	167	10.2788	25186	186	10.2788	17164	164	10.2788	9163	163	10.2788	3170	170
10.28	49176	176	10.2804	41176	176	10.2804	33166	166	10.2804	25193	193	10.2804	17172	172	10.2804	9160	160	10.2804	3175	175
10.2817	49203	203	10.2821	41174	174	10.2821	33157	157	10.2821	25193	193	10.2821	17177	177	10.2821	9170	170	10.2821	3170	170
10.2833	49207	207	10.2837	41170	170	10.2837	33163	163	10.2837	25213	213	10.2837	17179	179	10.2837	9182	182	10.2837	3175	175
10.285	49177	177	10.2854	41176	176	10.2854	33187	187	10.2854	25196	196	10.2854	17168	168	10.2854	9135	135	10.2854	3157	157
10.2866	49199	199	10.287	41175	175	10.287	33134	134	10.287	25183	183	10.287	17160	160	10.287	9154	154	10.287	3180	180
10.2882	49203	203	10.2886	41149	149	10.2886	33132	132	10.2886	25196	196	10.2886	17159	159	10.2886	9182	182	10.2886	3158	158
10.2899	49186	186	10.2903	41183	183	10.2903	33164	164	10.2903	25196	196	10.2903	17157	157	10.2903	9159	159	10.2903	3165	165
10.2915	49206	206	10.2919	41193	193	10.2919	33163	163	10.2919	25177	177	10.2919	17178	178	10.2919	9193	193	10.2919	3175	175
10.2932	49180	180	10.2936	41193	193	10.2936	33197	197	10.2936	25183	183	10.2936	17173	173	10.2936	9176	176	10.2936	3152	152
10.2948	49188	188	10.2952	41185	185	10.2952	33166	166	10.2952	25178	178	10.2952	17179	179	10.2952	9161	161	10.2952	3173	173
10.2965	49204	204	10.2969	41168	168	10.2969	33167	167	10.2969	25208	208	10.2969	17175	175	10.2969	9160	160	10.2969	3169	169
10.2981	49189	189	10.2985	41181	181	10.2985	33171	171	10.2985	25204	204	10.2985	17162	162	10.2985	9182	182	10.2985	3187	187
10.2997	49230	230	10.3001	41196	196	10.3001	33148	148	10.3001	25186	186	10.3001	17155	155	10.3001	9176	176	10.3001	3170	170
10.3014	49178	178	10.3018	41186	186	10.3018	33168	168	10.3018	25223	223	10.3018	17168	168	10.3018	9176	176	10.3018	3166	166
10.303	49219	219	10.3034	41185	185	10.3034	33179	179	10.3034	25204	204	10.3034	17180	180	10.3034	9176	176	10.3034	3154	154
10.3047	49205	205	10.3051	41184	184	10.3051	33151	151	10.3051	25184	184	10.3051	17175	175	10.3051	9156	156	10.3051	3161	161
10.3063	49180	180	10.3067	41168	168	10.3067	33152	152	10.3067	25189	189	10.3067	17172	172	10.3067	9165	165	10.3067	3148	148
10.3079	49209	209	10.3083	41197	197	10.3083	33171	171	10.3083	25216	216	10.3083	17151	151	10.3083	9163	163	10.3083	3196	196
10.3096	49198	198	10.31	41197	197	10.31	33166	166	10.31	25220	220	10.31	17163	163	10.31	9180	180	10.31	3149	149
10.3112	49197	197	10.3116	41167	167	10.3116	33180	180	10.3116	25196	196	10.3116	17154	154	10.3116	9176	176	10.3116	3182	182
10.3129	49192	192	10.3133	41189	189	10.3133	33178	178	10.3133	25193	193	10.3133	17166	166	10.3133	9182	182	10.3133	3178	178
10.3145	49201	201	10.3149	41204	204	10.3149	33166	166	10.3149	25194	194	10.3149	17186	186	10.3149	9139	139	10.3149	3159	159
10.3161	49209	209	10.3165	41181	181	10.3165	33145	145	10.3165	25191	191	10.3165	17147	147	10.3165	9166	166	10.3165	3156	156
10.3178	49187	187	10.3182	41183	183	10.3182	33195	195	10.3182	25202	202	10.3182	17178	178	10.3182	9153	153	10.3182	3167	167
10.3194	49185	185	10.3198	41160	160	10.3198	33165	165	10.3198	25205	205	10.3198	17168	168	10.3198	9168	168	10.3198	3182	182
10.3211	49196	196	10.3215	41184	184	10.3215	33164	164	10.3215	25201	201	10.3215	17171	171	10.3215	9169	169	10.3215	3145	145
10.3227	49201	201	10.3231	41169	169	10.3231	33152	152	10.3231	25198	198	10.3231	17179	179	10.3231	9170	170	10.3231	3181	181
10.3244	49196	196	10.3248	41169	169	10.3248	33191	191	10.3248	25176	176	10.3248	17171	171	10.3248	9159	159	10.3248	3160	160
10.326	49210	210	10.3264	41176	176	10.3264	33159	159	10.3264	25186	186	10.3264	17150	150	10.3264	9186	186	10.3264	3166	166
10.3276	49196	196	10.328	41177	177	10.328	33175	175	10.328	25195	195	10.328	17190	190	10.328	9189	189	10.328	3165	165
10.3293	49215	215	10.3297	41186	186	10.3297	33160	160	10.3297	25194	194	10.3297	17156	156	10.3297	9168	168	10.3297	3164	164
10.3309	49215	215	10.3313	41180	180	10.3313	33172	172	10.3313	25205	205	10.3313	17161	161	10.3313	9190	190	10.3313	3191	191
10.3326	49219	219	10.333	41191	191	10.333	33166	166	10.333	25193	193	10.333	17168	168	10.333	9167	167	10.333	3193	193
10.3342	49197	197	10.3346	41166	166	10.3346	33149	149	10.3346	25201	201	10.3346	17178	178	10.3346	9182	182	10.3346	3161	161
10.3358	49201	201	10.3362	41186	186	10.3362	33155	155	10.3362	25188	188	10.3362	17176	176	10.3362	9159	159	10.3362	3162	162
10.3375	49193	193	10.3379	41191	191	10.3379	33172	172	10.3379	25225	225	10.3379	17160	160	10.3379	9176	176	10.3379	3146	146
10.3391	49183	183	10.3395	41174	174	10.3395	33167	167	10.3395	25204	204	10.3395	17170	170	10.3395	9191	191	10.3395	3155	155
10.3408	49194	194	10.3412	41197	197	10.3412	33193	193	10.3412	25189	189	10.3412	17189	189	10.3412	9163	163	10.3412	3174	174
10.3424	49197	197	10.3428	41188	188	10.3428	33159	159	10.3428	25192	192	10.3428	17198	198	10.3428	9182	182	10.3428	3192	192
10.344	49225	225	10.3444	41194	194	10.3444	33193	193	10.3444	25201	201	10.3444	17177	177	10.3444	9169	169	10.3444	3184	184
10.3457	49158	158	10.3461	41188	188	10.3461	33175	175	10.3461	25218	218	10.3461	17160	160	10.3461	9177	177	10.3461	3171	171
10.3473	49184	184	10.3477	41171	171	10.3477	33166	166	10.3477	25186	186	10.3477	17172	172	10.3477	9202	202	10.3477	3169	169
10.349	49166	166	10.3494	41175	175	10.3494	33179	179	10.3494	25178	178	10.3494	17149	149	10.3494	9141	141	10.3494	3167	167
10.3506	49206	206	10.351	41182	182	10.351	33189	189	10.351	25190	190	10.351	17183	183	10.351	9170	170	10.351	3176	176
10.3523	49167	167	10.3527	41193	193	10.3527	33163	163	10.3527	25216	216	10.3527	17161	161	10.3527	9169	169	10.3527	3168	168
10.3539	49209	209	10.3543	41186	186	10.3543	33168	168	10.3543	25206	206	10.3543	17181	181	10.3543	9189	189	10.3543	3183	183
10.3555	49179	179	10.3559	41178	178	10.3559	33174	174	10.3559	25178	178	10.3559	17179	179	10.3559	9173	173	10.3559	3165	165
10.3572	49206	206	10.3576	41208	208	10.3576	33172	172	10.3576	25202	202	10.3576	17163	163	10.3576	9166	166	10.3576	3153	153
10.3588	49198	198	10.3592	41172	172	10.3592	33175	175	10.3592	25204	204	10.3592	17158	158	10.3592	9159	159	10.3592	3176	176
10.3605	49195	195	10.3609	41175	175	10.3609	33158	158	10.3609	25181	181	10.3609	17179	179	10.3609	9182	182	10.3609	3162	162
10.3621	49181	181	10.3625	41174	174	10.3625	33181	181	10.3625	25186	186	10.3625	17162	162	10.3625	9184	184	10.3625	3162	162
10.3637	49200	200	10.3641	41188	188	10.3641	33177	177	10.3641	25180	180	10.3641	17188	188	10.3641	9147	147	10.3641	3162	162
10.3654	49187	187	10.3658	41191	191	10.3658	33173	173	10.3658	25194	194	10.3658	17198	198	10.3658	9188	188	10.3658	3184	184
10.367	49181	181	10.3674	41202	202	10.3674	33149	149	10.3674	25197	197	10.3674	17158	158	10.3674	9161	161	10.3674	3164	164
10.3687	49214	214	10.3691	41194	194	10.3691	33148	148	10.3691	25207	207	10.3691	17171	171	10.3691	9175	175	10.3691	3154	154
10.3703	49194	194	10.3707	41169	169	10.3707	33157	157	10.3707	25207	207	10.3707	17182	182	10.3707	9172	172	10.3707	3166	166
10.372	49179	179	10.3724	41220	220	10.3724	33160	160	10.3724	25189	189	10.3724	17176	176	10.3724	9176	176	10.3724	3169	169
10.3736	49197	197	10.374	41201	201	10.374	33160	160	10.374	25201	201	10.374	17187	187	10.374	9174	174	10.374	3157	157
10.3752	49195	195	10.3756	41176	176	10.3756	33166	166	10.3756	25213	213	10.3756	17167	167	10.3756	9165	165	10.3756	3166	166
10.3769	49186	186	10.3773	41178	178	10.3773	33168	168	10.3773	25194	194	10.3773	17149	149	10.3773	9168	168	10.3773	3168	168
10.3785	49200	200	10.3789	41204	204	10.3789	33160	160	10.3789	25194	194	10.3789	17160	160	10.3789	9171	171	10.3789	3173	173
10.3802	49205	205	10.3806	41228	228	10.3806	33147	147	10.3806	25200	200	10.3806	17179	179	10.3806	9164	164	10.3806	3176	176
10.3818	49220	220	10.3822	41176	176	10.3822	33160	160	10.3822	25193	193	10.3822	17166	166	10.3822	9171	171	10.3822	3158	158
10.3834	49185	185	10.3838	41189	189	10.3838	33163	163	10.3838	25209	209	10.3838	17187	187	10.3838	9177	177	10.3838	3156	156
10.3851	49197	197	10.3855	41166	166	10.3855	33165	165	10.3855	25194	194	10.3855	17151	151	10.3855	9163	163	10.3855	3169	169
10.3867	49199	199	10.3871	41173	173	10.3871	33188	188	10.3871	25192	192	10.3871	17198	198	10.3871	9189	189	10.3871	3156	156
10.3884	49191	191	10.3888	41177	177	10.3888	33171	171	10.3888	25215	215	10.3888	17159	159	10.3888	9191	191	10.3888	3170	170
10.39	49210	210	10.3904	41166	166	10.3904	33185	185	10.3904	25190	190	10.3904	17184	184	10.3904	9165	165	10.3904	3174	174
10.3916	49210	210	10.392	41192	192	10.392	33185	185	10.392	25180	180	10.392	17196	196	10.392	9186	186	10.392	3168	168
10.3933	49189	189	10.3937	41209	209	10.3937	33165	165	10.3937	25201	201	10.3937	17180	180	10.3937	9185	185	10.3937	3167	167
10.3949	49179	179	10.3953	41191	191	10.3953	33166	166	10.3953	25196	196	10.3953	17139	139	10.3953	9168	168	10.3953	3171	171
10.3966	49196	196	10.397	41156	156	10.397	33197	197	10.397	25178	178	10.397	17142	142	10.397	9184	184	10.397	3163	163
10.3982	49194	194	10.3986	41176	176	10.3986	33162	162	10.3986	25191	191	10.3986	17159	159	10.3986	9188	188	10.3986	3176	176
10.3999	49180	180	10.4003	41189	189	10.4003	33155	155	10.4003	25180	180	10.4003	17163	163	10.4003	9173	173	10.4003	3175	175
10.4015	49193	193	10.4019	41204	204	10.4019	33165	165	10.4019	25176	176	10.4019	17181	181	10.4019	9168	168	10.4019	3161	161
10.4031	49206	206	10.4035	41181	181	10.4035	33161	161	10.4035	25188	188	10.4035	17192	192	10.4035	9172	172	10.4035	3166	166
10.4048	49176	176	10.4052	41172	172	10.4052	33157	157	10.4052	25189	189	10.4052	17180	180	10.4052	9152	152	10.4052	3165	165
10.4064	49192	192	10.4068	41192	192	10.4068	33189	189	10.4068	25176	176	10.4068	17177	177	10.4068	9189	189	10.4068	3160	160
10.4081	49199	199	10.4085	41160	160	10.4085	33171	171	10.4085	25207	207	10.4085	17187	187	10.4085	9164	164	10.4085	3171	171
10.4097	49185	185	10.4101	41191	191	10.4101	33163	163	10.4101	25185	185	10.4101	17172	172	10.4101	9159	159	10.4101	3160	160
10.4113	49198	198	10.4117	41178	178	10.4117	33148	148	10.4117	25196	196	10.4117	17170	170	10.4117	9166	166	10.4117	3175	175
10.413	49209	209	10.4134	41196	196	10.4134	33166	166	10.4134	25167	167	10.4134	17177	177	10.4134	9181	181	10.4134	3143	143
10.4146	49183	183	10.415	41173	173	10.415	33164	164	10.415	25183	183	10.415	17179	179	10.415	9151	151	10.415	3172	172
10.4163	49181	181	10.4167	41183	183	10.4167	33185	185	10.4167	25203	203	10.4167	17192	192	10.4167	9205	205	10.4167	3157	157
10.4179	49186	186	10.4183	41168	168	10.4183	33149	149	10.4183	25193	193	10.4183	17173	173	10.4183	9145	145	10.4183	3160	160
10.4195	49183	183	10.4199	41198	198	10.4199	33181	181	10.4199	25179	179	10.4199	17162	162	10.4199	9170	170	10.4199	3169	169
10.4212	49202	202	10.4216	41173	173	10.4216	33154	154	10.4216	25200	200	10.4216	17175	175	10.4216	9182	182	10.4216	3133	133
10.4228	49190	190	10.4232	41181	181	10.4232	33146	146	10.4232	25195	195	10.4232	17148	148	10.4232	9194	194	10.4232	3169	169
10.4245	49180	180	10.4249	41164	164	10.4249	33159	159	10.4249	25191	191	10.4249	17154	154	10.4249	9173	173	10.4249	3147	147
10.4261	49184	184	10.4265	41165	165	10.4265	33151	151	10.4265	25180	180	10.4265	17165	165	10.4265	9166	166	10.4265	3172	172
10.4278	49176	176	10.4282	41175	175	10.4282	33160	160	10.4282	25214	214	10.4282	17173	173	10.4282	9162	162	10.4282	3138	138
10.4294	49205	205	10.4298	41176	176	10.4298	33186	186	10.4298	25204	204	10.4298	17177	177	10.4298	9165	165	10.4298	3153	153
10.431	49190	190	10.4314	41202	202	10.4314	33154	154	10.4314	25195	195	10.4314	17171	171	10.4314	9151	151	10.4314	3156	156
10.4327	49227	227	10.4331	41215	215	10.4331	33205	205	10.4331	25173	173	10.4331	17178	178	10.4331	9156	156	10.4331	3156	156
10.4343	49207	207	10.4347	41170	170	10.4347	33174	174	10.4347	25173	173	10.4347	17157	157	10.4347	9176	176	10.4347	3158	158
10.436	49205	205	10.4364	41196	196	10.4364	33166	166	10.4364	25194	194	10.4364	17199	199	10.4364	9177	177	10.4364	3180	180
10.4376	49193	193	10.438	41192	192	10.438	33156	156	10.438	25189	189	10.438	17153	153	10.438	9180	180	10.438	3172	172
10.4392	49192	192	10.4396	41183	183	10.4396	33175	175	10.4396	25172	172	10.4396	17126	126	10.4396	9183	183	10.4396	3190	190
10.4409	49205	205	10.4413	41189	189	10.4413	33154	154	10.4413	25184	184	10.4413	17148	148	10.4413	9175	175	10.4413	3180	180
10.4425	49210	210	10.4429	41178	178	10.4429	33171	171	10.4429	25198	198	10.4429	17167	167	10.4429	9184	184	10.4429	3156	156
10.4442	49172	172	10.4446	41181	181	10.4446	33161	161	10.4446	25195	195	10.4446	17150	150	10.4446	9191	191	10.4446	3173	173
10.4458	49213	213	10.4462	41163	163	10.4462	33175	175	10.4462	25197	197	10.4462	17153	153	10.4462	9162	162	10.4462	3162	162
10.4475	49206	206	10.4479	41186	186	10.4479	33150	150	10.4479	25216	216	10.4479	17147	147	10.4479	9156	156	10.4479	3157	157
10.4491	49179	179	10.4495	41185	185	10.4495	33181	181	10.4495	25188	188	10.4495	17173	173	10.4495	9181	181	10.4495	3195	195
10.4507	49191	191	10.4511	41177	177	10.4511	33179	179	10.4511	25208	208	10.4511	17182	182	10.4511	9165	165	10.4511	3143	143
10.4524	49196	196	10.4528	41178	178	10.4528	33166	166	10.4528	25187	187	10.4528	17173	173	10.4528	9175	175	10.4528	3169	169
10.454	49201	201	10.4544	41204	204	10.4544	33168	168	10.4544	25218	218	10.4544	17160	160	10.4544	9166	166	10.4544	3166	166
10.4557	49211	211	10.4561	41194	194	10.4561	33164	164	10.4561	25206	206	10.4561	17176	176	10.4561	9196	196	10.4561	3160	160
10.4573	49206	206	10.4577	41196	196	10.4577	33190	190	10.4577	25212	212	10.4577	17196	196	10.4577	9173	173	10.4577	3180	180
10.4589	49170	170	10.4593	41175	175	10.4593	33174	174	10.4593	25203	203	10.4593	17146	146	10.4593	9159	159	10.4593	3175	175
10.4606	49197	197	10.461	41175	175	10.461	33167	167	10.461	25205	205	10.461	17161	161	10.461	9133	133	10.461	3162	162
10.4622	49215	215	10.4626	41161	161	10.4626	33167	167	10.4626	25209	209	10.4626	17194	194	10.4626	9160	160	10.4626	3169	169
10.4639	49200	200	10.4643	41182	182	10.4643	33170	170	10.4643	25207	207	10.4643	17167	167	10.4643	9164	164	10.4643	3155	155
10.4655	49198	198	10.4659	41177	177	10.4659	33160	160	10.4659	25234	234	10.4659	17165	165	10.4659	9181	181	10.4659	3171	171
10.4671	49185	185	10.4675	41179	179	10.4675	33174	174	10.4675	25207	207	10.4675	17203	203	10.4675	9205	205	10.4675	3176	176
10.4688	49184	184	10.4692	41187	187	10.4692	33143	143	10.4692	25187	187	10.4692	17141	141	10.4692	9174	174	10.4692	3151	151
10.4704	49197	197	10.4708	41193	193	10.4708	33182	182	10.4708	25217	217	10.4708	17191	191	10.4708	9157	157	10.4708	3163	163
10.4721	49185	185	10.4725	41197	197	10.4725	33163	163	10.4725	25190	190	10.4725	17158	158	10.4725	9158	158	10.4725	3171	171
10.4737	49175	175	10.4741	41163	163	10.4741	33162	162	10.4741	25167	167	10.4741	17199	199	10.4741	9157	157	10.4741	3182	182
10.4754	49197	197	10.4758	41183	183	10.4758	33179	179	10.4758	25204	204	10.4758	17179	179	10.4758	9174	174	10.4758	3148	148
10.477	49206	206	10.4774	41208	208	10.4774	33189	189	10.4774	25163	163	10.4774	17150	150	10.4774	9176	176	10.4774	3143	143
10.4786	49193	193	10.479	41174	174	10.479	33178	178	10.479	25224	224	10.479	17164	164	10.479	9190	190	10.479	3166	166
10.4803	49190	190	10.4807	41190	190	10.4807	33168	168	10.4807	25178	178	10.4807	17168	168	10.4807	9166	166	10.4807	3171	171
10.4819	49194	194	10.4823	41174	174	10.4823	33191	191	10.4823	25197	197	10.4823	17160	160	10.4823	9146	146	10.4823	3148	148
10.4836	49202	202	10.484	41163	163	10.484	33183	183	10.484	25181	181	10.484	17164	164	10.484	9147	147	10.484	3179	179
10.4852	49191	191	10.4856	41161	161	10.4856	33205	205	10.4856	25189	189	10.4856	17160	160	10.4856	9152	152	10.4856	3187	187
10.4868	49176	176	10.4872	41190	190	10.4872	33166	166	10.4872	25167	167	10.4872	17177	177	10.4872	9158	158	10.4872	3163	163
10.4885	49212	212	10.4889	41196	196	10.4889	33181	181	10.4889	25208	208	10.4889	17177	177	10.4889	9171	171	10.4889	3169	169
10.4901	49189	189	10.4905	41182	182	10.4905	33173	173	10.4905	25155	155	10.4905	17174	174	10.4905	9159	159	10.4905	3155	155
10.4918	49186	186	10.4922	41173	173	10.4922	33182	182	10.4922	25172	172	10.4922	17152	152	10.4922	9169	169	10.4922	3161	161
10.4934	49189	189	10.4938	41165	165	10.4938	33172	172	10.4938	25200	200	10.4938	17204	204	10.4938	9154	154	10.4938	3181	181
10.495	49181	181	10.4954	41186	186	10.4954	33156	156	10.4954	25213	213	10.4954	17174	174	10.4954	9152	152	10.4954	3143	143
10.4967	49197	197	10.4971	41179	179	10.4971	33155	155	10.4971	25201	201	10.4971	17163	163	10.4971	9166	166	10.4971	3154	154
10.4983	49183	183	10.4987	41156	156	10.4987	33192	192	10.4987	25167	167	10.4987	17182	182	10.4987	9181	181	10.4987	3181	181
10.5	49183	183	10.5004	41173	173	10.5004	33140	140	10.5004	25191	191	10.5004	17155	155	10.5004	9163	163	10.5004	3154	154
10.5016	49158	158	10.502	41190	190	10.502	33162	162	10.502	25187	187	10.502	17184	184	10.502	9160	160	10.502	3164	164
10.5033	49226	226	10.5037	41184	184	10.5037	33159	159	10.5037	25196	196	10.5037	17156	156	10.5037	9192	192	10.5037	3155	155
10.5049	49209	209	10.5053	41203	203	10.5053	33183	183	10.5053	25203	203	10.5053	17143	143	10.5053	9151	151	10.5053	3175	175
10.5065	49189	189	10.5069	41176	176	10.5069	33168	168	10.5069	25208	208	10.5069	17169	169	10.5069	9176	176	10.5069	3161	161
10.5082	49168	168	10.5086	41172	172	10.5086	33180	180	10.5086	25170	170	10.5086	17178	178	10.5086	9155	155	10.5086	3171	171
10.5098	49189	189	10.5102	41192	192	10.5102	33172	172	10.5102	25196	196	10.5102	17175	175	10.5102	9180	180	10.5102	3152	152
10.5115	49193	193	10.5119	41163	163	10.5119	33171	171	10.5119	25176	176	10.5119	17183	183	10.5119	9146	146	10.5119	3152	152
10.5131	49194	194	10.5135	41198	198	10.5135	33148	148	10.5135	25221	221	10.5135	17180	180	10.5135	9171	171	10.5135	3168	168
10.5147	49185	185	10.5151	41188	188	10.5151	33148	148	10.5151	25197	197	10.5151	17174	174	10.5151	9160	160	10.5151	3165	165
10.5164	49191	191	10.5168	41177	177	10.5168	33185	185	10.5168	25181	181	10.5168	17157	157	10.5168	9191	191	10.5168	3158	158
10.518	49206	206	10.5184	41183	183	10.5184	33180	180	10.5184	25180	180	10.5184	17178	178	10.5184	9176	176	10.5184	3155	155
10.5197	49210	210	10.5201	41173	173	10.5201	33166	166	10.5201	25199	199	10.5201	17175	175	10.5201	9170	170	10.5201	3169	169
10.5213	49181	181	10.5217	41194	194	10.5217	33184	184	10.5217	25178	178	10.5217	17189	189	10.5217	9176	176	10.5217	3152	152
10.5229	49195	195	10.5233	41190	190	10.5233	33179	179	10.5233	25167	167	10.5233	17174	174	10.5233	9164	164	10.5233	3170	170
10.5246	49179	179	10.525	41200	200	10.525	33168	168	10.525	25199	199	10.525	17180	180	10.525	9163	163	10.525	3173	173
10.5262	49189	189	10.5266	41198	198	10.5266	33165	165	10.5266	25179	179	10.5266	17163	163	10.5266	9163	163	10.5266	3166	166
10.5279	49195	195	10.5283	41177	177	10.5283	33180	180	10.5283	25232	232	10.5283	17193	193	10.5283	9172	172	10.5283	3140	140
10.5295	49199	199	10.5299	41179	179	10.5299	33164	164	10.5299	25203	203	10.5299	17170	170	10.5299	9185	185	10.5299	3191	191
10.5312	49219	219	10.5316	41191	191	10.5316	33169	169	10.5316	25206	206	10.5316	17142	142	10.5316	9185	185	10.5316	3165	165
10.5328	49205	205	10.5332	41169	169	10.5332	33157	157	10.5332	25194	194	10.5332	17151	151	10.5332	9176	176	10.5332	3186	186
10.5344	49197	197	10.5348	41184	184	10.5348	33166	166	10.5348	25217	217	10.5348	17162	162	10.5348	9176	176	10.5348	3203	203
10.5361	49185	185	10.5365	41185	185	10.5365	33189	189	10.5365	25198	198	10.5365	17157	157	10.5365	9180	180	10.5365	3141	141
10.5377	49191	191	10.5381	41186	186	10.5381	33167	167	10.5381	25190	190	10.5381	17173	173	10.5381	9172	172	10.5381	3165	165
10.5394	49212	212	10.5398	41189	189	10.5398	33154	154	10.5398	25188	188	10.5398	17173	173	10.5398	9157	157	10.5398	3164	164
10.541	49193	193	10.5414	41192	192	10.5414	33182	182	10.5414	25210	210	10.5414	17154	154	10.5414	9189	189	10.5414	3161	161
10.5426	49197	197	10.543	41188	188	10.543	33163	163	10.543	25182	182	10.543	17170	170	10.543	9156	156	10.543	3178	178
10.5443	49211	211	10.5447	41176	176	10.5447	33160	160	10.5447	25198	198	10.5447	17178	178	10.5447	9173	173	10.5447	3126	126
10.5459	49197	197	10.5463	41180	180	10.5463	33171	171	10.5463	25209	209	10.5463	17152	152	10.5463	9192	192	10.5463	3198	198
10.5476	49155	155	10.548	41186	186	10.548	33184	184	10.548	25166	166	10.548	17163	163	10.548	9163	163	10.548	3165	165
10.5492	49177	177	10.5496	41196	196	10.5496	33177	177	10.5496	25177	177	10.5496	17158	158	10.5496	9161	161	10.5496	3161	161
10.5509	49228	228	10.5513	41162	162	10.5513	33162	162	10.5513	25179	179	10.5513	17170	170	10.5513	9192	192	10.5513	3170	170
10.5525	49197	197	10.5529	41157	157	10.5529	33153	153	10.5529	25188	188	10.5529	17177	177	10.5529	9160	160	10.5529	3149	149
10.5541	49193	193	10.5545	41227	227	10.5545	33161	161	10.5545	25203	203	10.5545	17178	178	10.5545	9196	196	10.5545	3174	174
10.5558	49199	199	10.5562	41177	177	10.5562	33186	186	10.5562	25206	206	10.5562	17166	166	10.5562	9155	155	10.5562	3161	161
10.5574	49204	204	10.5578	41169	169	10.5578	33169	169	10.5578	25188	188	10.5578	17169	169	10.5578	9179	179	10.5578	3191	191
10.5591	49202	202	10.5595	41206	206	10.5595	33157	157	10.5595	25187	187	10.5595	17173	173	10.5595	9193	193	10.5595	3156	156
10.5607	49172	172	10.5611	41184	184	10.5611	33161	161	10.5611	25193	193	10.5611	17161	161	10.5611	9135	135	10.5611	3192	192
10.5623	49165	165	10.5627	41213	213	10.5627	33159	159	10.5627	25195	195	10.5627	17166	166	10.5627	9173	173	10.5627	3161	161
10.564	49221	221	10.5644	41167	167	10.5644	33186	186	10.5644	25193	193	10.5644	17175	175	10.5644	9160	160	10.5644	3158	158
10.5656	49191	191	10.566	41184	184	10.566	33162	162	10.566	25154	154	10.566	17174	174	10.566	9179	179	10.566	3180	180
10.5673	49180	180	10.5677	41186	186	10.5677	33197	197	10.5677	25213	213	10.5677	17187	187	10.5677	9162	162	10.5677	3195	195
10.5689	49175	175	10.5693	41168	168	10.5693	33171	171	10.5693	25218	218	10.5693	17194	194	10.5693	9183	183	10.5693	3164	164
10.5705	49219	219	10.5709	41194	194	10.5709	33153	153	10.5709	25198	198	10.5709	17154	154	10.5709	9181	181	10.5709	3166	166
10.5722	49184	184	10.5726	41209	209	10.5726	33142	142	10.5726	25181	181	10.5726	17173	173	10.5726	9183	183	10.5726	3171	171
10.5738	49212	212	10.5742	41183	183	10.5742	33151	151	10.5742	25201	201	10.5742	17182	182	10.5742	9168	168	10.5742	3171	171
10.5755	49177	177	10.5759	41160	160	10.5759	33157	157	10.5759	25208	208	10.5759	17180	180	10.5759	9194	194	10.5759	3183	183
10.5771	49194	194	10.5775	41174	174	10.5775	33149	149	10.5775	25208	208	10.5775	17152	152	10.5775	9158	158	10.5775	3165	165
10.5788	49180	180	10.5792	41177	177	10.5792	33176	176	10.5792	25191	191	10.5792	17164	164	10.5792	9183	183	10.5792	3187	187
10.5804	49193	193	10.5808	41181	181	10.5808	33178	178	10.5808	25198	198	10.5808	17156	156	10.5808	9161	161	10.5808	3171	171
10.582	49208	208	10.5824	41185	185	10.5824	33181	181	10.5824	25187	187	10.5824	17180	180	10.5824	9175	175	10.5824	3165	165
10.5837	49173	173	10.5841	41200	200	10.5841	33158	158	10.5841	25227	227	10.5841	17178	178	10.5841	9169	169	10.5841	3187	187
10.5853	49175	175	10.5857	41188	188	10.5857	33137	137	10.5857	25191	191	10.5857	17154	154	10.5857	9166	166	10.5857	3180	180
10.587	49174	174	10.5874	41173	173	10.5874	33168	168	10.5874	25186	186	10.5874	17169	169	10.5874	9175	175	10.5874	3180	180
10.5886	49177	177	10.589	41164	164	10.589	33158	158	10.589	25183	183	10.589	17146	146	10.589	9168	168	10.589	3150	150
10.5902	49186	186	10.5906	41178	178	10.5906	33160	160	10.5906	25196	196	10.5906	17157	157	10.5906	9190	190	10.5906	3144	144
10.5919	49210	210	10.5923	41179	179	10.5923	33177	177	10.5923	25214	214	10.5923	17139	139	10.5923	9173	173	10.5923	3165	165
10.5935	49162	162	10.5939	41178	178	10.5939	33169	169	10.5939	25218	218	10.5939	17176	176	10.5939	9177	177	10.5939	3162	162
10.5952	49192	192	10.5956	41188	188	10.5956	33171	171	10.5956	25192	192	10.5956	17177	177	10.5956	9175	175	10.5956	3143	143
10.5968	49198	198	10.5972	41191	191	10.5972	33162	162	10.5972	25214	214	10.5972	17154	154	10.5972	9165	165	10.5972	3160	160
10.5984	49193	193	10.5988	41177	177	10.5988	33169	169	10.5988	25197	197	10.5988	17156	156	10.5988	9166	166	10.5988	3165	165
10.6001	49197	197	10.6005	41168	168	10.6005	33154	154	10.6005	25192	192	10.6005	17173	173	10.6005	9156	156	10.6005	3149	149
10.6017	49188	188	10.6021	41165	165	10.6021	33174	174	10.6021	25186	186	10.6021	17157	157	10.6021	9169	169	10.6021	3173	173
10.6034	49197	197	10.6038	41188	188	10.6038	33168	168	10.6038	25194	194	10.6038	17154	154	10.6038	9163	163	10.6038	3172	172
10.605	49194	194	10.6054	41191	191	10.6054	33170	170	10.6054	25210	210	10.6054	17159	159	10.6054	9164	164	10.6054	3174	174
10.6067	49201	201	10.6071	41170	170	10.6071	33164	164	10.6071	25207	207	10.6071	17178	178	10.6071	9145	145	10.6071	3167	167
10.6083	49181	181	10.6087	41202	202	10.6087	33186	186	10.6087	25192	192	10.6087	17149	149	10.6087	9172	172	10.6087	3172	172
10.6099	49184	184	10.6103	41160	160	10.6103	33156	156	10.6103	25202	202	10.6103	17168	168	10.6103	9175	175	10.6103	3161	161
10.6116	49167	167	10.612	41170	170	10.612	33174	174	10.612	25172	172	10.612	17172	172	10.612	9150	150	10.612	3173	173
10.6132	49171	171	10.6136	41169	169	10.6136	33156	156	10.6136	25183	183	10.6136	17161	161	10.6136	9170	170	10.6136	3190	190
10.6149	49181	181	10.6153	41197	197	10.6153	33163	163	10.6153	25194	194	10.6153	17172	172	10.6153	9173	173	10.6153	3140	140
10.6165	49183	183	10.6169	41189	189	10.6169	33153	153	10.6169	25190	190	10.6169	17161	161	10.6169	9169	169	10.6169	3162	162
10.6181	49201	201	10.6185	41195	195	10.6185	33174	174	10.6185	25194	194	10.6185	17196	196	10.6185	9170	170	10.6185	3183	183
10.6198	49206	206	10.6202	41182	182	10.6202	33165	165	10.6202	25185	185	10.6202	17142	142	10.6202	9165	165	10.6202	3161	161
10.6214	49189	189	10.6218	41148	148	10.6218	33149	149	10.6218	25201	201	10.6218	17156	156	10.6218	9157	157	10.6218	3167	167
10.6231	49170	170	10.6235	41182	182	10.6235	33150	150	10.6235	25208	208	10.6235	17169	169	10.6235	9185	185	10.6235	3156	156
10.6247	49187	187	10.6251	41181	181	10.6251	33155	155	10.6251	25199	199	10.6251	17160	160	10.6251	9183	183	10.6251	3146	146
10.6264	49190	190	10.6268	41162	162	10.6268	33159	159	10.6268	25216	216	10.6268	17179	179	10.6268	9152	152	10.6268	3165	165
10.628	49210	210	10.6284	41184	184	10.6284	33174	174	10.6284	25188	188	10.6284	17168	168	10.6284	9170	170	10.6284	3148	148
10.6296	49203	203	10.63	41200	200	10.63	33135	135	10.63	25190	190	10.63	17167	167	10.63	9168	168	10.63	3143	143
10.6313	49187	187	10.6317	41183	183	10.6317	33147	147	10.6317	25185	185	10.6317	17146	146	10.6317	9147	147	10.6317	3160	160
10.6329	49187	187	10.6333	41185	185	10.6333	33143	143	10.6333	25189	189	10.6333	17172	172	10.6333	9146	146	10.6333	3163	163
10.6346	49207	207	10.635	41170	170	10.635	33180	180	10.635	25182	182	10.635	17158	158	10.635	9177	177	10.635	3169	169
10.6362	49174	174	10.6366	41190	190	10.6366	33156	156	10.6366	25200	200	10.6366	17157	157	10.6366	9192	192	10.6366	3180	180
10.6378	49167	167	10.6382	41183	183	10.6382	33188	188	10.6382	25195	195	10.6382	17166	166	10.6382	9158	158	10.6382	3175	175
10.6395	49237	237	10.6399	41181	181	10.6399	33161	161	10.6399	25179	179	10.6399	17162	162	10.6399	9182	182	10.6399	3180	180
10.6411	49192	192	10.6415	41180	180	10.6415	33162	162	10.6415	25198	198	10.6415	17177	177	10.6415	9170	170	10.6415	3172	172
10.6428	49210	210	10.6432	41191	191	10.6432	33162	162	10.6432	25175	175	10.6432	17172	172	10.6432	9198	198	10.6432	3160	160
10.6444	49200	200	10.6448	41170	170	10.6448	33160	160	10.6448	25196	196	10.6448	17163	163	10.6448	9152	152	10.6448	3153	153
10.646	49205	205	10.6464	41156	156	10.6464	33171	171	10.6464	25205	205	10.6464	17160	160	10.6464	9170	170	10.6464	3164	164
10.6477	49192	192	10.6481	41182	182	10.6481	33169	169	10.6481	25171	171	10.6481	17149	149	10.6481	9176	176	10.6481	3165	165
10.6493	49187	187	10.6497	41175	175	10.6497	33159	159	10.6497	25190	190	10.6497	17152	152	10.6497	9178	178	10.6497	3180	180
10.651	49221	221	10.6514	41170	170	10.6514	33197	197	10.6514	25216	216	10.6514	17150	150	10.6514	9148	148	10.6514	3145	145
10.6526	49214	214	10.653	41198	198	10.653	33155	155	10.653	25198	198	10.653	17184	184	10.653	9176	176	10.653	3170	170
10.6543	49191	191	10.6547	41190	190	10.6547	33173	173	10.6547	25178	178	10.6547	17159	159	10.6547	9186	186	10.6547	3142	142
10.6559	49185	185	10.6563	41172	172	10.6563	33186	186	10.6563	25167	167	10.6563	17181	181	10.6563	9189	189	10.6563	3167	167
10.6575	49200	200	10.6579	41194	194	10.6579	33156	156	10.6579	25189	189	10.6579	17174	174	10.6579	9163	163	10.6579	3164	164
10.6592	49189	189	10.6596	41186	186	10.6596	33163	163	10.6596	25204	204	10.6596	17165	165	10.6596	9177	177	10.6596	3146	146
10.6608	49187	187	10.6612	41183	183	10.6612	33170	170	10.6612	25211	211	10.6612	17165	165	10.6612	9162	162	10.6612	3159	159
10.6625	49193	193	10.6629	41169	169	10.6629	33151	151	10.6629	25186	186	10.6629	17189	189	10.6629	9154	154	10.6629	3183	183
10.6641	49204	204	10.6645	41205	205	10.6645	33179	179	10.6645	25193	193	10.6645	17165	165	10.6645	9162	162	10.6645	3175	175
10.6657	49199	199	10.6661	41182	182	10.6661	33184	184	10.6661	25172	172	10.6661	17168	168	10.6661	9174	174	10.6661	3172	172
10.6674	49184	184	10.6678	41183	183	10.6678	33163	163	10.6678	25193	193	10.6678	17201	201	10.6678	9168	168	10.6678	3186	186
10.669	49200	200	10.6694	41194	194	10.6694	33170	170	10.6694	25186	186	10.6694	17170	170	10.6694	9164	164	10.6694	3176	176
10.6707	49179	179	10.6711	41193	193	10.6711	33156	156	10.6711	25183	183	10.6711	17158	158	10.6711	9165	165	10.6711	3177	177
10.6723	49193	193	10.6727	41166	166	10.6727	33175	175	10.6727	25178	178	10.6727	17172	172	10.6727	9171	171	10.6727	3143	143
10.6739	49197	197	10.6743	41177	177	10.6743	33153	153	10.6743	25192	192	10.6743	17160	160	10.6743	9171	171	10.6743	3150	150
10.6756	49210	210	10.676	41169	169	10.676	33185	185	10.676	25196	196	10.676	17185	185	10.676	9210	210	10.676	3164	164
10.6772	49182	182	10.6776	41185	185	10.6776	33158	158	10.6776	25190	190	10.6776	17163	163	10.6776	9159	159	10.6776	3167	167
10.6789	49177	177	10.6793	41188	188	10.6793	33171	171	10.6793	25206	206	10.6793	17181	181	10.6793	9148	148	10.6793	3160	160
10.6805	49180	180	10.6809	41196	196	10.6809	33153	153	10.6809	25201	201	10.6809	17175	175	10.6809	9183	183	10.6809	3163	163
10.6822	49182	182	10.6826	41179	179	10.6826	33156	156	10.6826	25184	184	10.6826	17177	177	10.6826	9172	172	10.6826	3173	173
10.6838	49204	204	10.6842	41163	163	10.6842	33170	170	10.6842	25184	184	10.6842	17165	165	10.6842	9158	158	10.6842	3175	175
10.6854	49194	194	10.6858	41197	197	10.6858	33172	172	10.6858	25199	199	10.6858	17173	173	10.6858	9181	181	10.6858	3156	156
10.6871	49207	207	10.6875	41207	207	10.6875	33196	196	10.6875	25186	186	10.6875	17174	174	10.6875	9155	155	10.6875	3169	169
10.6887	49184	184	10.6891	41180	180	10.6891	33148	148	10.6891	25190	190	10.6891	17181	181	10.6891	9155	155	10.6891	3161	161
10.6904	49200	200	10.6908	41215	215	10.6908	33173	173	10.6908	25196	196	10.6908	17158	158	10.6908	9208	208	10.6908	3163	163
10.692	49174	174	10.6924	41180	180	10.6924	33147	147	10.6924	25196	196	10.6924	17164	164	10.6924	9158	158	10.6924	3170	170
10.6936	49204	204	10.694	41182	182	10.694	33172	172	10.694	25191	191	10.694	17180	180	10.694	9195	195	10.694	3182	182
10.6953	49198	198	10.6957	41141	141	10.6957	33162	162	10.6957	25195	195	10.6957	17192	192	10.6957	9176	176	10.6957	3151	151
10.6969	49181	181	10.6973	41206	206	10.6973	33163	163	10.6973	25204	204	10.6973	17154	154	10.6973	9151	151	10.6973	3174	174
10.6986	49191	191	10.699	41203	203	10.699	33150	150	10.699	25200	200	10.699	17165	165	10.699	9156	156	10.699	3163	163
10.7002	49179	179	10.7006	41168	168	10.7006	33159	159	10.7006	25181	181	10.7006	17170	170	10.7006	9170	170	10.7006	3186	186
10.7018	49202	202	10.7022	41181	181	10.7022	33184	184	10.7022	25167	167	10.7022	17148	148	10.7022	9148	148	10.7022	3165	165
10.7035	49171	171	10.7039	41198	198	10.7039	33153	153	10.7039	25185	185	10.7039	17179	179	10.7039	9169	169	10.7039	3166	166
10.7051	49152	152	10.7055	41181	181	10.7055	33139	139	10.7055	25193	193	10.7055	17157	157	10.7055	9171	171	10.7055	3156	156
10.7068	49186	186	10.7072	41163	163	10.7072	33158	158	10.7072	25163	163	10.7072	17154	154	10.7072	9159	159	10.7072	3168	168
10.7084	49187	187	10.7088	41177	177	10.7088	33152	152	10.7088	25178	178	10.7088	17162	162	10.7088	9147	147	10.7088	3155	155
10.7101	49194	194	10.7105	41207	207	10.7105	33196	196	10.7105	25199	199	10.7105	17171	171	10.7105	9152	152	10.7105	3162	162
10.7117	49191	191	10.7121	41164	164	10.7121	33188	188	10.7121	25180	180	10.7121	17170	170	10.7121	9163	163	10.7121	3160	160
10.7133	49222	222	10.7137	41185	185	10.7137	33181	181	10.7137	25210	210	10.7137	17193	193	10.7137	9169	169	10.7137	3188	188
10.715	49200	200	10.7154	41185	185	10.7154	33169	169	10.7154	25175	175	10.7154	17159	159	10.7154	9181	181	10.7154	3154	154
10.7166	49184	184	10.717	41170	170	10.717	33168	168	10.717	25189	189	10.717	17168	168	10.717	9166	166	10.717	3185	185
10.7183	49198	198	10.7187	41165	165	10.7187	33152	152	10.7187	25176	176	10.7187	17195	195	10.7187	9175	175	10.7187	3181	181
10.7199	49185	185	10.7203	41177	177	10.7203	33197	197	10.7203	25213	213	10.7203	17179	179	10.7203	9170	170	10.7203	3153	153
10.7215	49191	191	10.7219	41140	140	10.7219	33186	186	10.7219	25205	205	10.7219	17170	170	10.7219	9157	157	10.7219	3156	156
10.7232	49175	175	10.7236	41187	187	10.7236	33180	180	10.7236	25204	204	10.7236	17163	163	10.7236	9177	177	10.7236	3153	153
10.7248	49170	170	10.7252	41193	193	10.7252	33160	160	10.7252	25178	178	10.7252	17170	170	10.7252	9160	160	10.7252	3183	183
10.7265	49182	182	10.7269	41174	174	10.7269	33155	155	10.7269	25229	229	10.7269	17164	164	10.7269	9195	195	10.7269	3167	167
10.7281	49179	179	10.7285	41186	186	10.7285	33164	164	10.7285	25215	215	10.7285	17152	152	10.7285	9162	162	10.7285	3154	154
10.7298	49204	204	10.7302	41164	164	10.7302	33158	158	10.7302	25198	198	10.7302	17161	161	10.7302	9161	161	10.7302	3163	163
10.7314	49199	199	10.7318	41168	168	10.7318	33169	169	10.7318	25204	204	10.7318	17179	179	10.7318	9165	165	10.7318	3181	181
10.733	49179	179	10.7334	41158	158	10.7334	33178	178	10.7334	25187	187	10.7334	17160	160	10.7334	9160	160	10.7334	3183	183
10.7347	49165	165	10.7351	41197	197	10.7351	33180	180	10.7351	25173	173	10.7351	17181	181	10.7351	9153	153	10.7351	3166	166
10.7363	49221	221	10.7367	41192	192	10.7367	33166	166	10.7367	25175	175	10.7367	17180	180	10.7367	9176	176	10.7367	3156	156
10.738	49169	169	10.7384	41177	177	10.7384	33149	149	10.7384	25207	207	10.7384	17173	173	10.7384	9168	168	10.7384	3170	170
10.7396	49183	183	10.74	41186	186	10.74	33152	152	10.74	25180	180	10.74	17162	162	10.74	9181	181	10.74	3173	173
10.7412	49171	171	10.7416	41184	184	10.7416	33182	182	10.7416	25184	184	10.7416	17165	165	10.7416	9183	183	10.7416	3197	197
10.7429	49189	189	10.7433	41159	159	10.7433	33148	148	10.7433	25180	180	10.7433	17151	151	10.7433	9168	168	10.7433	3181	181
10.7445	49184	184	10.7449	41217	217	10.7449	33188	188	10.7449	25198	198	10.7449	17178	178	10.7449	9171	171	10.7449	3164	164
10.7462	49180	180	10.7466	41194	194	10.7466	33157	157	10.7466	25210	210	10.7466	17169	169	10.7466	9162	162	10.7466	3174	174
10.7478	49226	226	10.7482	41186	186	10.7482	33175	175	10.7482	25163	163	10.7482	17162	162	10.7482	9177	177	10.7482	3193	193
10.7494	49209	209	10.7498	41175	175	10.7498	33180	180	10.7498	25190	190	10.7498	17168	168	10.7498	9175	175	10.7498	3152	152
10.7511	49170	170	10.7515	41185	185	10.7515	33145	145	10.7515	25165	165	10.7515	17159	159	10.7515	9180	180	10.7515	3156	156
10.7527	49200	200	10.7531	41205	205	10.7531	33155	155	10.7531	25183	183	10.7531	17156	156	10.7531	9168	168	10.7531	3154	154
10.7544	49172	172	10.7548	41154	154	10.7548	33172	172	10.7548	25186	186	10.7548	17170	170	10.7548	9165	165	10.7548	3163	163
10.756	49170	170	10.7564	41173	173	10.7564	33197	197	10.7564	25177	177	10.7564	17166	166	10.7564	9157	157	10.7564	3154	154
10.7577	49214	214	10.7581	41205	205	10.7581	33163	163	10.7581	25184	184	10.7581	17160	160	10.7581	9173	173	10.7581	3155	155
10.7593	49187	187	10.7597	41195	195	10.7597	33169	169	10.7597	25186	186	10.7597	17183	183	10.7597	9175	175	10.7597	3171	171
10.7609	49205	205	10.7613	41153	153	10.7613	33141	141	10.7613	25187	187	10.7613	17147	147	10.7613	9183	183	10.7613	3168	168
10.7626	49182	182	10.763	41172	172	10.763	33161	161	10.763	25178	178	10.763	17172	172	10.763	9147	147	10.763	3181	181
10.7642	49177	177	10.7646	41157	157	10.7646	33146	146	10.7646	25211	211	10.7646	17163	163	10.7646	9188	188	10.7646	3179	179
10.7659	49197	197	10.7663	41178	178	10.7663	33155	155	10.7663	25193	193	10.7663	17156	156	10.7663	9186	186	10.7663	3155	155
10.7675	49185	185	10.7679	41189	189	10.7679	33191	191	10.7679	25180	180	10.7679	17191	191	10.7679	9182	182	10.7679	3166	166
10.7691	49178	178	10.7695	41157	157	10.7695	33169	169	10.7695	25199	199	10.7695	17177	177	10.7695	9185	185	10.7695	3190	190
10.7708	49198	198	10.7712	41204	204	10.7712	33156	156	10.7712	25179	179	10.7712	17165	165	10.7712	9164	164	10.7712	3151	151
10.7724	49186	186	10.7728	41185	185	10.7728	33167	167	10.7728	25182	182	10.7728	17149	149	10.7728	9188	188	10.7728	3171	171
10.7741	49175	175	10.7745	41168	168	10.7745	33181	181	10.7745	25180	180	10.7745	17154	154	10.7745	9188	188	10.7745	3161	161
10.7757	49199	199	10.7761	41187	187	10.7761	33173	173	10.7761	25199	199	10.7761	17175	175	10.7761	9155	155	10.7761	3176	176
10.7773	49216	216	10.7777	41184	184	10.7777	33158	158	10.7777	25181	181	10.7777	17152	152	10.7777	9163	163	10.7777	3184	184
10.779	49210	210	10.7794	41204	204	10.7794	33165	165	10.7794	25187	187	10.7794	17175	175	10.7794	9158	158	10.7794	3157	157
10.7806	49210	210	10.781	41182	182	10.781	33143	143	10.781	25200	200	10.781	17172	172	10.781	9167	167	10.781	3182	182
10.7823	49185	185	10.7827	41189	189	10.7827	33155	155	10.7827	25189	189	10.7827	17174	174	10.7827	9170	170	10.7827	3144	144
10.7839	49185	185	10.7843	41178	178	10.7843	33174	174	10.7843	25157	157	10.7843	17150	150	10.7843	9182	182	10.7843	3162	162
10.7856	49206	206	10.786	41171	171	10.786	33148	148	10.786	25196	196	10.786	17207	207	10.786	9161	161	10.786	3165	165
10.7872	49193	193	10.7876	41184	184	10.7876	33167	167	10.7876	25179	179	10.7876	17142	142	10.7876	9162	162	10.7876	3176	176
10.7888	49180	180	10.7892	41162	162	10.7892	33163	163	10.7892	25201	201	10.7892	17162	162	10.7892	9180	180	10.7892	3161	161
10.7905	49176	176	10.7909	41161	161	10.7909	33155	155	10.7909	25171	171	10.7909	17173	173	10.7909	9199	199	10.7909	3174	174
10.7921	49193	193	10.7925	41183	183	10.7925	33166	166	10.7925	25195	195	10.7925	17178	178	10.7925	9143	143	10.7925	3156	156
10.7938	49187	187	10.7942	41188	188	10.7942	33162	162	10.7942	25169	169	10.7942	17169	169	10.7942	9168	168	10.7942	3161	161
10.7954	49168	168	10.7958	41174	174	10.7958	33156	156	10.7958	25210	210	10.7958	17152	152	10.7958	9173	173	10.7958	3166	166
10.797	49184	184	10.7974	41201	201	10.7974	33143	143	10.7974	25192	192	10.7974	17176	176	10.7974	9198	198	10.7974	3169	169
10.7987	49193	193	10.7991	41188	188	10.7991	33144	144	10.7991	25172	172	10.7991	17155	155	10.7991	9162	162	10.7991	3182	182
10.8003	49183	183	10.8007	41183	183	10.8007	33170	170	10.8007	25183	183	10.8007	17171	171	10.8007	9149	149	10.8007	3134	134
10.802	49186	186	10.8024	41186	186	10.8024	33149	149	10.8024	25167	167	10.8024	17160	160	10.8024	9172	172	10.8024	3150	150
10.8036	49174	174	10.804	41172	172	10.804	33181	181	10.804	25190	190	10.804	17157	157	10.804	9147	147	10.804	3167	167
10.8053	49190	190	10.8057	41200	200	10.8057	33182	182	10.8057	25197	197	10.8057	17166	166	10.8057	9172	172	10.8057	3173	173
10.8069	49211	211	10.8073	41183	183	10.8073	33179	179	10.8073	25166	166	10.8073	17154	154	10.8073	9139	139	10.8073	3157	157
10.8085	49185	185	10.8089	41172	172	10.8089	33152	152	10.8089	25209	209	10.8089	17142	142	10.8089	9155	155	10.8089	3169	169
10.8102	49201	201	10.8106	41184	184	10.8106	33167	167	10.8106	25186	186	10.8106	17173	173	10.8106	9170	170	10.8106	3173	173
10.8118	49210	210	10.8122	41200	200	10.8122	33150	150	10.8122	25198	198	10.8122	17162	162	10.8122	9152	152	10.8122	3161	161
10.8135	49196	196	10.8139	41193	193	10.8139	33172	172	10.8139	25187	187	10.8139	17176	176	10.8139	9163	163	10.8139	3168	168
10.8151	49200	200	10.8155	41162	162	10.8155	33153	153	10.8155	25223	223	10.8155	17192	192	10.8155	9176	176	10.8155	3151	151
10.8167	49195	195	10.8171	41186	186	10.8171	33146	146	10.8171	25217	217	10.8171	17166	166	10.8171	9160	160	10.8171	3142	142
10.8184	49220	220	10.8188	41189	189	10.8188	33180	180	10.8188	25174	174	10.8188	17182	182	10.8188	9169	169	10.8188	3168	168
10.82	49184	184	10.8204	41162	162	10.8204	33136	136	10.8204	25173	173	10.8204	17154	154	10.8204	9178	178	10.8204	3156	156
10.8217	49214	214	10.8221	41194	194	10.8221	33180	180	10.8221	25201	201	10.8221	17168	168	10.8221	9169	169	10.8221	3157	157
10.8233	49166	166	10.8237	41180	180	10.8237	33182	182	10.8237	25163	163	10.8237	17162	162	10.8237	9168	168	10.8237	3169	169
10.8249	49195	195	10.8253	41193	193	10.8253	33173	173	10.8253	25186	186	10.8253	17192	192	10.8253	9154	154	10.8253	3168	168
10.8266	49172	172	10.827	41198	198	10.827	33165	165	10.827	25201	201	10.827	17150	150	10.827	9172	172	10.827	3150	150
10.8282	49183	183	10.8286	41186	186	10.8286	33168	168	10.8286	25192	192	10.8286	17154	154	10.8286	9177	177	10.8286	3165	165
10.8299	49195	195	10.8303	41187	187	10.8303	33159	159	10.8303	25208	208	10.8303	17151	151	10.8303	9172	172	10.8303	3139	139
10.8315	49166	166	10.8319	41172	172	10.8319	33183	183	10.8319	25218	218	10.8319	17161	161	10.8319	9187	187	10.8319	3168	168
10.8332	49183	183	10.8336	41180	180	10.8336	33179	179	10.8336	25183	183	10.8336	17176	176	10.8336	9159	159	10.8336	3182	182
10.8348	49198	198	10.8352	41183	183	10.8352	33183	183	10.8352	25194	194	10.8352	17183	183	10.8352	9183	183	10.8352	3150	150
10.8364	49167	167	10.8368	41173	173	10.8368	33186	186	10.8368	25186	186	10.8368	17142	142	10.8368	9171	171	10.8368	3169	169
10.8381	49206	206	10.8385	41184	184	10.8385	33180	180	10.8385	25190	190	10.8385	17170	170	10.8385	9175	175	10.8385	3168	168
10.8397	49189	189	10.8401	41199	199	10.8401	33194	194	10.8401	25198	198	10.8401	17173	173	10.8401	9172	172	10.8401	3162	162
10.8414	49189	189	10.8418	41177	177	10.8418	33141	141	10.8418	25207	207	10.8418	17163	163	10.8418	9192	192	10.8418	3193	193
10.843	49184	184	10.8434	41200	200	10.8434	33150	150	10.8434	25170	170	10.8434	17166	166	10.8434	9187	187	10.8434	3167	167
10.8446	49193	193	10.845	41185	185	10.845	33161	161	10.845	25186	186	10.845	17154	154	10.845	9185	185	10.845	3167	167
10.8463	49197	197	10.8467	41212	212	10.8467	33180	180	10.8467	25192	192	10.8467	17166	166	10.8467	9179	179	10.8467	3166	166
10.8479	49184	184	10.8483	41161	161	10.8483	33149	149	10.8483	25198	198	10.8483	17161	161	10.8483	9171	171	10.8483	3162	162
10.8496	49171	171	10.85	41190	190	10.85	33162	162	10.85	25183	183	10.85	17172	172	10.85	9158	158	10.85	3164	164
10.8512	49184	184	10.8516	41180	180	10.8516	33167	167	10.8516	25210	210	10.8516	17184	184	10.8516	9168	168	10.8516	3166	166
10.8528	49177	177	10.8532	41180	180	10.8532	33162	162	10.8532	25226	226	10.8532	17164	164	10.8532	9179	179	10.8532	3153	153
10.8545	49194	194	10.8549	41181	181	10.8549	33171	171	10.8549	25207	207	10.8549	17180	180	10.8549	9159	159	10.8549	3169	169
10.8561	49177	177	10.8565	41218	218	10.8565	33166	166	10.8565	25178	178	10.8565	17187	187	10.8565	9162	162	10.8565	3163	163
10.8578	49197	197	10.8582	41178	178	10.8582	33175	175	10.8582	25186	186	10.8582	17171	171	10.8582	9194	194	10.8582	3179	179
10.8594	49216	216	10.8598	41187	187	10.8598	33157	157	10.8598	25160	160	10.8598	17179	179	10.8598	9194	194	10.8598	3160	160
10.8611	49159	159	10.8615	41179	179	10.8615	33143	143	10.8615	25194	194	10.8615	17174	174	10.8615	9200	200	10.8615	3166	166
10.8627	49215	215	10.8631	41187	187	10.8631	33155	155	10.8631	25192	192	10.8631	17160	160	10.8631	9183	183	10.8631	3140	140
10.8643	49188	188	10.8647	41187	187	10.8647	33176	176	10.8647	25189	189	10.8647	17156	156	10.8647	9181	181	10.8647	3155	155
10.866	49171	171	10.8664	41171	171	10.8664	33151	151	10.8664	25197	197	10.8664	17181	181	10.8664	9169	169	10.8664	3154	154
10.8676	49173	173	10.868	41186	186	10.868	33144	144	10.868	25199	199	10.868	17153	153	10.868	9171	171	10.868	3169	169
10.8693	49202	202	10.8697	41170	170	10.8697	33154	154	10.8697	25193	193	10.8697	17174	174	10.8697	9185	185	10.8697	3133	133
10.8709	49191	191	10.8713	41174	174	10.8713	33164	164	10.8713	25171	171	10.8713	17156	156	10.8713	9182	182	10.8713	3163	163
10.8725	49186	186	10.8729	41188	188	10.8729	33144	144	10.8729	25171	171	10.8729	17149	149	10.8729	9171	171	10.8729	3156	156
10.8742	49178	178	10.8746	41186	186	10.8746	33168	168	10.8746	25191	191	10.8746	17141	141	10.8746	9208	208	10.8746	3202	202
10.8758	49189	189	10.8762	41171	171	10.8762	33172	172	10.8762	25187	187	10.8762	17161	161	10.8762	9181	181	10.8762	3154	154
10.8775	49181	181	10.8779	41165	165	10.8779	33159	159	10.8779	25189	189	10.8779	17172	172	10.8779	9182	182	10.8779	3165	165
10.8791	49212	212	10.8795	41179	179	10.8795	33171	171	10.8795	25189	189	10.8795	17155	155	10.8795	9185	185	10.8795	3193	193
10.8807	49184	184	10.8811	41185	185	10.8811	33150	150	10.8811	25206	206	10.8811	17187	187	10.8811	9175	175	10.8811	3169	169
10.8824	49208	208	10.8828	41203	203	10.8828	33184	184	10.8828	25197	197	10.8828	17176	176	10.8828	9168	168	10.8828	3173	173
10.884	49184	184	10.8844	41173	173	10.8844	33138	138	10.8844	25198	198	10.8844	17141	141	10.8844	9178	178	10.8844	3179	179
10.8857	49180	180	10.8861	41180	180	10.8861	33153	153	10.8861	25213	213	10.8861	17160	160	10.8861	9168	168	10.8861	3171	171
10.8873	49192	192	10.8877	41192	192	10.8877	33155	155	10.8877	25201	201	10.8877	17177	177	10.8877	9204	204	10.8877	3176	176
10.889	49193	193	10.8894	41172	172	10.8894	33169	169	10.8894	25195	195	10.8894	17172	172	10.8894	9176	176	10.8894	3172	172
10.8906	49197	197	10.891	41194	194	10.891	33167	167	10.891	25206	206	10.891	17169	169	10.891	9196	196	10.891	3159	159
10.8922	49182	182	10.8926	41201	201	10.8926	33162	162	10.8926	25182	182	10.8926	17188	188	10.8926	9196	196	10.8926	3157	157
10.8939	49193	193	10.8943	41183	183	10.8943	33147	147	10.8943	25199	199	10.8943	17153	153	10.8943	9148	148	10.8943	3155	155
10.8955	49203	203	10.8959	41187	187	10.8959	33169	169	10.8959	25187	187	10.8959	17184	184	10.8959	9172	172	10.8959	3161	161
10.8972	49192	192	10.8976	41200	200	10.8976	33169	169	10.8976	25195	195	10.8976	17149	149	10.8976	9168	168	10.8976	3159	159
10.8988	49198	198	10.8992	41190	190	10.8992	33150	150	10.8992	25193	193	10.8992	17170	170	10.8992	9183	183	10.8992	3172	172
10.9004	49185	185	10.9008	41176	176	10.9008	33152	152	10.9008	25180	180	10.9008	17184	184	10.9008	9167	167	10.9008	3173	173
10.9021	49195	195	10.9025	41186	186	10.9025	33163	163	10.9025	25204	204	10.9025	17192	192	10.9025	9194	194	10.9025	3182	182
10.9037	49163	163	10.9041	41189	189	10.9041	33167	167	10.9041	25178	178	10.9041	17176	176	10.9041	9183	183	10.9041	3172	172
10.9054	49185	185	10.9058	41179	179	10.9058	33174	174	10.9058	25179	179	10.9058	17163	163	10.9058	9179	179	10.9058	3161	161
10.907	49193	193	10.9074	41182	182	10.9074	33157	157	10.9074	25185	185	10.9074	17143	143	10.9074	9188	188	10.9074	3168	168
10.9087	49202	202	10.9091	41160	160	10.9091	33158	158	10.9091	25192	192	10.9091	17174	174	10.9091	9192	192	10.9091	3161	161
10.9103	49192	192	10.9107	41184	184	10.9107	33142	142	10.9107	25185	185	10.9107	17178	178	10.9107	9179	179	10.9107	3193	193
10.9119	49206	206	10.9123	41171	171	10.9123	33175	175	10.9123	25195	195	10.9123	17164	164	10.9123	9192	192	10.9123	3159	159
10.9136	49186	186	10.914	41218	218	10.914	33174	174	10.914	25201	201	10.914	17192	192	10.914	9189	189	10.914	3172	172
10.9152	49197	197	10.9156	41190	190	10.9156	33154	154	10.9156	25225	225	10.9156	17173	173	10.9156	9182	182	10.9156	3166	166
10.9169	49207	207	10.9173	41192	192	10.9173	33163	163	10.9173	25180	180	10.9173	17161	161	10.9173	9191	191	10.9173	3163	163
10.9185	49165	165	10.9189	41195	195	10.9189	33146	146	10.9189	25189	189	10.9189	17189	189	10.9189	9187	187	10.9189	3168	168
10.9201	49175	175	10.9205	41213	213	10.9205	33187	187	10.9205	25185	185	10.9205	17161	161	10.9205	9175	175	10.9205	3168	168
10.9218	49175	175	10.9222	41162	162	10.9222	33187	187	10.9222	25199	199	10.9222	17144	144	10.9222	9182	182	10.9222	3146	146
10.9234	49178	178	10.9238	41205	205	10.9238	33177	177	10.9238	25184	184	10.9238	17153	153	10.9238	9179	179	10.9238	3156	156
10.9251	49206	206	10.9255	41181	181	10.9255	33157	157	10.9255	25190	190	10.9255	17146	146	10.9255	9183	183	10.9255	3172	172
10.9267	49197	197	10.9271	41214	214	10.9271	33178	178	10.9271	25217	217	10.9271	17167	167	10.9271	9188	188	10.9271	3134	134
10.9283	49197	197	10.9287	41193	193	10.9287	33166	166	10.9287	25185	185	10.9287	17166	166	10.9287	9174	174	10.9287	3165	165
10.93	49202	202	10.9304	41185	185	10.9304	33156	156	10.9304	25184	184	10.9304	17159	159	10.9304	9154	154	10.9304	3172	172
10.9316	49197	197	10.932	41193	193	10.932	33179	179	10.932	25184	184	10.932	17154	154	10.932	9191	191	10.932	3161	161
10.9333	49183	183	10.9337	41193	193	10.9337	33172	172	10.9337	25211	211	10.9337	17162	162	10.9337	9173	173	10.9337	3190	190
10.9349	49231	231	10.9353	41209	209	10.9353	33180	180	10.9353	25190	190	10.9353	17156	156	10.9353	9204	204	10.9353	3147	147
10.9366	49189	189	10.937	41171	171	10.937	33156	156	10.937	25212	212	10.937	17166	166	10.937	9175	175	10.937	3147	147
10.9382	49183	183	10.9386	41186	186	10.9386	33142	142	10.9386	25204	204	10.9386	17130	130	10.9386	9154	154	10.9386	3160	160
10.9398	49173	173	10.9402	41196	196	10.9402	33181	181	10.9402	25212	212	10.9402	17149	149	10.9402	9177	177	10.9402	3184	184
10.9415	49182	182	10.9419	41179	179	10.9419	33165	165	10.9419	25203	203	10.9419	17178	178	10.9419	9190	190	10.9419	3159	159
10.9431	49174	174	10.9435	41198	198	10.9435	33185	185	10.9435	25190	190	10.9435	17168	168	10.9435	9174	174	10.9435	3174	174
10.9448	49185	185	10.9452	41170	170	10.9452	33153	153	10.9452	25213	213	10.9452	17153	153	10.9452	9177	177	10.9452	3159	159
10.9464	49196	196	10.9468	41201	201	10.9468	33178	178	10.9468	25190	190	10.9468	17160	160	10.9468	9183	183	10.9468	3172	172
10.948	49184	184	10.9484	41169	169	10.9484	33165	165	10.9484	25193	193	10.9484	17152	152	10.9484	9176	176	10.9484	3155	155
10.9497	49188	188	10.9501	41201	201	10.9501	33155	155	10.9501	25203	203	10.9501	17154	154	10.9501	9171	171	10.9501	3150	150
10.9513	49195	195	10.9517	41219	219	10.9517	33181	181	10.9517	25209	209	10.9517	17174	174	10.9517	9190	190	10.9517	3151	151
10.953	49191	191	10.9534	41207	207	10.9534	33143	143	10.9534	25190	190	10.9534	17155	155	10.9534	9165	165	10.9534	3175	175
10.9546	49214	214	10.955	41191	191	10.955	33195	195	10.955	25214	214	10.955	17153	153	10.955	9179	179	10.955	3161	161
10.9562	49183	183	10.9566	41200	200	10.9566	33179	179	10.9566	25191	191	10.9566	17153	153	10.9566	9167	167	10.9566	3160	160
10.9579	49200	200	10.9583	41187	187	10.9583	33159	159	10.9583	25192	192	10.9583	17167	167	10.9583	9181	181	10.9583	3156	156
10.9595	49204	204	10.9599	41197	197	10.9599	33149	149	10.9599	25213	213	10.9599	17183	183	10.9599	9181	181	10.9599	3154	154
10.9612	49182	182	10.9616	41189	189	10.9616	33162	162	10.9616	25204	204	10.9616	17179	179	10.9616	9182	182	10.9616	3165	165
10.9628	49197	197	10.9632	41209	209	10.9632	33192	192	10.9632	25200	200	10.9632	17160	160	10.9632	9156	156	10.9632	3148	148
10.9645	49217	217	10.9649	41192	192	10.9649	33173	173	10.9649	25163	163	10.9649	17175	175	10.9649	9155	155	10.9649	3163	163
10.9661	49190	190	10.9665	41195	195	10.9665	33150	150	10.9665	25226	226	10.9665	17190	190	10.9665	9179	179	10.9665	3142	142
10.9677	49196	196	10.9681	41178	178	10.9681	33161	161	10.9681	25203	203	10.9681	17157	157	10.9681	9185	185	10.9681	3147	147
10.9694	49174	174	10.9698	41194	194	10.9698	33170	170	10.9698	25195	195	10.9698	17170	170	10.9698	9173	173	10.9698	3154	154
10.971	49159	159	10.9714	41195	195	10.9714	33153	153	10.9714	25177	177	10.9714	17134	134	10.9714	9186	186	10.9714	3160	160
10.9727	49191	191	10.9731	41184	184	10.9731	33171	171	10.9731	25185	185	10.9731	17176	176	10.9731	9182	182	10.9731	3168	168
10.9743	49189	189	10.9747	41189	189	10.9747	33161	161	10.9747	25187	187	10.9747	17161	161	10.9747	9170	170	10.9747	3154	154
10.9759	49198	198	10.9763	41196	196	10.9763	33177	177	10.9763	25198	198	10.9763	17163	163	10.9763	9163	163	10.9763	3161	161
10.9776	49206	206	10.978	41197	197	10.978	33152	152	10.978	25212	212	10.978	17164	164	10.978	9179	179	10.978	3137	137
10.9792	49180	180	10.9796	41178	178	10.9796	33184	184	10.9796	25192	192	10.9796	17149	149	10.9796	9185	185	10.9796	3174	174
10.9809	49194	194	10.9813	41197	197	10.9813	33143	143	10.9813	25182	182	10.9813	17175	175	10.9813	9173	173	10.9813	3166	166
10.9825	49179	179	10.9829	41211	211	10.9829	33164	164	10.9829	25206	206	10.9829	17157	157	10.9829	9160	160	10.9829	3159	159
10.9842	49187	187	10.9846	41215	215	10.9846	33168	168	10.9846	25184	184	10.9846	17144	144	10.9846	9178	178	10.9846	3160	160
10.9858	49178	178	10.9862	41208	208	10.9862	33167	167	10.9862	25198	198	10.9862	17170	170	10.9862	9186	186	10.9862	3177	177
10.9874	49174	174	10.9878	41186	186	10.9878	33173	173	10.9878	25195	195	10.9878	17179	179	10.9878	9166	166	10.9878	3172	172
10.9891	49197	197	10.9895	41201	201	10.9895	33137	137	10.9895	25199	199	10.9895	17180	180	10.9895	9182	182	10.9895	3153	153
10.9907	49191	191	10.9911	41198	198	10.9911	33156	156	10.9911	25187	187	10.9911	17169	169	10.9911	9177	177	10.9911	3153	153
10.9924	49179	179	10.9928	41200	200	10.9928	33176	176	10.9928	25166	166	10.9928	17172	172	10.9928	9147	147	10.9928	3167	167
10.994	49178	178	10.9944	41197	197	10.9944	33170	170	10.9944	25161	161	10.9944	17166	166	10.9944	9162	162	10.9944	3168	168
10.9956	49202	202	10.996	41179	179	10.996	33188	188	10.996	25189	189	10.996	17172	172	10.996	9173	173	10.996	3153	153
10.9973	49226	226	10.9977	41212	212	10.9977	33169	169	10.9977	25195	195	10.9977	17150	150	10.9977	9151	151	10.9977	3143	143
10.9989	49194	194	10.9993	41193	193	10.9993	33168	168	10.9993	25178	178	10.9993	17187	187	10.9993	9171	171	10.9993	3178	178
11.0006	49182	182	11.001	41195	195	11.001	33175	175	11.001	25188	188	11.001	17151	151	11.001	9189	189	11.001	3134	134
11.0022	49196	196	11.0026	41247	247	11.0026	33159	159	11.0026	25194	194	11.0026	17188	188	11.0026	9157	157	11.0026	3133	133
11.0038	49197	197	11.0042	41176	176	11.0042	33159	159	11.0042	25186	186	11.0042	17180	180	11.0042	9156	156	11.0042	3183	183
11.0055	49169	169	11.0059	41189	189	11.0059	33152	152	11.0059	25175	175	11.0059	17150	150	11.0059	9169	169	11.0059	3159	159
11.0071	49185	185	11.0075	41199	199	11.0075	33180	180	11.0075	25193	193	11.0075	17179	179	11.0075	9155	155	11.0075	3154	154
11.0088	49196	196	11.0092	41191	191	11.0092	33149	149	11.0092	25207	207	11.0092	17169	169	11.0092	9157	157	11.0092	3161	161
11.0104	49185	185	11.0108	41223	223	11.0108	33159	159	11.0108	25176	176	11.0108	17134	134	11.0108	9155	155	11.0108	3141	141
11.0121	49185	185	11.0125	41220	220	11.0125	33157	157	11.0125	25203	203	11.0125	17166	166	11.0125	9177	177	11.0125	3134	134
11.0137	49185	185	11.0141	41214	214	11.0141	33154	154	11.0141	25169	169	11.0141	17133	133	11.0141	9171	171	11.0141	3162	162
11.0153	49177	177	11.0157	41234	234	11.0157	33160	160	11.0157	25170	170	11.0157	17171	171	11.0157	9152	152	11.0157	3162	162
11.017	49199	199	11.0174	41198	198	11.0174	33162	162	11.0174	25196	196	11.0174	17134	134	11.0174	9154	154	11.0174	3154	154
11.0186	49185	185	11.019	41212	212	11.019	33155	155	11.019	25186	186	11.019	17149	149	11.019	9161	161	11.019	3140	140
11.0203	49167	167	11.0207	41218	218	11.0207	33147	147	11.0207	25174	174	11.0207	17180	180	11.0207	9161	161	11.0207	3155	155
11.0219	49214	214	11.0223	41209	209	11.0223	33161	161	11.0223	25199	199	11.0223	17167	167	11.0223	9147	147	11.0223	3151	151
11.0235	49172	172	11.0239	41183	183	11.0239	33174	174	11.0239	25184	184	11.0239	17163	163	11.0239	9154	154	11.0239	3149	149
11.0252	49183	183	11.0256	41214	214	11.0256	33184	184	11.0256	25213	213	11.0256	17182	182	11.0256	9164	164	11.0256	3150	150
11.0268	49176	176	11.0272	41183	183	11.0272	33156	156	11.0272	25197	197	11.0272	17173	173	11.0272	9174	174	11.0272	3171	171
11.0285	49185	185	11.0289	41207	207	11.0289	33162	162	11.0289	25173	173	11.0289	17152	152	11.0289	9196	196	11.0289	3170	170
11.0301	49186	186	11.0305	41187	187	11.0305	33168	168	11.0305	25191	191	11.0305	17165	165	11.0305	9176	176	11.0305	3146	146
11.0317	49182	182	11.0321	41179	179	11.0321	33160	160	11.0321	25167	167	11.0321	17199	199	11.0321	9183	183	11.0321	3156	156
11.0334	49172	172	11.0338	41206	206	11.0338	33184	184	11.0338	25190	190	11.0338	17158	158	11.0338	9166	166	11.0338	3165	165
11.035	49197	197	11.0354	41186	186	11.0354	33188	188	11.0354	25201	201	11.0354	17161	161	11.0354	9163	163	11.0354	3173	173
11.0367	49173	173	11.0371	41200	200	11.0371	33172	172	11.0371	25204	204	11.0371	17160	160	11.0371	9161	161	11.0371	3157	157
11.0383	49197	197	11.0387	41183	183	11.0387	33156	156	11.0387	25196	196	11.0387	17177	177	11.0387	9168	168	11.0387	3155	155
11.04	49166	166	11.0404	41201	201	11.0404	33194	194	11.0404	25175	175	11.0404	17152	152	11.0404	9157	157	11.0404	3176	176
11.0416	49189	189	11.042	41199	199	11.042	33161	161	11.042	25180	180	11.042	17162	162	11.042	9179	179	11.042	3170	170
11.0432	49195	195	11.0436	41167	167	11.0436	33164	164	11.0436	25194	194	11.0436	17175	175	11.0436	9177	177	11.0436	3172	172
11.0449	49166	166	11.0453	41201	201	11.0453	33156	156	11.0453	25190	190	11.0453	17160	160	11.0453	9156	156	11.0453	3166	166
11.0465	49217	217	11.0469	41169	169	11.0469	33162	162	11.0469	25183	183	11.0469	17167	167	11.0469	9166	166	11.0469	3137	137
11.0482	49180	180	11.0486	41177	177	11.0486	33170	170	11.0486	25209	209	11.0486	17175	175	11.0486	9161	161	11.0486	3169	169
11.0498	49167	167	11.0502	41187	187	11.0502	33181	181	11.0502	25186	186	11.0502	17136	136	11.0502	9163	163	11.0502	3145	145
11.0514	49195	195	11.0518	41154	154	11.0518	33149	149	11.0518	25180	180	11.0518	17144	144	11.0518	9166	166	11.0518	3183	183
11.0531	49204	204	11.0535	41198	198	11.0535	33169	169	11.0535	25185	185	11.0535	17141	141	11.0535	9180	180	11.0535	3166	166
11.0547	49177	177	11.0551	41215	215	11.0551	33169	169	11.0551	25180	180	11.0551	17137	137	11.0551	9166	166	11.0551	3147	147
11.0564	49191	191	11.0568	41197	197	11.0568	33178	178	11.0568	25202	202	11.0568	17150	150	11.0568	9176	176	11.0568	3156	156
11.058	49204	204	11.0584	41205	205	11.0584	33194	194	11.0584	25174	174	11.0584	17134	134	11.0584	9181	181	11.0584	3179	179
11.0596	49199	199	11.06	41178	178	11.06	33150	150	11.06	25186	186	11.06	17149	149	11.06	9157	157	11.06	3166	166
11.0613	49179	179	11.0617	41211	211	11.0617	33178	178	11.0617	25176	176	11.0617	17189	189	11.0617	9157	157	11.0617	3157	157
11.0629	49167	167	11.0633	41192	192	11.0633	33148	148	11.0633	25205	205	11.0633	17174	174	11.0633	9183	183	11.0633	3159	159
11.0646	49191	191	11.065	41201	201	11.065	33167	167	11.065	25198	198	11.065	17163	163	11.065	9183	183	11.065	3156	156
11.0662	49180	180	11.0666	41147	147	11.0666	33182	182	11.0666	25171	171	11.0666	17161	161	11.0666	9169	169	11.0666	3183	183
11.0679	49173	173	11.0683	41161	161	11.0683	33177	177	11.0683	25200	200	11.0683	17145	145	11.0683	9171	171	11.0683	3160	160
11.0695	49189	189	11.0699	41195	195	11.0699	33156	156	11.0699	25178	178	11.0699	17124	124	11.0699	9160	160	11.0699	3158	158
11.0711	49179	179	11.0715	41205	205	11.0715	33171	171	11.0715	25189	189	11.0715	17166	166	11.0715	9149	149	11.0715	3172	172
11.0728	49184	184	11.0732	41185	185	11.0732	33153	153	11.0732	25164	164	11.0732	17160	160	11.0732	9183	183	11.0732	3155	155
11.0744	49209	209	11.0748	41189	189	11.0748	33152	152	11.0748	25223	223	11.0748	17168	168	11.0748	9176	176	11.0748	3179	179
11.0761	49191	191	11.0765	41182	182	11.0765	33178	178	11.0765	25185	185	11.0765	17158	158	11.0765	9162	162	11.0765	3184	184
11.0777	49194	194	11.0781	41169	169	11.0781	33178	178	11.0781	25193	193	11.0781	17165	165	11.0781	9169	169	11.0781	3171	171
11.0793	49167	167	11.0797	41181	181	11.0797	33182	182	11.0797	25191	191	11.0797	17142	142	11.0797	9161	161	11.0797	3176	176
11.081	49191	191	11.0814	41168	168	11.0814	33162	162	11.0814	25209	209	11.0814	17154	154	11.0814	9187	187	11.0814	3137	137
11.0826	49211	211	11.083	41203	203	11.083	33151	151	11.083	25166	166	11.083	17152	152	11.083	9183	183	11.083	3162	162
11.0843	49212	212	11.0847	41189	189	11.0847	33175	175	11.0847	25209	209	11.0847	17180	180	11.0847	9162	162	11.0847	3173	173
11.0859	49164	164	11.0863	41176	176	11.0863	33172	172	11.0863	25204	204	11.0863	17149	149	11.0863	9175	175	11.0863	3144	144
11.0876	49168	168	11.088	41177	177	11.088	33157	157	11.088	25190	190	11.088	17157	157	11.088	9180	180	11.088	3159	159
11.0892	49205	205	11.0896	41203	203	11.0896	33182	182	11.0896	25204	204	11.0896	17163	163	11.0896	9164	164	11.0896	3159	159
11.0908	49187	187	11.0912	41196	196	11.0912	33181	181	11.0912	25174	174	11.0912	17175	175	11.0912	9158	158	11.0912	3164	164
11.0925	49194	194	11.0929	41161	161	11.0929	33160	160	11.0929	25184	184	11.0929	17162	162	11.0929	9167	167	11.0929	3134	134
11.0941	49202	202	11.0945	41165	165	11.0945	33163	163	11.0945	25173	173	11.0945	17182	182	11.0945	9168	168	11.0945	3169	169
11.0958	49182	182	11.0962	41164	164	11.0962	33126	126	11.0962	25184	184	11.0962	17140	140	11.0962	9159	159	11.0962	3175	175
11.0974	49177	177	11.0978	41163	163	11.0978	33168	168	11.0978	25200	200	11.0978	17149	149	11.0978	9145	145	11.0978	3141	141
11.099	49175	175	11.0994	41176	176	11.0994	33157	157	11.0994	25199	199	11.0994	17159	159	11.0994	9172	172	11.0994	3190	190
11.1007	49174	174	11.1011	41185	185	11.1011	33160	160	11.1011	25177	177	11.1011	17163	163	11.1011	9213	213	11.1011	3167	167
11.1023	49177	177	11.1027	41195	195	11.1027	33166	166	11.1027	25176	176	11.1027	17152	152	11.1027	9167	167	11.1027	3176	176
11.104	49205	205	11.1044	41183	183	11.1044	33164	164	11.1044	25172	172	11.1044	17147	147	11.1044	9181	181	11.1044	3153	153
11.1056	49192	192	11.106	41170	170	11.106	33146	146	11.106	25164	164	11.106	17161	161	11.106	9174	174	11.106	3153	153
11.1072	49199	199	11.1076	41181	181	11.1076	33171	171	11.1076	25175	175	11.1076	17154	154	11.1076	9161	161	11.1076	3160	160
11.1089	49187	187	11.1093	41181	181	11.1093	33163	163	11.1093	25191	191	11.1093	17166	166	11.1093	9147	147	11.1093	3175	175
11.1105	49192	192	11.1109	41200	200	11.1109	33155	155	11.1109	25159	159	11.1109	17159	159	11.1109	9155	155	11.1109	3193	193
11.1122	49185	185	11.1126	41156	156	11.1126	33159	159	11.1126	25185	185	11.1126	17178	178	11.1126	9161	161	11.1126	3138	138
11.1138	49171	171	11.1142	41181	181	11.1142	33172	172	11.1142	25190	190	11.1142	17141	141	11.1142	9148	148	11.1142	3153	153
11.1155	49177	177	11.1159	41170	170	11.1159	33165	165	11.1159	25199	199	11.1159	17166	166	11.1159	9152	152	11.1159	3199	199
11.1171	49192	192	11.1175	41167	167	11.1175	33148	148	11.1175	25186	186	11.1175	17151	151	11.1175	9181	181	11.1175	3187	187
11.1187	49168	168	11.1191	41174	174	11.1191	33148	148	11.1191	25191	191	11.1191	17171	171	11.1191	9166	166	11.1191	3155	155
11.1204	49176	176	11.1208	41193	193	11.1208	33188	188	11.1208	25201	201	11.1208	17180	180	11.1208	9165	165	11.1208	3146	146
11.122	49168	168	11.1224	41176	176	11.1224	33167	167	11.1224	25172	172	11.1224	17165	165	11.1224	9137	137	11.1224	3163	163
11.1237	49194	194	11.1241	41172	172	11.1241	33155	155	11.1241	25196	196	11.1241	17156	156	11.1241	9151	151	11.1241	3180	180
11.1253	49163	163	11.1257	41175	175	11.1257	33152	152	11.1257	25202	202	11.1257	17163	163	11.1257	9137	137	11.1257	3163	163
11.1269	49168	168	11.1273	41170	170	11.1273	33162	162	11.1273	25212	212	11.1273	17142	142	11.1273	9143	143	11.1273	3185	185
11.1286	49200	200	11.129	41172	172	11.129	33164	164	11.129	25176	176	11.129	17162	162	11.129	9161	161	11.129	3138	138
11.1302	49182	182	11.1306	41168	168	11.1306	33159	159	11.1306	25207	207	11.1306	17153	153	11.1306	9163	163	11.1306	3174	174
11.1319	49193	193	11.1323	41161	161	11.1323	33154	154	11.1323	25200	200	11.1323	17156	156	11.1323	9161	161	11.1323	3164	164
11.1335	49206	206	11.1339	41189	189	11.1339	33161	161	11.1339	25191	191	11.1339	17162	162	11.1339	9160	160	11.1339	3149	149
11.1351	49193	193	11.1355	41152	152	11.1355	33154	154	11.1355	25202	202	11.1355	17155	155	11.1355	9144	144	11.1355	3172	172
11.1368	49198	198	11.1372	41163	163	11.1372	33155	155	11.1372	25177	177	11.1372	17175	175	11.1372	9177	177	11.1372	3149	149
11.1384	49180	180	11.1388	41177	177	11.1388	33170	170	11.1388	25191	191	11.1388	17150	150	11.1388	9156	156	11.1388	3158	158
11.1401	49155	155	11.1405	41167	167	11.1405	33179	179	11.1405	25182	182	11.1405	17166	166	11.1405	9127	127	11.1405	3174	174
11.1417	49184	184	11.1421	41166	166	11.1421	33170	170	11.1421	25196	196	11.1421	17184	184	11.1421	9197	197	11.1421	3165	165
11.1434	49163	163	11.1438	41199	199	11.1438	33178	178	11.1438	25200	200	11.1438	17161	161	11.1438	9150	150	11.1438	3171	171
11.145	49160	160	11.1454	41188	188	11.1454	33148	148	11.1454	25188	188	11.1454	17154	154	11.1454	9146	146	11.1454	3170	170
11.1466	49195	195	11.147	41164	164	11.147	33134	134	11.147	25167	167	11.147	17176	176	11.147	9169	169	11.147	3178	178
11.1483	49174	174	11.1487	41178	178	11.1487	33165	165	11.1487	25171	171	11.1487	17156	156	11.1487	9154	154	11.1487	3158	158
11.1499	49154	154	11.1503	41150	150	11.1503	33156	156	11.1503	25165	165	11.1503	17179	179	11.1503	9155	155	11.1503	3151	151
11.1516	49189	189	11.152	41173	173	11.152	33186	186	11.152	25193	193	11.152	17175	175	11.152	9151	151	11.152	3162	162
11.1532	49192	192	11.1536	41183	183	11.1536	33159	159	11.1536	25199	199	11.1536	17164	164	11.1536	9151	151	11.1536	3160	160
11.1548	49175	175	11.1552	41158	158	11.1552	33190	190	11.1552	25193	193	11.1552	17165	165	11.1552	9183	183	11.1552	3157	157
11.1565	49170	170	11.1569	41187	187	11.1569	33166	166	11.1569	25182	182	11.1569	17162	162	11.1569	9163	163	11.1569	3163	163
11.1581	49196	196	11.1585	41177	177	11.1585	33141	141	11.1585	25172	172	11.1585	17138	138	11.1585	9169	169	11.1585	3159	159
11.1598	49209	209	11.1602	41164	164	11.1602	33175	175	11.1602	25197	197	11.1602	17165	165	11.1602	9196	196	11.1602	3164	164
11.1614	49188	188	11.1618	41177	177	11.1618	33132	132	11.1618	25194	194	11.1618	17157	157	11.1618	9156	156	11.1618	3161	161
11.1631	49190	190	11.1635	41199	199	11.1635	33168	168	11.1635	25186	186	11.1635	17152	152	11.1635	9155	155	11.1635	3173	173
11.1647	49211	211	11.1651	41198	198	11.1651	33169	169	11.1651	25179	179	11.1651	17168	168	11.1651	9152	152	11.1651	3155	155
11.1663	49194	194	11.1667	41188	188	11.1667	33148	148	11.1667	25181	181	11.1667	17164	164	11.1667	9163	163	11.1667	3172	172
11.168	49204	204	11.1684	41182	182	11.1684	33162	162	11.1684	25200	200	11.1684	17179	179	11.1684	9152	152	11.1684	3156	156
11.1696	49193	193	11.17	41179	179	11.17	33167	167	11.17	25166	166	11.17	17173	173	11.17	9150	150	11.17	3154	154
11.1713	49176	176	11.1717	41205	205	11.1717	33162	162	11.1717	25175	175	11.1717	17153	153	11.1717	9155	155	11.1717	3138	138
11.1729	49198	198	11.1733	41180	180	11.1733	33164	164	11.1733	25181	181	11.1733	17162	162	11.1733	9174	174	11.1733	3153	153
11.1745	49190	190	11.1749	41189	189	11.1749	33171	171	11.1749	25204	204	11.1749	17164	164	11.1749	9169	169	11.1749	3150	150
11.1762	49195	195	11.1766	41159	159	11.1766	33158	158	11.1766	25181	181	11.1766	17177	177	11.1766	9197	197	11.1766	3175	175
11.1778	49187	187	11.1782	41166	166	11.1782	33170	170	11.1782	25189	189	11.1782	17164	164	11.1782	9148	148	11.1782	3135	135
11.1795	49193	193	11.1799	41191	191	11.1799	33160	160	11.1799	25179	179	11.1799	17151	151	11.1799	9162	162	11.1799	3170	170
11.1811	49185	185	11.1815	41163	163	11.1815	33169	169	11.1815	25208	208	11.1815	17163	163	11.1815	9175	175	11.1815	3158	158
11.1827	49174	174	11.1831	41171	171	11.1831	33128	128	11.1831	25183	183	11.1831	17153	153	11.1831	9158	158	11.1831	3168	168
11.1844	49195	195	11.1848	41182	182	11.1848	33160	160	11.1848	25197	197	11.1848	17141	141	11.1848	9160	160	11.1848	3141	141
11.186	49154	154	11.1864	41176	176	11.1864	33169	169	11.1864	25178	178	11.1864	17169	169	11.1864	9171	171	11.1864	3142	142
11.1877	49181	181	11.1881	41134	134	11.1881	33174	174	11.1881	25194	194	11.1881	17174	174	11.1881	9159	159	11.1881	3164	164
11.1893	49201	201	11.1897	41206	206	11.1897	33154	154	11.1897	25172	172	11.1897	17141	141	11.1897	9144	144	11.1897	3152	152
11.191	49181	181	11.1914	41189	189	11.1914	33181	181	11.1914	25177	177	11.1914	17163	163	11.1914	9179	179	11.1914	3134	134
11.1926	49192	192	11.193	41164	164	11.193	33156	156	11.193	25183	183	11.193	17174	174	11.193	9183	183	11.193	3151	151
11.1942	49187	187	11.1946	41180	180	11.1946	33152	152	11.1946	25204	204	11.1946	17162	162	11.1946	9153	153	11.1946	3140	140
11.1959	49209	209	11.1963	41167	167	11.1963	33157	157	11.1963	25163	163	11.1963	17168	168	11.1963	9169	169	11.1963	3157	157
11.1975	49180	180	11.1979	41172	172	11.1979	33131	131	11.1979	25170	170	11.1979	17162	162	11.1979	9130	130	11.1979	3157	157
11.1992	49161	161	11.1996	41173	173	11.1996	33166	166	11.1996	25174	174	11.1996	17167	167	11.1996	9164	164	11.1996	3167	167
11.2008	49180	180	11.2012	41174	174	11.2012	33167	167	11.2012	25198	198	11.2012	17159	159	11.2012	9185	185	11.2012	3150	150
11.2024	49187	187	11.2028	41162	162	11.2028	33149	149	11.2028	25159	159	11.2028	17169	169	11.2028	9147	147	11.2028	3152	152
11.2041	49194	194	11.2045	41185	185	11.2045	33173	173	11.2045	25180	180	11.2045	17162	162	11.2045	9180	180	11.2045	3177	177
11.2057	49176	176	11.2061	41179	179	11.2061	33156	156	11.2061	25180	180	11.2061	17176	176	11.2061	9161	161	11.2061	3167	167
11.2074	49171	171	11.2078	41172	172	11.2078	33173	173	11.2078	25171	171	11.2078	17150	150	11.2078	9161	161	11.2078	3143	143
11.209	49178	178	11.2094	41196	196	11.2094	33142	142	11.2094	25167	167	11.2094	17148	148	11.2094	9165	165	11.2094	3180	180
11.2106	49173	173	11.211	41163	163	11.211	33171	171	11.211	25197	197	11.211	17151	151	11.211	9158	158	11.211	3142	142
11.2123	49181	181	11.2127	41173	173	11.2127	33145	145	11.2127	25178	178	11.2127	17144	144	11.2127	9157	157	11.2127	3177	177
11.2139	49165	165	11.2143	41158	158	11.2143	33151	151	11.2143	25176	176	11.2143	17156	156	11.2143	9144	144	11.2143	3141	141
11.2156	49205	205	11.216	41178	178	11.216	33168	168	11.216	25174	174	11.216	17172	172	11.216	9182	182	11.216	3157	157
11.2172	49205	205	11.2176	41149	149	11.2176	33154	154	11.2176	25198	198	11.2176	17148	148	11.2176	9141	141	11.2176	3170	170
11.2189	49176	176	11.2193	41191	191	11.2193	33159	159	11.2193	25162	162	11.2193	17162	162	11.2193	9150	150	11.2193	3167	167
11.2205	49202	202	11.2209	41185	185	11.2209	33152	152	11.2209	25180	180	11.2209	17148	148	11.2209	9157	157	11.2209	3178	178
11.2221	49179	179	11.2225	41187	187	11.2225	33167	167	11.2225	25168	168	11.2225	17178	178	11.2225	9164	164	11.2225	3157	157
11.2238	49214	214	11.2242	41173	173	11.2242	33163	163	11.2242	25177	177	11.2242	17175	175	11.2242	9190	190	11.2242	3163	163
11.2254	49158	158	11.2258	41179	179	11.2258	33156	156	11.2258	25217	217	11.2258	17159	159	11.2258	9166	166	11.2258	3194	194
11.2271	49178	178	11.2275	41165	165	11.2275	33159	159	11.2275	25169	169	11.2275	17132	132	11.2275	9177	177	11.2275	3188	188
11.2287	49183	183	11.2291	41213	213	11.2291	33179	179	11.2291	25163	163	11.2291	17148	148	11.2291	9148	148	11.2291	3152	152
11.2303	49228	228	11.2307	41159	159	11.2307	33180	180	11.2307	25164	164	11.2307	17166	166	11.2307	9166	166	11.2307	3158	158
11.232	49225	225	11.2324	41162	162	11.2324	33145	145	11.2324	25175	175	11.2324	17150	150	11.2324	9171	171	11.2324	3168	168
11.2336	49167	167	11.234	41187	187	11.234	33156	156	11.234	25175	175	11.234	17158	158	11.234	9152	152	11.234	3174	174
11.2353	49196	196	11.2357	41172	172	11.2357	33167	167	11.2357	25183	183	11.2357	17134	134	11.2357	9146	146	11.2357	3156	156
11.2369	49190	190	11.2373	41186	186	11.2373	33158	158	11.2373	25188	188	11.2373	17160	160	11.2373	9160	160	11.2373	3172	172
11.2385	49203	203	11.2389	41168	168	11.2389	33147	147	11.2389	25181	181	11.2389	17209	209	11.2389	9139	139	11.2389	3153	153
11.2402	49192	192	11.2406	41198	198	11.2406	33175	175	11.2406	25178	178	11.2406	17141	141	11.2406	9151	151	11.2406	3154	154
11.2418	49192	192	11.2422	41168	168	11.2422	33135	135	11.2422	25193	193	11.2422	17153	153	11.2422	9180	180	11.2422	3161	161
11.2435	49186	186	11.2439	41164	164	11.2439	33149	149	11.2439	25156	156	11.2439	17161	161	11.2439	9127	127	11.2439	3165	165
11.2451	49175	175	11.2455	41185	185	11.2455	33155	155	11.2455	25193	193	11.2455	17172	172	11.2455	9153	153	11.2455	3171	171
11.2468	49184	184	11.2472	41176	176	11.2472	33142	142	11.2472	25174	174	11.2472	17182	182	11.2472	9126	126	11.2472	3162	162
11.2484	49177	177	11.2488	41203	203	11.2488	33192	192	11.2488	25213	213	11.2488	17158	158	11.2488	9147	147	11.2488	3193	193
11.25	49191	191	11.2504	41146	146	11.2504	33169	169	11.2504	25195	195	11.2504	17162	162	11.2504	9164	164	11.2504	3146	146
11.2517	49186	186	11.2521	41161	161	11.2521	33137	137	11.2521	25193	193	11.2521	17164	164	11.2521	9157	157	11.2521	3153	153
11.2533	49193	193	11.2537	41153	153	11.2537	33212	212	11.2537	25195	195	11.2537	17158	158	11.2537	9162	162	11.2537	3166	166
11.255	49182	182	11.2554	41168	168	11.2554	33166	166	11.2554	25167	167	11.2554	17163	163	11.2554	9179	179	11.2554	3168	168
11.2566	49199	199	11.257	41185	185	11.257	33159	159	11.257	25207	207	11.257	17134	134	11.257	9142	142	11.257	3157	157
11.2582	49204	204	11.2586	41171	171	11.2586	33168	168	11.2586	25193	193	11.2586	17150	150	11.2586	9171	171	11.2586	3179	179
11.2599	49204	204	11.2603	41179	179	11.2603	33160	160	11.2603	25187	187	11.2603	17168	168	11.2603	9142	142	11.2603	3152	152
11.2615	49171	171	11.2619	41170	170	11.2619	33152	152	11.2619	25185	185	11.2619	17132	132	11.2619	9172	172	11.2619	3157	157
11.2632	49189	189	11.2636	41168	168	11.2636	33138	138	11.2636	25169	169	11.2636	17177	177	11.2636	9177	177	11.2636	3163	163
11.2648	49149	149	11.2652	41166	166	11.2652	33156	156	11.2652	25199	199	11.2652	17155	155	11.2652	9171	171	11.2652	3178	178
11.2665	49229	229	11.2669	41176	176	11.2669	33163	163	11.2669	25192	192	11.2669	17167	167	11.2669	9165	165	11.2669	3147	147
11.2681	49159	159	11.2685	41176	176	11.2685	33148	148	11.2685	25196	196	11.2685	17156	156	11.2685	9163	163	11.2685	3149	149
11.2697	49204	204	11.2701	41155	155	11.2701	33153	153	11.2701	25153	153	11.2701	17141	141	11.2701	9183	183	11.2701	3157	157
11.2714	49204	204	11.2718	41186	186	11.2718	33170	170	11.2718	25174	174	11.2718	17168	168	11.2718	9171	171	11.2718	3158	158
11.273	49177	177	11.2734	41178	178	11.2734	33189	189	11.2734	25170	170	11.2734	17160	160	11.2734	9178	178	11.2734	3165	165
11.2747	49169	169	11.2751	41202	202	11.2751	33162	162	11.2751	25163	163	11.2751	17155	155	11.2751	9145	145	11.2751	3166	166
11.2763	49202	202	11.2767	41178	178	11.2767	33158	158	11.2767	25187	187	11.2767	17159	159	11.2767	9167	167	11.2767	3134	134
11.2779	49179	179	11.2783	41153	153	11.2783	33159	159	11.2783	25187	187	11.2783	17165	165	11.2783	9149	149	11.2783	3157	157
11.2796	49189	189	11.28	41150	150	11.28	33167	167	11.28	25163	163	11.28	17166	166	11.28	9156	156	11.28	3146	146
11.2812	49193	193	11.2816	41172	172	11.2816	33138	138	11.2816	25186	186	11.2816	17158	158	11.2816	9153	153	11.2816	3166	166
11.2829	49216	216	11.2833	41194	194	11.2833	33186	186	11.2833	25197	197	11.2833	17174	174	11.2833	9163	163	11.2833	3174	174
11.2845	49184	184	11.2849	41166	166	11.2849	33165	165	11.2849	25167	167	11.2849	17139	139	11.2849	9158	158	11.2849	3183	183
11.2861	49175	175	11.2865	41154	154	11.2865	33151	151	11.2865	25193	193	11.2865	17164	164	11.2865	9162	162	11.2865	3155	155
11.2878	49177	177	11.2882	41193	193	11.2882	33175	175	11.2882	25197	197	11.2882	17153	153	11.2882	9178	178	11.2882	3132	132
11.2894	49226	226	11.2898	41173	173	11.2898	33169	169	11.2898	25212	212	11.2898	17154	154	11.2898	9165	165	11.2898	3171	171
11.2911	49198	198	11.2915	41187	187	11.2915	33179	179	11.2915	25174	174	11.2915	17137	137	11.2915	9153	153	11.2915	3167	167
11.2927	49184	184	11.2931	41159	159	11.2931	33129	129	11.2931	25175	175	11.2931	17161	161	11.2931	9185	185	11.2931	3149	149
11.2944	49196	196	11.2948	41179	179	11.2948	33163	163	11.2948	25171	171	11.2948	17197	197	11.2948	9168	168	11.2948	3168	168
11.296	49177	177	11.2964	41173	173	11.2964	33176	176	11.2964	25187	187	11.2964	17136	136	11.2964	9166	166	11.2964	3173	173
11.2976	49154	154	11.298	41176	176	11.298	33155	155	11.298	25177	177	11.298	17154	154	11.298	9162	162	11.298	3154	154
11.2993	49194	194	11.2997	41183	183	11.2997	33151	151	11.2997	25191	191	11.2997	17172	172	11.2997	9141	141	11.2997	3187	187
11.3009	49199	199	11.3013	41179	179	11.3013	33160	160	11.3013	25178	178	11.3013	17158	158	11.3013	9153	153	11.3013	3150	150
11.3026	49201	201	11.303	41167	167	11.303	33147	147	11.303	25178	178	11.303	17149	149	11.303	9156	156	11.303	3150	150
11.3042	49166	166	11.3046	41168	168	11.3046	33155	155	11.3046	25180	180	11.3046	17151	151	11.3046	9173	173	11.3046	3149	149
11.3058	49190	190	11.3062	41170	170	11.3062	33155	155	11.3062	25187	187	11.3062	17157	157	11.3062	9165	165	11.3062	3165	165
11.3075	49207	207	11.3079	41157	157	11.3079	33158	158	11.3079	25180	180	11.3079	17173	173	11.3079	9189	189	11.3079	3157	157
11.3091	49184	184	11.3095	41176	176	11.3095	33132	132	11.3095	25151	151	11.3095	17154	154	11.3095	9168	168	11.3095	3170	170
11.3108	49164	164	11.3112	41175	175	11.3112	33155	155	11.3112	25188	188	11.3112	17130	130	11.3112	9164	164	11.3112	3167	167
11.3124	49183	183	11.3128	41168	168	11.3128	33166	166	11.3128	25178	178	11.3128	17182	182	11.3128	9141	141	11.3128	3169	169
11.314	49168	168	11.3144	41175	175	11.3144	33165	165	11.3144	25203	203	11.3144	17166	166	11.3144	9183	183	11.3144	3150	150
11.3157	49209	209	11.3161	41168	168	11.3161	33141	141	11.3161	25162	162	11.3161	17161	161	11.3161	9192	192	11.3161	3159	159
11.3173	49167	167	11.3177	41146	146	11.3177	33161	161	11.3177	25176	176	11.3177	17166	166	11.3177	9182	182	11.3177	3165	165
11.319	49185	185	11.3194	41183	183	11.3194	33147	147	11.3194	25187	187	11.3194	17148	148	11.3194	9157	157	11.3194	3153	153
11.3206	49193	193	11.321	41194	194	11.321	33151	151	11.321	25159	159	11.321	17172	172	11.321	9159	159	11.321	3141	141
11.3223	49189	189	11.3227	41178	178	11.3227	33171	171	11.3227	25157	157	11.3227	17139	139	11.3227	9162	162	11.3227	3179	179
11.3239	49191	191	11.3243	41176	176	11.3243	33174	174	11.3243	25183	183	11.3243	17173	173	11.3243	9153	153	11.3243	3172	172
11.3255	49200	200	11.3259	41185	185	11.3259	33145	145	11.3259	25158	158	11.3259	17135	135	11.3259	9144	144	11.3259	3168	168
11.3272	49194	194	11.3276	41181	181	11.3276	33173	173	11.3276	25171	171	11.3276	17146	146	11.3276	9188	188	11.3276	3145	145
11.3288	49182	182	11.3292	41158	158	11.3292	33193	193	11.3292	25162	162	11.3292	17161	161	11.3292	9161	161	11.3292	3145	145
11.3305	49182	182	11.3309	41175	175	11.3309	33173	173	11.3309	25182	182	11.3309	17162	162	11.3309	9179	179	11.3309	3147	147
11.3321	49203	203	11.3325	41202	202	11.3325	33154	154	11.3325	25194	194	11.3325	17165	165	11.3325	9145	145	11.3325	3158	158
11.3337	49162	162	11.3341	41171	171	11.3341	33139	139	11.3341	25185	185	11.3341	17150	150	11.3341	9147	147	11.3341	3156	156
11.3354	49190	190	11.3358	41166	166	11.3358	33188	188	11.3358	25186	186	11.3358	17160	160	11.3358	9137	137	11.3358	3154	154
11.337	49216	216	11.3374	41172	172	11.3374	33146	146	11.3374	25176	176	11.3374	17182	182	11.3374	9168	168	11.3374	3175	175
11.3387	49185	185	11.3391	41177	177	11.3391	33128	128	11.3391	25170	170	11.3391	17153	153	11.3391	9166	166	11.3391	3153	153
11.3403	49195	195	11.3407	41189	189	11.3407	33158	158	11.3407	25165	165	11.3407	17134	134	11.3407	9173	173	11.3407	3160	160
11.342	49184	184	11.3424	41168	168	11.3424	33163	163	11.3424	25171	171	11.3424	17168	168	11.3424	9152	152	11.3424	3168	168
11.3436	49213	213	11.344	41182	182	11.344	33153	153	11.344	25171	171	11.344	17167	167	11.344	9164	164	11.344	3150	150
11.3452	49184	184	11.3456	41168	168	11.3456	33164	164	11.3456	25180	180	11.3456	17148	148	11.3456	9139	139	11.3456	3154	154
11.3469	49198	198	11.3473	41181	181	11.3473	33147	147	11.3473	25191	191	11.3473	17181	181	11.3473	9156	156	11.3473	3166	166
11.3485	49195	195	11.3489	41194	194	11.3489	33156	156	11.3489	25174	174	11.3489	17157	157	11.3489	9170	170	11.3489	3156	156
11.3502	49178	178	11.3506	41157	157	11.3506	33164	164	11.3506	25175	175	11.3506	17140	140	11.3506	9164	164	11.3506	3178	178
11.3518	49176	176	11.3522	41173	173	11.3522	33151	151	11.3522	25172	172	11.3522	17153	153	11.3522	9167	167	11.3522	3151	151
11.3534	49183	183	11.3538	41162	162	11.3538	33168	168	11.3538	25159	159	11.3538	17143	143	11.3538	9161	161	11.3538	3155	155
11.3551	49192	192	11.3555	41170	170	11.3555	33148	148	11.3555	25190	190	11.3555	17178	178	11.3555	9178	178	11.3555	3148	148
11.3567	49180	180	11.3571	41163	163	11.3571	33153	153	11.3571	25184	184	11.3571	17181	181	11.3571	9176	176	11.3571	3165	165
11.3584	49188	188	11.3588	41172	172	11.3588	33171	171	11.3588	25194	194	11.3588	17155	155	11.3588	9179	179	11.3588	3165	165
11.36	49195	195	11.3604	41166	166	11.3604	33161	161	11.3604	25186	186	11.3604	17156	156	11.3604	9137	137	11.3604	3180	180
11.3616	49176	176	11.362	41170	170	11.362	33147	147	11.362	25164	164	11.362	17147	147	11.362	9155	155	11.362	3144	144
11.3633	49202	202	11.3637	41187	187	11.3637	33169	169	11.3637	25160	160	11.3637	17149	149	11.3637	9151	151	11.3637	3144	144
11.3649	49197	197	11.3653	41197	197	11.3653	33145	145	11.3653	25190	190	11.3653	17166	166	11.3653	9188	188	11.3653	3158	158
11.3666	49207	207	11.367	41187	187	11.367	33171	171	11.367	25175	175	11.367	17162	162	11.367	9148	148	11.367	3142	142
11.3682	49164	164	11.3686	41159	159	11.3686	33147	147	11.3686	25184	184	11.3686	17164	164	11.3686	9170	170	11.3686	3160	160
11.3699	49207	207	11.3703	41153	153	11.3703	33137	137	11.3703	25163	163	11.3703	17141	141	11.3703	9165	165	11.3703	3138	138
11.3715	49170	170	11.3719	41184	184	11.3719	33188	188	11.3719	25196	196	11.3719	17184	184	11.3719	9174	174	11.3719	3172	172
11.3731	49191	191	11.3735	41182	182	11.3735	33178	178	11.3735	25199	199	11.3735	17161	161	11.3735	9116	116	11.3735	3146	146
11.3748	49183	183	11.3752	41186	186	11.3752	33155	155	11.3752	25185	185	11.3752	17167	167	11.3752	9144	144	11.3752	3147	147
11.3764	49200	200	11.3768	41193	193	11.3768	33179	179	11.3768	25195	195	11.3768	17155	155	11.3768	9160	160	11.3768	3167	167
11.3781	49206	206	11.3785	41175	175	11.3785	33155	155	11.3785	25186	186	11.3785	17159	159	11.3785	9171	171	11.3785	3159	159
11.3797	49178	178	11.3801	41198	198	11.3801	33187	187	11.3801	25161	161	11.3801	17133	133	11.3801	9163	163	11.3801	3164	164
11.3813	49206	206	11.3817	41147	147	11.3817	33165	165	11.3817	25175	175	11.3817	17175	175	11.3817	9168	168	11.3817	3151	151
11.383	49206	206	11.3834	41166	166	11.3834	33176	176	11.3834	25154	154	11.3834	17169	169	11.3834	9170	170	11.3834	3149	149
11.3846	49189	189	11.385	41148	148	11.385	33157	157	11.385	25174	174	11.385	17158	158	11.385	9186	186	11.385	3157	157
11.3863	49173	173	11.3867	41184	184	11.3867	33162	162	11.3867	25195	195	11.3867	17179	179	11.3867	9150	150	11.3867	3150	150
11.3879	49193	193	11.3883	41177	177	11.3883	33170	170	11.3883	25165	165	11.3883	17154	154	11.3883	9159	159	11.3883	3148	148
11.3895	49183	183	11.3899	41162	162	11.3899	33180	180	11.3899	25187	187	11.3899	17165	165	11.3899	9160	160	11.3899	3158	158
11.3912	49191	191	11.3916	41188	188	11.3916	33141	141	11.3916	25173	173	11.3916	17161	161	11.3916	9148	148	11.3916	3176	176
11.3928	49171	171	11.3932	41182	182	11.3932	33155	155	11.3932	25177	177	11.3932	17147	147	11.3932	9168	168	11.3932	3177	177
11.3945	49197	197	11.3949	41157	157	11.3949	33191	191	11.3949	25179	179	11.3949	17163	163	11.3949	9141	141	11.3949	3141	141
11.3961	49201	201	11.3965	41158	158	11.3965	33145	145	11.3965	25183	183	11.3965	17145	145	11.3965	9169	169	11.3965	3137	137
11.3978	49193	193	11.3982	41149	149	11.3982	33145	145	11.3982	25176	176	11.3982	17171	171	11.3982	9174	174	11.3982	3138	138
11.3994	49156	156	11.3998	41165	165	11.3998	33137	137	11.3998	25192	192	11.3998	17158	158	11.3998	9137	137	11.3998	3151	151
11.401	49187	187	11.4014	41194	194	11.4014	33153	153	11.4014	25205	205	11.4014	17183	183	11.4014	9164	164	11.4014	3154	154
11.4027	49174	174	11.4031	41187	187	11.4031	33176	176	11.4031	25214	214	11.4031	17150	150	11.4031	9157	157	11.4031	3166	166
11.4043	49219	219	11.4047	41156	156	11.4047	33178	178	11.4047	25175	175	11.4047	17166	166	11.4047	9156	156	11.4047	3165	165
11.406	49177	177	11.4064	41153	153	11.4064	33151	151	11.4064	25204	204	11.4064	17147	147	11.4064	9141	141	11.4064	3159	159
11.4076	49183	183	11.408	41147	147	11.408	33154	154	11.408	25188	188	11.408	17169	169	11.408	9149	149	11.408	3154	154
11.4092	49198	198	11.4096	41180	180	11.4096	33133	133	11.4096	25208	208	11.4096	17169	169	11.4096	9139	139	11.4096	3169	169
11.4109	49183	183	11.4113	41182	182	11.4113	33154	154	11.4113	25204	204	11.4113	17168	168	11.4113	9164	164	11.4113	3155	155
11.4125	49182	182	11.4129	41185	185	11.4129	33149	149	11.4129	25190	190	11.4129	17151	151	11.4129	9158	158	11.4129	3166	166
11.4142	49150	150	11.4146	41178	178	11.4146	33175	175	11.4146	25175	175	11.4146	17153	153	11.4146	9159	159	11.4146	3157	157
11.4158	49172	172	11.4162	41198	198	11.4162	33157	157	11.4162	25180	180	11.4162	17141	141	11.4162	9152	152	11.4162	3172	172
11.4174	49209	209	11.4178	41137	137	11.4178	33152	152	11.4178	25193	193	11.4178	17137	137	11.4178	9166	166	11.4178	3164	164
11.4191	49216	216	11.4195	41167	167	11.4195	33160	160	11.4195	25187	187	11.4195	17150	150	11.4195	9154	154	11.4195	3170	170
11.4207	49184	184	11.4211	41178	178	11.4211	33145	145	11.4211	25156	156	11.4211	17145	145	11.4211	9149	149	11.4211	3152	152
11.4224	49181	181	11.4228	41189	189	11.4228	33170	170	11.4228	25170	170	11.4228	17170	170	11.4228	9163	163	11.4228	3158	158
11.424	49189	189	11.4244	41149	149	11.4244	33152	152	11.4244	25190	190	11.4244	17159	159	11.4244	9143	143	11.4244	3174	174
11.4257	49196	196	11.4261	41156	156	11.4261	33152	152	11.4261	25176	176	11.4261	17189	189	11.4261	9176	176	11.4261	3139	139
11.4273	49172	172	11.4277	41175	175	11.4277	33161	161	11.4277	25185	185	11.4277	17154	154	11.4277	9177	177	11.4277	3144	144
11.4289	49188	188	11.4293	41183	183	11.4293	33156	156	11.4293	25193	193	11.4293	17164	164	11.4293	9149	149	11.4293	3158	158
11.4306	49172	172	11.431	41157	157	11.431	33139	139	11.431	25170	170	11.431	17141	141	11.431	9144	144	11.431	3164	164
11.4322	49185	185	11.4326	41167	167	11.4326	33161	161	11.4326	25178	178	11.4326	17148	148	11.4326	9173	173	11.4326	3165	165
11.4339	49184	184	11.4343	41169	169	11.4343	33154	154	11.4343	25165	165	11.4343	17159	159	11.4343	9163	163	11.4343	3167	167
11.4355	49192	192	11.4359	41156	156	11.4359	33189	189	11.4359	25163	163	11.4359	17166	166	11.4359	9152	152	11.4359	3154	154
11.4371	49185	185	11.4375	41136	136	11.4375	33144	144	11.4375	25182	182	11.4375	17156	156	11.4375	9162	162	11.4375	3149	149
11.4388	49194	194	11.4392	41147	147	11.4392	33166	166	11.4392	25181	181	11.4392	17176	176	11.4392	9174	174	11.4392	3173	173
11.4404	49184	184	11.4408	41164	164	11.4408	33149	149	11.4408	25173	173	11.4408	17158	158	11.4408	9147	147	11.4408	3164	164
11.4421	49159	159	11.4425	41163	163	11.4425	33160	160	11.4425	25198	198	11.4425	17157	157	11.4425	9164	164	11.4425	3159	159
11.4437	49169	169	11.4441	41164	164	11.4441	33168	168	11.4441	25193	193	11.4441	17158	158	11.4441	9158	158	11.4441	3167	167
11.4454	49191	191	11.4458	41158	158	11.4458	33142	142	11.4458	25169	169	11.4458	17162	162	11.4458	9155	155	11.4458	3129	129
11.447	49203	203	11.4474	41173	173	11.4474	33157	157	11.4474	25170	170	11.4474	17152	152	11.4474	9164	164	11.4474	3152	152
11.4486	49190	190	11.449	41159	159	11.449	33175	175	11.449	25193	193	11.449	17165	165	11.449	9147	147	11.449	3141	141
11.4503	49185	185	11.4507	41184	184	11.4507	33178	178	11.4507	25187	187	11.4507	17158	158	11.4507	9171	171	11.4507	3150	150
11.4519	49167	167	11.4523	41175	175	11.4523	33152	152	11.4523	25197	197	11.4523	17147	147	11.4523	9143	143	11.4523	3156	156
11.4536	49154	154	11.454	41172	172	11.454	33166	166	11.454	25216	216	11.454	17156	156	11.454	9149	149	11.454	3151	151
11.4552	49210	210	11.4556	41180	180	11.4556	33160	160	11.4556	25188	188	11.4556	17144	144	11.4556	9166	166	11.4556	3170	170
11.4568	49167	167	11.4572	41153	153	11.4572	33173	173	11.4572	25212	212	11.4572	17164	164	11.4572	9185	185	11.4572	3151	151
11.4585	49201	201	11.4589	41171	171	11.4589	33182	182	11.4589	25179	179	11.4589	17168	168	11.4589	9156	156	11.4589	3173	173
11.4601	49193	193	11.4605	41175	175	11.4605	33131	131	11.4605	25191	191	11.4605	17175	175	11.4605	9176	176	11.4605	3152	152
11.4618	49208	208	11.4622	41168	168	11.4622	33153	153	11.4622	25159	159	11.4622	17191	191	11.4622	9145	145	11.4622	3136	136
11.4634	49177	177	11.4638	41162	162	11.4638	33162	162	11.4638	25168	168	11.4638	17163	163	11.4638	9169	169	11.4638	3173	173
11.465	49186	186	11.4654	41165	165	11.4654	33150	150	11.4654	25195	195	11.4654	17142	142	11.4654	9153	153	11.4654	3162	162
11.4667	49202	202	11.4671	41184	184	11.4671	33160	160	11.4671	25202	202	11.4671	17163	163	11.4671	9168	168	11.4671	3153	153
11.4683	49171	171	11.4687	41176	176	11.4687	33164	164	11.4687	25179	179	11.4687	17151	151	11.4687	9183	183	11.4687	3179	179
11.47	49172	172	11.4704	41176	176	11.4704	33149	149	11.4704	25174	174	11.4704	17138	138	11.4704	9161	161	11.4704	3176	176
11.4716	49165	165	11.472	41160	160	11.472	33163	163	11.472	25175	175	11.472	17165	165	11.472	9153	153	11.472	3161	161
11.4733	49175	175	11.4737	41179	179	11.4737	33146	146	11.4737	25174	174	11.4737	17142	142	11.4737	9147	147	11.4737	3168	168
11.4749	49200	200	11.4753	41184	184	11.4753	33177	177	11.4753	25194	194	11.4753	17172	172	11.4753	9152	152	11.4753	3153	153
11.4765	49171	171	11.4769	41160	160	11.4769	33162	162	11.4769	25181	181	11.4769	17189	189	11.4769	9147	147	11.4769	3184	184
11.4782	49179	179	11.4786	41149	149	11.4786	33184	184	11.4786	25165	165	11.4786	17155	155	11.4786	9170	170	11.4786	3146	146
11.4798	49190	190	11.4802	41166	166	11.4802	33169	169	11.4802	25179	179	11.4802	17138	138	11.4802	9156	156	11.4802	3159	159
11.4815	49192	192	11.4819	41165	165	11.4819	33165	165	11.4819	25169	169	11.4819	17148	148	11.4819	9147	147	11.4819	3171	171
11.4831	49183	183	11.4835	41159	159	11.4835	33155	155	11.4835	25174	174	11.4835	17155	155	11.4835	9151	151	11.4835	3163	163
11.4847	49189	189	11.4851	41165	165	11.4851	33157	157	11.4851	25163	163	11.4851	17150	150	11.4851	9146	146	11.4851	3166	166
11.4864	49188	188	11.4868	41177	177	11.4868	33140	140	11.4868	25177	177	11.4868	17164	164	11.4868	9176	176	11.4868	3150	150
11.488	49192	192	11.4884	41174	174	11.4884	33166	166	11.4884	25172	172	11.4884	17167	167	11.4884	9155	155	11.4884	3166	166
11.4897	49176	176	11.4901	41180	180	11.4901	33180	180	11.4901	25184	184	11.4901	17154	154	11.4901	9175	175	11.4901	3148	148
11.4913	49172	172	11.4917	41169	169	11.4917	33153	153	11.4917	25180	180	11.4917	17128	128	11.4917	9152	152	11.4917	3152	152
11.4929	49199	199	11.4933	41181	181	11.4933	33152	152	11.4933	25178	178	11.4933	17157	157	11.4933	9145	145	11.4933	3166	166
11.4946	49176	176	11.495	41156	156	11.495	33160	160	11.495	25197	197	11.495	17171	171	11.495	9139	139	11.495	3160	160
11.4962	49181	181	11.4966	41156	156	11.4966	33169	169	11.4966	25188	188	11.4966	17156	156	11.4966	9151	151	11.4966	3157	157
11.4979	49198	198	11.4983	41184	184	11.4983	33153	153	11.4983	25180	180	11.4983	17145	145	11.4983	9166	166	11.4983	3147	147
11.4995	49198	198	11.4999	41164	164	11.4999	33171	171	11.4999	25167	167	11.4999	17180	180	11.4999	9142	142	11.4999	3183	183
11.5012	49198	198	11.5016	41178	178	11.5016	33172	172	11.5016	25157	157	11.5016	17170	170	11.5016	9162	162	11.5016	3165	165
11.5028	49192	192	11.5032	41187	187	11.5032	33184	184	11.5032	25190	190	11.5032	17161	161	11.5032	9150	150	11.5032	3145	145
11.5044	49181	181	11.5048	41172	172	11.5048	33162	162	11.5048	25206	206	11.5048	17162	162	11.5048	9165	165	11.5048	3159	159
11.5061	49198	198	11.5065	41184	184	11.5065	33169	169	11.5065	25181	181	11.5065	17166	166	11.5065	9160	160	11.5065	3157	157
11.5077	49196	196	11.5081	41160	160	11.5081	33138	138	11.5081	25182	182	11.5081	17154	154	11.5081	9150	150	11.5081	3168	168
11.5094	49184	184	11.5098	41168	168	11.5098	33127	127	11.5098	25160	160	11.5098	17159	159	11.5098	9147	147	11.5098	3168	168
11.511	49205	205	11.5114	41171	171	11.5114	33155	155	11.5114	25187	187	11.5114	17142	142	11.5114	9187	187	11.5114	3164	164
11.5126	49174	174	11.513	41158	158	11.513	33168	168	11.513	25167	167	11.513	17169	169	11.513	9161	161	11.513	3133	133
11.5143	49188	188	11.5147	41197	197	11.5147	33151	151	11.5147	25178	178	11.5147	17164	164	11.5147	9173	173	11.5147	3171	171
11.5159	49186	186	11.5163	41173	173	11.5163	33164	164	11.5163	25174	174	11.5163	17164	164	11.5163	9171	171	11.5163	3160	160
11.5176	49170	170	11.518	41179	179	11.518	33154	154	11.518	25162	162	11.518	17157	157	11.518	9157	157	11.518	3172	172
11.5192	49187	187	11.5196	41189	189	11.5196	33144	144	11.5196	25190	190	11.5196	17160	160	11.5196	9160	160	11.5196	3171	171
11.5209	49189	189	11.5213	41172	172	11.5213	33151	151	11.5213	25199	199	11.5213	17171	171	11.5213	9133	133	11.5213	3162	162
11.5225	49164	164	11.5229	41157	157	11.5229	33180	180	11.5229	25166	166	11.5229	17141	141	11.5229	9165	165	11.5229	3148	148
11.5241	49184	184	11.5245	41165	165	11.5245	33169	169	11.5245	25203	203	11.5245	17168	168	11.5245	9173	173	11.5245	3145	145
11.5258	49184	184	11.5262	41185	185	11.5262	33164	164	11.5262	25177	177	11.5262	17153	153	11.5262	9160	160	11.5262	3157	157
11.5274	49179	179	11.5278	41181	181	11.5278	33148	148	11.5278	25157	157	11.5278	17173	173	11.5278	9159	159	11.5278	3167	167
11.5291	49217	217	11.5295	41149	149	11.5295	33156	156	11.5295	25169	169	11.5295	17163	163	11.5295	9163	163	11.5295	3157	157
11.5307	49170	170	11.5311	41160	160	11.5311	33168	168	11.5311	25173	173	11.5311	17153	153	11.5311	9182	182	11.5311	3167	167
11.5323	49192	192	11.5327	41162	162	11.5327	33151	151	11.5327	25189	189	11.5327	17153	153	11.5327	9149	149	11.5327	3140	140
11.534	49186	186	11.5344	41188	188	11.5344	33142	142	11.5344	25195	195	11.5344	17154	154	11.5344	9150	150	11.5344	3163	163
11.5356	49176	176	11.536	41161	161	11.536	33141	141	11.536	25140	140	11.536	17156	156	11.536	9159	159	11.536	3177	177
11.5373	49184	184	11.5377	41155	155	11.5377	33155	155	11.5377	25200	200	11.5377	17140	140	11.5377	9165	165	11.5377	3158	158
11.5389	49166	166	11.5393	41173	173	11.5393	33148	148	11.5393	25161	161	11.5393	17136	136	11.5393	9161	161	11.5393	3153	153
11.5405	49179	179	11.5409	41171	171	11.5409	33142	142	11.5409	25174	174	11.5409	17160	160	11.5409	9150	150	11.5409	3164	164
11.5422	49190	190	11.5426	41160	160	11.5426	33193	193	11.5426	25177	177	11.5426	17176	176	11.5426	9168	168	11.5426	3137	137
11.5438	49197	197	11.5442	41183	183	11.5442	33161	161	11.5442	25170	170	11.5442	17162	162	11.5442	9154	154	11.5442	3156	156
11.5455	49191	191	11.5459	41175	175	11.5459	33138	138	11.5459	25164	164	11.5459	17167	167	11.5459	9165	165	11.5459	3154	154
11.5471	49176	176	11.5475	41169	169	11.5475	33147	147	11.5475	25181	181	11.5475	17164	164	11.5475	9157	157	11.5475	3173	173
11.5488	49205	205	11.5492	41159	159	11.5492	33160	160	11.5492	25172	172	11.5492	17150	150	11.5492	9195	195	11.5492	3149	149
11.5504	49181	181	11.5508	41192	192	11.5508	33140	140	11.5508	25199	199	11.5508	17154	154	11.5508	9162	162	11.5508	3173	173
11.552	49160	160	11.5524	41167	167	11.5524	33155	155	11.5524	25191	191	11.5524	17138	138	11.5524	9168	168	11.5524	3151	151
11.5537	49155	155	11.5541	41189	189	11.5541	33144	144	11.5541	25191	191	11.5541	17161	161	11.5541	9141	141	11.5541	3157	157
11.5553	49172	172	11.5557	41156	156	11.5557	33170	170	11.5557	25185	185	11.5557	17175	175	11.5557	9166	166	11.5557	3145	145
11.557	49201	201	11.5574	41171	171	11.5574	33143	143	11.5574	25175	175	11.5574	17139	139	11.5574	9146	146	11.5574	3184	184
11.5586	49182	182	11.559	41161	161	11.559	33150	150	11.559	25189	189	11.559	17152	152	11.559	9170	170	11.559	3153	153
11.5602	49213	213	11.5606	41166	166	11.5606	33156	156	11.5606	25171	171	11.5606	17141	141	11.5606	9135	135	11.5606	3177	177
11.5619	49180	180	11.5623	41169	169	11.5623	33169	169	11.5623	25185	185	11.5623	17171	171	11.5623	9146	146	11.5623	3167	167
11.5635	49184	184	11.5639	41178	178	11.5639	33172	172	11.5639	25170	170	11.5639	17167	167	11.5639	9147	147	11.5639	3158	158
11.5652	49202	202	11.5656	41182	182	11.5656	33162	162	11.5656	25179	179	11.5656	17154	154	11.5656	9165	165	11.5656	3141	141
11.5668	49175	175	11.5672	41157	157	11.5672	33169	169	11.5672	25167	167	11.5672	17171	171	11.5672	9140	140	11.5672	3161	161
11.5684	49187	187	11.5688	41183	183	11.5688	33170	170	11.5688	25187	187	11.5688	17161	161	11.5688	9125	125	11.5688	3164	164
11.5701	49163	163	11.5705	41171	171	11.5705	33173	173	11.5705	25176	176	11.5705	17150	150	11.5705	9162	162	11.5705	3156	156
11.5717	49185	185	11.5721	41192	192	11.5721	33139	139	11.5721	25166	166	11.5721	17145	145	11.5721	9173	173	11.5721	3155	155
11.5734	49192	192	11.5738	41160	160	11.5738	33172	172	11.5738	25169	169	11.5738	17145	145	11.5738	9141	141	11.5738	3152	152
11.575	49193	193	11.5754	41164	164	11.5754	33164	164	11.5754	25186	186	11.5754	17143	143	11.5754	9162	162	11.5754	3147	147
11.5767	49178	178	11.5771	41162	162	11.5771	33151	151	11.5771	25171	171	11.5771	17137	137	11.5771	9143	143	11.5771	3179	179
11.5783	49190	190	11.5787	41161	161	11.5787	33168	168	11.5787	25160	160	11.5787	17149	149	11.5787	9145	145	11.5787	3170	170
11.5799	49189	189	11.5803	41179	179	11.5803	33134	134	11.5803	25201	201	11.5803	17159	159	11.5803	9151	151	11.5803	3154	154
11.5816	49181	181	11.582	41178	178	11.582	33180	180	11.582	25178	178	11.582	17172	172	11.582	9157	157	11.582	3190	190
11.5832	49172	172	11.5836	41194	194	11.5836	33160	160	11.5836	25147	147	11.5836	17166	166	11.5836	9164	164	11.5836	3151	151
11.5849	49179	179	11.5853	41167	167	11.5853	33160	160	11.5853	25199	199	11.5853	17152	152	11.5853	9154	154	11.5853	3152	152
11.5865	49177	177	11.5869	41181	181	11.5869	33150	150	11.5869	25177	177	11.5869	17126	126	11.5869	9160	160	11.5869	3161	161
11.5881	49171	171	11.5885	41166	166	11.5885	33151	151	11.5885	25174	174	11.5885	17139	139	11.5885	9146	146	11.5885	3152	152
11.5898	49204	204	11.5902	41174	174	11.5902	33133	133	11.5902	25202	202	11.5902	17174	174	11.5902	9148	148	11.5902	3149	149
11.5914	49167	167	11.5918	41196	196	11.5918	33131	131	11.5918	25178	178	11.5918	17151	151	11.5918	9135	135	11.5918	3156	156
11.5931	49185	185	11.5935	41147	147	11.5935	33142	142	11.5935	25187	187	11.5935	17162	162	11.5935	9171	171	11.5935	3177	177
11.5947	49200	200	11.5951	41136	136	11.5951	33135	135	11.5951	25220	220	11.5951	17155	155	11.5951	9157	157	11.5951	3146	146
11.5963	49183	183	11.5967	41184	184	11.5967	33158	158	11.5967	25177	177	11.5967	17146	146	11.5967	9138	138	11.5967	3153	153
11.598	49205	205	11.5984	41176	176	11.5984	33165	165	11.5984	25205	205	11.5984	17162	162	11.5984	9153	153	11.5984	3137	137
11.5996	49208	208	11.6	41158	158	11.6	33159	159	11.6	25184	184	11.6	17152	152	11.6	9157	157	11.6	3139	139
11.6013	49171	171	11.6017	41153	153	11.6017	33137	137	11.6017	25172	172	11.6017	17151	151	11.6017	9178	178	11.6017	3132	132
11.6029	49163	163	11.6033	41156	156	11.6033	33158	158	11.6033	25198	198	11.6033	17150	150	11.6033	9166	166	11.6033	3159	159
11.6046	49197	197	11.605	41185	185	11.605	33154	154	11.605	25164	164	11.605	17155	155	11.605	9148	148	11.605	3152	152
11.6062	49161	161	11.6066	41186	186	11.6066	33170	170	11.6066	25186	186	11.6066	17146	146	11.6066	9192	192	11.6066	3147	147
11.6078	49179	179	11.6082	41161	161	11.6082	33156	156	11.6082	25188	188	11.6082	17163	163	11.6082	9150	150	11.6082	3152	152
11.6095	49209	209	11.6099	41168	168	11.6099	33159	159	11.6099	25163	163	11.6099	17154	154	11.6099	9164	164	11.6099	3191	191
11.6111	49159	159	11.6115	41169	169	11.6115	33159	159	11.6115	25153	153	11.6115	17137	137	11.6115	9161	161	11.6115	3150	150
11.6128	49188	188	11.6132	41198	198	11.6132	33155	155	11.6132	25194	194	11.6132	17146	146	11.6132	9164	164	11.6132	3128	128
11.6144	49187	187	11.6148	41188	188	11.6148	33148	148	11.6148	25186	186	11.6148	17170	170	11.6148	9186	186	11.6148	3156	156
11.616	49183	183	11.6164	41157	157	11.6164	33135	135	11.6164	25189	189	11.6164	17146	146	11.6164	9152	152	11.6164	3153	153
11.6177	49186	186	11.6181	41185	185	11.6181	33151	151	11.6181	25196	196	11.6181	17148	148	11.6181	9154	154	11.6181	3153	153
11.6193	49187	187	11.6197	41182	182	11.6197	33162	162	11.6197	25186	186	11.6197	17171	171	11.6197	9169	169	11.6197	3158	158
11.621	49170	170	11.6214	41167	167	11.6214	33157	157	11.6214	25164	164	11.6214	17162	162	11.6214	9156	156	11.6214	3129	129
11.6226	49185	185	11.623	41184	184	11.623	33150	150	11.623	25185	185	11.623	17174	174	11.623	9170	170	11.623	3149	149
11.6243	49170	170	11.6247	41188	188	11.6247	33172	172	11.6247	25172	172	11.6247	17143	143	11.6247	9150	150	11.6247	3172	172
11.6259	49220	220	11.6263	41192	192	11.6263	33168	168	11.6263	25183	183	11.6263	17154	154	11.6263	9137	137	11.6263	3162	162
11.6275	49172	172	11.6279	41163	163	11.6279	33157	157	11.6279	25174	174	11.6279	17138	138	11.6279	9154	154	11.6279	3141	141
11.6292	49194	194	11.6296	41177	177	11.6296	33176	176	11.6296	25213	213	11.6296	17149	149	11.6296	9145	145	11.6296	3143	143
11.6308	49199	199	11.6312	41188	188	11.6312	33155	155	11.6312	25188	188	11.6312	17154	154	11.6312	9143	143	11.6312	3150	150
11.6325	49183	183	11.6329	41198	198	11.6329	33142	142	11.6329	25166	166	11.6329	17155	155	11.6329	9152	152	11.6329	3162	162
11.6341	49176	176	11.6345	41142	142	11.6345	33150	150	11.6345	25161	161	11.6345	17162	162	11.6345	9125	125	11.6345	3154	154
11.6357	49170	170	11.6361	41181	181	11.6361	33159	159	11.6361	25169	169	11.6361	17144	144	11.6361	9155	155	11.6361	3181	181
11.6374	49200	200	11.6378	41185	185	11.6378	33173	173	11.6378	25176	176	11.6378	17139	139	11.6378	9158	158	11.6378	3160	160
11.639	49187	187	11.6394	41171	171	11.6394	33163	163	11.6394	25172	172	11.6394	17143	143	11.6394	9146	146	11.6394	3183	183
11.6407	49193	193	11.6411	41175	175	11.6411	33162	162	11.6411	25193	193	11.6411	17157	157	11.6411	9136	136	11.6411	3157	157
11.6423	49215	215	11.6427	41190	190	11.6427	33152	152	11.6427	25165	165	11.6427	17145	145	11.6427	9162	162	11.6427	3172	172
11.6439	49164	164	11.6443	41190	190	11.6443	33141	141	11.6443	25162	162	11.6443	17142	142	11.6443	9145	145	11.6443	3160	160
11.6456	49175	175	11.646	41176	176	11.646	33173	173	11.646	25188	188	11.646	17140	140	11.646	9173	173	11.646	3157	157
11.6472	49184	184	11.6476	41148	148	11.6476	33147	147	11.6476	25177	177	11.6476	17169	169	11.6476	9143	143	11.6476	3161	161
11.6489	49193	193	11.6493	41158	158	11.6493	33135	135	11.6493	25157	157	11.6493	17137	137	11.6493	9159	159	11.6493	3173	173
11.6505	49193	193	11.6509	41182	182	11.6509	33160	160	11.6509	25192	192	11.6509	17146	146	11.6509	9162	162	11.6509	3195	195
11.6522	49199	199	11.6526	41176	176	11.6526	33172	172	11.6526	25188	188	11.6526	17158	158	11.6526	9177	177	11.6526	3186	186
11.6538	49163	163	11.6542	41162	162	11.6542	33168	168	11.6542	25158	158	11.6542	17165	165	11.6542	9169	169	11.6542	3168	168
11.6554	49196	196	11.6558	41173	173	11.6558	33152	152	11.6558	25189	189	11.6558	17167	167	11.6558	9162	162	11.6558	3144	144
11.6571	49197	197	11.6575	41183	183	11.6575	33159	159	11.6575	25163	163	11.6575	17145	145	11.6575	9153	153	11.6575	3150	150
11.6587	49185	185	11.6591	41190	190	11.6591	33158	158	11.6591	25193	193	11.6591	17143	143	11.6591	9128	128	11.6591	3175	175
11.6604	49199	199	11.6608	41191	191	11.6608	33151	151	11.6608	25192	192	11.6608	17149	149	11.6608	9143	143	11.6608	3184	184
11.662	49193	193	11.6624	41165	165	11.6624	33160	160	11.6624	25172	172	11.6624	17153	153	11.6624	9168	168	11.6624	3151	151
11.6636	49211	211	11.664	41163	163	11.664	33182	182	11.664	25193	193	11.664	17132	132	11.664	9154	154	11.664	3151	151
11.6653	49173	173	11.6657	41148	148	11.6657	33172	172	11.6657	25158	158	11.6657	17146	146	11.6657	9159	159	11.6657	3150	150
11.6669	49181	181	11.6673	41184	184	11.6673	33163	163	11.6673	25166	166	11.6673	17141	141	11.6673	9160	160	11.6673	3161	161
11.6686	49184	184	11.669	41170	170	11.669	33172	172	11.669	25186	186	11.669	17191	191	11.669	9139	139	11.669	3178	178
11.6702	49174	174	11.6706	41164	164	11.6706	33146	146	11.6706	25183	183	11.6706	17171	171	11.6706	9131	131	11.6706	3135	135
11.6718	49189	189	11.6722	41178	178	11.6722	33137	137	11.6722	25160	160	11.6722	17138	138	11.6722	9155	155	11.6722	3159	159
11.6735	49181	181	11.6739	41154	154	11.6739	33142	142	11.6739	25181	181	11.6739	17144	144	11.6739	9127	127	11.6739	3179	179
11.6751	49198	198	11.6755	41156	156	11.6755	33166	166	11.6755	25161	161	11.6755	17156	156	11.6755	9159	159	11.6755	3151	151
11.6768	49180	180	11.6772	41178	178	11.6772	33146	146	11.6772	25155	155	11.6772	17154	154	11.6772	9145	145	11.6772	3155	155
11.6784	49185	185	11.6788	41165	165	11.6788	33141	141	11.6788	25168	168	11.6788	17175	175	11.6788	9132	132	11.6788	3150	150
11.6801	49185	185	11.6805	41166	166	11.6805	33151	151	11.6805	25180	180	11.6805	17162	162	11.6805	9149	149	11.6805	3152	152
11.6817	49177	177	11.6821	41163	163	11.6821	33175	175	11.6821	25167	167	11.6821	17141	141	11.6821	9172	172	11.6821	3174	174
11.6833	49184	184	11.6837	41146	146	11.6837	33160	160	11.6837	25177	177	11.6837	17174	174	11.6837	9152	152	11.6837	3150	150
11.685	49179	179	11.6854	41178	178	11.6854	33135	135	11.6854	25169	169	11.6854	17181	181	11.6854	9135	135	11.6854	3162	162
11.6866	49189	189	11.687	41194	194	11.687	33147	147	11.687	25175	175	11.687	17146	146	11.687	9167	167	11.687	3172	172
11.6883	49167	167	11.6887	41177	177	11.6887	33158	158	11.6887	25166	166	11.6887	17151	151	11.6887	9175	175	11.6887	3142	142
11.6899	49182	182	11.6903	41194	194	11.6903	33151	151	11.6903	25202	202	11.6903	17174	174	11.6903	9144	144	11.6903	3145	145
11.6915	49190	190	11.6919	41188	188	11.6919	33158	158	11.6919	25181	181	11.6919	17151	151	11.6919	9158	158	11.6919	3174	174
11.6932	49179	179	11.6936	41176	176	11.6936	33153	153	11.6936	25152	152	11.6936	17177	177	11.6936	9158	158	11.6936	3158	158
11.6948	49189	189	11.6952	41156	156	11.6952	33170	170	11.6952	25169	169	11.6952	17147	147	11.6952	9152	152	11.6952	3160	160
11.6965	49204	204	11.6969	41170	170	11.6969	33159	159	11.6969	25155	155	11.6969	17166	166	11.6969	9147	147	11.6969	3144	144
11.6981	49161	161	11.6985	41151	151	11.6985	33186	186	11.6985	25196	196	11.6985	17155	155	11.6985	9144	144	11.6985	3170	170
11.6998	49186	186	11.7002	41187	187	11.7002	33163	163	11.7002	25172	172	11.7002	17170	170	11.7002	9161	161	11.7002	3162	162
11.7014	49172	172	11.7018	41183	183	11.7018	33151	151	11.7018	25169	169	11.7018	17141	141	11.7018	9140	140	11.7018	3144	144
11.703	49182	182	11.7034	41185	185	11.7034	33146	146	11.7034	25173	173	11.7034	17150	150	11.7034	9162	162	11.7034	3148	148
11.7047	49174	174	11.7051	41187	187	11.7051	33159	159	11.7051	25174	174	11.7051	17160	160	11.7051	9134	134	11.7051	3162	162
11.7063	49185	185	11.7067	41169	169	11.7067	33164	164	11.7067	25182	182	11.7067	17192	192	11.7067	9177	177	11.7067	3150	150
11.708	49169	169	11.7084	41160	160	11.7084	33160	160	11.7084	25171	171	11.7084	17153	153	11.7084	9149	149	11.7084	3169	169
11.7096	49173	173	11.71	41171	171	11.71	33171	171	11.71	25167	167	11.71	17174	174	11.71	9126	126	11.71	3143	143
11.7112	49201	201	11.7116	41189	189	11.7116	33157	157	11.7116	25189	189	11.7116	17145	145	11.7116	9162	162	11.7116	3148	148
11.7129	49175	175	11.7133	41206	206	11.7133	33151	151	11.7133	25194	194	11.7133	17161	161	11.7133	9141	141	11.7133	3151	151
11.7145	49181	181	11.7149	41190	190	11.7149	33147	147	11.7149	25158	158	11.7149	17157	157	11.7149	9170	170	11.7149	3156	156
11.7162	49179	179	11.7166	41177	177	11.7166	33127	127	11.7166	25170	170	11.7166	17158	158	11.7166	9150	150	11.7166	3158	158
11.7178	49178	178	11.7182	41154	154	11.7182	33170	170	11.7182	25211	211	11.7182	17144	144	11.7182	9129	129	11.7182	3158	158
11.7194	49184	184	11.7198	41192	192	11.7198	33177	177	11.7198	25192	192	11.7198	17173	173	11.7198	9146	146	11.7198	3147	147
11.7211	49185	185	11.7215	41167	167	11.7215	33154	154	11.7215	25198	198	11.7215	17132	132	11.7215	9141	141	11.7215	3165	165
11.7227	49195	195	11.7231	41179	179	11.7231	33147	147	11.7231	25206	206	11.7231	17160	160	11.7231	9152	152	11.7231	3136	136
11.7244	49166	166	11.7248	41189	189	11.7248	33145	145	11.7248	25193	193	11.7248	17156	156	11.7248	9134	134	11.7248	3165	165
11.726	49175	175	11.7264	41168	168	11.7264	33178	178	11.7264	25168	168	11.7264	17130	130	11.7264	9147	147	11.7264	3166	166
11.7277	49188	188	11.7281	41187	187	11.7281	33157	157	11.7281	25153	153	11.7281	17162	162	11.7281	9165	165	11.7281	3155	155
11.7293	49190	190	11.7297	41180	180	11.7297	33161	161	11.7297	25173	173	11.7297	17167	167	11.7297	9155	155	11.7297	3157	157
11.7309	49149	149	11.7313	41173	173	11.7313	33167	167	11.7313	25181	181	11.7313	17155	155	11.7313	9152	152	11.7313	3159	159
11.7326	49203	203	11.733	41184	184	11.733	33159	159	11.733	25152	152	11.733	17156	156	11.733	9150	150	11.733	3163	163
11.7342	49190	190	11.7346	41154	154	11.7346	33141	141	11.7346	25168	168	11.7346	17169	169	11.7346	9155	155	11.7346	3195	195
11.7359	49189	189	11.7363	41178	178	11.7363	33147	147	11.7363	25153	153	11.7363	17186	186	11.7363	9157	157	11.7363	3188	188
11.7375	49170	170	11.7379	41175	175	11.7379	33158	158	11.7379	25176	176	11.7379	17179	179	11.7379	9178	178	11.7379	3159	159
11.7391	49207	207	11.7395	41161	161	11.7395	33158	158	11.7395	25176	176	11.7395	17151	151	11.7395	9158	158	11.7395	3159	159
11.7408	49217	217	11.7412	41168	168	11.7412	33191	191	11.7412	25167	167	11.7412	17163	163	11.7412	9163	163	11.7412	3156	156
11.7424	49178	178	11.7428	41170	170	11.7428	33151	151	11.7428	25197	197	11.7428	17146	146	11.7428	9147	147	11.7428	3153	153
11.7441	49189	189	11.7445	41155	155	11.7445	33142	142	11.7445	25175	175	11.7445	17186	186	11.7445	9156	156	11.7445	3154	154
11.7457	49178	178	11.7461	41166	166	11.7461	33186	186	11.7461	25175	175	11.7461	17165	165	11.7461	9157	157	11.7461	3165	165
11.7473	49182	182	11.7477	41172	172	11.7477	33138	138	11.7477	25158	158	11.7477	17150	150	11.7477	9141	141	11.7477	3155	155
11.749	49202	202	11.7494	41190	190	11.7494	33143	143	11.7494	25159	159	11.7494	17166	166	11.7494	9146	146	11.7494	3160	160
11.7506	49184	184	11.751	41168	168	11.751	33149	149	11.751	25191	191	11.751	17158	158	11.751	9163	163	11.751	3154	154
11.7523	49190	190	11.7527	41192	192	11.7527	33156	156	11.7527	25211	211	11.7527	17158	158	11.7527	9134	134	11.7527	3142	142
11.7539	49190	190	11.7543	41180	180	11.7543	33163	163	11.7543	25184	184	11.7543	17138	138	11.7543	9168	168	11.7543	3149	149
11.7556	49201	201	11.756	41156	156	11.756	33162	162	11.756	25164	164	11.756	17146	146	11.756	9172	172	11.756	3184	184
11.7572	49186	186	11.7576	41183	183	11.7576	33157	157	11.7576	25187	187	11.7576	17162	162	11.7576	9151	151	11.7576	3152	152
11.7588	49177	177	11.7592	41138	138	11.7592	33153	153	11.7592	25196	196	11.7592	17153	153	11.7592	9147	147	11.7592	3138	138
11.7605	49192	192	11.7609	41169	169	11.7609	33160	160	11.7609	25198	198	11.7609	17158	158	11.7609	9170	170	11.7609	3165	165
11.7621	49170	170	11.7625	41188	188	11.7625	33182	182	11.7625	25199	199	11.7625	17144	144	11.7625	9162	162	11.7625	3165	165
11.7638	49192	192	11.7642	41171	171	11.7642	33137	137	11.7642	25194	194	11.7642	17163	163	11.7642	9176	176	11.7642	3152	152
11.7654	49172	172	11.7658	41181	181	11.7658	33140	140	11.7658	25164	164	11.7658	17145	145	11.7658	9155	155	11.7658	3143	143
11.767	49197	197	11.7674	41151	151	11.7674	33145	145	11.7674	25165	165	11.7674	17126	126	11.7674	9178	178	11.7674	3145	145
11.7687	49178	178	11.7691	41168	168	11.7691	33130	130	11.7691	25196	196	11.7691	17160	160	11.7691	9163	163	11.7691	3144	144
11.7703	49196	196	11.7707	41161	161	11.7707	33164	164	11.7707	25156	156	11.7707	17148	148	11.7707	9158	158	11.7707	3149	149
11.772	49179	179	11.7724	41161	161	11.7724	33153	153	11.7724	25180	180	11.7724	17157	157	11.7724	9154	154	11.7724	3184	184
11.7736	49161	161	11.774	41159	159	11.774	33163	163	11.774	25172	172	11.774	17165	165	11.774	9168	168	11.774	3171	171
11.7753	49213	213	11.7757	41177	177	11.7757	33161	161	11.7757	25184	184	11.7757	17140	140	11.7757	9150	150	11.7757	3162	162
11.7769	49194	194	11.7773	41160	160	11.7773	33162	162	11.7773	25182	182	11.7773	17131	131	11.7773	9147	147	11.7773	3161	161
11.7785	49193	193	11.7789	41169	169	11.7789	33175	175	11.7789	25161	161	11.7789	17131	131	11.7789	9152	152	11.7789	3166	166
11.7802	49196	196	11.7806	41149	149	11.7806	33143	143	11.7806	25177	177	11.7806	17153	153	11.7806	9173	173	11.7806	3163	163
11.7818	49169	169	11.7822	41191	191	11.7822	33152	152	11.7822	25167	167	11.7822	17157	157	11.7822	9144	144	11.7822	3166	166
11.7835	49182	182	11.7839	41160	160	11.7839	33161	161	11.7839	25187	187	11.7839	17182	182	11.7839	9165	165	11.7839	3169	169
11.7851	49169	169	11.7855	41190	190	11.7855	33153	153	11.7855	25176	176	11.7855	17145	145	11.7855	9163	163	11.7855	3157	157
11.7867	49174	174	11.7871	41163	163	11.7871	33181	181	11.7871	25178	178	11.7871	17186	186	11.7871	9170	170	11.7871	3167	167
11.7884	49207	207	11.7888	41161	161	11.7888	33171	171	11.7888	25159	159	11.7888	17131	131	11.7888	9145	145	11.7888	3177	177
11.79	49164	164	11.7904	41163	163	11.7904	33142	142	11.7904	25160	160	11.7904	17160	160	11.7904	9136	136	11.7904	3163	163
11.7917	49201	201	11.7921	41149	149	11.7921	33169	169	11.7921	25158	158	11.7921	17146	146	11.7921	9159	159	11.7921	3175	175
11.7933	49188	188	11.7937	41170	170	11.7937	33165	165	11.7937	25195	195	11.7937	17150	150	11.7937	9142	142	11.7937	3149	149
11.7949	49183	183	11.7953	41178	178	11.7953	33137	137	11.7953	25163	163	11.7953	17164	164	11.7953	9161	161	11.7953	3185	185
11.7966	49174	174	11.797	41172	172	11.797	33153	153	11.797	25182	182	11.797	17172	172	11.797	9158	158	11.797	3167	167
11.7982	49170	170	11.7986	41166	166	11.7986	33144	144	11.7986	25194	194	11.7986	17158	158	11.7986	9146	146	11.7986	3158	158
11.7999	49193	193	11.8003	41167	167	11.8003	33164	164	11.8003	25179	179	11.8003	17165	165	11.8003	9159	159	11.8003	3168	168
11.8015	49190	190	11.8019	41157	157	11.8019	33158	158	11.8019	25181	181	11.8019	17164	164	11.8019	9119	119	11.8019	3182	182
11.8032	49185	185	11.8036	41193	193	11.8036	33172	172	11.8036	25168	168	11.8036	17165	165	11.8036	9162	162	11.8036	3123	123
11.8048	49179	179	11.8052	41167	167	11.8052	33160	160	11.8052	25167	167	11.8052	17166	166	11.8052	9170	170	11.8052	3159	159
11.8064	49202	202	11.8068	41172	172	11.8068	33166	166	11.8068	25187	187	11.8068	17141	141	11.8068	9169	169	11.8068	3178	178
11.8081	49168	168	11.8085	41139	139	11.8085	33149	149	11.8085	25156	156	11.8085	17144	144	11.8085	9160	160	11.8085	3168	168
11.8097	49197	197	11.8101	41183	183	11.8101	33149	149	11.8101	25161	161	11.8101	17153	153	11.8101	9136	136	11.8101	3151	151
11.8114	49164	164	11.8118	41171	171	11.8118	33169	169	11.8118	25171	171	11.8118	17140	140	11.8118	9157	157	11.8118	3140	140
11.813	49183	183	11.8134	41174	174	11.8134	33159	159	11.8134	25198	198	11.8134	17146	146	11.8134	9118	118	11.8134	3162	162
11.8146	49182	182	11.815	41186	186	11.815	33163	163	11.815	25202	202	11.815	17156	156	11.815	9131	131	11.815	3157	157
11.8163	49166	166	11.8167	41172	172	11.8167	33188	188	11.8167	25205	205	11.8167	17164	164	11.8167	9150	150	11.8167	3149	149
11.8179	49189	189	11.8183	41190	190	11.8183	33142	142	11.8183	25173	173	11.8183	17149	149	11.8183	9184	184	11.8183	3159	159
11.8196	49161	161	11.82	41191	191	11.82	33151	151	11.82	25152	152	11.82	17173	173	11.82	9150	150	11.82	3158	158
11.8212	49171	171	11.8216	41160	160	11.8216	33148	148	11.8216	25170	170	11.8216	17167	167	11.8216	9160	160	11.8216	3184	184
11.8228	49219	219	11.8232	41147	147	11.8232	33145	145	11.8232	25183	183	11.8232	17157	157	11.8232	9143	143	11.8232	3152	152
11.8245	49189	189	11.8249	41165	165	11.8249	33145	145	11.8249	25157	157	11.8249	17180	180	11.8249	9135	135	11.8249	3119	119
11.8261	49160	160	11.8265	41167	167	11.8265	33155	155	11.8265	25161	161	11.8265	17182	182	11.8265	9148	148	11.8265	3160	160
11.8278	49196	196	11.8282	41158	158	11.8282	33156	156	11.8282	25156	156	11.8282	17142	142	11.8282	9156	156	11.8282	3134	134
11.8294	49194	194	11.8298	41174	174	11.8298	33170	170	11.8298	25169	169	11.8298	17163	163	11.8298	9148	148	11.8298	3144	144
11.8311	49153	153	11.8315	41180	180	11.8315	33132	132	11.8315	25175	175	11.8315	17163	163	11.8315	9177	177	11.8315	3148	148
11.8327	49147	147	11.8331	41169	169	11.8331	33160	160	11.8331	25180	180	11.8331	17159	159	11.8331	9153	153	11.8331	3171	171
11.8343	49172	172	11.8347	41154	154	11.8347	33165	165	11.8347	25158	158	11.8347	17169	169	11.8347	9169	169	11.8347	3166	166
11.836	49186	186	11.8364	41156	156	11.8364	33158	158	11.8364	25171	171	11.8364	17167	167	11.8364	9157	157	11.8364	3161	161
11.8376	49168	168	11.838	41168	168	11.838	33165	165	11.838	25163	163	11.838	17157	157	11.838	9149	149	11.838	3138	138
11.8393	49182	182	11.8397	41162	162	11.8397	33147	147	11.8397	25202	202	11.8397	17146	146	11.8397	9163	163	11.8397	3136	136
11.8409	49191	191	11.8413	41185	185	11.8413	33148	148	11.8413	25154	154	11.8413	17162	162	11.8413	9171	171	11.8413	3152	152
11.8425	49227	227	11.8429	41158	158	11.8429	33170	170	11.8429	25185	185	11.8429	17150	150	11.8429	9162	162	11.8429	3152	152
11.8442	49181	181	11.8446	41174	174	11.8446	33143	143	11.8446	25178	178	11.8446	17169	169	11.8446	9154	154	11.8446	3161	161
11.8458	49162	162	11.8462	41181	181	11.8462	33157	157	11.8462	25185	185	11.8462	17158	158	11.8462	9165	165	11.8462	3169	169
11.8475	49164	164	11.8479	41162	162	11.8479	33148	148	11.8479	25162	162	11.8479	17141	141	11.8479	9141	141	11.8479	3141	141
11.8491	49174	174	11.8495	41155	155	11.8495	33159	159	11.8495	25188	188	11.8495	17143	143	11.8495	9146	146	11.8495	3144	144
11.8507	49205	205	11.8511	41149	149	11.8511	33166	166	11.8511	25175	175	11.8511	17157	157	11.8511	9160	160	11.8511	3173	173
11.8524	49187	187	11.8528	41198	198	11.8528	33151	151	11.8528	25188	188	11.8528	17146	146	11.8528	9139	139	11.8528	3139	139
11.854	49206	206	11.8544	41160	160	11.8544	33123	123	11.8544	25184	184	11.8544	17170	170	11.8544	9146	146	11.8544	3166	166
11.8557	49190	190	11.8561	41171	171	11.8561	33173	173	11.8561	25161	161	11.8561	17143	143	11.8561	9148	148	11.8561	3146	146
11.8573	49193	193	11.8577	41139	139	11.8577	33140	140	11.8577	25184	184	11.8577	17166	166	11.8577	9144	144	11.8577	3159	159
11.859	49153	153	11.8594	41166	166	11.8594	33146	146	11.8594	25172	172	11.8594	17140	140	11.8594	9152	152	11.8594	3142	142
11.8606	49186	186	11.861	41155	155	11.861	33152	152	11.861	25162	162	11.861	17133	133	11.861	9135	135	11.861	3148	148
11.8622	49181	181	11.8626	41169	169	11.8626	33168	168	11.8626	25167	167	11.8626	17139	139	11.8626	9170	170	11.8626	3143	143
11.8639	49176	176	11.8643	41156	156	11.8643	33140	140	11.8643	25180	180	11.8643	17139	139	11.8643	9159	159	11.8643	3144	144
11.8655	49185	185	11.8659	41171	171	11.8659	33148	148	11.8659	25181	181	11.8659	17141	141	11.8659	9162	162	11.8659	3152	152
11.8672	49181	181	11.8676	41170	170	11.8676	33149	149	11.8676	25176	176	11.8676	17166	166	11.8676	9176	176	11.8676	3173	173
11.8688	49186	186	11.8692	41169	169	11.8692	33156	156	11.8692	25177	177	11.8692	17161	161	11.8692	9150	150	11.8692	3146	146
11.8704	49165	165	11.8708	41175	175	11.8708	33147	147	11.8708	25180	180	11.8708	17178	178	11.8708	9156	156	11.8708	3147	147
11.8721	49192	192	11.8725	41173	173	11.8725	33142	142	11.8725	25156	156	11.8725	17159	159	11.8725	9161	161	11.8725	3156	156
11.8737	49181	181	11.8741	41158	158	11.8741	33173	173	11.8741	25172	172	11.8741	17143	143	11.8741	9158	158	11.8741	3170	170
11.8754	49187	187	11.8758	41168	168	11.8758	33158	158	11.8758	25186	186	11.8758	17150	150	11.8758	9144	144	11.8758	3156	156
11.877	49161	161	11.8774	41171	171	11.8774	33143	143	11.8774	25175	175	11.8774	17154	154	11.8774	9173	173	11.8774	3147	147
11.8787	49193	193	11.8791	41185	185	11.8791	33163	163	11.8791	25192	192	11.8791	17152	152	11.8791	9148	148	11.8791	3161	161
11.8803	49182	182	11.8807	41152	152	11.8807	33145	145	11.8807	25177	177	11.8807	17155	155	11.8807	9165	165	11.8807	3162	162
11.8819	49174	174	11.8823	41167	167	11.8823	33175	175	11.8823	25177	177	11.8823	17176	176	11.8823	9150	150	11.8823	3163	163
11.8836	49192	192	11.884	41143	143	11.884	33132	132	11.884	25175	175	11.884	17170	170	11.884	9155	155	11.884	3157	157
11.8852	49183	183	11.8856	41142	142	11.8856	33137	137	11.8856	25199	199	11.8856	17163	163	11.8856	9148	148	11.8856	3157	157
11.8869	49206	206	11.8873	41167	167	11.8873	33147	147	11.8873	25165	165	11.8873	17159	159	11.8873	9148	148	11.8873	3151	151
11.8885	49204	204	11.8889	41164	164	11.8889	33152	152	11.8889	25178	178	11.8889	17145	145	11.8889	9150	150	11.8889	3166	166
11.8901	49193	193	11.8905	41155	155	11.8905	33178	178	11.8905	25177	177	11.8905	17162	162	11.8905	9147	147	11.8905	3164	164
11.8918	49199	199	11.8922	41173	173	11.8922	33161	161	11.8922	25150	150	11.8922	17138	138	11.8922	9154	154	11.8922	3153	153
11.8934	49187	187	11.8938	41137	137	11.8938	33149	149	11.8938	25163	163	11.8938	17157	157	11.8938	9131	131	11.8938	3133	133
11.8951	49171	171	11.8955	41191	191	11.8955	33152	152	11.8955	25177	177	11.8955	17161	161	11.8955	9166	166	11.8955	3174	174
11.8967	49191	191	11.8971	41168	168	11.8971	33143	143	11.8971	25162	162	11.8971	17164	164	11.8971	9157	157	11.8971	3150	150
11.8983	49181	181	11.8987	41178	178	11.8987	33148	148	11.8987	25197	197	11.8987	17144	144	11.8987	9157	157	11.8987	3154	154
11.9	49191	191	11.9004	41206	206	11.9004	33165	165	11.9004	25169	169	11.9004	17167	167	11.9004	9158	158	11.9004	3154	154
11.9016	49204	204	11.902	41171	171	11.902	33160	160	11.902	25179	179	11.902	17145	145	11.902	9157	157	11.902	3166	166
11.9033	49208	208	11.9037	41167	167	11.9037	33153	153	11.9037	25201	201	11.9037	17149	149	11.9037	9166	166	11.9037	3166	166
11.9049	49187	187	11.9053	41183	183	11.9053	33133	133	11.9053	25187	187	11.9053	17139	139	11.9053	9167	167	11.9053	3180	180
11.9066	49175	175	11.907	41160	160	11.907	33141	141	11.907	25172	172	11.907	17143	143	11.907	9126	126	11.907	3145	145
11.9082	49183	183	11.9086	41163	163	11.9086	33178	178	11.9086	25173	173	11.9086	17161	161	11.9086	9164	164	11.9086	3157	157
11.9098	49204	204	11.9102	41150	150	11.9102	33170	170	11.9102	25174	174	11.9102	17143	143	11.9102	9145	145	11.9102	3159	159
11.9115	49180	180	11.9119	41185	185	11.9119	33181	181	11.9119	25158	158	11.9119	17140	140	11.9119	9155	155	11.9119	3153	153
11.9131	49204	204	11.9135	41166	166	11.9135	33162	162	11.9135	25164	164	11.9135	17159	159	11.9135	9146	146	11.9135	3145	145
11.9148	49186	186	11.9152	41182	182	11.9152	33147	147	11.9152	25177	177	11.9152	17147	147	11.9152	9154	154	11.9152	3147	147
11.9164	49199	199	11.9168	41171	171	11.9168	33166	166	11.9168	25162	162	11.9168	17128	128	11.9168	9154	154	11.9168	3141	141
11.918	49181	181	11.9184	41158	158	11.9184	33141	141	11.9184	25167	167	11.9184	17139	139	11.9184	9145	145	11.9184	3161	161
11.9197	49198	198	11.9201	41169	169	11.9201	33149	149	11.9201	25155	155	11.9201	17148	148	11.9201	9164	164	11.9201	3130	130
11.9213	49186	186	11.9217	41162	162	11.9217	33154	154	11.9217	25132	132	11.9217	17147	147	11.9217	9158	158	11.9217	3142	142
11.923	49194	194	11.9234	41168	168	11.9234	33165	165	11.9234	25183	183	11.9234	17157	157	11.9234	9172	172	11.9234	3155	155
11.9246	49160	160	11.925	41165	165	11.925	33163	163	11.925	25167	167	11.925	17153	153	11.925	9159	159	11.925	3152	152
11.9262	49179	179	11.9266	41171	171	11.9266	33150	150	11.9266	25143	143	11.9266	17149	149	11.9266	9151	151	11.9266	3159	159
11.9279	49196	196	11.9283	41153	153	11.9283	33152	152	11.9283	25167	167	11.9283	17150	150	11.9283	9159	159	11.9283	3163	163
11.9295	49148	148	11.9299	41147	147	11.9299	33127	127	11.9299	25184	184	11.9299	17148	148	11.9299	9143	143	11.9299	3148	148
11.9312	49186	186	11.9316	41187	187	11.9316	33148	148	11.9316	25166	166	11.9316	17149	149	11.9316	9145	145	11.9316	3148	148
11.9328	49208	208	11.9332	41166	166	11.9332	33176	176	11.9332	25142	142	11.9332	17150	150	11.9332	9150	150	11.9332	3163	163
11.9345	49186	186	11.9349	41188	188	11.9349	33159	159	11.9349	25161	161	11.9349	17141	141	11.9349	9156	156	11.9349	3156	156
11.9361	49193	193	11.9365	41171	171	11.9365	33137	137	11.9365	25165	165	11.9365	17156	156	11.9365	9148	148	11.9365	3157	157
11.9377	49175	175	11.9381	41178	178	11.9381	33165	165	11.9381	25162	162	11.9381	17164	164	11.9381	9176	176	11.9381	3142	142
11.9394	49187	187	11.9398	41182	182	11.9398	33137	137	11.9398	25178	178	11.9398	17152	152	11.9398	9145	145	11.9398	3150	150
11.941	49169	169	11.9414	41161	161	11.9414	33145	145	11.9414	25175	175	11.9414	17151	151	11.9414	9134	134	11.9414	3149	149
11.9427	49177	177	11.9431	41163	163	11.9431	33143	143	11.9431	25170	170	11.9431	17151	151	11.9431	9144	144	11.9431	3141	141
11.9443	49170	170	11.9447	41164	164	11.9447	33159	159	11.9447	25140	140	11.9447	17159	159	11.9447	9157	157	11.9447	3155	155
11.9459	49184	184	11.9463	41164	164	11.9463	33154	154	11.9463	25174	174	11.9463	17161	161	11.9463	9155	155	11.9463	3146	146
11.9476	49188	188	11.948	41190	190	11.948	33148	148	11.948	25172	172	11.948	17167	167	11.948	9162	162	11.948	3147	147
11.9492	49198	198	11.9496	41156	156	11.9496	33171	171	11.9496	25188	188	11.9496	17164	164	11.9496	9174	174	11.9496	3122	122
11.9509	49183	183	11.9513	41177	177	11.9513	33145	145	11.9513	25177	177	11.9513	17141	141	11.9513	9163	163	11.9513	3151	151
11.9525	49187	187	11.9529	41184	184	11.9529	33147	147	11.9529	25174	174	11.9529	17170	170	11.9529	9147	147	11.9529	3176	176
11.9542	49176	176	11.9546	41159	159	11.9546	33149	149	11.9546	25168	168	11.9546	17134	134	11.9546	9179	179	11.9546	3140	140
11.9558	49185	185	11.9562	41147	147	11.9562	33138	138	11.9562	25172	172	11.9562	17141	141	11.9562	9158	158	11.9562	3135	135
11.9574	49161	161	11.9578	41173	173	11.9578	33166	166	11.9578	25180	180	11.9578	17171	171	11.9578	9152	152	11.9578	3143	143
11.9591	49168	168	11.9595	41187	187	11.9595	33142	142	11.9595	25181	181	11.9595	17155	155	11.9595	9158	158	11.9595	3177	177
11.9607	49188	188	11.9611	41174	174	11.9611	33132	132	11.9611	25172	172	11.9611	17168	168	11.9611	9136	136	11.9611	3156	156
11.9624	49179	179	11.9628	41143	143	11.9628	33157	157	11.9628	25182	182	11.9628	17176	176	11.9628	9158	158	11.9628	3159	159
11.964	49203	203	11.9644	41149	149	11.9644	33132	132	11.9644	25174	174	11.9644	17170	170	11.9644	9141	141	11.9644	3163	163
11.9656	49179	179	11.966	41181	181	11.966	33170	170	11.966	25166	166	11.966	17136	136	11.966	9152	152	11.966	3162	162
11.9673	49150	150	11.9677	41179	179	11.9677	33157	157	11.9677	25203	203	11.9677	17156	156	11.9677	9156	156	11.9677	3136	136
11.9689	49178	178	11.9693	41164	164	11.9693	33151	151	11.9693	25188	188	11.9693	17166	166	11.9693	9165	165	11.9693	3157	157
11.9706	49171	171	11.971	41134	134	11.971	33162	162	11.971	25174	174	11.971	17156	156	11.971	9147	147	11.971	3168	168
11.9722	49175	175	11.9726	41148	148	11.9726	33161	161	11.9726	25190	190	11.9726	17153	153	11.9726	9137	137	11.9726	3153	153
11.9738	49161	161	11.9742	41146	146	11.9742	33146	146	11.9742	25174	174	11.9742	17176	176	11.9742	9165	165	11.9742	3174	174
11.9755	49182	182	11.9759	41182	182	11.9759	33152	152	11.9759	25172	172	11.9759	17168	168	11.9759	9145	145	11.9759	3181	181
11.9771	49182	182	11.9775	41167	167	11.9775	33160	160	11.9775	25174	174	11.9775	17160	160	11.9775	9156	156	11.9775	3152	152
11.9788	49158	158	11.9792	41153	153	11.9792	33161	161	11.9792	25168	168	11.9792	17164	164	11.9792	9160	160	11.9792	3148	148
11.9804	49209	209	11.9808	41157	157	11.9808	33122	122	11.9808	25173	173	11.9808	17155	155	11.9808	9166	166	11.9808	3180	180
11.9821	49159	159	11.9825	41172	172	11.9825	33153	153	11.9825	25174	174	11.9825	17153	153	11.9825	9162	162	11.9825	3145	145
11.9837	49176	176	11.9841	41153	153	11.9841	33149	149	11.9841	25193	193	11.9841	17138	138	11.9841	9161	161	11.9841	3146	146
11.9853	49177	177	11.9857	41149	149	11.9857	33166	166	11.9857	25178	178	11.9857	17161	161	11.9857	9155	155	11.9857	3169	169
11.987	49180	180	11.9874	41169	169	11.9874	33165	165	11.9874	25185	185	11.9874	17167	167	11.9874	9145	145	11.9874	3140	140
11.9886	49201	201	11.989	41168	168	11.989	33155	155	11.989	25176	176	11.989	17156	156	11.989	9144	144	11.989	3138	138
11.9903	49176	176	11.9907	41163	163	11.9907	33144	144	11.9907	25167	167	11.9907	17145	145	11.9907	9148	148	11.9907	3127	127
11.9919	49178	178	11.9923	41188	188	11.9923	33168	168	11.9923	25171	171	11.9923	17154	154	11.9923	9158	158	11.9923	3160	160
11.9935	49176	176	11.9939	41170	170	11.9939	33173	173	11.9939	25171	171	11.9939	17142	142	11.9939	9160	160	11.9939	3154	154
11.9952	49193	193	11.9956	41162	162	11.9956	33156	156	11.9956	25168	168	11.9956	17159	159	11.9956	9145	145	11.9956	3152	152
11.9968	49194	194	11.9972	41176	176	11.9972	33136	136	11.9972	25188	188	11.9972	17128	128	11.9972	9146	146	11.9972	3192	192
11.9985	49206	206	11.9989	41175	175	11.9989	33123	123	11.9989	25182	182	11.9989	17164	164	11.9989	9168	168	11.9989	3148	148
12.0001	49181	181	12.0005	41153	153	12.0005	33142	142	12.0005	25174	174	12.0005	17159	159	12.0005	9152	152	12.0005	3156	156
12.0017	49171	171	12.0021	41155	155	12.0021	33162	162	12.0021	25158	158	12.0021	17158	158	12.0021	9142	142	12.0021	3155	155
12.0034	49172	172	12.0038	41160	160	12.0038	33132	132	12.0038	25181	181	12.0038	17157	157	12.0038	9142	142	12.0038	3157	157
12.005	49176	176	12.0054	41186	186	12.0054	33159	159	12.0054	25178	178	12.0054	17124	124	12.0054	9157	157	12.0054	3143	143
12.0067	49164	164	12.0071	41170	170	12.0071	33151	151	12.0071	25190	190	12.0071	17149	149	12.0071	9149	149	12.0071	3174	174
12.0083	49200	200	12.0087	41168	168	12.0087	33162	162	12.0087	25161	161	12.0087	17129	129	12.0087	9159	159	12.0087	3146	146
12.01	49184	184	12.0104	41183	183	12.0104	33137	137	12.0104	25181	181	12.0104	17185	185	12.0104	9155	155	12.0104	3156	156
12.0116	49157	157	12.012	41149	149	12.012	33176	176	12.012	25181	181	12.012	17144	144	12.012	9155	155	12.012	3122	122
12.0132	49182	182	12.0136	41158	158	12.0136	33163	163	12.0136	25176	176	12.0136	17171	171	12.0136	9156	156	12.0136	3171	171
12.0149	49195	195	12.0153	41156	156	12.0153	33152	152	12.0153	25187	187	12.0153	17160	160	12.0153	9160	160	12.0153	3179	179
12.0165	49205	205	12.0169	41182	182	12.0169	33145	145	12.0169	25171	171	12.0169	17141	141	12.0169	9140	140	12.0169	3137	137
12.0182	49194	194	12.0186	41164	164	12.0186	33141	141	12.0186	25158	158	12.0186	17140	140	12.0186	9160	160	12.0186	3159	159
12.0198	49174	174	12.0202	41162	162	12.0202	33154	154	12.0202	25180	180	12.0202	17145	145	12.0202	9153	153	12.0202	3155	155
12.0214	49188	188	12.0218	41175	175	12.0218	33137	137	12.0218	25179	179	12.0218	17161	161	12.0218	9156	156	12.0218	3160	160
12.0231	49197	197	12.0235	41170	170	12.0235	33163	163	12.0235	25175	175	12.0235	17146	146	12.0235	9159	159	12.0235	3138	138
12.0247	49152	152	12.0251	41155	155	12.0251	33135	135	12.0251	25170	170	12.0251	17155	155	12.0251	9151	151	12.0251	3143	143
12.0264	49149	149	12.0268	41167	167	12.0268	33138	138	12.0268	25168	168	12.0268	17149	149	12.0268	9150	150	12.0268	3194	194
12.028	49185	185	12.0284	41175	175	12.0284	33152	152	12.0284	25144	144	12.0284	17152	152	12.0284	9145	145	12.0284	3151	151
12.0296	49164	164	12.03	41167	167	12.03	33157	157	12.03	25184	184	12.03	17130	130	12.03	9161	161	12.03	3165	165
12.0313	49183	183	12.0317	41143	143	12.0317	33138	138	12.0317	25195	195	12.0317	17151	151	12.0317	9148	148	12.0317	3147	147
12.0329	49198	198	12.0333	41141	141	12.0333	33146	146	12.0333	25186	186	12.0333	17154	154	12.0333	9160	160	12.0333	3129	129
12.0346	49170	170	12.035	41181	181	12.035	33148	148	12.035	25162	162	12.035	17154	154	12.035	9131	131	12.035	3154	154
12.0362	49183	183	12.0366	41194	194	12.0366	33139	139	12.0366	25170	170	12.0366	17172	172	12.0366	9151	151	12.0366	3164	164
12.0379	49169	169	12.0383	41155	155	12.0383	33161	161	12.0383	25178	178	12.0383	17184	184	12.0383	9147	147	12.0383	3152	152
12.0395	49170	170	12.0399	41158	158	12.0399	33161	161	12.0399	25172	172	12.0399	17146	146	12.0399	9145	145	12.0399	3169	169
12.0411	49194	194	12.0415	41181	181	12.0415	33151	151	12.0415	25165	165	12.0415	17171	171	12.0415	9156	156	12.0415	3141	141
12.0428	49173	173	12.0432	41170	170	12.0432	33164	164	12.0432	25203	203	12.0432	17173	173	12.0432	9150	150	12.0432	3149	149
12.0444	49164	164	12.0448	41167	167	12.0448	33141	141	12.0448	25181	181	12.0448	17164	164	12.0448	9144	144	12.0448	3154	154
12.0461	49200	200	12.0465	41167	167	12.0465	33139	139	12.0465	25163	163	12.0465	17146	146	12.0465	9173	173	12.0465	3163	163
12.0477	49167	167	12.0481	41182	182	12.0481	33152	152	12.0481	25160	160	12.0481	17151	151	12.0481	9161	161	12.0481	3137	137
12.0493	49198	198	12.0497	41175	175	12.0497	33137	137	12.0497	25180	180	12.0497	17153	153	12.0497	9146	146	12.0497	3156	156
12.051	49194	194	12.0514	41174	174	12.0514	33152	152	12.0514	25176	176	12.0514	17157	157	12.0514	9132	132	12.0514	3131	131
12.0526	49213	213	12.053	41143	143	12.053	33153	153	12.053	25152	152	12.053	17140	140	12.053	9154	154	12.053	3136	136
12.0543	49182	182	12.0547	41169	169	12.0547	33162	162	12.0547	25161	161	12.0547	17134	134	12.0547	9167	167	12.0547	3155	155
12.0559	49143	143	12.0563	41145	145	12.0563	33128	128	12.0563	25176	176	12.0563	17170	170	12.0563	9159	159	12.0563	3161	161
12.0576	49203	203	12.058	41181	181	12.058	33181	181	12.058	25144	144	12.058	17143	143	12.058	9146	146	12.058	3152	152
12.0592	49193	193	12.0596	41171	171	12.0596	33143	143	12.0596	25196	196	12.0596	17137	137	12.0596	9185	185	12.0596	3168	168
12.0608	49169	169	12.0612	41164	164	12.0612	33138	138	12.0612	25164	164	12.0612	17146	146	12.0612	9154	154	12.0612	3152	152
12.0625	49188	188	12.0629	41177	177	12.0629	33157	157	12.0629	25168	168	12.0629	17133	133	12.0629	9146	146	12.0629	3160	160
12.0641	49187	187	12.0645	41157	157	12.0645	33157	157	12.0645	25163	163	12.0645	17161	161	12.0645	9159	159	12.0645	3132	132
12.0658	49161	161	12.0662	41180	180	12.0662	33150	150	12.0662	25190	190	12.0662	17162	162	12.0662	9152	152	12.0662	3165	165
12.0674	49183	183	12.0678	41184	184	12.0678	33159	159	12.0678	25176	176	12.0678	17156	156	12.0678	9141	141	12.0678	3159	159
12.069	49194	194	12.0694	41186	186	12.0694	33140	140	12.0694	25172	172	12.0694	17139	139	12.0694	9161	161	12.0694	3164	164
12.0707	49199	199	12.0711	41175	175	12.0711	33156	156	12.0711	25174	174	12.0711	17149	149	12.0711	9166	166	12.0711	3167	167
12.0723	49186	186	12.0727	41148	148	12.0727	33148	148	12.0727	25191	191	12.0727	17147	147	12.0727	9154	154	12.0727	3152	152
12.074	49197	197	12.0744	41159	159	12.0744	33153	153	12.0744	25172	172	12.0744	17143	143	12.0744	9137	137	12.0744	3144	144
12.0756	49170	170	12.076	41168	168	12.076	33152	152	12.076	25158	158	12.076	17133	133	12.076	9155	155	12.076	3137	137
12.0772	49163	163	12.0776	41151	151	12.0776	33134	134	12.0776	25194	194	12.0776	17153	153	12.0776	9157	157	12.0776	3143	143
12.0789	49171	171	12.0793	41167	167	12.0793	33135	135	12.0793	25214	214	12.0793	17137	137	12.0793	9144	144	12.0793	3136	136
12.0805	49181	181	12.0809	41154	154	12.0809	33170	170	12.0809	25185	185	12.0809	17149	149	12.0809	9138	138	12.0809	3136	136
12.0822	49156	156	12.0826	41176	176	12.0826	33137	137	12.0826	25167	167	12.0826	17141	141	12.0826	9165	165	12.0826	3157	157
12.0838	49160	160	12.0842	41171	171	12.0842	33160	160	12.0842	25169	169	12.0842	17151	151	12.0842	9145	145	12.0842	3180	180
12.0855	49163	163	12.0859	41160	160	12.0859	33156	156	12.0859	25202	202	12.0859	17156	156	12.0859	9128	128	12.0859	3147	147
12.0871	49167	167	12.0875	41179	179	12.0875	33140	140	12.0875	25199	199	12.0875	17162	162	12.0875	9140	140	12.0875	3136	136
12.0887	49172	172	12.0891	41158	158	12.0891	33138	138	12.0891	25156	156	12.0891	17151	151	12.0891	9137	137	12.0891	3131	131
12.0904	49178	178	12.0908	41172	172	12.0908	33142	142	12.0908	25184	184	12.0908	17176	176	12.0908	9137	137	12.0908	3160	160
12.092	49179	179	12.0924	41163	163	12.0924	33178	178	12.0924	25144	144	12.0924	17158	158	12.0924	9147	147	12.0924	3135	135
12.0937	49199	199	12.0941	41162	162	12.0941	33167	167	12.0941	25166	166	12.0941	17145	145	12.0941	9158	158	12.0941	3163	163
12.0953	49198	198	12.0957	41174	174	12.0957	33149	149	12.0957	25161	161	12.0957	17124	124	12.0957	9120	120	12.0957	3160	160
12.0969	49168	168	12.0973	41170	170	12.0973	33145	145	12.0973	25172	172	12.0973	17137	137	12.0973	9150	150	12.0973	3142	142
12.0986	49197	197	12.099	41160	160	12.099	33158	158	12.099	25175	175	12.099	17155	155	12.099	9157	157	12.099	3127	127
12.1002	49163	163	12.1006	41187	187	12.1006	33157	157	12.1006	25158	158	12.1006	17152	152	12.1006	9157	157	12.1006	3142	142
12.1019	49188	188	12.1023	41154	154	12.1023	33165	165	12.1023	25156	156	12.1023	17133	133	12.1023	9138	138	12.1023	3154	154
12.1035	49176	176	12.1039	41167	167	12.1039	33159	159	12.1039	25182	182	12.1039	17138	138	12.1039	9151	151	12.1039	3166	166
12.1051	49186	186	12.1055	41182	182	12.1055	33155	155	12.1055	25174	174	12.1055	17146	146	12.1055	9150	150	12.1055	3150	150
12.1068	49166	166	12.1072	41144	144	12.1072	33147	147	12.1072	25171	171	12.1072	17143	143	12.1072	9165	165	12.1072	3154	154
12.1084	49169	169	12.1088	41191	191	12.1088	33158	158	12.1088	25181	181	12.1088	17173	173	12.1088	9157	157	12.1088	3161	161
12.1101	49172	172	12.1105	41147	147	12.1105	33160	160	12.1105	25176	176	12.1105	17131	131	12.1105	9161	161	12.1105	3145	145
12.1117	49169	169	12.1121	41152	152	12.1121	33156	156	12.1121	25164	164	12.1121	17161	161	12.1121	9156	156	12.1121	3131	131
12.1134	49183	183	12.1138	41156	156	12.1138	33156	156	12.1138	25165	165	12.1138	17173	173	12.1138	9151	151	12.1138	3147	147
12.115	49171	171	12.1154	41175	175	12.1154	33159	159	12.1154	25170	170	12.1154	17169	169	12.1154	9157	157	12.1154	3163	163
12.1166	49189	189	12.117	41162	162	12.117	33168	168	12.117	25151	151	12.117	17161	161	12.117	9165	165	12.117	3163	163
12.1183	49172	172	12.1187	41172	172	12.1187	33146	146	12.1187	25166	166	12.1187	17150	150	12.1187	9106	106	12.1187	3137	137
12.1199	49184	184	12.1203	41145	145	12.1203	33183	183	12.1203	25138	138	12.1203	17150	150	12.1203	9140	140	12.1203	3142	142
12.1216	49200	200	12.122	41144	144	12.122	33141	141	12.122	25160	160	12.122	17161	161	12.122	9149	149	12.122	3141	141
12.1232	49172	172	12.1236	41179	179	12.1236	33159	159	12.1236	25181	181	12.1236	17154	154	12.1236	9171	171	12.1236	3125	125
12.1248	49171	171	12.1252	41166	166	12.1252	33166	166	12.1252	25164	164	12.1252	17138	138	12.1252	9176	176	12.1252	3138	138
12.1265	49209	209	12.1269	41148	148	12.1269	33145	145	12.1269	25149	149	12.1269	17121	121	12.1269	9140	140	12.1269	3176	176
12.1281	49200	200	12.1285	41152	152	12.1285	33158	158	12.1285	25169	169	12.1285	17150	150	12.1285	9170	170	12.1285	3155	155
12.1298	49155	155	12.1302	41175	175	12.1302	33132	132	12.1302	25184	184	12.1302	17140	140	12.1302	9159	159	12.1302	3140	140
12.1314	49193	193	12.1318	41161	161	12.1318	33173	173	12.1318	25166	166	12.1318	17151	151	12.1318	9123	123	12.1318	3119	119
12.1331	49179	179	12.1335	41177	177	12.1335	33147	147	12.1335	25148	148	12.1335	17162	162	12.1335	9156	156	12.1335	3154	154
12.1347	49179	179	12.1351	41148	148	12.1351	33155	155	12.1351	25165	165	12.1351	17163	163	12.1351	9132	132	12.1351	3153	153
12.1363	49167	167	12.1367	41171	171	12.1367	33136	136	12.1367	25163	163	12.1367	17158	158	12.1367	9125	125	12.1367	3135	135
12.138	49194	194	12.1384	41179	179	12.1384	33137	137	12.1384	25183	183	12.1384	17124	124	12.1384	9146	146	12.1384	3141	141
12.1396	49186	186	12.14	41132	132	12.14	33140	140	12.14	25159	159	12.14	17137	137	12.14	9154	154	12.14	3168	168
12.1413	49159	159	12.1417	41165	165	12.1417	33147	147	12.1417	25152	152	12.1417	17147	147	12.1417	9141	141	12.1417	3165	165
12.1429	49195	195	12.1433	41166	166	12.1433	33154	154	12.1433	25185	185	12.1433	17137	137	12.1433	9151	151	12.1433	3137	137
12.1445	49188	188	12.1449	41148	148	12.1449	33155	155	12.1449	25190	190	12.1449	17175	175	12.1449	9150	150	12.1449	3142	142
12.1462	49164	164	12.1466	41151	151	12.1466	33144	144	12.1466	25169	169	12.1466	17149	149	12.1466	9139	139	12.1466	3140	140
12.1478	49167	167	12.1482	41156	156	12.1482	33163	163	12.1482	25173	173	12.1482	17148	148	12.1482	9159	159	12.1482	3145	145
12.1495	49186	186	12.1499	41175	175	12.1499	33149	149	12.1499	25172	172	12.1499	17150	150	12.1499	9158	158	12.1499	3156	156
12.1511	49186	186	12.1515	41168	168	12.1515	33155	155	12.1515	25140	140	12.1515	17127	127	12.1515	9136	136	12.1515	3144	144
12.1527	49170	170	12.1531	41147	147	12.1531	33158	158	12.1531	25167	167	12.1531	17156	156	12.1531	9153	153	12.1531	3152	152
12.1544	49192	192	12.1548	41183	183	12.1548	33137	137	12.1548	25137	137	12.1548	17159	159	12.1548	9141	141	12.1548	3121	121
12.156	49176	176	12.1564	41167	167	12.1564	33165	165	12.1564	25179	179	12.1564	17161	161	12.1564	9131	131	12.1564	3128	128
12.1577	49175	175	12.1581	41159	159	12.1581	33157	157	12.1581	25143	143	12.1581	17160	160	12.1581	9162	162	12.1581	3142	142
12.1593	49197	197	12.1597	41155	155	12.1597	33157	157	12.1597	25186	186	12.1597	17153	153	12.1597	9152	152	12.1597	3156	156
12.161	49165	165	12.1614	41149	149	12.1614	33160	160	12.1614	25170	170	12.1614	17143	143	12.1614	9146	146	12.1614	3172	172
12.1626	49190	190	12.163	41163	163	12.163	33154	154	12.163	25175	175	12.163	17156	156	12.163	9162	162	12.163	3153	153
12.1642	49189	189	12.1646	41173	173	12.1646	33156	156	12.1646	25172	172	12.1646	17146	146	12.1646	9145	145	12.1646	3177	177
12.1659	49187	187	12.1663	41167	167	12.1663	33143	143	12.1663	25172	172	12.1663	17143	143	12.1663	9164	164	12.1663	3146	146
12.1675	49180	180	12.1679	41160	160	12.1679	33161	161	12.1679	25154	154	12.1679	17154	154	12.1679	9135	135	12.1679	3149	149
12.1692	49182	182	12.1696	41176	176	12.1696	33155	155	12.1696	25202	202	12.1696	17152	152	12.1696	9151	151	12.1696	3164	164
12.1708	49165	165	12.1712	41146	146	12.1712	33149	149	12.1712	25189	189	12.1712	17152	152	12.1712	9147	147	12.1712	3149	149
12.1724	49174	174	12.1728	41165	165	12.1728	33121	121	12.1728	25166	166	12.1728	17142	142	12.1728	9143	143	12.1728	3159	159
12.1741	49198	198	12.1745	41172	172	12.1745	33137	137	12.1745	25145	145	12.1745	17129	129	12.1745	9113	113	12.1745	3130	130
12.1757	49188	188	12.1761	41180	180	12.1761	33165	165	12.1761	25184	184	12.1761	17143	143	12.1761	9151	151	12.1761	3133	133
12.1774	49166	166	12.1778	41158	158	12.1778	33172	172	12.1778	25146	146	12.1778	17163	163	12.1778	9147	147	12.1778	3152	152
12.179	49195	195	12.1794	41168	168	12.1794	33159	159	12.1794	25172	172	12.1794	17128	128	12.1794	9131	131	12.1794	3122	122
12.1806	49162	162	12.181	41170	170	12.181	33147	147	12.181	25164	164	12.181	17145	145	12.181	9141	141	12.181	3150	150
12.1823	49170	170	12.1827	41211	211	12.1827	33172	172	12.1827	25188	188	12.1827	17160	160	12.1827	9146	146	12.1827	3139	139
12.1839	49199	199	12.1843	41155	155	12.1843	33149	149	12.1843	25144	144	12.1843	17141	141	12.1843	9114	114	12.1843	3162	162
12.1856	49191	191	12.186	41179	179	12.186	33149	149	12.186	25154	154	12.186	17156	156	12.186	9154	154	12.186	3126	126
12.1872	49181	181	12.1876	41184	184	12.1876	33155	155	12.1876	25161	161	12.1876	17133	133	12.1876	9168	168	12.1876	3162	162
12.1889	49191	191	12.1893	41163	163	12.1893	33161	161	12.1893	25169	169	12.1893	17144	144	12.1893	9177	177	12.1893	3154	154
12.1905	49193	193	12.1909	41149	149	12.1909	33152	152	12.1909	25155	155	12.1909	17156	156	12.1909	9147	147	12.1909	3155	155
12.1921	49216	216	12.1925	41165	165	12.1925	33163	163	12.1925	25165	165	12.1925	17135	135	12.1925	9149	149	12.1925	3148	148
12.1938	49182	182	12.1942	41164	164	12.1942	33165	165	12.1942	25169	169	12.1942	17169	169	12.1942	9130	130	12.1942	3167	167
12.1954	49164	164	12.1958	41182	182	12.1958	33139	139	12.1958	25174	174	12.1958	17151	151	12.1958	9140	140	12.1958	3146	146
12.1971	49167	167	12.1975	41159	159	12.1975	33151	151	12.1975	25163	163	12.1975	17128	128	12.1975	9170	170	12.1975	3171	171
12.1987	49197	197	12.1991	41159	159	12.1991	33159	159	12.1991	25170	170	12.1991	17149	149	12.1991	9143	143	12.1991	3149	149
12.2003	49185	185	12.2007	41139	139	12.2007	33151	151	12.2007	25163	163	12.2007	17159	159	12.2007	9162	162	12.2007	3153	153
12.202	49180	180	12.2024	41143	143	12.2024	33144	144	12.2024	25156	156	12.2024	17148	148	12.2024	9160	160	12.2024	3152	152
12.2036	49186	186	12.204	41150	150	12.204	33150	150	12.204	25153	153	12.204	17151	151	12.204	9135	135	12.204	3149	149
12.2053	49189	189	12.2057	41192	192	12.2057	33148	148	12.2057	25177	177	12.2057	17159	159	12.2057	9148	148	12.2057	3124	124
12.2069	49166	166	12.2073	41180	180	12.2073	33151	151	12.2073	25178	178	12.2073	17138	138	12.2073	9145	145	12.2073	3158	158
12.2085	49183	183	12.2089	41148	148	12.2089	33168	168	12.2089	25180	180	12.2089	17167	167	12.2089	9158	158	12.2089	3153	153
12.2102	49160	160	12.2106	41161	161	12.2106	33134	134	12.2106	25164	164	12.2106	17138	138	12.2106	9145	145	12.2106	3158	158
12.2118	49161	161	12.2122	41158	158	12.2122	33134	134	12.2122	25163	163	12.2122	17163	163	12.2122	9139	139	12.2122	3133	133
12.2135	49184	184	12.2139	41194	194	12.2139	33170	170	12.2139	25176	176	12.2139	17141	141	12.2139	9175	175	12.2139	3152	152
12.2151	49203	203	12.2155	41131	131	12.2155	33144	144	12.2155	25152	152	12.2155	17129	129	12.2155	9127	127	12.2155	3180	180
12.2168	49190	190	12.2172	41151	151	12.2172	33163	163	12.2172	25172	172	12.2172	17117	117	12.2172	9150	150	12.2172	3126	126
12.2184	49161	161	12.2188	41167	167	12.2188	33156	156	12.2188	25177	177	12.2188	17164	164	12.2188	9157	157	12.2188	3149	149
12.22	49160	160	12.2204	41168	168	12.2204	33171	171	12.2204	25148	148	12.2204	17178	178	12.2204	9176	176	12.2204	3148	148
12.2217	49139	139	12.2221	41174	174	12.2221	33144	144	12.2221	25149	149	12.2221	17147	147	12.2221	9152	152	12.2221	3149	149
12.2233	49179	179	12.2237	41156	156	12.2237	33158	158	12.2237	25163	163	12.2237	17160	160	12.2237	9139	139	12.2237	3177	177
12.225	49176	176	12.2254	41173	173	12.2254	33145	145	12.2254	25146	146	12.2254	17151	151	12.2254	9137	137	12.2254	3168	168
12.2266	49200	200	12.227	41148	148	12.227	33140	140	12.227	25169	169	12.227	17129	129	12.227	9149	149	12.227	3134	134
12.2282	49198	198	12.2286	41166	166	12.2286	33168	168	12.2286	25181	181	12.2286	17152	152	12.2286	9136	136	12.2286	3137	137
12.2299	49181	181	12.2303	41170	170	12.2303	33147	147	12.2303	25195	195	12.2303	17146	146	12.2303	9142	142	12.2303	3149	149
12.2315	49167	167	12.2319	41150	150	12.2319	33167	167	12.2319	25166	166	12.2319	17164	164	12.2319	9151	151	12.2319	3154	154
12.2332	49178	178	12.2336	41176	176	12.2336	33156	156	12.2336	25183	183	12.2336	17129	129	12.2336	9129	129	12.2336	3154	154
12.2348	49174	174	12.2352	41148	148	12.2352	33145	145	12.2352	25163	163	12.2352	17131	131	12.2352	9129	129	12.2352	3152	152
12.2365	49205	205	12.2369	41161	161	12.2369	33136	136	12.2369	25174	174	12.2369	17171	171	12.2369	9135	135	12.2369	3139	139
12.2381	49165	165	12.2385	41174	174	12.2385	33156	156	12.2385	25179	179	12.2385	17123	123	12.2385	9148	148	12.2385	3142	142
12.2397	49187	187	12.2401	41166	166	12.2401	33134	134	12.2401	25172	172	12.2401	17151	151	12.2401	9151	151	12.2401	3150	150
12.2414	49172	172	12.2418	41148	148	12.2418	33155	155	12.2418	25166	166	12.2418	17129	129	12.2418	9130	130	12.2418	3151	151
12.243	49182	182	12.2434	41144	144	12.2434	33151	151	12.2434	25169	169	12.2434	17158	158	12.2434	9161	161	12.2434	3133	133
12.2447	49198	198	12.2451	41166	166	12.2451	33147	147	12.2451	25162	162	12.2451	17156	156	12.2451	9140	140	12.2451	3149	149
12.2463	49156	156	12.2467	41167	167	12.2467	33135	135	12.2467	25188	188	12.2467	17163	163	12.2467	9137	137	12.2467	3168	168
12.2479	49181	181	12.2483	41176	176	12.2483	33139	139	12.2483	25160	160	12.2483	17130	130	12.2483	9156	156	12.2483	3143	143
12.2496	49180	180	12.25	41167	167	12.25	33147	147	12.25	25165	165	12.25	17144	144	12.25	9134	134	12.25	3163	163
12.2512	49194	194	12.2516	41152	152	12.2516	33156	156	12.2516	25175	175	12.2516	17145	145	12.2516	9152	152	12.2516	3172	172
12.2529	49181	181	12.2533	41170	170	12.2533	33137	137	12.2533	25159	159	12.2533	17133	133	12.2533	9127	127	12.2533	3157	157
12.2545	49168	168	12.2549	41168	168	12.2549	33162	162	12.2549	25153	153	12.2549	17147	147	12.2549	9159	159	12.2549	3137	137
12.2561	49182	182	12.2565	41175	175	12.2565	33149	149	12.2565	25163	163	12.2565	17131	131	12.2565	9160	160	12.2565	3144	144
12.2578	49183	183	12.2582	41162	162	12.2582	33137	137	12.2582	25174	174	12.2582	17151	151	12.2582	9155	155	12.2582	3117	117
12.2594	49164	164	12.2598	41189	189	12.2598	33142	142	12.2598	25178	178	12.2598	17162	162	12.2598	9173	173	12.2598	3150	150
12.2611	49156	156	12.2615	41151	151	12.2615	33165	165	12.2615	25189	189	12.2615	17145	145	12.2615	9161	161	12.2615	3140	140
12.2627	49197	197	12.2631	41165	165	12.2631	33140	140	12.2631	25180	180	12.2631	17149	149	12.2631	9136	136	12.2631	3152	152
12.2644	49193	193	12.2648	41145	145	12.2648	33160	160	12.2648	25168	168	12.2648	17178	178	12.2648	9149	149	12.2648	3149	149
12.266	49152	152	12.2664	41153	153	12.2664	33139	139	12.2664	25157	157	12.2664	17128	128	12.2664	9141	141	12.2664	3165	165
12.2676	49163	163	12.268	41188	188	12.268	33141	141	12.268	25156	156	12.268	17129	129	12.268	9152	152	12.268	3188	188
12.2693	49198	198	12.2697	41158	158	12.2697	33130	130	12.2697	25182	182	12.2697	17146	146	12.2697	9162	162	12.2697	3141	141
12.2709	49172	172	12.2713	41147	147	12.2713	33146	146	12.2713	25194	194	12.2713	17140	140	12.2713	9140	140	12.2713	3152	152
12.2726	49187	187	12.273	41156	156	12.273	33155	155	12.273	25155	155	12.273	17162	162	12.273	9150	150	12.273	3128	128
12.2742	49183	183	12.2746	41162	162	12.2746	33134	134	12.2746	25159	159	12.2746	17166	166	12.2746	9160	160	12.2746	3141	141
12.2758	49175	175	12.2762	41156	156	12.2762	33163	163	12.2762	25159	159	12.2762	17146	146	12.2762	9151	151	12.2762	3151	151
12.2775	49192	192	12.2779	41160	160	12.2779	33153	153	12.2779	25165	165	12.2779	17144	144	12.2779	9141	141	12.2779	3142	142
12.2791	49174	174	12.2795	41149	149	12.2795	33176	176	12.2795	25152	152	12.2795	17155	155	12.2795	9155	155	12.2795	3148	148
12.2808	49176	176	12.2812	41168	168	12.2812	33138	138	12.2812	25173	173	12.2812	17136	136	12.2812	9146	146	12.2812	3166	166
12.2824	49172	172	12.2828	41171	171	12.2828	33130	130	12.2828	25177	177	12.2828	17140	140	12.2828	9178	178	12.2828	3142	142
12.284	49196	196	12.2844	41159	159	12.2844	33136	136	12.2844	25162	162	12.2844	17173	173	12.2844	9143	143	12.2844	3150	150
12.2857	49208	208	12.2861	41172	172	12.2861	33132	132	12.2861	25142	142	12.2861	17147	147	12.2861	9139	139	12.2861	3166	166
12.2873	49174	174	12.2877	41163	163	12.2877	33152	152	12.2877	25192	192	12.2877	17134	134	12.2877	9137	137	12.2877	3161	161
12.289	49186	186	12.2894	41168	168	12.2894	33150	150	12.2894	25169	169	12.2894	17140	140	12.2894	9140	140	12.2894	3161	161
12.2906	49165	165	12.291	41157	157	12.291	33156	156	12.291	25156	156	12.291	17140	140	12.291	9140	140	12.291	3149	149
12.2923	49169	169	12.2927	41164	164	12.2927	33162	162	12.2927	25158	158	12.2927	17154	154	12.2927	9144	144	12.2927	3161	161
12.2939	49182	182	12.2943	41154	154	12.2943	33138	138	12.2943	25154	154	12.2943	17169	169	12.2943	9132	132	12.2943	3159	159
12.2955	49177	177	12.2959	41165	165	12.2959	33166	166	12.2959	25169	169	12.2959	17129	129	12.2959	9164	164	12.2959	3164	164
12.2972	49176	176	12.2976	41157	157	12.2976	33169	169	12.2976	25145	145	12.2976	17151	151	12.2976	9132	132	12.2976	3157	157
12.2988	49185	185	12.2992	41134	134	12.2992	33150	150	12.2992	25162	162	12.2992	17170	170	12.2992	9165	165	12.2992	3138	138
12.3005	49170	170	12.3009	41172	172	12.3009	33137	137	12.3009	25160	160	12.3009	17163	163	12.3009	9173	173	12.3009	3132	132
12.3021	49181	181	12.3025	41187	187	12.3025	33161	161	12.3025	25172	172	12.3025	17150	150	12.3025	9161	161	12.3025	3155	155
12.3037	49175	175	12.3041	41163	163	12.3041	33137	137	12.3041	25163	163	12.3041	17135	135	12.3041	9151	151	12.3041	3154	154
12.3054	49170	170	12.3058	41167	167	12.3058	33147	147	12.3058	25190	190	12.3058	17141	141	12.3058	9162	162	12.3058	3136	136
12.307	49189	189	12.3074	41141	141	12.3074	33176	176	12.3074	25181	181	12.3074	17147	147	12.3074	9166	166	12.3074	3143	143
12.3087	49147	147	12.3091	41168	168	12.3091	33168	168	12.3091	25162	162	12.3091	17149	149	12.3091	9128	128	12.3091	3144	144
12.3103	49178	178	12.3107	41142	142	12.3107	33152	152	12.3107	25171	171	12.3107	17138	138	12.3107	9149	149	12.3107	3134	134
12.312	49165	165	12.3124	41135	135	12.3124	33150	150	12.3124	25166	166	12.3124	17177	177	12.3124	9147	147	12.3124	3154	154
12.3136	49163	163	12.314	41177	177	12.314	33138	138	12.314	25171	171	12.314	17150	150	12.314	9103	103	12.314	3159	159
12.3152	49184	184	12.3156	41174	174	12.3156	33146	146	12.3156	25198	198	12.3156	17125	125	12.3156	9137	137	12.3156	3141	141
12.3169	49170	170	12.3173	41157	157	12.3173	33132	132	12.3173	25160	160	12.3173	17151	151	12.3173	9172	172	12.3173	3140	140
12.3185	49180	180	12.3189	41187	187	12.3189	33142	142	12.3189	25183	183	12.3189	17162	162	12.3189	9149	149	12.3189	3130	130
12.3202	49165	165	12.3206	41147	147	12.3206	33121	121	12.3206	25157	157	12.3206	17144	144	12.3206	9149	149	12.3206	3161	161
12.3218	49197	197	12.3222	41165	165	12.3222	33168	168	12.3222	25168	168	12.3222	17153	153	12.3222	9150	150	12.3222	3134	134
12.3234	49206	206	12.3238	41167	167	12.3238	33159	159	12.3238	25153	153	12.3238	17161	161	12.3238	9165	165	12.3238	3136	136
12.3251	49195	195	12.3255	41155	155	12.3255	33145	145	12.3255	25165	165	12.3255	17140	140	12.3255	9144	144	12.3255	3158	158
12.3267	49182	182	12.3271	41160	160	12.3271	33170	170	12.3271	25169	169	12.3271	17169	169	12.3271	9169	169	12.3271	3141	141
12.3284	49189	189	12.3288	41162	162	12.3288	33138	138	12.3288	25164	164	12.3288	17147	147	12.3288	9145	145	12.3288	3181	181
12.33	49175	175	12.3304	41153	153	12.3304	33147	147	12.3304	25166	166	12.3304	17153	153	12.3304	9157	157	12.3304	3156	156
12.3316	49190	190	12.332	41162	162	12.332	33129	129	12.332	25159	159	12.332	17155	155	12.332	9169	169	12.332	3153	153
12.3333	49187	187	12.3337	41169	169	12.3337	33144	144	12.3337	25165	165	12.3337	17141	141	12.3337	9123	123	12.3337	3160	160
12.3349	49200	200	12.3353	41163	163	12.3353	33163	163	12.3353	25165	165	12.3353	17143	143	12.3353	9151	151	12.3353	3128	128
12.3366	49199	199	12.337	41170	170	12.337	33154	154	12.337	25189	189	12.337	17148	148	12.337	9151	151	12.337	3139	139
12.3382	49181	181	12.3386	41159	159	12.3386	33139	139	12.3386	25170	170	12.3386	17138	138	12.3386	9143	143	12.3386	3158	158
12.3399	49171	171	12.3403	41155	155	12.3403	33167	167	12.3403	25163	163	12.3403	17138	138	12.3403	9141	141	12.3403	3129	129
12.3415	49186	186	12.3419	41141	141	12.3419	33156	156	12.3419	25181	181	12.3419	17149	149	12.3419	9133	133	12.3419	3154	154
12.3431	49188	188	12.3435	41154	154	12.3435	33134	134	12.3435	25172	172	12.3435	17141	141	12.3435	9156	156	12.3435	3159	159
12.3448	49186	186	12.3452	41153	153	12.3452	33166	166	12.3452	25158	158	12.3452	17152	152	12.3452	9154	154	12.3452	3126	126
12.3464	49185	185	12.3468	41139	139	12.3468	33144	144	12.3468	25150	150	12.3468	17138	138	12.3468	9151	151	12.3468	3160	160
12.3481	49189	189	12.3485	41171	171	12.3485	33140	140	12.3485	25172	172	12.3485	17164	164	12.3485	9123	123	12.3485	3117	117
12.3497	49185	185	12.3501	41146	146	12.3501	33146	146	12.3501	25165	165	12.3501	17168	168	12.3501	9159	159	12.3501	3136	136
12.3513	49190	190	12.3517	41146	146	12.3517	33130	130	12.3517	25171	171	12.3517	17154	154	12.3517	9156	156	12.3517	3133	133
12.353	49160	160	12.3534	41174	174	12.3534	33135	135	12.3534	25156	156	12.3534	17145	145	12.3534	9156	156	12.3534	3169	169
12.3546	49160	160	12.355	41176	176	12.355	33150	150	12.355	25161	161	12.355	17134	134	12.355	9151	151	12.355	3160	160
12.3563	49165	165	12.3567	41154	154	12.3567	33157	157	12.3567	25144	144	12.3567	17116	116	12.3567	9136	136	12.3567	3168	168
12.3579	49171	171	12.3583	41164	164	12.3583	33147	147	12.3583	25143	143	12.3583	17121	121	12.3583	9121	121	12.3583	3177	177
12.3595	49155	155	12.3599	41173	173	12.3599	33158	158	12.3599	25155	155	12.3599	17151	151	12.3599	9134	134	12.3599	3148	148
12.3612	49158	158	12.3616	41170	170	12.3616	33160	160	12.3616	25145	145	12.3616	17147	147	12.3616	9138	138	12.3616	3163	163
12.3628	49167	167	12.3632	41143	143	12.3632	33175	175	12.3632	25181	181	12.3632	17154	154	12.3632	9128	128	12.3632	3156	156
12.3645	49173	173	12.3649	41170	170	12.3649	33173	173	12.3649	25181	181	12.3649	17157	157	12.3649	9116	116	12.3649	3170	170
12.3661	49199	199	12.3665	41163	163	12.3665	33143	143	12.3665	25179	179	12.3665	17143	143	12.3665	9118	118	12.3665	3165	165
12.3678	49180	180	12.3682	41130	130	12.3682	33173	173	12.3682	25139	139	12.3682	17153	153	12.3682	9136	136	12.3682	3149	149
12.3694	49207	207	12.3698	41183	183	12.3698	33152	152	12.3698	25154	154	12.3698	17151	151	12.3698	9157	157	12.3698	3153	153
12.371	49161	161	12.3714	41165	165	12.3714	33136	136	12.3714	25182	182	12.3714	17149	149	12.3714	9147	147	12.3714	3164	164
12.3727	49187	187	12.3731	41182	182	12.3731	33156	156	12.3731	25169	169	12.3731	17152	152	12.3731	9154	154	12.3731	3131	131
12.3743	49185	185	12.3747	41172	172	12.3747	33145	145	12.3747	25166	166	12.3747	17150	150	12.3747	9132	132	12.3747	3126	126
12.376	49190	190	12.3764	41188	188	12.3764	33177	177	12.3764	25183	183	12.3764	17128	128	12.3764	9158	158	12.3764	3155	155
12.3776	49177	177	12.378	41155	155	12.378	33152	152	12.378	25195	195	12.378	17138	138	12.378	9142	142	12.378	3138	138
12.3792	49191	191	12.3796	41143	143	12.3796	33156	156	12.3796	25173	173	12.3796	17155	155	12.3796	9136	136	12.3796	3178	178
12.3809	49154	154	12.3813	41159	159	12.3813	33142	142	12.3813	25162	162	12.3813	17144	144	12.3813	9151	151	12.3813	3137	137
12.3825	49172	172	12.3829	41169	169	12.3829	33159	159	12.3829	25166	166	12.3829	17139	139	12.3829	9154	154	12.3829	3164	164
12.3842	49197	197	12.3846	41180	180	12.3846	33149	149	12.3846	25180	180	12.3846	17151	151	12.3846	9150	150	12.3846	3161	161
12.3858	49186	186	12.3862	41159	159	12.3862	33156	156	12.3862	25182	182	12.3862	17136	136	12.3862	9148	148	12.3862	3144	144
12.3874	49185	185	12.3878	41173	173	12.3878	33138	138	12.3878	25187	187	12.3878	17157	157	12.3878	9141	141	12.3878	3145	145
12.3891	49174	174	12.3895	41148	148	12.3895	33165	165	12.3895	25164	164	12.3895	17158	158	12.3895	9119	119	12.3895	3117	117
12.3907	49180	180	12.3911	41157	157	12.3911	33133	133	12.3911	25158	158	12.3911	17149	149	12.3911	9161	161	12.3911	3168	168
12.3924	49169	169	12.3928	41157	157	12.3928	33135	135	12.3928	25157	157	12.3928	17154	154	12.3928	9135	135	12.3928	3151	151
12.394	49176	176	12.3944	41145	145	12.3944	33144	144	12.3944	25142	142	12.3944	17138	138	12.3944	9141	141	12.3944	3141	141
12.3957	49203	203	12.3961	41167	167	12.3961	33148	148	12.3961	25161	161	12.3961	17169	169	12.3961	9164	164	12.3961	3154	154
12.3973	49172	172	12.3977	41172	172	12.3977	33176	176	12.3977	25166	166	12.3977	17139	139	12.3977	9170	170	12.3977	3149	149
12.3989	49185	185	12.3993	41163	163	12.3993	33146	146	12.3993	25155	155	12.3993	17158	158	12.3993	9155	155	12.3993	3157	157
12.4006	49178	178	12.401	41148	148	12.401	33146	146	12.401	25155	155	12.401	17159	159	12.401	9154	154	12.401	3170	170
12.4022	49204	204	12.4026	41178	178	12.4026	33161	161	12.4026	25157	157	12.4026	17146	146	12.4026	9158	158	12.4026	3165	165
12.4039	49158	158	12.4043	41193	193	12.4043	33143	143	12.4043	25170	170	12.4043	17156	156	12.4043	9142	142	12.4043	3143	143
12.4055	49178	178	12.4059	41163	163	12.4059	33132	132	12.4059	25165	165	12.4059	17153	153	12.4059	9162	162	12.4059	3142	142
12.4071	49186	186	12.4075	41167	167	12.4075	33160	160	12.4075	25170	170	12.4075	17132	132	12.4075	9126	126	12.4075	3179	179
12.4088	49200	200	12.4092	41173	173	12.4092	33163	163	12.4092	25161	161	12.4092	17148	148	12.4092	9178	178	12.4092	3151	151
12.4104	49151	151	12.4108	41176	176	12.4108	33176	176	12.4108	25172	172	12.4108	17161	161	12.4108	9152	152	12.4108	3158	158
12.4121	49185	185	12.4125	41163	163	12.4125	33169	169	12.4125	25155	155	12.4125	17120	120	12.4125	9159	159	12.4125	3151	151
12.4137	49177	177	12.4141	41181	181	12.4141	33124	124	12.4141	25188	188	12.4141	17154	154	12.4141	9138	138	12.4141	3141	141
12.4154	49180	180	12.4158	41176	176	12.4158	33130	130	12.4158	25164	164	12.4158	17140	140	12.4158	9140	140	12.4158	3155	155
12.417	49199	199	12.4174	41192	192	12.4174	33164	164	12.4174	25179	179	12.4174	17156	156	12.4174	9143	143	12.4174	3143	143
12.4186	49198	198	12.419	41154	154	12.419	33155	155	12.419	25177	177	12.419	17143	143	12.419	9142	142	12.419	3146	146
12.4203	49181	181	12.4207	41165	165	12.4207	33139	139	12.4207	25164	164	12.4207	17158	158	12.4207	9145	145	12.4207	3183	183
12.4219	49191	191	12.4223	41174	174	12.4223	33160	160	12.4223	25169	169	12.4223	17143	143	12.4223	9169	169	12.4223	3147	147
12.4236	49202	202	12.424	41149	149	12.424	33149	149	12.424	25183	183	12.424	17139	139	12.424	9151	151	12.424	3151	151
12.4252	49160	160	12.4256	41157	157	12.4256	33144	144	12.4256	25172	172	12.4256	17153	153	12.4256	9156	156	12.4256	3140	140
12.4268	49178	178	12.4272	41170	170	12.4272	33158	158	12.4272	25159	159	12.4272	17158	158	12.4272	9151	151	12.4272	3151	151
12.4285	49155	155	12.4289	41175	175	12.4289	33162	162	12.4289	25172	172	12.4289	17193	193	12.4289	9146	146	12.4289	3172	172
12.4301	49170	170	12.4305	41174	174	12.4305	33149	149	12.4305	25165	165	12.4305	17161	161	12.4305	9151	151	12.4305	3139	139
12.4318	49169	169	12.4322	41162	162	12.4322	33186	186	12.4322	25189	189	12.4322	17138	138	12.4322	9155	155	12.4322	3164	164
12.4334	49195	195	12.4338	41148	148	12.4338	33149	149	12.4338	25197	197	12.4338	17143	143	12.4338	9144	144	12.4338	3144	144
12.435	49170	170	12.4354	41159	159	12.4354	33149	149	12.4354	25150	150	12.4354	17140	140	12.4354	9153	153	12.4354	3123	123
12.4367	49178	178	12.4371	41143	143	12.4371	33156	156	12.4371	25186	186	12.4371	17144	144	12.4371	9139	139	12.4371	3136	136
12.4383	49177	177	12.4387	41152	152	12.4387	33124	124	12.4387	25180	180	12.4387	17150	150	12.4387	9121	121	12.4387	3168	168
12.44	49188	188	12.4404	41161	161	12.4404	33141	141	12.4404	25178	178	12.4404	17159	159	12.4404	9148	148	12.4404	3134	134
12.4416	49169	169	12.442	41169	169	12.442	33171	171	12.442	25150	150	12.442	17146	146	12.442	9138	138	12.442	3138	138
12.4433	49169	169	12.4437	41199	199	12.4437	33149	149	12.4437	25158	158	12.4437	17150	150	12.4437	9162	162	12.4437	3160	160
12.4449	49201	201	12.4453	41185	185	12.4453	33141	141	12.4453	25157	157	12.4453	17152	152	12.4453	9151	151	12.4453	3163	163
12.4465	49163	163	12.4469	41149	149	12.4469	33158	158	12.4469	25150	150	12.4469	17161	161	12.4469	9135	135	12.4469	3153	153
12.4482	49174	174	12.4486	41166	166	12.4486	33171	171	12.4486	25161	161	12.4486	17139	139	12.4486	9162	162	12.4486	3129	129
12.4498	49184	184	12.4502	41162	162	12.4502	33126	126	12.4502	25144	144	12.4502	17139	139	12.4502	9151	151	12.4502	3128	128
12.4515	49196	196	12.4519	41156	156	12.4519	33117	117	12.4519	25174	174	12.4519	17175	175	12.4519	9132	132	12.4519	3149	149
12.4531	49187	187	12.4535	41167	167	12.4535	33129	129	12.4535	25175	175	12.4535	17146	146	12.4535	9170	170	12.4535	3149	149
12.4547	49186	186	12.4551	41160	160	12.4551	33132	132	12.4551	25172	172	12.4551	17137	137	12.4551	9161	161	12.4551	3138	138
12.4564	49162	162	12.4568	41167	167	12.4568	33150	150	12.4568	25164	164	12.4568	17161	161	12.4568	9143	143	12.4568	3140	140
12.458	49166	166	12.4584	41157	157	12.4584	33154	154	12.4584	25178	178	12.4584	17150	150	12.4584	9158	158	12.4584	3137	137
12.4597	49160	160	12.4601	41148	148	12.4601	33173	173	12.4601	25142	142	12.4601	17131	131	12.4601	9141	141	12.4601	3133	133
12.4613	49173	173	12.4617	41169	169	12.4617	33146	146	12.4617	25145	145	12.4617	17150	150	12.4617	9143	143	12.4617	3135	135
12.4629	49151	151	12.4633	41178	178	12.4633	33150	150	12.4633	25155	155	12.4633	17145	145	12.4633	9154	154	12.4633	3161	161
12.4646	49175	175	12.465	41174	174	12.465	33134	134	12.465	25164	164	12.465	17152	152	12.465	9144	144	12.465	3155	155
12.4662	49169	169	12.4666	41156	156	12.4666	33156	156	12.4666	25170	170	12.4666	17141	141	12.4666	9130	130	12.4666	3108	108
12.4679	49145	145	12.4683	41148	148	12.4683	33136	136	12.4683	25163	163	12.4683	17137	137	12.4683	9164	164	12.4683	3155	155
12.4695	49170	170	12.4699	41168	168	12.4699	33150	150	12.4699	25157	157	12.4699	17147	147	12.4699	9142	142	12.4699	3153	153
12.4712	49196	196	12.4716	41160	160	12.4716	33154	154	12.4716	25167	167	12.4716	17136	136	12.4716	9150	150	12.4716	3149	149
12.4728	49196	196	12.4732	41142	142	12.4732	33152	152	12.4732	25146	146	12.4732	17133	133	12.4732	9176	176	12.4732	3162	162
12.4744	49170	170	12.4748	41177	177	12.4748	33154	154	12.4748	25168	168	12.4748	17155	155	12.4748	9127	127	12.4748	3132	132
12.4761	49167	167	12.4765	41169	169	12.4765	33158	158	12.4765	25168	168	12.4765	17147	147	12.4765	9142	142	12.4765	3128	128
12.4777	49187	187	12.4781	41150	150	12.4781	33169	169	12.4781	25149	149	12.4781	17153	153	12.4781	9153	153	12.4781	3139	139
12.4794	49187	187	12.4798	41146	146	12.4798	33133	133	12.4798	25150	150	12.4798	17134	134	12.4798	9148	148	12.4798	3124	124
12.481	49177	177	12.4814	41201	201	12.4814	33167	167	12.4814	25161	161	12.4814	17135	135	12.4814	9163	163	12.4814	3134	134
12.4826	49155	155	12.483	41170	170	12.483	33165	165	12.483	25152	152	12.483	17157	157	12.483	9141	141	12.483	3136	136
12.4843	49178	178	12.4847	41157	157	12.4847	33154	154	12.4847	25178	178	12.4847	17151	151	12.4847	9143	143	12.4847	3147	147
12.4859	49197	197	12.4863	41177	177	12.4863	33134	134	12.4863	25195	195	12.4863	17150	150	12.4863	9146	146	12.4863	3145	145
12.4876	49176	176	12.488	41163	163	12.488	33134	134	12.488	25137	137	12.488	17145	145	12.488	9140	140	12.488	3143	143
12.4892	49167	167	12.4896	41173	173	12.4896	33148	148	12.4896	25184	184	12.4896	17168	168	12.4896	9145	145	12.4896	3145	145
12.4909	49187	187	12.4913	41168	168	12.4913	33152	152	12.4913	25162	162	12.4913	17152	152	12.4913	9133	133	12.4913	3133	133
12.4925	49188	188	12.4929	41165	165	12.4929	33130	130	12.4929	25172	172	12.4929	17139	139	12.4929	9142	142	12.4929	3135	135
12.4941	49174	174	12.4945	41164	164	12.4945	33155	155	12.4945	25152	152	12.4945	17160	160	12.4945	9138	138	12.4945	3128	128
12.4958	49170	170	12.4962	41162	162	12.4962	33144	144	12.4962	25170	170	12.4962	17171	171	12.4962	9141	141	12.4962	3148	148
12.4974	49195	195	12.4978	41166	166	12.4978	33140	140	12.4978	25156	156	12.4978	17158	158	12.4978	9151	151	12.4978	3149	149
12.4991	49188	188	12.4995	41172	172	12.4995	33140	140	12.4995	25159	159	12.4995	17125	125	12.4995	9154	154	12.4995	3125	125
12.5007	49182	182	12.5011	41188	188	12.5011	33147	147	12.5011	25150	150	12.5011	17164	164	12.5011	9178	178	12.5011	3139	139
12.5023	49182	182	12.5027	41157	157	12.5027	33144	144	12.5027	25174	174	12.5027	17155	155	12.5027	9165	165	12.5027	3152	152
12.504	49190	190	12.5044	41159	159	12.5044	33168	168	12.5044	25169	169	12.5044	17152	152	12.5044	9128	128	12.5044	3142	142
12.5056	49188	188	12.506	41157	157	12.506	33152	152	12.506	25176	176	12.506	17139	139	12.506	9129	129	12.506	3128	128
12.5073	49166	166	12.5077	41160	160	12.5077	33162	162	12.5077	25118	118	12.5077	17112	112	12.5077	9162	162	12.5077	3159	159
12.5089	49180	180	12.5093	41159	159	12.5093	33149	149	12.5093	25168	168	12.5093	17145	145	12.5093	9147	147	12.5093	3130	130
12.5105	49149	149	12.5109	41153	153	12.5109	33181	181	12.5109	25177	177	12.5109	17159	159	12.5109	9150	150	12.5109	3145	145
12.5122	49169	169	12.5126	41159	159	12.5126	33132	132	12.5126	25173	173	12.5126	17125	125	12.5126	9156	156	12.5126	3145	145
12.5138	49196	196	12.5142	41185	185	12.5142	33161	161	12.5142	25153	153	12.5142	17154	154	12.5142	9166	166	12.5142	3146	146
12.5155	49202	202	12.5159	41168	168	12.5159	33159	159	12.5159	25157	157	12.5159	17145	145	12.5159	9171	171	12.5159	3182	182
12.5171	49176	176	12.5175	41147	147	12.5175	33160	160	12.5175	25162	162	12.5175	17157	157	12.5175	9137	137	12.5175	3143	143
12.5188	49186	186	12.5192	41171	171	12.5192	33189	189	12.5192	25175	175	12.5192	17141	141	12.5192	9126	126	12.5192	3121	121
12.5204	49171	171	12.5208	41148	148	12.5208	33130	130	12.5208	25155	155	12.5208	17140	140	12.5208	9141	141	12.5208	3150	150
12.522	49184	184	12.5224	41164	164	12.5224	33142	142	12.5224	25174	174	12.5224	17131	131	12.5224	9130	130	12.5224	3136	136
12.5237	49177	177	12.5241	41141	141	12.5241	33156	156	12.5241	25185	185	12.5241	17119	119	12.5241	9145	145	12.5241	3151	151
12.5253	49185	185	12.5257	41142	142	12.5257	33136	136	12.5257	25182	182	12.5257	17133	133	12.5257	9138	138	12.5257	3158	158
12.527	49205	205	12.5274	41162	162	12.5274	33132	132	12.5274	25136	136	12.5274	17152	152	12.5274	9150	150	12.5274	3125	125
12.5286	49162	162	12.529	41189	189	12.529	33149	149	12.529	25152	152	12.529	17129	129	12.529	9151	151	12.529	3144	144
12.5302	49173	173	12.5306	41170	170	12.5306	33147	147	12.5306	25166	166	12.5306	17158	158	12.5306	9159	159	12.5306	3151	151
12.5319	49184	184	12.5323	41144	144	12.5323	33160	160	12.5323	25149	149	12.5323	17140	140	12.5323	9147	147	12.5323	3141	141
12.5335	49151	151	12.5339	41147	147	12.5339	33134	134	12.5339	25162	162	12.5339	17131	131	12.5339	9154	154	12.5339	3152	152
12.5352	49172	172	12.5356	41168	168	12.5356	33129	129	12.5356	25193	193	12.5356	17156	156	12.5356	9128	128	12.5356	3161	161
12.5368	49179	179	12.5372	41166	166	12.5372	33134	134	12.5372	25193	193	12.5372	17118	118	12.5372	9160	160	12.5372	3139	139
12.5384	49188	188	12.5388	41160	160	12.5388	33131	131	12.5388	25160	160	12.5388	17132	132	12.5388	9144	144	12.5388	3149	149
12.5401	49212	212	12.5405	41187	187	12.5405	33159	159	12.5405	25155	155	12.5405	17131	131	12.5405	9157	157	12.5405	3119	119
12.5417	49174	174	12.5421	41151	151	12.5421	33152	152	12.5421	25162	162	12.5421	17150	150	12.5421	9157	157	12.5421	3134	134
12.5434	49180	180	12.5438	41173	173	12.5438	33146	146	12.5438	25156	156	12.5438	17158	158	12.5438	9136	136	12.5438	3147	147
12.545	49162	162	12.5454	41155	155	12.5454	33138	138	12.5454	25168	168	12.5454	17156	156	12.5454	9134	134	12.5454	3158	158
12.5467	49166	166	12.5471	41158	158	12.5471	33136	136	12.5471	25161	161	12.5471	17131	131	12.5471	9159	159	12.5471	3140	140
12.5483	49185	185	12.5487	41170	170	12.5487	33141	141	12.5487	25146	146	12.5487	17166	166	12.5487	9177	177	12.5487	3145	145
12.5499	49159	159	12.5503	41172	172	12.5503	33154	154	12.5503	25151	151	12.5503	17127	127	12.5503	9190	190	12.5503	3135	135
12.5516	49159	159	12.552	41165	165	12.552	33143	143	12.552	25156	156	12.552	17133	133	12.552	9162	162	12.552	3139	139
12.5532	49189	189	12.5536	41133	133	12.5536	33173	173	12.5536	25141	141	12.5536	17129	129	12.5536	9158	158	12.5536	3157	157
12.5549	49180	180	12.5553	41166	166	12.5553	33140	140	12.5553	25171	171	12.5553	17135	135	12.5553	9153	153	12.5553	3146	146
12.5565	49181	181	12.5569	41163	163	12.5569	33155	155	12.5569	25166	166	12.5569	17138	138	12.5569	9146	146	12.5569	3149	149
12.5581	49151	151	12.5585	41162	162	12.5585	33159	159	12.5585	25163	163	12.5585	17142	142	12.5585	9149	149	12.5585	3135	135
12.5598	49191	191	12.5602	41148	148	12.5602	33144	144	12.5602	25174	174	12.5602	17143	143	12.5602	9157	157	12.5602	3116	116
12.5614	49183	183	12.5618	41163	163	12.5618	33120	120	12.5618	25167	167	12.5618	17141	141	12.5618	9151	151	12.5618	3151	151
12.5631	49161	161	12.5635	41178	178	12.5635	33124	124	12.5635	25172	172	12.5635	17154	154	12.5635	9156	156	12.5635	3140	140
12.5647	49177	177	12.5651	41157	157	12.5651	33164	164	12.5651	25166	166	12.5651	17169	169	12.5651	9129	129	12.5651	3147	147
12.5663	49167	167	12.5667	41161	161	12.5667	33153	153	12.5667	25140	140	12.5667	17137	137	12.5667	9159	159	12.5667	3185	185
12.568	49183	183	12.5684	41155	155	12.5684	33150	150	12.5684	25175	175	12.5684	17153	153	12.5684	9146	146	12.5684	3166	166
12.5696	49158	158	12.57	41155	155	12.57	33156	156	12.57	25136	136	12.57	17126	126	12.57	9140	140	12.57	3155	155
12.5713	49181	181	12.5717	41141	141	12.5717	33177	177	12.5717	25162	162	12.5717	17128	128	12.5717	9145	145	12.5717	3145	145
12.5729	49190	190	12.5733	41172	172	12.5733	33155	155	12.5733	25172	172	12.5733	17159	159	12.5733	9156	156	12.5733	3153	153
12.5746	49167	167	12.575	41156	156	12.575	33128	128	12.575	25168	168	12.575	17158	158	12.575	9127	127	12.575	3145	145
12.5762	49189	189	12.5766	41148	148	12.5766	33145	145	12.5766	25160	160	12.5766	17153	153	12.5766	9136	136	12.5766	3169	169
12.5778	49189	189	12.5782	41166	166	12.5782	33141	141	12.5782	25182	182	12.5782	17142	142	12.5782	9158	158	12.5782	3150	150
12.5795	49175	175	12.5799	41165	165	12.5799	33157	157	12.5799	25180	180	12.5799	17137	137	12.5799	9156	156	12.5799	3163	163
12.5811	49180	180	12.5815	41139	139	12.5815	33139	139	12.5815	25174	174	12.5815	17137	137	12.5815	9147	147	12.5815	3150	150
12.5828	49160	160	12.5832	41147	147	12.5832	33139	139	12.5832	25164	164	12.5832	17148	148	12.5832	9138	138	12.5832	3128	128
12.5844	49192	192	12.5848	41156	156	12.5848	33163	163	12.5848	25167	167	12.5848	17142	142	12.5848	9136	136	12.5848	3179	179
12.586	49171	171	12.5864	41162	162	12.5864	33152	152	12.5864	25172	172	12.5864	17143	143	12.5864	9166	166	12.5864	3149	149
12.5877	49177	177	12.5881	41180	180	12.5881	33122	122	12.5881	25158	158	12.5881	17147	147	12.5881	9157	157	12.5881	3137	137
12.5893	49154	154	12.5897	41162	162	12.5897	33161	161	12.5897	25166	166	12.5897	17144	144	12.5897	9139	139	12.5897	3168	168
12.591	49172	172	12.5914	41166	166	12.5914	33158	158	12.5914	25163	163	12.5914	17145	145	12.5914	9167	167	12.5914	3140	140
12.5926	49172	172	12.593	41147	147	12.593	33159	159	12.593	25158	158	12.593	17147	147	12.593	9122	122	12.593	3166	166
12.5943	49165	165	12.5947	41146	146	12.5947	33149	149	12.5947	25172	172	12.5947	17162	162	12.5947	9141	141	12.5947	3147	147
12.5959	49167	167	12.5963	41122	122	12.5963	33134	134	12.5963	25157	157	12.5963	17173	173	12.5963	9141	141	12.5963	3127	127
12.5975	49181	181	12.5979	41174	174	12.5979	33149	149	12.5979	25156	156	12.5979	17167	167	12.5979	9144	144	12.5979	3131	131
12.5992	49176	176	12.5996	41138	138	12.5996	33145	145	12.5996	25153	153	12.5996	17155	155	12.5996	9136	136	12.5996	3165	165
12.6008	49162	162	12.6012	41150	150	12.6012	33146	146	12.6012	25160	160	12.6012	17124	124	12.6012	9131	131	12.6012	3128	128
12.6025	49169	169	12.6029	41194	194	12.6029	33141	141	12.6029	25143	143	12.6029	17136	136	12.6029	9133	133	12.6029	3118	118
12.6041	49188	188	12.6045	41188	188	12.6045	33135	135	12.6045	25156	156	12.6045	17120	120	12.6045	9146	146	12.6045	3133	133
12.6057	49201	201	12.6061	41165	165	12.6061	33149	149	12.6061	25153	153	12.6061	17148	148	12.6061	9137	137	12.6061	3121	121
12.6074	49196	196	12.6078	41157	157	12.6078	33137	137	12.6078	25145	145	12.6078	17134	134	12.6078	9151	151	12.6078	3146	146
12.609	49194	194	12.6094	41132	132	12.6094	33160	160	12.6094	25146	146	12.6094	17145	145	12.6094	9151	151	12.6094	3140	140
12.6107	49206	206	12.6111	41185	185	12.6111	33156	156	12.6111	25154	154	12.6111	17143	143	12.6111	9171	171	12.6111	3126	126
12.6123	49185	185	12.6127	41186	186	12.6127	33157	157	12.6127	25175	175	12.6127	17141	141	12.6127	9154	154	12.6127	3155	155
12.6139	49187	187	12.6143	41177	177	12.6143	33143	143	12.6143	25150	150	12.6143	17169	169	12.6143	9138	138	12.6143	3148	148
12.6156	49161	161	12.616	41152	152	12.616	33133	133	12.616	25172	172	12.616	17164	164	12.616	9130	130	12.616	3155	155
12.6172	49171	171	12.6176	41149	149	12.6176	33131	131	12.6176	25159	159	12.6176	17150	150	12.6176	9155	155	12.6176	3116	116
12.6189	49195	195	12.6193	41150	150	12.6193	33145	145	12.6193	25157	157	12.6193	17190	190	12.6193	9135	135	12.6193	3144	144
12.6205	49192	192	12.6209	41169	169	12.6209	33167	167	12.6209	25162	162	12.6209	17155	155	12.6209	9156	156	12.6209	3173	173
12.6222	49180	180	12.6226	41156	156	12.6226	33162	162	12.6226	25167	167	12.6226	17176	176	12.6226	9147	147	12.6226	3137	137
12.6238	49166	166	12.6242	41167	167	12.6242	33141	141	12.6242	25174	174	12.6242	17162	162	12.6242	9146	146	12.6242	3138	138
12.6254	49154	154	12.6258	41137	137	12.6258	33147	147	12.6258	25143	143	12.6258	17137	137	12.6258	9139	139	12.6258	3151	151
12.6271	49175	175	12.6275	41163	163	12.6275	33145	145	12.6275	25175	175	12.6275	17136	136	12.6275	9125	125	12.6275	3140	140
12.6287	49168	168	12.6291	41138	138	12.6291	33151	151	12.6291	25141	141	12.6291	17128	128	12.6291	9143	143	12.6291	3150	150
12.6304	49191	191	12.6308	41171	171	12.6308	33153	153	12.6308	25170	170	12.6308	17149	149	12.6308	9151	151	12.6308	3162	162
12.632	49156	156	12.6324	41159	159	12.6324	33126	126	12.6324	25168	168	12.6324	17153	153	12.6324	9145	145	12.6324	3150	150
12.6336	49179	179	12.634	41165	165	12.634	33158	158	12.634	25152	152	12.634	17152	152	12.634	9132	132	12.634	3148	148
12.6353	49168	168	12.6357	41141	141	12.6357	33161	161	12.6357	25175	175	12.6357	17131	131	12.6357	9143	143	12.6357	3150	150
12.6369	49171	171	12.6373	41155	155	12.6373	33164	164	12.6373	25169	169	12.6373	17167	167	12.6373	9159	159	12.6373	3123	123
12.6386	49178	178	12.639	41151	151	12.639	33135	135	12.639	25165	165	12.639	17118	118	12.639	9157	157	12.639	3158	158
12.6402	49177	177	12.6406	41141	141	12.6406	33152	152	12.6406	25154	154	12.6406	17139	139	12.6406	9149	149	12.6406	3162	162
12.6418	49178	178	12.6422	41174	174	12.6422	33142	142	12.6422	25141	141	12.6422	17130	130	12.6422	9137	137	12.6422	3149	149
12.6435	49173	173	12.6439	41168	168	12.6439	33144	144	12.6439	25166	166	12.6439	17148	148	12.6439	9139	139	12.6439	3152	152
12.6451	49188	188	12.6455	41190	190	12.6455	33148	148	12.6455	25142	142	12.6455	17159	159	12.6455	9155	155	12.6455	3129	129
12.6468	49198	198	12.6472	41199	199	12.6472	33152	152	12.6472	25173	173	12.6472	17157	157	12.6472	9135	135	12.6472	3149	149
12.6484	49160	160	12.6488	41147	147	12.6488	33152	152	12.6488	25151	151	12.6488	17148	148	12.6488	9166	166	12.6488	3151	151
12.6501	49145	145	12.6505	41174	174	12.6505	33141	141	12.6505	25158	158	12.6505	17140	140	12.6505	9133	133	12.6505	3130	130
12.6517	49170	170	12.6521	41146	146	12.6521	33137	137	12.6521	25156	156	12.6521	17148	148	12.6521	9157	157	12.6521	3128	128
12.6533	49177	177	12.6537	41172	172	12.6537	33156	156	12.6537	25170	170	12.6537	17143	143	12.6537	9165	165	12.6537	3124	124
12.655	49168	168	12.6554	41141	141	12.6554	33147	147	12.6554	25200	200	12.6554	17145	145	12.6554	9145	145	12.6554	3158	158
12.6566	49184	184	12.657	41169	169	12.657	33154	154	12.657	25168	168	12.657	17136	136	12.657	9146	146	12.657	3142	142
12.6583	49171	171	12.6587	41164	164	12.6587	33141	141	12.6587	25134	134	12.6587	17131	131	12.6587	9127	127	12.6587	3120	120
12.6599	49185	185	12.6603	41172	172	12.6603	33122	122	12.6603	25150	150	12.6603	17140	140	12.6603	9151	151	12.6603	3158	158
12.6615	49156	156	12.6619	41172	172	12.6619	33135	135	12.6619	25157	157	12.6619	17137	137	12.6619	9135	135	12.6619	3132	132
12.6632	49176	176	12.6636	41167	167	12.6636	33157	157	12.6636	25145	145	12.6636	17150	150	12.6636	9144	144	12.6636	3150	150
12.6648	49161	161	12.6652	41150	150	12.6652	33144	144	12.6652	25151	151	12.6652	17145	145	12.6652	9175	175	12.6652	3123	123
12.6665	49161	161	12.6669	41166	166	12.6669	33185	185	12.6669	25166	166	12.6669	17119	119	12.6669	9151	151	12.6669	3141	141
12.6681	49170	170	12.6685	41158	158	12.6685	33149	149	12.6685	25157	157	12.6685	17159	159	12.6685	9127	127	12.6685	3159	159
12.6698	49164	164	12.6702	41153	153	12.6702	33153	153	12.6702	25151	151	12.6702	17131	131	12.6702	9164	164	12.6702	3149	149
12.6714	49171	171	12.6718	41139	139	12.6718	33137	137	12.6718	25153	153	12.6718	17136	136	12.6718	9131	131	12.6718	3150	150
12.673	49186	186	12.6734	41153	153	12.6734	33142	142	12.6734	25162	162	12.6734	17140	140	12.6734	9161	161	12.6734	3124	124
12.6747	49172	172	12.6751	41154	154	12.6751	33169	169	12.6751	25151	151	12.6751	17138	138	12.6751	9129	129	12.6751	3164	164
12.6763	49142	142	12.6767	41172	172	12.6767	33157	157	12.6767	25141	141	12.6767	17159	159	12.6767	9128	128	12.6767	3140	140
12.678	49157	157	12.6784	41151	151	12.6784	33143	143	12.6784	25155	155	12.6784	17145	145	12.6784	9125	125	12.6784	3162	162
12.6796	49172	172	12.68	41176	176	12.68	33159	159	12.68	25150	150	12.68	17139	139	12.68	9146	146	12.68	3143	143
12.6812	49171	171	12.6816	41144	144	12.6816	33152	152	12.6816	25164	164	12.6816	17135	135	12.6816	9150	150	12.6816	3140	140
12.6829	49188	188	12.6833	41169	169	12.6833	33143	143	12.6833	25182	182	12.6833	17148	148	12.6833	9149	149	12.6833	3134	134
12.6845	49164	164	12.6849	41188	188	12.6849	33146	146	12.6849	25157	157	12.6849	17165	165	12.6849	9146	146	12.6849	3118	118
12.6862	49170	170	12.6866	41158	158	12.6866	33140	140	12.6866	25155	155	12.6866	17146	146	12.6866	9146	146	12.6866	3166	166
12.6878	49174	174	12.6882	41162	162	12.6882	33161	161	12.6882	25163	163	12.6882	17153	153	12.6882	9133	133	12.6882	3121	121
12.6894	49175	175	12.6898	41163	163	12.6898	33136	136	12.6898	25173	173	12.6898	17156	156	12.6898	9141	141	12.6898	3158	158
12.6911	49168	168	12.6915	41157	157	12.6915	33155	155	12.6915	25134	134	12.6915	17133	133	12.6915	9131	131	12.6915	3149	149
12.6927	49172	172	12.6931	41176	176	12.6931	33138	138	12.6931	25169	169	12.6931	17144	144	12.6931	9135	135	12.6931	3160	160
12.6944	49195	195	12.6948	41177	177	12.6948	33145	145	12.6948	25164	164	12.6948	17145	145	12.6948	9163	163	12.6948	3147	147
12.696	49174	174	12.6964	41152	152	12.6964	33129	129	12.6964	25147	147	12.6964	17136	136	12.6964	9129	129	12.6964	3128	128
12.6977	49184	184	12.6981	41138	138	12.6981	33158	158	12.6981	25172	172	12.6981	17118	118	12.6981	9137	137	12.6981	3143	143
12.6993	49195	195	12.6997	41154	154	12.6997	33147	147	12.6997	25157	157	12.6997	17135	135	12.6997	9154	154	12.6997	3154	154
12.7009	49174	174	12.7013	41159	159	12.7013	33133	133	12.7013	25148	148	12.7013	17142	142	12.7013	9147	147	12.7013	3123	123
12.7026	49183	183	12.703	41138	138	12.703	33155	155	12.703	25175	175	12.703	17148	148	12.703	9135	135	12.703	3139	139
12.7042	49195	195	12.7046	41154	154	12.7046	33154	154	12.7046	25148	148	12.7046	17146	146	12.7046	9137	137	12.7046	3132	132
12.7059	49176	176	12.7063	41177	177	12.7063	33170	170	12.7063	25159	159	12.7063	17144	144	12.7063	9122	122	12.7063	3130	130
12.7075	49162	162	12.7079	41161	161	12.7079	33140	140	12.7079	25148	148	12.7079	17155	155	12.7079	9139	139	12.7079	3119	119
12.7091	49164	164	12.7095	41145	145	12.7095	33126	126	12.7095	25148	148	12.7095	17144	144	12.7095	9145	145	12.7095	3142	142
12.7108	49175	175	12.7112	41152	152	12.7112	33156	156	12.7112	25144	144	12.7112	17139	139	12.7112	9125	125	12.7112	3154	154
12.7124	49172	172	12.7128	41155	155	12.7128	33135	135	12.7128	25164	164	12.7128	17148	148	12.7128	9116	116	12.7128	3149	149
12.7141	49165	165	12.7145	41170	170	12.7145	33115	115	12.7145	25161	161	12.7145	17116	116	12.7145	9144	144	12.7145	3131	131
12.7157	49173	173	12.7161	41145	145	12.7161	33139	139	12.7161	25163	163	12.7161	17141	141	12.7161	9141	141	12.7161	3143	143
12.7173	49168	168	12.7177	41185	185	12.7177	33139	139	12.7177	25175	175	12.7177	17144	144	12.7177	9132	132	12.7177	3135	135
12.719	49162	162	12.7194	41161	161	12.7194	33154	154	12.7194	25164	164	12.7194	17133	133	12.7194	9132	132	12.7194	3161	161
12.7206	49182	182	12.721	41175	175	12.721	33157	157	12.721	25150	150	12.721	17157	157	12.721	9137	137	12.721	3145	145
12.7223	49162	162	12.7227	41156	156	12.7227	33141	141	12.7227	25155	155	12.7227	17153	153	12.7227	9148	148	12.7227	3159	159
12.7239	49160	160	12.7243	41157	157	12.7243	33128	128	12.7243	25170	170	12.7243	17136	136	12.7243	9138	138	12.7243	3171	171
12.7256	49172	172	12.726	41155	155	12.726	33160	160	12.726	25139	139	12.726	17146	146	12.726	9135	135	12.726	3150	150
12.7272	49174	174	12.7276	41174	174	12.7276	33145	145	12.7276	25168	168	12.7276	17153	153	12.7276	9146	146	12.7276	3145	145
12.7288	49181	181	12.7292	41162	162	12.7292	33141	141	12.7292	25150	150	12.7292	17123	123	12.7292	9121	121	12.7292	3151	151
12.7305	49169	169	12.7309	41146	146	12.7309	33158	158	12.7309	25167	167	12.7309	17126	126	12.7309	9141	141	12.7309	3152	152
12.7321	49202	202	12.7325	41142	142	12.7325	33157	157	12.7325	25157	157	12.7325	17150	150	12.7325	9162	162	12.7325	3150	150
12.7338	49172	172	12.7342	41161	161	12.7342	33144	144	12.7342	25162	162	12.7342	17148	148	12.7342	9123	123	12.7342	3165	165
12.7354	49167	167	12.7358	41153	153	12.7358	33128	128	12.7358	25154	154	12.7358	17156	156	12.7358	9150	150	12.7358	3147	147
12.737	49160	160	12.7374	41138	138	12.7374	33137	137	12.7374	25162	162	12.7374	17132	132	12.7374	9147	147	12.7374	3143	143
12.7387	49165	165	12.7391	41168	168	12.7391	33110	110	12.7391	25168	168	12.7391	17154	154	12.7391	9126	126	12.7391	3156	156
12.7403	49150	150	12.7407	41173	173	12.7407	33131	131	12.7407	25163	163	12.7407	17134	134	12.7407	9159	159	12.7407	3133	133
12.742	49205	205	12.7424	41133	133	12.7424	33152	152	12.7424	25155	155	12.7424	17144	144	12.7424	9177	177	12.7424	3121	121
12.7436	49159	159	12.744	41147	147	12.744	33132	132	12.744	25171	171	12.744	17134	134	12.744	9142	142	12.744	3158	158
12.7452	49179	179	12.7456	41127	127	12.7456	33148	148	12.7456	25137	137	12.7456	17156	156	12.7456	9149	149	12.7456	3134	134
12.7469	49171	171	12.7473	41173	173	12.7473	33112	112	12.7473	25142	142	12.7473	17141	141	12.7473	9140	140	12.7473	3150	150
12.7485	49193	193	12.7489	41157	157	12.7489	33128	128	12.7489	25159	159	12.7489	17133	133	12.7489	9174	174	12.7489	3120	120
12.7502	49196	196	12.7506	41137	137	12.7506	33158	158	12.7506	25161	161	12.7506	17150	150	12.7506	9132	132	12.7506	3130	130
12.7518	49156	156	12.7522	41174	174	12.7522	33161	161	12.7522	25154	154	12.7522	17141	141	12.7522	9135	135	12.7522	3160	160
12.7535	49173	173	12.7539	41163	163	12.7539	33156	156	12.7539	25133	133	12.7539	17141	141	12.7539	9160	160	12.7539	3151	151
12.7551	49164	164	12.7555	41164	164	12.7555	33147	147	12.7555	25159	159	12.7555	17145	145	12.7555	9163	163	12.7555	3149	149
12.7567	49192	192	12.7571	41155	155	12.7571	33154	154	12.7571	25166	166	12.7571	17140	140	12.7571	9138	138	12.7571	3145	145
12.7584	49174	174	12.7588	41151	151	12.7588	33154	154	12.7588	25145	145	12.7588	17148	148	12.7588	9127	127	12.7588	3131	131
12.76	49192	192	12.7604	41156	156	12.7604	33143	143	12.7604	25141	141	12.7604	17133	133	12.7604	9143	143	12.7604	3125	125
12.7617	49173	173	12.7621	41157	157	12.7621	33148	148	12.7621	25156	156	12.7621	17118	118	12.7621	9128	128	12.7621	3130	130
12.7633	49171	171	12.7637	41167	167	12.7637	33127	127	12.7637	25163	163	12.7637	17164	164	12.7637	9147	147	12.7637	3149	149
12.7649	49175	175	12.7653	41144	144	12.7653	33134	134	12.7653	25164	164	12.7653	17145	145	12.7653	9121	121	12.7653	3138	138
12.7666	49154	154	12.767	41179	179	12.767	33152	152	12.767	25174	174	12.767	17138	138	12.767	9147	147	12.767	3121	121
12.7682	49176	176	12.7686	41157	157	12.7686	33151	151	12.7686	25170	170	12.7686	17150	150	12.7686	9132	132	12.7686	3126	126
12.7699	49179	179	12.7703	41170	170	12.7703	33125	125	12.7703	25139	139	12.7703	17138	138	12.7703	9144	144	12.7703	3136	136
12.7715	49158	158	12.7719	41163	163	12.7719	33136	136	12.7719	25130	130	12.7719	17147	147	12.7719	9136	136	12.7719	3124	124
12.7732	49163	163	12.7736	41157	157	12.7736	33146	146	12.7736	25178	178	12.7736	17139	139	12.7736	9140	140	12.7736	3150	150
12.7748	49189	189	12.7752	41175	175	12.7752	33150	150	12.7752	25175	175	12.7752	17156	156	12.7752	9112	112	12.7752	3126	126
12.7764	49177	177	12.7768	41179	179	12.7768	33149	149	12.7768	25172	172	12.7768	17134	134	12.7768	9152	152	12.7768	3162	162
12.7781	49180	180	12.7785	41159	159	12.7785	33146	146	12.7785	25152	152	12.7785	17138	138	12.7785	9109	109	12.7785	3155	155
12.7797	49174	174	12.7801	41147	147	12.7801	33156	156	12.7801	25163	163	12.7801	17146	146	12.7801	9138	138	12.7801	3142	142
12.7814	49160	160	12.7818	41153	153	12.7818	33130	130	12.7818	25167	167	12.7818	17153	153	12.7818	9126	126	12.7818	3148	148
12.783	49183	183	12.7834	41143	143	12.7834	33135	135	12.7834	25144	144	12.7834	17148	148	12.7834	9157	157	12.7834	3128	128
12.7846	49194	194	12.785	41148	148	12.785	33127	127	12.785	25179	179	12.785	17147	147	12.785	9137	137	12.785	3163	163
12.7863	49168	168	12.7867	41152	152	12.7867	33156	156	12.7867	25158	158	12.7867	17140	140	12.7867	9140	140	12.7867	3154	154
12.7879	49177	177	12.7883	41164	164	12.7883	33170	170	12.7883	25173	173	12.7883	17129	129	12.7883	9135	135	12.7883	3177	177
12.7896	49163	163	12.79	41157	157	12.79	33161	161	12.79	25164	164	12.79	17150	150	12.79	9132	132	12.79	3133	133
12.7912	49180	180	12.7916	41169	169	12.7916	33130	130	12.7916	25160	160	12.7916	17161	161	12.7916	9125	125	12.7916	3128	128
12.7928	49169	169	12.7932	41166	166	12.7932	33145	145	12.7932	25133	133	12.7932	17138	138	12.7932	9128	128	12.7932	3123	123
12.7945	49168	168	12.7949	41168	168	12.7949	33148	148	12.7949	25149	149	12.7949	17141	141	12.7949	9133	133	12.7949	3154	154
12.7961	49146	146	12.7965	41144	144	12.7965	33150	150	12.7965	25156	156	12.7965	17146	146	12.7965	9140	140	12.7965	3132	132
12.7978	49181	181	12.7982	41138	138	12.7982	33161	161	12.7982	25127	127	12.7982	17143	143	12.7982	9137	137	12.7982	3136	136
12.7994	49170	170	12.7998	41153	153	12.7998	33146	146	12.7998	25194	194	12.7998	17145	145	12.7998	9135	135	12.7998	3133	133
12.8011	49169	169	12.8015	41177	177	12.8015	33128	128	12.8015	25148	148	12.8015	17143	143	12.8015	9147	147	12.8015	3145	145
12.8027	49171	171	12.8031	41158	158	12.8031	33148	148	12.8031	25166	166	12.8031	17149	149	12.8031	9128	128	12.8031	3162	162
12.8043	49165	165	12.8047	41152	152	12.8047	33135	135	12.8047	25147	147	12.8047	17149	149	12.8047	9144	144	12.8047	3150	150
12.806	49188	188	12.8064	41163	163	12.8064	33163	163	12.8064	25146	146	12.8064	17146	146	12.8064	9124	124	12.8064	3142	142
12.8076	49179	179	12.808	41157	157	12.808	33118	118	12.808	25160	160	12.808	17149	149	12.808	9129	129	12.808	3144	144
12.8093	49201	201	12.8097	41175	175	12.8097	33151	151	12.8097	25145	145	12.8097	17149	149	12.8097	9160	160	12.8097	3153	153
12.8109	49169	169	12.8113	41142	142	12.8113	33142	142	12.8113	25173	173	12.8113	17144	144	12.8113	9150	150	12.8113	3142	142
12.8125	49184	184	12.8129	41174	174	12.8129	33147	147	12.8129	25190	190	12.8129	17145	145	12.8129	9133	133	12.8129	3177	177
12.8142	49187	187	12.8146	41142	142	12.8146	33153	153	12.8146	25139	139	12.8146	17126	126	12.8146	9165	165	12.8146	3142	142
12.8158	49196	196	12.8162	41152	152	12.8162	33130	130	12.8162	25144	144	12.8162	17148	148	12.8162	9141	141	12.8162	3156	156
12.8175	49196	196	12.8179	41153	153	12.8179	33127	127	12.8179	25140	140	12.8179	17137	137	12.8179	9152	152	12.8179	3135	135
12.8191	49184	184	12.8195	41174	174	12.8195	33164	164	12.8195	25169	169	12.8195	17133	133	12.8195	9135	135	12.8195	3158	158
12.8207	49187	187	12.8211	41161	161	12.8211	33139	139	12.8211	25131	131	12.8211	17114	114	12.8211	9156	156	12.8211	3148	148
12.8224	49158	158	12.8228	41158	158	12.8228	33166	166	12.8228	25141	141	12.8228	17154	154	12.8228	9139	139	12.8228	3122	122
12.824	49174	174	12.8244	41150	150	12.8244	33144	144	12.8244	25156	156	12.8244	17160	160	12.8244	9137	137	12.8244	3161	161
12.8257	49148	148	12.8261	41154	154	12.8261	33146	146	12.8261	25174	174	12.8261	17140	140	12.8261	9119	119	12.8261	3122	122
12.8273	49160	160	12.8277	41141	141	12.8277	33155	155	12.8277	25172	172	12.8277	17155	155	12.8277	9128	128	12.8277	3129	129
12.829	49177	177	12.8294	41165	165	12.8294	33134	134	12.8294	25181	181	12.8294	17139	139	12.8294	9145	145	12.8294	3145	145
12.8306	49193	193	12.831	41164	164	12.831	33135	135	12.831	25145	145	12.831	17150	150	12.831	9125	125	12.831	3151	151
12.8322	49163	163	12.8326	41174	174	12.8326	33151	151	12.8326	25180	180	12.8326	17128	128	12.8326	9181	181	12.8326	3148	148
12.8339	49178	178	12.8343	41181	181	12.8343	33163	163	12.8343	25139	139	12.8343	17135	135	12.8343	9169	169	12.8343	3155	155
12.8355	49157	157	12.8359	41148	148	12.8359	33157	157	12.8359	25166	166	12.8359	17155	155	12.8359	9136	136	12.8359	3139	139
12.8372	49153	153	12.8376	41173	173	12.8376	33143	143	12.8376	25128	128	12.8376	17129	129	12.8376	9169	169	12.8376	3135	135
12.8388	49178	178	12.8392	41155	155	12.8392	33152	152	12.8392	25145	145	12.8392	17126	126	12.8392	9136	136	12.8392	3154	154
12.8404	49172	172	12.8408	41171	171	12.8408	33138	138	12.8408	25169	169	12.8408	17141	141	12.8408	9147	147	12.8408	3155	155
12.8421	49169	169	12.8425	41153	153	12.8425	33159	159	12.8425	25138	138	12.8425	17138	138	12.8425	9106	106	12.8425	3128	128
12.8437	49159	159	12.8441	41147	147	12.8441	33160	160	12.8441	25179	179	12.8441	17120	120	12.8441	9140	140	12.8441	3154	154
12.8454	49183	183	12.8458	41150	150	12.8458	33136	136	12.8458	25139	139	12.8458	17132	132	12.8458	9142	142	12.8458	3158	158
12.847	49174	174	12.8474	41136	136	12.8474	33147	147	12.8474	25163	163	12.8474	17126	126	12.8474	9160	160	12.8474	3160	160
12.8487	49164	164	12.8491	41148	148	12.8491	33134	134	12.8491	25159	159	12.8491	17164	164	12.8491	9147	147	12.8491	3154	154
12.8503	49186	186	12.8507	41160	160	12.8507	33149	149	12.8507	25166	166	12.8507	17119	119	12.8507	9138	138	12.8507	3157	157
12.8519	49189	189	12.8523	41151	151	12.8523	33140	140	12.8523	25160	160	12.8523	17121	121	12.8523	9143	143	12.8523	3141	141
12.8536	49178	178	12.854	41168	168	12.854	33142	142	12.854	25141	141	12.854	17143	143	12.854	9137	137	12.854	3127	127
12.8552	49142	142	12.8556	41158	158	12.8556	33151	151	12.8556	25161	161	12.8556	17133	133	12.8556	9159	159	12.8556	3137	137
12.8569	49181	181	12.8573	41171	171	12.8573	33147	147	12.8573	25152	152	12.8573	17151	151	12.8573	9145	145	12.8573	3136	136
12.8585	49191	191	12.8589	41142	142	12.8589	33139	139	12.8589	25134	134	12.8589	17154	154	12.8589	9138	138	12.8589	3133	133
12.8601	49176	176	12.8605	41138	138	12.8605	33140	140	12.8605	25160	160	12.8605	17138	138	12.8605	9134	134	12.8605	3138	138
12.8618	49191	191	12.8622	41120	120	12.8622	33124	124	12.8622	25166	166	12.8622	17136	136	12.8622	9175	175	12.8622	3128	128
12.8634	49184	184	12.8638	41170	170	12.8638	33113	113	12.8638	25165	165	12.8638	17132	132	12.8638	9150	150	12.8638	3167	167
12.8651	49186	186	12.8655	41126	126	12.8655	33146	146	12.8655	25143	143	12.8655	17133	133	12.8655	9134	134	12.8655	3122	122
12.8667	49176	176	12.8671	41158	158	12.8671	33138	138	12.8671	25160	160	12.8671	17130	130	12.8671	9149	149	12.8671	3168	168
12.8683	49178	178	12.8687	41169	169	12.8687	33145	145	12.8687	25158	158	12.8687	17141	141	12.8687	9113	113	12.8687	3126	126
12.87	49161	161	12.8704	41141	141	12.8704	33145	145	12.8704	25131	131	12.8704	17155	155	12.8704	9138	138	12.8704	3130	130
12.8716	49158	158	12.872	41151	151	12.872	33142	142	12.872	25158	158	12.872	17149	149	12.872	9135	135	12.872	3117	117
12.8733	49185	185	12.8737	41135	135	12.8737	33130	130	12.8737	25166	166	12.8737	17135	135	12.8737	9161	161	12.8737	3136	136
12.8749	49187	187	12.8753	41168	168	12.8753	33133	133	12.8753	25135	135	12.8753	17133	133	12.8753	9130	130	12.8753	3144	144
12.8766	49177	177	12.877	41168	168	12.877	33151	151	12.877	25143	143	12.877	17133	133	12.877	9131	131	12.877	3148	148
12.8782	49184	184	12.8786	41146	146	12.8786	33127	127	12.8786	25156	156	12.8786	17110	110	12.8786	9174	174	12.8786	3139	139
12.8798	49170	170	12.8802	41165	165	12.8802	33145	145	12.8802	25153	153	12.8802	17131	131	12.8802	9147	147	12.8802	3146	146
12.8815	49165	165	12.8819	41157	157	12.8819	33162	162	12.8819	25133	133	12.8819	17143	143	12.8819	9124	124	12.8819	3141	141
12.8831	49168	168	12.8835	41156	156	12.8835	33151	151	12.8835	25183	183	12.8835	17151	151	12.8835	9164	164	12.8835	3126	126
12.8848	49163	163	12.8852	41149	149	12.8852	33150	150	12.8852	25151	151	12.8852	17126	126	12.8852	9143	143	12.8852	3149	149
12.8864	49175	175	12.8868	41166	166	12.8868	33126	126	12.8868	25150	150	12.8868	17130	130	12.8868	9152	152	12.8868	3140	140
12.888	49144	144	12.8884	41172	172	12.8884	33122	122	12.8884	25168	168	12.8884	17113	113	12.8884	9145	145	12.8884	3142	142
12.8897	49183	183	12.8901	41139	139	12.8901	33138	138	12.8901	25172	172	12.8901	17120	120	12.8901	9143	143	12.8901	3155	155
12.8913	49184	184	12.8917	41153	153	12.8917	33110	110	12.8917	25156	156	12.8917	17137	137	12.8917	9125	125	12.8917	3159	159
12.893	49176	176	12.8934	41134	134	12.8934	33129	129	12.8934	25150	150	12.8934	17147	147	12.8934	9133	133	12.8934	3131	131
12.8946	49192	192	12.895	41165	165	12.895	33144	144	12.895	25152	152	12.895	17161	161	12.895	9141	141	12.895	3147	147
12.8962	49174	174	12.8966	41161	161	12.8966	33143	143	12.8966	25175	175	12.8966	17149	149	12.8966	9164	164	12.8966	3143	143
12.8979	49182	182	12.8983	41154	154	12.8983	33124	124	12.8983	25132	132	12.8983	17121	121	12.8983	9156	156	12.8983	3150	150
12.8995	49181	181	12.8999	41153	153	12.8999	33144	144	12.8999	25155	155	12.8999	17138	138	12.8999	9134	134	12.8999	3149	149
12.9012	49146	146	12.9016	41159	159	12.9016	33125	125	12.9016	25148	148	12.9016	17139	139	12.9016	9148	148	12.9016	3152	152
12.9028	49161	161	12.9032	41156	156	12.9032	33155	155	12.9032	25160	160	12.9032	17134	134	12.9032	9158	158	12.9032	3133	133
12.9045	49172	172	12.9049	41138	138	12.9049	33151	151	12.9049	25176	176	12.9049	17145	145	12.9049	9145	145	12.9049	3151	151
12.9061	49178	178	12.9065	41149	149	12.9065	33151	151	12.9065	25147	147	12.9065	17130	130	12.9065	9147	147	12.9065	3142	142
12.9077	49150	150	12.9081	41156	156	12.9081	33134	134	12.9081	25152	152	12.9081	17151	151	12.9081	9130	130	12.9081	3122	122
12.9094	49199	199	12.9098	41157	157	12.9098	33162	162	12.9098	25161	161	12.9098	17166	166	12.9098	9133	133	12.9098	3157	157
12.911	49173	173	12.9114	41143	143	12.9114	33146	146	12.9114	25166	166	12.9114	17142	142	12.9114	9158	158	12.9114	3150	150
12.9127	49174	174	12.9131	41150	150	12.9131	33133	133	12.9131	25162	162	12.9131	17148	148	12.9131	9118	118	12.9131	3136	136
12.9143	49169	169	12.9147	41162	162	12.9147	33149	149	12.9147	25149	149	12.9147	17119	119	12.9147	9139	139	12.9147	3166	166
12.9159	49165	165	12.9163	41154	154	12.9163	33161	161	12.9163	25172	172	12.9163	17144	144	12.9163	9142	142	12.9163	3175	175
12.9176	49175	175	12.918	41186	186	12.918	33165	165	12.918	25145	145	12.918	17123	123	12.918	9147	147	12.918	3138	138
12.9192	49171	171	12.9196	41152	152	12.9196	33138	138	12.9196	25138	138	12.9196	17133	133	12.9196	9141	141	12.9196	3170	170
12.9209	49168	168	12.9213	41174	174	12.9213	33146	146	12.9213	25169	169	12.9213	17149	149	12.9213	9144	144	12.9213	3134	134
12.9225	49194	194	12.9229	41147	147	12.9229	33153	153	12.9229	25135	135	12.9229	17138	138	12.9229	9139	139	12.9229	3126	126
12.9241	49165	165	12.9245	41164	164	12.9245	33155	155	12.9245	25138	138	12.9245	17138	138	12.9245	9137	137	12.9245	3140	140
12.9258	49175	175	12.9262	41150	150	12.9262	33150	150	12.9262	25161	161	12.9262	17149	149	12.9262	9121	121	12.9262	3143	143
12.9274	49188	188	12.9278	41178	178	12.9278	33144	144	12.9278	25189	189	12.9278	17156	156	12.9278	9158	158	12.9278	3152	152
12.9291	49162	162	12.9295	41153	153	12.9295	33163	163	12.9295	25153	153	12.9295	17154	154	12.9295	9132	132	12.9295	3120	120
12.9307	49159	159	12.9311	41156	156	12.9311	33157	157	12.9311	25169	169	12.9311	17139	139	12.9311	9138	138	12.9311	3138	138
12.9324	49155	155	12.9328	41150	150	12.9328	33144	144	12.9328	25137	137	12.9328	17146	146	12.9328	9150	150	12.9328	3132	132
12.934	49190	190	12.9344	41150	150	12.9344	33143	143	12.9344	25157	157	12.9344	17133	133	12.9344	9124	124	12.9344	3146	146
12.9356	49188	188	12.936	41138	138	12.936	33134	134	12.936	25167	167	12.936	17142	142	12.936	9140	140	12.936	3155	155
12.9373	49193	193	12.9377	41131	131	12.9377	33135	135	12.9377	25139	139	12.9377	17162	162	12.9377	9136	136	12.9377	3145	145
12.9389	49172	172	12.9393	41155	155	12.9393	33165	165	12.9393	25139	139	12.9393	17136	136	12.9393	9152	152	12.9393	3145	145
12.9406	49183	183	12.941	41152	152	12.941	33130	130	12.941	25156	156	12.941	17169	169	12.941	9131	131	12.941	3118	118
12.9422	49189	189	12.9426	41150	150	12.9426	33142	142	12.9426	25155	155	12.9426	17137	137	12.9426	9133	133	12.9426	3162	162
12.9438	49168	168	12.9442	41159	159	12.9442	33146	146	12.9442	25143	143	12.9442	17142	142	12.9442	9124	124	12.9442	3129	129
12.9455	49174	174	12.9459	41159	159	12.9459	33126	126	12.9459	25177	177	12.9459	17132	132	12.9459	9136	136	12.9459	3156	156
12.9471	49184	184	12.9475	41171	171	12.9475	33143	143	12.9475	25175	175	12.9475	17167	167	12.9475	9115	115	12.9475	3130	130
12.9488	49174	174	12.9492	41153	153	12.9492	33143	143	12.9492	25192	192	12.9492	17120	120	12.9492	9135	135	12.9492	3151	151
12.9504	49182	182	12.9508	41136	136	12.9508	33146	146	12.9508	25170	170	12.9508	17154	154	12.9508	9131	131	12.9508	3129	129
12.9521	49208	208	12.9525	41160	160	12.9525	33122	122	12.9525	25145	145	12.9525	17135	135	12.9525	9152	152	12.9525	3146	146
12.9537	49179	179	12.9541	41149	149	12.9541	33144	144	12.9541	25160	160	12.9541	17147	147	12.9541	9155	155	12.9541	3139	139
12.9553	49164	164	12.9557	41150	150	12.9557	33141	141	12.9557	25145	145	12.9557	17140	140	12.9557	9146	146	12.9557	3158	158
12.957	49173	173	12.9574	41162	162	12.9574	33152	152	12.9574	25142	142	12.9574	17164	164	12.9574	9149	149	12.9574	3131	131
12.9586	49161	161	12.959	41161	161	12.959	33144	144	12.959	25153	153	12.959	17138	138	12.959	9134	134	12.959	3138	138
12.9603	49158	158	12.9607	41137	137	12.9607	33128	128	12.9607	25160	160	12.9607	17153	153	12.9607	9140	140	12.9607	3148	148
12.9619	49174	174	12.9623	41153	153	12.9623	33140	140	12.9623	25164	164	12.9623	17145	145	12.9623	9146	146	12.9623	3157	157
12.9635	49173	173	12.9639	41163	163	12.9639	33143	143	12.9639	25172	172	12.9639	17144	144	12.9639	9113	113	12.9639	3154	154
12.9652	49184	184	12.9656	41174	174	12.9656	33122	122	12.9656	25164	164	12.9656	17155	155	12.9656	9131	131	12.9656	3171	171
12.9668	49156	156	12.9672	41161	161	12.9672	33147	147	12.9672	25129	129	12.9672	17117	117	12.9672	9130	130	12.9672	3149	149
12.9685	49141	141	12.9689	41149	149	12.9689	33161	161	12.9689	25134	134	12.9689	17138	138	12.9689	9145	145	12.9689	3129	129
12.9701	49188	188	12.9705	41165	165	12.9705	33148	148	12.9705	25140	140	12.9705	17125	125	12.9705	9125	125	12.9705	3138	138
12.9717	49151	151	12.9721	41143	143	12.9721	33139	139	12.9721	25141	141	12.9721	17105	105	12.9721	9117	117	12.9721	3127	127
12.9734	49148	148	12.9738	41175	175	12.9738	33127	127	12.9738	25155	155	12.9738	17117	117	12.9738	9139	139	12.9738	3161	161
12.975	49187	187	12.9754	41161	161	12.9754	33153	153	12.9754	25186	186	12.9754	17165	165	12.9754	9149	149	12.9754	3144	144
12.9767	49162	162	12.9771	41180	180	12.9771	33135	135	12.9771	25155	155	12.9771	17159	159	12.9771	9136	136	12.9771	3126	126
12.9783	49163	163	12.9787	41147	147	12.9787	33142	142	12.9787	25147	147	12.9787	17132	132	12.9787	9130	130	12.9787	3147	147
12.98	49162	162	12.9804	41139	139	12.9804	33136	136	12.9804	25167	167	12.9804	17138	138	12.9804	9136	136	12.9804	3157	157
12.9816	49173	173	12.982	41157	157	12.982	33148	148	12.982	25173	173	12.982	17118	118	12.982	9125	125	12.982	3136	136
12.9832	49177	177	12.9836	41166	166	12.9836	33136	136	12.9836	25163	163	12.9836	17120	120	12.9836	9150	150	12.9836	3155	155
12.9849	49179	179	12.9853	41156	156	12.9853	33143	143	12.9853	25139	139	12.9853	17143	143	12.9853	9126	126	12.9853	3104	104
12.9865	49177	177	12.9869	41139	139	12.9869	33132	132	12.9869	25160	160	12.9869	17126	126	12.9869	9133	133	12.9869	3132	132
12.9882	49188	188	12.9886	41144	144	12.9886	33167	167	12.9886	25176	176	12.9886	17159	159	12.9886	9150	150	12.9886	3136	136
12.9898	49194	194	12.9902	41163	163	12.9902	33128	128	12.9902	25170	170	12.9902	17143	143	12.9902	9142	142	12.9902	3141	141
12.9914	49177	177	12.9918	41180	180	12.9918	33131	131	12.9918	25180	180	12.9918	17141	141	12.9918	9144	144	12.9918	3134	134
12.9931	49167	167	12.9935	41188	188	12.9935	33142	142	12.9935	25159	159	12.9935	17153	153	12.9935	9142	142	12.9935	3133	133
12.9947	49159	159	12.9951	41154	154	12.9951	33134	134	12.9951	25157	157	12.9951	17154	154	12.9951	9144	144	12.9951	3123	123
12.9964	49147	147	12.9968	41160	160	12.9968	33145	145	12.9968	25160	160	12.9968	17127	127	12.9968	9142	142	12.9968	3156	156
12.998	49199	199	12.9984	41159	159	12.9984	33128	128	12.9984	25160	160	12.9984	17134	134	12.9984	9136	136	12.9984	3132	132
12.9996	49164	164	13	41144	144	13	33123	123	13	25157	157	13	17099	99	13	9133	133	13	3140	140
13.0013	49179	179	13.0017	41148	148	13.0017	33135	135	13.0017	25150	150	13.0017	17151	151	13.0017	9164	164	13.0017	3135	135
13.0029	49186	186	13.0033	41141	141	13.0033	33139	139	13.0033	25166	166	13.0033	17162	162	13.0033	9140	140	13.0033	3141	141
13.0046	49181	181	13.005	41184	184	13.005	33144	144	13.005	25154	154	13.005	17130	130	13.005	9143	143	13.005	3131	131
13.0062	49162	162	13.0066	41139	139	13.0066	33142	142	13.0066	25148	148	13.0066	17167	167	13.0066	9123	123	13.0066	3150	150
13.0079	49165	165	13.0083	41173	173	13.0083	33143	143	13.0083	25147	147	13.0083	17131	131	13.0083	9128	128	13.0083	3175	175
13.0095	49190	190	13.0099	41153	153	13.0099	33128	128	13.0099	25145	145	13.0099	17140	140	13.0099	9129	129	13.0099	3111	111
13.0111	49173	173	13.0115	41131	131	13.0115	33166	166	13.0115	25164	164	13.0115	17156	156	13.0115	9118	118	13.0115	3150	150
13.0128	49178	178	13.0132	41155	155	13.0132	33142	142	13.0132	25168	168	13.0132	17119	119	13.0132	9122	122	13.0132	3181	181
13.0144	49205	205	13.0148	41170	170	13.0148	33164	164	13.0148	25145	145	13.0148	17147	147	13.0148	9160	160	13.0148	3155	155
13.0161	49173	173	13.0165	41149	149	13.0165	33142	142	13.0165	25143	143	13.0165	17150	150	13.0165	9118	118	13.0165	3153	153
13.0177	49156	156	13.0181	41174	174	13.0181	33157	157	13.0181	25147	147	13.0181	17150	150	13.0181	9136	136	13.0181	3136	136
13.0193	49174	174	13.0197	41147	147	13.0197	33151	151	13.0197	25141	141	13.0197	17141	141	13.0197	9140	140	13.0197	3141	141
13.021	49167	167	13.0214	41143	143	13.0214	33123	123	13.0214	25156	156	13.0214	17152	152	13.0214	9160	160	13.0214	3144	144
13.0226	49177	177	13.023	41137	137	13.023	33145	145	13.023	25164	164	13.023	17131	131	13.023	9138	138	13.023	3139	139
13.0243	49188	188	13.0247	41164	164	13.0247	33158	158	13.0247	25143	143	13.0247	17142	142	13.0247	9149	149	13.0247	3152	152
13.0259	49175	175	13.0263	41147	147	13.0263	33135	135	13.0263	25140	140	13.0263	17135	135	13.0263	9157	157	13.0263	3132	132
13.0276	49189	189	13.028	41155	155	13.028	33137	137	13.028	25141	141	13.028	17143	143	13.028	9120	120	13.028	3153	153
13.0292	49173	173	13.0296	41164	164	13.0296	33132	132	13.0296	25149	149	13.0296	17130	130	13.0296	9146	146	13.0296	3150	150
13.0308	49184	184	13.0312	41173	173	13.0312	33139	139	13.0312	25164	164	13.0312	17160	160	13.0312	9129	129	13.0312	3164	164
13.0325	49169	169	13.0329	41163	163	13.0329	33128	128	13.0329	25126	126	13.0329	17161	161	13.0329	9133	133	13.0329	3142	142
13.0341	49178	178	13.0345	41158	158	13.0345	33144	144	13.0345	25154	154	13.0345	17127	127	13.0345	9172	172	13.0345	3121	121
13.0358	49165	165	13.0362	41158	158	13.0362	33128	128	13.0362	25144	144	13.0362	17143	143	13.0362	9128	128	13.0362	3159	159
13.0374	49167	167	13.0378	41135	135	13.0378	33164	164	13.0378	25141	141	13.0378	17132	132	13.0378	9132	132	13.0378	3131	131
13.039	49167	167	13.0394	41133	133	13.0394	33123	123	13.0394	25135	135	13.0394	17152	152	13.0394	9153	153	13.0394	3140	140
13.0407	49174	174	13.0411	41143	143	13.0411	33142	142	13.0411	25156	156	13.0411	17138	138	13.0411	9145	145	13.0411	3144	144
13.0423	49162	162	13.0427	41159	159	13.0427	33110	110	13.0427	25152	152	13.0427	17116	116	13.0427	9134	134	13.0427	3152	152
13.044	49172	172	13.0444	41141	141	13.0444	33140	140	13.0444	25147	147	13.0444	17160	160	13.0444	9165	165	13.0444	3160	160
13.0456	49182	182	13.046	41143	143	13.046	33155	155	13.046	25155	155	13.046	17125	125	13.046	9130	130	13.046	3136	136
13.0472	49187	187	13.0476	41141	141	13.0476	33156	156	13.0476	25169	169	13.0476	17127	127	13.0476	9141	141	13.0476	3135	135
13.0489	49170	170	13.0493	41151	151	13.0493	33123	123	13.0493	25125	125	13.0493	17122	122	13.0493	9131	131	13.0493	3157	157
13.0505	49165	165	13.0509	41139	139	13.0509	33151	151	13.0509	25141	141	13.0509	17169	169	13.0509	9148	148	13.0509	3136	136
13.0522	49174	174	13.0526	41153	153	13.0526	33146	146	13.0526	25159	159	13.0526	17132	132	13.0526	9116	116	13.0526	3128	128
13.0538	49164	164	13.0542	41156	156	13.0542	33129	129	13.0542	25165	165	13.0542	17133	133	13.0542	9147	147	13.0542	3144	144
13.0555	49195	195	13.0559	41149	149	13.0559	33148	148	13.0559	25138	138	13.0559	17153	153	13.0559	9143	143	13.0559	3140	140
13.0571	49184	184	13.0575	41131	131	13.0575	33134	134	13.0575	25159	159	13.0575	17149	149	13.0575	9133	133	13.0575	3146	146
13.0587	49193	193	13.0591	41122	122	13.0591	33135	135	13.0591	25168	168	13.0591	17151	151	13.0591	9117	117	13.0591	3135	135
13.0604	49153	153	13.0608	41162	162	13.0608	33150	150	13.0608	25165	165	13.0608	17145	145	13.0608	9131	131	13.0608	3144	144
13.062	49158	158	13.0624	41148	148	13.0624	33125	125	13.0624	25156	156	13.0624	17141	141	13.0624	9141	141	13.0624	3163	163
13.0637	49189	189	13.0641	41171	171	13.0641	33121	121	13.0641	25139	139	13.0641	17135	135	13.0641	9152	152	13.0641	3135	135
13.0653	49170	170	13.0657	41172	172	13.0657	33141	141	13.0657	25139	139	13.0657	17139	139	13.0657	9158	158	13.0657	3150	150
13.0669	49171	171	13.0673	41155	155	13.0673	33135	135	13.0673	25168	168	13.0673	17130	130	13.0673	9169	169	13.0673	3157	157
13.0686	49177	177	13.069	41146	146	13.069	33148	148	13.069	25144	144	13.069	17156	156	13.069	9141	141	13.069	3124	124
13.0702	49161	161	13.0706	41146	146	13.0706	33143	143	13.0706	25167	167	13.0706	17146	146	13.0706	9121	121	13.0706	3176	176
13.0719	49180	180	13.0723	41152	152	13.0723	33144	144	13.0723	25153	153	13.0723	17174	174	13.0723	9133	133	13.0723	3150	150
13.0735	49156	156	13.0739	41181	181	13.0739	33138	138	13.0739	25141	141	13.0739	17150	150	13.0739	9123	123	13.0739	3146	146
13.0751	49161	161	13.0755	41169	169	13.0755	33137	137	13.0755	25157	157	13.0755	17127	127	13.0755	9133	133	13.0755	3143	143
13.0768	49182	182	13.0772	41163	163	13.0772	33132	132	13.0772	25143	143	13.0772	17138	138	13.0772	9138	138	13.0772	3115	115
13.0784	49162	162	13.0788	41162	162	13.0788	33133	133	13.0788	25167	167	13.0788	17137	137	13.0788	9130	130	13.0788	3143	143
13.0801	49191	191	13.0805	41147	147	13.0805	33148	148	13.0805	25128	128	13.0805	17137	137	13.0805	9140	140	13.0805	3155	155
13.0817	49184	184	13.0821	41159	159	13.0821	33129	129	13.0821	25187	187	13.0821	17134	134	13.0821	9126	126	13.0821	3168	168
13.0834	49167	167	13.0838	41133	133	13.0838	33128	128	13.0838	25157	157	13.0838	17139	139	13.0838	9141	141	13.0838	3149	149
13.085	49187	187	13.0854	41191	191	13.0854	33148	148	13.0854	25155	155	13.0854	17144	144	13.0854	9153	153	13.0854	3158	158
13.0866	49162	162	13.087	41141	141	13.087	33144	144	13.087	25148	148	13.087	17134	134	13.087	9145	145	13.087	3149	149
13.0883	49164	164	13.0887	41159	159	13.0887	33147	147	13.0887	25165	165	13.0887	17142	142	13.0887	9176	176	13.0887	3144	144
13.0899	49178	178	13.0903	41169	169	13.0903	33135	135	13.0903	25139	139	13.0903	17119	119	13.0903	9150	150	13.0903	3125	125
13.0916	49191	191	13.092	41164	164	13.092	33153	153	13.092	25165	165	13.092	17139	139	13.092	9145	145	13.092	3142	142
13.0932	49178	178	13.0936	41145	145	13.0936	33155	155	13.0936	25151	151	13.0936	17137	137	13.0936	9139	139	13.0936	3170	170
13.0948	49184	184	13.0952	41158	158	13.0952	33136	136	13.0952	25165	165	13.0952	17144	144	13.0952	9157	157	13.0952	3161	161
13.0965	49175	175	13.0969	41165	165	13.0969	33118	118	13.0969	25170	170	13.0969	17154	154	13.0969	9129	129	13.0969	3144	144
13.0981	49179	179	13.0985	41172	172	13.0985	33160	160	13.0985	25158	158	13.0985	17134	134	13.0985	9152	152	13.0985	3128	128
13.0998	49151	151	13.1002	41148	148	13.1002	33140	140	13.1002	25157	157	13.1002	17132	132	13.1002	9152	152	13.1002	3150	150
13.1014	49182	182	13.1018	41151	151	13.1018	33119	119	13.1018	25171	171	13.1018	17131	131	13.1018	9149	149	13.1018	3191	191
13.103	49200	200	13.1034	41172	172	13.1034	33138	138	13.1034	25176	176	13.1034	17152	152	13.1034	9143	143	13.1034	3152	152
13.1047	49182	182	13.1051	41161	161	13.1051	33144	144	13.1051	25132	132	13.1051	17139	139	13.1051	9135	135	13.1051	3170	170
13.1063	49147	147	13.1067	41137	137	13.1067	33144	144	13.1067	25152	152	13.1067	17127	127	13.1067	9166	166	13.1067	3168	168
13.108	49188	188	13.1084	41179	179	13.1084	33156	156	13.1084	25173	173	13.1084	17148	148	13.1084	9150	150	13.1084	3145	145
13.1096	49154	154	13.11	41142	142	13.11	33137	137	13.11	25167	167	13.11	17139	139	13.11	9145	145	13.11	3140	140
13.1113	49170	170	13.1117	41160	160	13.1117	33145	145	13.1117	25141	141	13.1117	17136	136	13.1117	9131	131	13.1117	3150	150
13.1129	49183	183	13.1133	41164	164	13.1133	33130	130	13.1133	25140	140	13.1133	17132	132	13.1133	9131	131	13.1133	3152	152
13.1145	49158	158	13.1149	41185	185	13.1149	33134	134	13.1149	25128	128	13.1149	17136	136	13.1149	9160	160	13.1149	3166	166
13.1162	49173	173	13.1166	41134	134	13.1166	33135	135	13.1166	25182	182	13.1166	17138	138	13.1166	9137	137	13.1166	3149	149
13.1178	49191	191	13.1182	41158	158	13.1182	33142	142	13.1182	25180	180	13.1182	17138	138	13.1182	9146	146	13.1182	3114	114
13.1195	49150	150	13.1199	41152	152	13.1199	33132	132	13.1199	25148	148	13.1199	17145	145	13.1199	9126	126	13.1199	3153	153
13.1211	49181	181	13.1215	41141	141	13.1215	33149	149	13.1215	25146	146	13.1215	17126	126	13.1215	9144	144	13.1215	3171	171
13.1227	49203	203	13.1231	41156	156	13.1231	33121	121	13.1231	25167	167	13.1231	17149	149	13.1231	9135	135	13.1231	3166	166
13.1244	49199	199	13.1248	41152	152	13.1248	33139	139	13.1248	25165	165	13.1248	17137	137	13.1248	9150	150	13.1248	3150	150
13.126	49146	146	13.1264	41151	151	13.1264	33131	131	13.1264	25171	171	13.1264	17145	145	13.1264	9144	144	13.1264	3157	157
13.1277	49154	154	13.1281	41157	157	13.1281	33154	154	13.1281	25141	141	13.1281	17139	139	13.1281	9155	155	13.1281	3152	152
13.1293	49152	152	13.1297	41169	169	13.1297	33145	145	13.1297	25145	145	13.1297	17144	144	13.1297	9158	158	13.1297	3166	166
13.131	49184	184	13.1314	41143	143	13.1314	33157	157	13.1314	25150	150	13.1314	17145	145	13.1314	9139	139	13.1314	3161	161
13.1326	49129	129	13.133	41149	149	13.133	33145	145	13.133	25162	162	13.133	17166	166	13.133	9135	135	13.133	3154	154
13.1342	49163	163	13.1346	41164	164	13.1346	33137	137	13.1346	25144	144	13.1346	17127	127	13.1346	9152	152	13.1346	3158	158
13.1359	49158	158	13.1363	41139	139	13.1363	33151	151	13.1363	25153	153	13.1363	17156	156	13.1363	9171	171	13.1363	3156	156
13.1375	49175	175	13.1379	41179	179	13.1379	33128	128	13.1379	25143	143	13.1379	17135	135	13.1379	9136	136	13.1379	3157	157
13.1392	49157	157	13.1396	41165	165	13.1396	33136	136	13.1396	25151	151	13.1396	17134	134	13.1396	9145	145	13.1396	3161	161
13.1408	49187	187	13.1412	41160	160	13.1412	33141	141	13.1412	25155	155	13.1412	17141	141	13.1412	9137	137	13.1412	3153	153
13.1424	49166	166	13.1428	41158	158	13.1428	33149	149	13.1428	25156	156	13.1428	17132	132	13.1428	9138	138	13.1428	3160	160
13.1441	49165	165	13.1445	41177	177	13.1445	33124	124	13.1445	25163	163	13.1445	17143	143	13.1445	9149	149	13.1445	3155	155
13.1457	49168	168	13.1461	41163	163	13.1461	33150	150	13.1461	25151	151	13.1461	17128	128	13.1461	9166	166	13.1461	3154	154
13.1474	49158	158	13.1478	41158	158	13.1478	33141	141	13.1478	25146	146	13.1478	17147	147	13.1478	9148	148	13.1478	3152	152
13.149	49175	175	13.1494	41163	163	13.1494	33135	135	13.1494	25152	152	13.1494	17130	130	13.1494	9155	155	13.1494	3165	165
13.1506	49165	165	13.151	41140	140	13.151	33144	144	13.151	25137	137	13.151	17124	124	13.151	9162	162	13.151	3169	169
13.1523	49150	150	13.1527	41133	133	13.1527	33109	109	13.1527	25140	140	13.1527	17164	164	13.1527	9172	172	13.1527	3163	163
13.1539	49194	194	13.1543	41148	148	13.1543	33141	141	13.1543	25159	159	13.1543	17141	141	13.1543	9161	161	13.1543	3153	153
13.1556	49175	175	13.156	41134	134	13.156	33144	144	13.156	25153	153	13.156	17143	143	13.156	9142	142	13.156	3166	166
13.1572	49175	175	13.1576	41141	141	13.1576	33144	144	13.1576	25148	148	13.1576	17127	127	13.1576	9146	146	13.1576	3155	155
13.1589	49153	153	13.1593	41165	165	13.1593	33122	122	13.1593	25175	175	13.1593	17131	131	13.1593	9158	158	13.1593	3154	154
13.1605	49168	168	13.1609	41138	138	13.1609	33132	132	13.1609	25139	139	13.1609	17130	130	13.1609	9137	137	13.1609	3156	156
13.1621	49164	164	13.1625	41179	179	13.1625	33133	133	13.1625	25166	166	13.1625	17116	116	13.1625	9159	159	13.1625	3169	169
13.1638	49177	177	13.1642	41161	161	13.1642	33142	142	13.1642	25167	167	13.1642	17132	132	13.1642	9137	137	13.1642	3156	156
13.1654	49167	167	13.1658	41151	151	13.1658	33134	134	13.1658	25151	151	13.1658	17168	168	13.1658	9145	145	13.1658	3141	141
13.1671	49164	164	13.1675	41153	153	13.1675	33157	157	13.1675	25158	158	13.1675	17130	130	13.1675	9145	145	13.1675	3170	170
13.1687	49175	175	13.1691	41150	150	13.1691	33117	117	13.1691	25143	143	13.1691	17150	150	13.1691	9142	142	13.1691	3143	143
13.1703	49162	162	13.1707	41142	142	13.1707	33134	134	13.1707	25150	150	13.1707	17165	165	13.1707	9137	137	13.1707	3151	151
13.172	49165	165	13.1724	41147	147	13.1724	33124	124	13.1724	25171	171	13.1724	17116	116	13.1724	9146	146	13.1724	3164	164
13.1736	49163	163	13.174	41164	164	13.174	33128	128	13.174	25152	152	13.174	17129	129	13.174	9156	156	13.174	3154	154
13.1753	49168	168	13.1757	41159	159	13.1757	33141	141	13.1757	25163	163	13.1757	17152	152	13.1757	9149	149	13.1757	3148	148
13.1769	49164	164	13.1773	41130	130	13.1773	33144	144	13.1773	25148	148	13.1773	17140	140	13.1773	9170	170	13.1773	3138	138
13.1785	49160	160	13.1789	41143	143	13.1789	33138	138	13.1789	25154	154	13.1789	17140	140	13.1789	9150	150	13.1789	3150	150
13.1802	49176	176	13.1806	41149	149	13.1806	33131	131	13.1806	25148	148	13.1806	17132	132	13.1806	9125	125	13.1806	3157	157
13.1818	49163	163	13.1822	41176	176	13.1822	33137	137	13.1822	25159	159	13.1822	17130	130	13.1822	9143	143	13.1822	3145	145
13.1835	49202	202	13.1839	41139	139	13.1839	33151	151	13.1839	25153	153	13.1839	17145	145	13.1839	9145	145	13.1839	3142	142
13.1851	49187	187	13.1855	41137	137	13.1855	33142	142	13.1855	25148	148	13.1855	17146	146	13.1855	9168	168	13.1855	3164	164
13.1868	49172	172	13.1872	41154	154	13.1872	33142	142	13.1872	25155	155	13.1872	17152	152	13.1872	9154	154	13.1872	3128	128
13.1884	49171	171	13.1888	41141	141	13.1888	33141	141	13.1888	25151	151	13.1888	17158	158	13.1888	9139	139	13.1888	3153	153
13.19	49174	174	13.1904	41150	150	13.1904	33130	130	13.1904	25154	154	13.1904	17138	138	13.1904	9129	129	13.1904	3147	147
13.1917	49178	178	13.1921	41152	152	13.1921	33138	138	13.1921	25140	140	13.1921	17148	148	13.1921	9146	146	13.1921	3142	142
13.1933	49204	204	13.1937	41143	143	13.1937	33139	139	13.1937	25134	134	13.1937	17113	113	13.1937	9125	125	13.1937	3177	177
13.195	49173	173	13.1954	41149	149	13.1954	33128	128	13.1954	25157	157	13.1954	17127	127	13.1954	9142	142	13.1954	3139	139
13.1966	49173	173	13.197	41162	162	13.197	33159	159	13.197	25150	150	13.197	17153	153	13.197	9176	176	13.197	3138	138
13.1982	49180	180	13.1986	41161	161	13.1986	33133	133	13.1986	25150	150	13.1986	17127	127	13.1986	9133	133	13.1986	3148	148
13.1999	49156	156	13.2003	41167	167	13.2003	33137	137	13.2003	25167	167	13.2003	17149	149	13.2003	9174	174	13.2003	3150	150
13.2015	49175	175	13.2019	41138	138	13.2019	33125	125	13.2019	25146	146	13.2019	17148	148	13.2019	9157	157	13.2019	3164	164
13.2032	49168	168	13.2036	41168	168	13.2036	33156	156	13.2036	25150	150	13.2036	17140	140	13.2036	9141	141	13.2036	3145	145
13.2048	49171	171	13.2052	41139	139	13.2052	33150	150	13.2052	25156	156	13.2052	17142	142	13.2052	9148	148	13.2052	3151	151
13.2065	49184	184	13.2069	41147	147	13.2069	33136	136	13.2069	25166	166	13.2069	17178	178	13.2069	9145	145	13.2069	3159	159
13.2081	49166	166	13.2085	41168	168	13.2085	33132	132	13.2085	25141	141	13.2085	17137	137	13.2085	9136	136	13.2085	3150	150
13.2097	49175	175	13.2101	41171	171	13.2101	33144	144	13.2101	25153	153	13.2101	17172	172	13.2101	9154	154	13.2101	3166	166
13.2114	49152	152	13.2118	41155	155	13.2118	33141	141	13.2118	25153	153	13.2118	17132	132	13.2118	9161	161	13.2118	3142	142
13.213	49172	172	13.2134	41147	147	13.2134	33147	147	13.2134	25152	152	13.2134	17132	132	13.2134	9134	134	13.2134	3123	123
13.2147	49180	180	13.2151	41152	152	13.2151	33154	154	13.2151	25170	170	13.2151	17144	144	13.2151	9140	140	13.2151	3144	144
13.2163	49160	160	13.2167	41138	138	13.2167	33154	154	13.2167	25163	163	13.2167	17126	126	13.2167	9136	136	13.2167	3147	147
13.2179	49159	159	13.2183	41132	132	13.2183	33141	141	13.2183	25149	149	13.2183	17117	117	13.2183	9161	161	13.2183	3134	134
13.2196	49130	130	13.22	41176	176	13.22	33122	122	13.22	25147	147	13.22	17153	153	13.22	9148	148	13.22	3158	158
13.2212	49192	192	13.2216	41163	163	13.2216	33125	125	13.2216	25153	153	13.2216	17152	152	13.2216	9141	141	13.2216	3145	145
13.2229	49163	163	13.2233	41171	171	13.2233	33124	124	13.2233	25198	198	13.2233	17143	143	13.2233	9121	121	13.2233	3156	156
13.2245	49177	177	13.2249	41153	153	13.2249	33146	146	13.2249	25150	150	13.2249	17140	140	13.2249	9138	138	13.2249	3124	124
13.2261	49170	170	13.2265	41157	157	13.2265	33133	133	13.2265	25146	146	13.2265	17139	139	13.2265	9146	146	13.2265	3138	138
13.2278	49182	182	13.2282	41139	139	13.2282	33145	145	13.2282	25162	162	13.2282	17131	131	13.2282	9136	136	13.2282	3130	130
13.2294	49159	159	13.2298	41163	163	13.2298	33156	156	13.2298	25169	169	13.2298	17132	132	13.2298	9148	148	13.2298	3151	151
13.2311	49164	164	13.2315	41176	176	13.2315	33148	148	13.2315	25170	170	13.2315	17142	142	13.2315	9142	142	13.2315	3156	156
13.2327	49174	174	13.2331	41159	159	13.2331	33137	137	13.2331	25161	161	13.2331	17141	141	13.2331	9133	133	13.2331	3130	130
13.2344	49177	177	13.2348	41165	165	13.2348	33151	151	13.2348	25175	175	13.2348	17141	141	13.2348	9148	148	13.2348	3155	155
13.236	49151	151	13.2364	41176	176	13.2364	33148	148	13.2364	25160	160	13.2364	17147	147	13.2364	9140	140	13.2364	3170	170
13.2376	49167	167	13.238	41147	147	13.238	33157	157	13.238	25150	150	13.238	17119	119	13.238	9134	134	13.238	3137	137
13.2393	49199	199	13.2397	41124	124	13.2397	33137	137	13.2397	25148	148	13.2397	17140	140	13.2397	9132	132	13.2397	3138	138
13.2409	49185	185	13.2413	41153	153	13.2413	33128	128	13.2413	25160	160	13.2413	17146	146	13.2413	9128	128	13.2413	3156	156
13.2426	49176	176	13.243	41159	159	13.243	33138	138	13.243	25159	159	13.243	17145	145	13.243	9142	142	13.243	3129	129
13.2442	49169	169	13.2446	41147	147	13.2446	33149	149	13.2446	25168	168	13.2446	17154	154	13.2446	9128	128	13.2446	3156	156
13.2458	49147	147	13.2462	41174	174	13.2462	33149	149	13.2462	25172	172	13.2462	17167	167	13.2462	9144	144	13.2462	3175	175
13.2475	49167	167	13.2479	41138	138	13.2479	33138	138	13.2479	25163	163	13.2479	17160	160	13.2479	9151	151	13.2479	3125	125
13.2491	49173	173	13.2495	41162	162	13.2495	33162	162	13.2495	25172	172	13.2495	17171	171	13.2495	9132	132	13.2495	3148	148
13.2508	49143	143	13.2512	41132	132	13.2512	33120	120	13.2512	25150	150	13.2512	17147	147	13.2512	9151	151	13.2512	3139	139
13.2524	49206	206	13.2528	41150	150	13.2528	33137	137	13.2528	25170	170	13.2528	17135	135	13.2528	9139	139	13.2528	3127	127
13.254	49161	161	13.2544	41141	141	13.2544	33131	131	13.2544	25165	165	13.2544	17136	136	13.2544	9154	154	13.2544	3160	160
13.2557	49167	167	13.2561	41130	130	13.2561	33137	137	13.2561	25172	172	13.2561	17114	114	13.2561	9136	136	13.2561	3151	151
13.2573	49162	162	13.2577	41145	145	13.2577	33159	159	13.2577	25170	170	13.2577	17148	148	13.2577	9143	143	13.2577	3171	171
13.259	49156	156	13.2594	41140	140	13.2594	33132	132	13.2594	25155	155	13.2594	17158	158	13.2594	9121	121	13.2594	3157	157
13.2606	49184	184	13.261	41155	155	13.261	33156	156	13.261	25169	169	13.261	17152	152	13.261	9118	118	13.261	3149	149
13.2623	49188	188	13.2627	41136	136	13.2627	33130	130	13.2627	25180	180	13.2627	17144	144	13.2627	9121	121	13.2627	3150	150
13.2639	49176	176	13.2643	41142	142	13.2643	33120	120	13.2643	25162	162	13.2643	17132	132	13.2643	9138	138	13.2643	3171	171
13.2655	49162	162	13.2659	41136	136	13.2659	33123	123	13.2659	25165	165	13.2659	17162	162	13.2659	9162	162	13.2659	3146	146
13.2672	49180	180	13.2676	41174	174	13.2676	33147	147	13.2676	25169	169	13.2676	17118	118	13.2676	9138	138	13.2676	3139	139
13.2688	49175	175	13.2692	41167	167	13.2692	33154	154	13.2692	25140	140	13.2692	17147	147	13.2692	9122	122	13.2692	3165	165
13.2705	49181	181	13.2709	41153	153	13.2709	33120	120	13.2709	25135	135	13.2709	17131	131	13.2709	9135	135	13.2709	3134	134
13.2721	49194	194	13.2725	41154	154	13.2725	33139	139	13.2725	25139	139	13.2725	17155	155	13.2725	9139	139	13.2725	3154	154
13.2737	49201	201	13.2741	41146	146	13.2741	33145	145	13.2741	25149	149	13.2741	17124	124	13.2741	9123	123	13.2741	3155	155
13.2754	49169	169	13.2758	41136	136	13.2758	33145	145	13.2758	25175	175	13.2758	17156	156	13.2758	9135	135	13.2758	3154	154
13.277	49172	172	13.2774	41143	143	13.2774	33123	123	13.2774	25155	155	13.2774	17143	143	13.2774	9145	145	13.2774	3139	139
13.2787	49154	154	13.2791	41139	139	13.2791	33157	157	13.2791	25158	158	13.2791	17127	127	13.2791	9164	164	13.2791	3143	143
13.2803	49163	163	13.2807	41119	119	13.2807	33136	136	13.2807	25154	154	13.2807	17134	134	13.2807	9155	155	13.2807	3146	146
[truncated: 40,650 more rows]
