# Supplementary material for: Nano-to-Submicron Hydroxyapatite Coatings for Magnesium-based Bioresorbable Implants – Deposition, Characterization, Degradation, Mechanical Properties, and Cytocompatibility
Source: Sci Rep. 2019 Jan 28;9:810. doi: 10.1038/s41598-018-37123-3 (PMC6349930; doi:10.1038/s41598-018-37123-3)
Supplement: Supplementary file 1 — Dataset for SREP-18-29489A [file 41598_2018_37123_MOESM1_ESM.zip › SupplementalDataFiles/Figure 12/Figure 12.xlsx]

## Sheet: Sheet1
Angle (nHA rods before immersion)	nHA before immersion	Intensity	Angle	mHA before immersion	Intensity (mHA rod before immersion)	Angle (nHA_100)	nHA_100	Intensity	Angle(nHA_400)	nHA_400	Intensity	Angle(mHA_100)	mHA_100	Intensity	Angle(mHA_400)	mHA_400	Intensity	Angle(Mg)	Mg	Intensity
10.0091	49150	150	10.0072	41152	152	10.0089	34419	1419	10.0089	26400	1400	10.0089	18402	1402	10.0089	10411	1411	10.0089	2356	1356
10.0222	49146	146	10.0203	41172	172	10.022	34405	1405	10.022	26416	1416	10.022	18396	1396	10.022	10356	1356	10.022	2359	1359
10.0353	49156	156	10.0334	41132	132	10.0351	34389	1389	10.0351	26460	1460	10.0351	18464	1464	10.0351	10354	1354	10.0351	2366	1366
10.0485	49156	156	10.0466	41148	148	10.0483	34375	1375	10.0483	26504	1504	10.0483	18406	1406	10.0483	10347	1347	10.0483	2395	1395
10.0616	49151	151	10.0597	41139	139	10.0614	34369	1369	10.0614	26470	1470	10.0614	18392	1392	10.0614	10382	1382	10.0614	2357	1357
10.0747	49138	138	10.0728	41157	157	10.0745	34417	1417	10.0745	26426	1426	10.0745	18437	1437	10.0745	10387	1387	10.0745	2320	1320
10.0878	49164	164	10.0859	41152	152	10.0876	34424	1424	10.0876	26341	1341	10.0876	18325	1325	10.0876	10361	1361	10.0876	2348	1348
10.101	49174	174	10.0991	41123	123	10.1008	34421	1421	10.1008	26386	1386	10.1008	18339	1339	10.1008	10365	1365	10.1008	2327	1327
10.1141	49161	161	10.1122	41158	158	10.1139	34377	1377	10.1139	26395	1395	10.1139	18406	1406	10.1139	10329	1329	10.1139	2302	1302
10.1272	49151	151	10.1253	41163	163	10.127	34424	1424	10.127	26373	1373	10.127	18443	1443	10.127	10304	1304	10.127	2339	1339
10.1404	49148	148	10.1385	41140	140	10.1402	34353	1353	10.1402	26446	1446	10.1402	18443	1443	10.1402	10427	1427	10.1402	2453	1453
10.1535	49167	167	10.1516	41152	152	10.1533	34436	1436	10.1533	26379	1379	10.1533	18363	1363	10.1533	10372	1372	10.1533	2341	1341
10.1666	49139	139	10.1647	41144	144	10.1664	34430	1430	10.1664	26364	1364	10.1664	18404	1404	10.1664	10300	1300	10.1664	2352	1352
10.1798	49168	168	10.1779	41147	147	10.1796	34367	1367	10.1796	26426	1426	10.1796	18344	1344	10.1796	10395	1395	10.1796	2389	1389
10.1929	49155	155	10.191	41106	106	10.1927	34364	1364	10.1927	26437	1437	10.1927	18415	1415	10.1927	10399	1399	10.1927	2379	1379
10.206	49158	158	10.2041	41144	144	10.2058	34381	1381	10.2058	26456	1456	10.2058	18405	1405	10.2058	10356	1356	10.2058	2398	1398
10.2191	49167	167	10.2172	41150	150	10.2189	34429	1429	10.2189	26440	1440	10.2189	18366	1366	10.2189	10369	1369	10.2189	2377	1377
10.2323	49159	159	10.2304	41133	133	10.2321	34365	1365	10.2321	26384	1384	10.2321	18421	1421	10.2321	10406	1406	10.2321	2316	1316
10.2454	49148	148	10.2435	41156	156	10.2452	34392	1392	10.2452	26392	1392	10.2452	18407	1407	10.2452	10375	1375	10.2452	2309	1309
10.2585	49179	179	10.2566	41153	153	10.2583	34408	1408	10.2583	26351	1351	10.2583	18411	1411	10.2583	10307	1307	10.2583	2334	1334
10.2717	49164	164	10.2698	41138	138	10.2715	34310	1310	10.2715	26422	1422	10.2715	18440	1440	10.2715	10377	1377	10.2715	2352	1352
10.2848	49159	159	10.2829	41130	130	10.2846	34368	1368	10.2846	26388	1388	10.2846	18274	1274	10.2846	10395	1395	10.2846	2232	1232
10.2979	49147	147	10.296	41147	147	10.2977	34371	1371	10.2977	26418	1418	10.2977	18386	1386	10.2977	10442	1442	10.2977	2312	1312
10.3111	49179	179	10.3092	41166	166	10.3109	34437	1437	10.3109	26404	1404	10.3109	18382	1382	10.3109	10414	1414	10.3109	2356	1356
10.3242	49166	166	10.3223	41151	151	10.324	34392	1392	10.324	26476	1476	10.324	18368	1368	10.324	10362	1362	10.324	2393	1393
10.3373	49149	149	10.3354	41157	157	10.3371	34302	1302	10.3371	26400	1400	10.3371	18377	1377	10.3371	10412	1412	10.3371	2314	1314
10.3505	49163	163	10.3486	41143	143	10.3503	34325	1325	10.3503	26451	1451	10.3503	18414	1414	10.3503	10350	1350	10.3503	2345	1345
10.3636	49162	162	10.3617	41165	165	10.3634	34434	1434	10.3634	26334	1334	10.3634	18449	1449	10.3634	10404	1404	10.3634	2290	1290
10.3767	49137	137	10.3748	41128	128	10.3765	34440	1440	10.3765	26402	1402	10.3765	18381	1381	10.3765	10352	1352	10.3765	2323	1323
10.3898	49156	156	10.3879	41132	132	10.3896	34424	1424	10.3896	26397	1397	10.3896	18341	1341	10.3896	10374	1374	10.3896	2332	1332
10.403	49181	181	10.4011	41169	169	10.4028	34418	1418	10.4028	26380	1380	10.4028	18301	1301	10.4028	10372	1372	10.4028	2304	1304
10.4161	49155	155	10.4142	41134	134	10.4159	34404	1404	10.4159	26418	1418	10.4159	18438	1438	10.4159	10364	1364	10.4159	2330	1330
10.4292	49168	168	10.4273	41156	156	10.429	34366	1366	10.429	26401	1401	10.429	18356	1356	10.429	10339	1339	10.429	2368	1368
10.4424	49193	193	10.4405	41132	132	10.4422	34357	1357	10.4422	26451	1451	10.4422	18427	1427	10.4422	10333	1333	10.4422	2352	1352
10.4555	49152	152	10.4536	41151	151	10.4553	34455	1455	10.4553	26355	1355	10.4553	18383	1383	10.4553	10273	1273	10.4553	2341	1341
10.4686	49158	158	10.4667	41134	134	10.4684	34456	1456	10.4684	26397	1397	10.4684	18286	1286	10.4684	10284	1284	10.4684	2300	1300
10.4818	49154	154	10.4799	41142	142	10.4816	34461	1461	10.4816	26370	1370	10.4816	18377	1377	10.4816	10336	1336	10.4816	2382	1382
10.4949	49162	162	10.493	41146	146	10.4947	34333	1333	10.4947	26431	1431	10.4947	18378	1378	10.4947	10341	1341	10.4947	2335	1335
10.508	49155	155	10.5061	41161	161	10.5078	34361	1361	10.5078	26419	1419	10.5078	18382	1382	10.5078	10377	1377	10.5078	2307	1307
10.5211	49126	126	10.5192	41157	157	10.5209	34374	1374	10.5209	26383	1383	10.5209	18401	1401	10.5209	10379	1379	10.5209	2340	1340
10.5343	49144	144	10.5324	41144	144	10.5341	34372	1372	10.5341	26432	1432	10.5341	18387	1387	10.5341	10294	1294	10.5341	2392	1392
10.5474	49136	136	10.5455	41178	178	10.5472	34424	1424	10.5472	26440	1440	10.5472	18411	1411	10.5472	10321	1321	10.5472	2297	1297
10.5605	49143	143	10.5586	41138	138	10.5603	34409	1409	10.5603	26339	1339	10.5603	18342	1342	10.5603	10323	1323	10.5603	2227	1227
10.5737	49153	153	10.5718	41140	140	10.5735	34326	1326	10.5735	26406	1406	10.5735	18393	1393	10.5735	10298	1298	10.5735	2291	1291
10.5868	49136	136	10.5849	41139	139	10.5866	34402	1402	10.5866	26475	1475	10.5866	18371	1371	10.5866	10325	1325	10.5866	2368	1368
10.5999	49151	151	10.598	41144	144	10.5997	34397	1397	10.5997	26453	1453	10.5997	18369	1369	10.5997	10353	1353	10.5997	2369	1369
10.6131	49142	142	10.6112	41145	145	10.6129	34439	1439	10.6129	26456	1456	10.6129	18375	1375	10.6129	10322	1322	10.6129	2268	1268
10.6262	49152	152	10.6243	41159	159	10.626	34374	1374	10.626	26424	1424	10.626	18323	1323	10.626	10399	1399	10.626	2378	1378
10.6393	49147	147	10.6374	41149	149	10.6391	34411	1411	10.6391	26359	1359	10.6391	18368	1368	10.6391	10327	1327	10.6391	2366	1366
10.6524	49153	153	10.6505	41131	131	10.6522	34370	1370	10.6522	26395	1395	10.6522	18366	1366	10.6522	10294	1294	10.6522	2349	1349
10.6656	49147	147	10.6637	41148	148	10.6654	34405	1405	10.6654	26425	1425	10.6654	18403	1403	10.6654	10366	1366	10.6654	2290	1290
10.6787	49156	156	10.6768	41141	141	10.6785	34443	1443	10.6785	26337	1337	10.6785	18431	1431	10.6785	10350	1350	10.6785	2282	1282
10.6918	49163	163	10.6899	41146	146	10.6916	34365	1365	10.6916	26284	1284	10.6916	18375	1375	10.6916	10338	1338	10.6916	2275	1275
10.705	49149	149	10.7031	41148	148	10.7048	34425	1425	10.7048	26365	1365	10.7048	18366	1366	10.7048	10395	1395	10.7048	2326	1326
10.7181	49148	148	10.7162	41149	149	10.7179	34358	1358	10.7179	26341	1341	10.7179	18438	1438	10.7179	10405	1405	10.7179	2248	1248
10.7312	49154	154	10.7293	41131	131	10.731	34364	1364	10.731	26378	1378	10.731	18287	1287	10.731	10266	1266	10.731	2255	1255
10.7444	49164	164	10.7425	41164	164	10.7442	34397	1397	10.7442	26439	1439	10.7442	18388	1388	10.7442	10300	1300	10.7442	2288	1288
10.7575	49157	157	10.7556	41143	143	10.7573	34431	1431	10.7573	26361	1361	10.7573	18362	1362	10.7573	10269	1269	10.7573	2299	1299
10.7706	49163	163	10.7687	41144	144	10.7704	34368	1368	10.7704	26385	1385	10.7704	18421	1421	10.7704	10329	1329	10.7704	2334	1334
10.7838	49150	150	10.7819	41153	153	10.7836	34273	1273	10.7836	26378	1378	10.7836	18420	1420	10.7836	10398	1398	10.7836	2302	1302
10.7969	49156	156	10.795	41151	151	10.7967	34362	1362	10.7967	26400	1400	10.7967	18383	1383	10.7967	10351	1351	10.7967	2349	1349
10.81	49134	134	10.8081	41133	133	10.8098	34409	1409	10.8098	26385	1385	10.8098	18378	1378	10.8098	10313	1313	10.8098	2301	1301
10.8231	49150	150	10.8212	41151	151	10.8229	34398	1398	10.8229	26314	1314	10.8229	18360	1360	10.8229	10331	1331	10.8229	2346	1346
10.8363	49143	143	10.8344	41162	162	10.8361	34365	1365	10.8361	26365	1365	10.8361	18348	1348	10.8361	10349	1349	10.8361	2306	1306
10.8494	49145	145	10.8475	41138	138	10.8492	34482	1482	10.8492	26338	1338	10.8492	18314	1314	10.8492	10344	1344	10.8492	2334	1334
10.8625	49151	151	10.8606	41128	128	10.8623	34396	1396	10.8623	26379	1379	10.8623	18362	1362	10.8623	10355	1355	10.8623	2363	1363
10.8757	49147	147	10.8738	41153	153	10.8755	34295	1295	10.8755	26357	1357	10.8755	18349	1349	10.8755	10362	1362	10.8755	2255	1255
10.8888	49142	142	10.8869	41122	122	10.8886	34325	1325	10.8886	26332	1332	10.8886	18350	1350	10.8886	10353	1353	10.8886	2286	1286
10.9019	49154	154	10.9	41134	134	10.9017	34364	1364	10.9017	26394	1394	10.9017	18329	1329	10.9017	10301	1301	10.9017	2348	1348
10.9151	49153	153	10.9132	41157	157	10.9149	34316	1316	10.9149	26302	1302	10.9149	18278	1278	10.9149	10252	1252	10.9149	2320	1320
10.9282	49166	166	10.9263	41148	148	10.928	34441	1441	10.928	26293	1293	10.928	18360	1360	10.928	10293	1293	10.928	2290	1290
10.9413	49144	144	10.9394	41133	133	10.9411	34342	1342	10.9411	26351	1351	10.9411	18358	1358	10.9411	10365	1365	10.9411	2332	1332
10.9544	49141	141	10.9525	41139	139	10.9542	34318	1318	10.9542	26368	1368	10.9542	18415	1415	10.9542	10314	1314	10.9542	2227	1227
10.9676	49147	147	10.9657	41145	145	10.9674	34353	1353	10.9674	26356	1356	10.9674	18294	1294	10.9674	10265	1265	10.9674	2317	1317
10.9807	49146	146	10.9788	41158	158	10.9805	34404	1404	10.9805	26381	1381	10.9805	18393	1393	10.9805	10253	1253	10.9805	2298	1298
10.9938	49153	153	10.9919	41147	147	10.9936	34328	1328	10.9936	26334	1334	10.9936	18434	1434	10.9936	10319	1319	10.9936	2291	1291
11.007	49157	157	11.0051	41108	108	11.0068	34428	1428	11.0068	26312	1312	11.0068	18355	1355	11.0068	10305	1305	11.0068	2309	1309
11.0201	49169	169	11.0182	41122	122	11.0199	34374	1374	11.0199	26362	1362	11.0199	18359	1359	11.0199	10382	1382	11.0199	2237	1237
11.0332	49178	178	11.0313	41138	138	11.033	34394	1394	11.033	26372	1372	11.033	18462	1462	11.033	10382	1382	11.033	2288	1288
11.0464	49150	150	11.0445	41144	144	11.0462	34373	1373	11.0462	26373	1373	11.0462	18352	1352	11.0462	10359	1359	11.0462	2310	1310
11.0595	49146	146	11.0576	41131	131	11.0593	34376	1376	11.0593	26324	1324	11.0593	18338	1338	11.0593	10313	1313	11.0593	2295	1295
11.0726	49125	125	11.0707	41115	115	11.0724	34322	1322	11.0724	26357	1357	11.0724	18368	1368	11.0724	10319	1319	11.0724	2321	1321
11.0857	49154	154	11.0838	41146	146	11.0855	34370	1370	11.0855	26294	1294	11.0855	18381	1381	11.0855	10369	1369	11.0855	2338	1338
11.0989	49130	130	11.097	41126	126	11.0987	34308	1308	11.0987	26377	1377	11.0987	18325	1325	11.0987	10280	1280	11.0987	2318	1318
11.112	49144	144	11.1101	41153	153	11.1118	34336	1336	11.1118	26361	1361	11.1118	18339	1339	11.1118	10271	1271	11.1118	2247	1247
11.1251	49146	146	11.1232	41123	123	11.1249	34374	1374	11.1249	26400	1400	11.1249	18433	1433	11.1249	10296	1296	11.1249	2341	1341
11.1383	49138	138	11.1364	41154	154	11.1381	34352	1352	11.1381	26365	1365	11.1381	18314	1314	11.1381	10281	1281	11.1381	2235	1235
11.1514	49147	147	11.1495	41150	150	11.1512	34283	1283	11.1512	26302	1302	11.1512	18342	1342	11.1512	10369	1369	11.1512	2289	1289
11.1645	49126	126	11.1626	41124	124	11.1643	34277	1277	11.1643	26316	1316	11.1643	18291	1291	11.1643	10294	1294	11.1643	2185	1185
11.1777	49143	143	11.1758	41121	121	11.1775	34247	1247	11.1775	26314	1314	11.1775	18303	1303	11.1775	10289	1289	11.1775	2269	1269
11.1908	49150	150	11.1889	41136	136	11.1906	34370	1370	11.1906	26341	1341	11.1906	18329	1329	11.1906	10306	1306	11.1906	2307	1307
11.2039	49148	148	11.202	41154	154	11.2037	34335	1335	11.2037	26246	1246	11.2037	18334	1334	11.2037	10259	1259	11.2037	2340	1340
11.2171	49149	149	11.2152	41130	130	11.2169	34379	1379	11.2169	26338	1338	11.2169	18382	1382	11.2169	10319	1319	11.2169	2308	1308
11.2302	49134	134	11.2283	41118	118	11.23	34279	1279	11.23	26316	1316	11.23	18374	1374	11.23	10250	1250	11.23	2321	1321
11.2433	49155	155	11.2414	41160	160	11.2431	34349	1349	11.2431	26337	1337	11.2431	18248	1248	11.2431	10339	1339	11.2431	2276	1276
11.2564	49167	167	11.2545	41156	156	11.2562	34315	1315	11.2562	26340	1340	11.2562	18344	1344	11.2562	10411	1411	11.2562	2260	1260
11.2696	49127	127	11.2677	41129	129	11.2694	34344	1344	11.2694	26297	1297	11.2694	18320	1320	11.2694	10343	1343	11.2694	2248	1248
11.2827	49135	135	11.2808	41124	124	11.2825	34355	1355	11.2825	26387	1387	11.2825	18271	1271	11.2825	10331	1331	11.2825	2316	1316
11.2958	49123	123	11.2939	41135	135	11.2956	34305	1305	11.2956	26279	1279	11.2956	18337	1337	11.2956	10311	1311	11.2956	2243	1243
11.309	49135	135	11.3071	41127	127	11.3088	34245	1245	11.3088	26360	1360	11.3088	18352	1352	11.3088	10275	1275	11.3088	2292	1292
11.3221	49147	147	11.3202	41117	117	11.3219	34323	1323	11.3219	26244	1244	11.3219	18329	1329	11.3219	10334	1334	11.3219	2305	1305
11.3352	49140	140	11.3333	41129	129	11.335	34281	1281	11.335	26377	1377	11.335	18328	1328	11.335	10299	1299	11.335	2241	1241
11.3484	49150	150	11.3465	41124	124	11.3482	34327	1327	11.3482	26380	1380	11.3482	18298	1298	11.3482	10342	1342	11.3482	2209	1209
11.3615	49158	158	11.3596	41125	125	11.3613	34369	1369	11.3613	26330	1330	11.3613	18350	1350	11.3613	10337	1337	11.3613	2271	1271
11.3746	49153	153	11.3727	41140	140	11.3744	34332	1332	11.3744	26346	1346	11.3744	18340	1340	11.3744	10314	1314	11.3744	2292	1292
11.3877	49152	152	11.3858	41124	124	11.3875	34335	1335	11.3875	26315	1315	11.3875	18374	1374	11.3875	10302	1302	11.3875	2221	1221
11.4009	49149	149	11.399	41114	114	11.4007	34362	1362	11.4007	26294	1294	11.4007	18323	1323	11.4007	10293	1293	11.4007	2219	1219
11.414	49128	128	11.4121	41138	138	11.4138	34357	1357	11.4138	26296	1296	11.4138	18275	1275	11.4138	10249	1249	11.4138	2276	1276
11.4271	49161	161	11.4252	41134	134	11.4269	34343	1343	11.4269	26322	1322	11.4269	18326	1326	11.4269	10289	1289	11.4269	2271	1271
11.4403	49155	155	11.4384	41140	140	11.4401	34305	1305	11.4401	26315	1315	11.4401	18313	1313	11.4401	10311	1311	11.4401	2334	1334
11.4534	49114	114	11.4515	41149	149	11.4532	34388	1388	11.4532	26330	1330	11.4532	18310	1310	11.4532	10275	1275	11.4532	2248	1248
11.4665	49143	143	11.4646	41134	134	11.4663	34351	1351	11.4663	26324	1324	11.4663	18271	1271	11.4663	10262	1262	11.4663	2239	1239
11.4797	49154	154	11.4778	41133	133	11.4795	34265	1265	11.4795	26372	1372	11.4795	18323	1323	11.4795	10263	1263	11.4795	2227	1227
11.4928	49129	129	11.4909	41108	108	11.4926	34312	1312	11.4926	26348	1348	11.4926	18298	1298	11.4926	10261	1261	11.4926	2198	1198
11.5059	49164	164	11.504	41140	140	11.5057	34293	1293	11.5057	26339	1339	11.5057	18303	1303	11.5057	10286	1286	11.5057	2275	1275
11.519	49134	134	11.5171	41106	106	11.5188	34370	1370	11.5188	26288	1288	11.5188	18390	1390	11.5188	10234	1234	11.5188	2291	1291
11.5322	49128	128	11.5303	41154	154	11.532	34329	1329	11.532	26300	1300	11.532	18347	1347	11.532	10310	1310	11.532	2251	1251
11.5453	49141	141	11.5434	41136	136	11.5451	34318	1318	11.5451	26314	1314	11.5451	18340	1340	11.5451	10234	1234	11.5451	2226	1226
11.5584	49148	148	11.5565	41146	146	11.5582	34260	1260	11.5582	26269	1269	11.5582	18233	1233	11.5582	10306	1306	11.5582	2305	1305
11.5716	49155	155	11.5697	41134	134	11.5714	34323	1323	11.5714	26281	1281	11.5714	18336	1336	11.5714	10288	1288	11.5714	2274	1274
11.5847	49145	145	11.5828	41147	147	11.5845	34386	1386	11.5845	26321	1321	11.5845	18314	1314	11.5845	10248	1248	11.5845	2277	1277
11.5978	49120	120	11.5959	41138	138	11.5976	34402	1402	11.5976	26326	1326	11.5976	18396	1396	11.5976	10257	1257	11.5976	2281	1281
11.611	49136	136	11.6091	41124	124	11.6108	34334	1334	11.6108	26307	1307	11.6108	18225	1225	11.6108	10289	1289	11.6108	2248	1248
11.6241	49150	150	11.6222	41152	152	11.6239	34341	1341	11.6239	26272	1272	11.6239	18310	1310	11.6239	10284	1284	11.6239	2220	1220
11.6372	49139	139	11.6353	41145	145	11.637	34305	1305	11.637	26275	1275	11.637	18243	1243	11.637	10241	1241	11.637	2253	1253
11.6504	49148	148	11.6485	41157	157	11.6502	34299	1299	11.6502	26297	1297	11.6502	18293	1293	11.6502	10228	1228	11.6502	2223	1223
11.6635	49159	159	11.6616	41135	135	11.6633	34337	1337	11.6633	26272	1272	11.6633	18281	1281	11.6633	10276	1276	11.6633	2294	1294
11.6766	49131	131	11.6747	41133	133	11.6764	34382	1382	11.6764	26300	1300	11.6764	18253	1253	11.6764	10233	1233	11.6764	2277	1277
11.6897	49154	154	11.6878	41133	133	11.6895	34281	1281	11.6895	26254	1254	11.6895	18340	1340	11.6895	10251	1251	11.6895	2272	1272
11.7029	49142	142	11.701	41148	148	11.7027	34332	1332	11.7027	26252	1252	11.7027	18276	1276	11.7027	10311	1311	11.7027	2274	1274
11.716	49142	142	11.7141	41152	152	11.7158	34285	1285	11.7158	26277	1277	11.7158	18231	1231	11.7158	10255	1255	11.7158	2189	1189
11.7291	49141	141	11.7272	41112	112	11.7289	34346	1346	11.7289	26307	1307	11.7289	18288	1288	11.7289	10226	1226	11.7289	2216	1216
11.7423	49129	129	11.7404	41129	129	11.7421	34345	1345	11.7421	26370	1370	11.7421	18272	1272	11.7421	10274	1274	11.7421	2311	1311
11.7554	49118	118	11.7535	41119	119	11.7552	34261	1261	11.7552	26294	1294	11.7552	18276	1276	11.7552	10307	1307	11.7552	2265	1265
11.7685	49130	130	11.7666	41122	122	11.7683	34312	1312	11.7683	26278	1278	11.7683	18223	1223	11.7683	10319	1319	11.7683	2205	1205
11.7817	49145	145	11.7798	41116	116	11.7815	34319	1319	11.7815	26274	1274	11.7815	18312	1312	11.7815	10278	1278	11.7815	2295	1295
11.7948	49168	168	11.7929	41132	132	11.7946	34298	1298	11.7946	26273	1273	11.7946	18304	1304	11.7946	10208	1208	11.7946	2206	1206
11.8079	49130	130	11.806	41137	137	11.8077	34230	1230	11.8077	26345	1345	11.8077	18286	1286	11.8077	10230	1230	11.8077	2129	1129
11.821	49138	138	11.8191	41145	145	11.8208	34253	1253	11.8208	26327	1327	11.8208	18286	1286	11.8208	10322	1322	11.8208	2206	1206
11.8342	49139	139	11.8323	41131	131	11.834	34368	1368	11.834	26352	1352	11.834	18328	1328	11.834	10239	1239	11.834	2316	1316
11.8473	49128	128	11.8454	41145	145	11.8471	34292	1292	11.8471	26356	1356	11.8471	18280	1280	11.8471	10219	1219	11.8471	2233	1233
11.8604	49129	129	11.8585	41152	152	11.8602	34344	1344	11.8602	26285	1285	11.8602	18270	1270	11.8602	10176	1176	11.8602	2203	1203
11.8736	49131	131	11.8717	41113	113	11.8734	34396	1396	11.8734	26394	1394	11.8734	18341	1341	11.8734	10239	1239	11.8734	2220	1220
11.8867	49142	142	11.8848	41114	114	11.8865	34318	1318	11.8865	26312	1312	11.8865	18321	1321	11.8865	10262	1262	11.8865	2234	1234
11.8998	49174	174	11.8979	41138	138	11.8996	34309	1309	11.8996	26254	1254	11.8996	18316	1316	11.8996	10305	1305	11.8996	2247	1247
11.913	49141	141	11.9111	41141	141	11.9128	34363	1363	11.9128	26293	1293	11.9128	18231	1231	11.9128	10225	1225	11.9128	2236	1236
11.9261	49132	132	11.9242	41122	122	11.9259	34276	1276	11.9259	26304	1304	11.9259	18300	1300	11.9259	10266	1266	11.9259	2196	1196
11.9392	49137	137	11.9373	41135	135	11.939	34247	1247	11.939	26260	1260	11.939	18293	1293	11.939	10200	1200	11.939	2231	1231
11.9523	49141	141	11.9504	41119	119	11.9521	34240	1240	11.9521	26353	1353	11.9521	18314	1314	11.9521	10199	1199	11.9521	2249	1249
11.9655	49140	140	11.9636	41123	123	11.9653	34319	1319	11.9653	26250	1250	11.9653	18319	1319	11.9653	10233	1233	11.9653	2160	1160
11.9786	49152	152	11.9767	41096	96	11.9784	34213	1213	11.9784	26228	1228	11.9784	18253	1253	11.9784	10246	1246	11.9784	2245	1245
11.9917	49134	134	11.9898	41113	113	11.9915	34313	1313	11.9915	26313	1313	11.9915	18211	1211	11.9915	10276	1276	11.9915	2227	1227
12.0049	49117	117	12.003	41129	129	12.0047	34287	1287	12.0047	26319	1319	12.0047	18254	1254	12.0047	10244	1244	12.0047	2214	1214
12.018	49137	137	12.0161	41131	131	12.0178	34304	1304	12.0178	26343	1343	12.0178	18223	1223	12.0178	10279	1279	12.0178	2209	1209
12.0311	49151	151	12.0292	41137	137	12.0309	34304	1304	12.0309	26328	1328	12.0309	18285	1285	12.0309	10290	1290	12.0309	2251	1251
12.0443	49147	147	12.0424	41118	118	12.0441	34265	1265	12.0441	26239	1239	12.0441	18304	1304	12.0441	10254	1254	12.0441	2204	1204
12.0574	49147	147	12.0555	41115	115	12.0572	34291	1291	12.0572	26253	1253	12.0572	18252	1252	12.0572	10252	1252	12.0572	2144	1144
12.0705	49122	122	12.0686	41127	127	12.0703	34251	1251	12.0703	26278	1278	12.0703	18338	1338	12.0703	10287	1287	12.0703	2243	1243
12.0836	49128	128	12.0817	41122	122	12.0834	34277	1277	12.0834	26261	1261	12.0834	18328	1328	12.0834	10254	1254	12.0834	2187	1187
12.0968	49136	136	12.0949	41130	130	12.0966	34344	1344	12.0966	26257	1257	12.0966	18312	1312	12.0966	10251	1251	12.0966	2250	1250
12.1099	49128	128	12.108	41110	110	12.1097	34220	1220	12.1097	26306	1306	12.1097	18281	1281	12.1097	10242	1242	12.1097	2201	1201
12.123	49126	126	12.1211	41131	131	12.1228	34287	1287	12.1228	26294	1294	12.1228	18275	1275	12.1228	10335	1335	12.1228	2220	1220
12.1362	49147	147	12.1343	41135	135	12.136	34362	1362	12.136	26293	1293	12.136	18252	1252	12.136	10266	1266	12.136	2280	1280
12.1493	49152	152	12.1474	41124	124	12.1491	34288	1288	12.1491	26386	1386	12.1491	18314	1314	12.1491	10218	1218	12.1491	2206	1206
12.1624	49130	130	12.1605	41128	128	12.1622	34362	1362	12.1622	26285	1285	12.1622	18255	1255	12.1622	10290	1290	12.1622	2251	1251
12.1756	49109	109	12.1737	41123	123	12.1754	34297	1297	12.1754	26205	1205	12.1754	18279	1279	12.1754	10257	1257	12.1754	2272	1272
12.1887	49121	121	12.1868	41132	132	12.1885	34252	1252	12.1885	26285	1285	12.1885	18259	1259	12.1885	10225	1225	12.1885	2211	1211
12.2018	49150	150	12.1999	41143	143	12.2016	34253	1253	12.2016	26296	1296	12.2016	18293	1293	12.2016	10212	1212	12.2016	2252	1252
12.215	49121	121	12.2131	41112	112	12.2148	34295	1295	12.2148	26307	1307	12.2148	18343	1343	12.2148	10257	1257	12.2148	2194	1194
12.2281	49138	138	12.2262	41120	120	12.2279	34266	1266	12.2279	26273	1273	12.2279	18274	1274	12.2279	10258	1258	12.2279	2218	1218
12.2412	49111	111	12.2393	41123	123	12.241	34270	1270	12.241	26341	1341	12.241	18273	1273	12.241	10282	1282	12.241	2245	1245
12.2543	49152	152	12.2524	41121	121	12.2541	34328	1328	12.2541	26327	1327	12.2541	18298	1298	12.2541	10206	1206	12.2541	2234	1234
12.2675	49141	141	12.2656	41110	110	12.2673	34326	1326	12.2673	26325	1325	12.2673	18304	1304	12.2673	10232	1232	12.2673	2167	1167
12.2806	49122	122	12.2787	41137	137	12.2804	34301	1301	12.2804	26235	1235	12.2804	18267	1267	12.2804	10270	1270	12.2804	2139	1139
12.2937	49112	112	12.2918	41111	111	12.2935	34438	1438	12.2935	26277	1277	12.2935	18305	1305	12.2935	10243	1243	12.2935	2171	1171
12.3069	49136	136	12.305	41141	141	12.3067	34321	1321	12.3067	26299	1299	12.3067	18348	1348	12.3067	10259	1259	12.3067	2248	1248
12.32	49128	128	12.3181	41134	134	12.3198	34347	1347	12.3198	26206	1206	12.3198	18278	1278	12.3198	10233	1233	12.3198	2202	1202
12.3331	49133	133	12.3312	41130	130	12.3329	34279	1279	12.3329	26270	1270	12.3329	18239	1239	12.3329	10202	1202	12.3329	2154	1154
12.3463	49120	120	12.3444	41139	139	12.3461	34351	1351	12.3461	26272	1272	12.3461	18216	1216	12.3461	10269	1269	12.3461	2297	1297
12.3594	49127	127	12.3575	41133	133	12.3592	34305	1305	12.3592	26278	1278	12.3592	18264	1264	12.3592	10213	1213	12.3592	2268	1268
12.3725	49120	120	12.3706	41114	114	12.3723	34217	1217	12.3723	26256	1256	12.3723	18202	1202	12.3723	10197	1197	12.3723	2248	1248
12.3856	49134	134	12.3837	41115	115	12.3854	34270	1270	12.3854	26315	1315	12.3854	18267	1267	12.3854	10184	1184	12.3854	2246	1246
12.3988	49119	119	12.3969	41125	125	12.3986	34282	1282	12.3986	26288	1288	12.3986	18348	1348	12.3986	10215	1215	12.3986	2157	1157
12.4119	49142	142	12.41	41117	117	12.4117	34282	1282	12.4117	26259	1259	12.4117	18280	1280	12.4117	10186	1186	12.4117	2270	1270
12.425	49139	139	12.4231	41112	112	12.4248	34274	1274	12.4248	26309	1309	12.4248	18252	1252	12.4248	10285	1285	12.4248	2220	1220
12.4382	49143	143	12.4363	41103	103	12.438	34287	1287	12.438	26196	1196	12.438	18232	1232	12.438	10279	1279	12.438	2189	1189
12.4513	49147	147	12.4494	41119	119	12.4511	34341	1341	12.4511	26243	1243	12.4511	18257	1257	12.4511	10253	1253	12.4511	2319	1319
12.4644	49127	127	12.4625	41132	132	12.4642	34351	1351	12.4642	26258	1258	12.4642	18265	1265	12.4642	10280	1280	12.4642	2190	1190
12.4776	49137	137	12.4757	41125	125	12.4774	34254	1254	12.4774	26238	1238	12.4774	18237	1237	12.4774	10346	1346	12.4774	2202	1202
12.4907	49138	138	12.4888	41134	134	12.4905	34229	1229	12.4905	26298	1298	12.4905	18267	1267	12.4905	10278	1278	12.4905	2227	1227
12.5038	49133	133	12.5019	41131	131	12.5036	34263	1263	12.5036	26259	1259	12.5036	18262	1262	12.5036	10278	1278	12.5036	2244	1244
12.5169	49129	129	12.515	41123	123	12.5167	34276	1276	12.5167	26383	1383	12.5167	18288	1288	12.5167	10263	1263	12.5167	2199	1199
12.5301	49143	143	12.5282	41107	107	12.5299	34263	1263	12.5299	26242	1242	12.5299	18320	1320	12.5299	10237	1237	12.5299	2267	1267
12.5432	49137	137	12.5413	41145	145	12.543	34269	1269	12.543	26244	1244	12.543	18317	1317	12.543	10217	1217	12.543	2284	1284
12.5563	49107	107	12.5544	41126	126	12.5561	34292	1292	12.5561	26272	1272	12.5561	18322	1322	12.5561	10231	1231	12.5561	2220	1220
12.5695	49112	112	12.5676	41131	131	12.5693	34354	1354	12.5693	26302	1302	12.5693	18330	1330	12.5693	10269	1269	12.5693	2279	1279
12.5826	49125	125	12.5807	41113	113	12.5824	34279	1279	12.5824	26266	1266	12.5824	18383	1383	12.5824	10299	1299	12.5824	2264	1264
12.5957	49143	143	12.5938	41130	130	12.5955	34317	1317	12.5955	26254	1254	12.5955	18250	1250	12.5955	10242	1242	12.5955	2276	1276
12.6089	49137	137	12.607	41127	127	12.6087	34288	1288	12.6087	26308	1308	12.6087	18324	1324	12.6087	10295	1295	12.6087	2210	1210
12.622	49115	115	12.6201	41124	124	12.6218	34359	1359	12.6218	26246	1246	12.6218	18278	1278	12.6218	10212	1212	12.6218	2190	1190
12.6351	49141	141	12.6332	41135	135	12.6349	34300	1300	12.6349	26285	1285	12.6349	18257	1257	12.6349	10313	1313	12.6349	2137	1137
12.6483	49138	138	12.6464	41119	119	12.6481	34277	1277	12.6481	26312	1312	12.6481	18295	1295	12.6481	10286	1286	12.6481	2200	1200
12.6614	49135	135	12.6595	41110	110	12.6612	34262	1262	12.6612	26251	1251	12.6612	18266	1266	12.6612	10225	1225	12.6612	2200	1200
12.6745	49159	159	12.6726	41125	125	12.6743	34288	1288	12.6743	26264	1264	12.6743	18164	1164	12.6743	10199	1199	12.6743	2248	1248
12.6876	49148	148	12.6857	41110	110	12.6874	34292	1292	12.6874	26258	1258	12.6874	18302	1302	12.6874	10218	1218	12.6874	2232	1232
12.7008	49130	130	12.6989	41131	131	12.7006	34289	1289	12.7006	26261	1261	12.7006	18290	1290	12.7006	10218	1218	12.7006	2202	1202
12.7139	49115	115	12.712	41123	123	12.7137	34259	1259	12.7137	26270	1270	12.7137	18220	1220	12.7137	10239	1239	12.7137	2224	1224
12.727	49125	125	12.7251	41156	156	12.7268	34295	1295	12.7268	26229	1229	12.7268	18189	1189	12.7268	10281	1281	12.7268	2218	1218
12.7402	49129	129	12.7383	41119	119	12.74	34278	1278	12.74	26232	1232	12.74	18301	1301	12.74	10274	1274	12.74	2220	1220
12.7533	49132	132	12.7514	41114	114	12.7531	34305	1305	12.7531	26234	1234	12.7531	18273	1273	12.7531	10239	1239	12.7531	2145	1145
12.7664	49116	116	12.7645	41142	142	12.7662	34290	1290	12.7662	26211	1211	12.7662	18311	1311	12.7662	10231	1231	12.7662	2206	1206
12.7796	49113	113	12.7777	41122	122	12.7794	34324	1324	12.7794	26250	1250	12.7794	18295	1295	12.7794	10192	1192	12.7794	2269	1269
12.7927	49123	123	12.7908	41119	119	12.7925	34241	1241	12.7925	26272	1272	12.7925	18248	1248	12.7925	10254	1254	12.7925	2183	1183
12.8058	49122	122	12.8039	41123	123	12.8056	34280	1280	12.8056	26269	1269	12.8056	18239	1239	12.8056	10257	1257	12.8056	2187	1187
12.8189	49121	121	12.817	41118	118	12.8187	34208	1208	12.8187	26256	1256	12.8187	18246	1246	12.8187	10250	1250	12.8187	2259	1259
12.8321	49125	125	12.8302	41101	101	12.8319	34305	1305	12.8319	26274	1274	12.8319	18282	1282	12.8319	10225	1225	12.8319	2232	1232
12.8452	49105	105	12.8433	41139	139	12.845	34276	1276	12.845	26297	1297	12.845	18290	1290	12.845	10212	1212	12.845	2162	1162
12.8583	49129	129	12.8564	41121	121	12.8581	34281	1281	12.8581	26322	1322	12.8581	18247	1247	12.8581	10186	1186	12.8581	2208	1208
12.8715	49134	134	12.8696	41103	103	12.8713	34278	1278	12.8713	26315	1315	12.8713	18224	1224	12.8713	10235	1235	12.8713	2226	1226
12.8846	49107	107	12.8827	41113	113	12.8844	34239	1239	12.8844	26245	1245	12.8844	18203	1203	12.8844	10233	1233	12.8844	2191	1191
12.8977	49148	148	12.8958	41107	107	12.8975	34274	1274	12.8975	26214	1214	12.8975	18228	1228	12.8975	10290	1290	12.8975	2154	1154
12.9109	49115	115	12.909	41112	112	12.9107	34325	1325	12.9107	26294	1294	12.9107	18237	1237	12.9107	10174	1174	12.9107	2222	1222
12.924	49135	135	12.9221	41112	112	12.9238	34329	1329	12.9238	26207	1207	12.9238	18214	1214	12.9238	10242	1242	12.9238	2170	1170
12.9371	49124	124	12.9352	41099	99	12.9369	34277	1277	12.9369	26264	1264	12.9369	18244	1244	12.9369	10187	1187	12.9369	2203	1203
12.9502	49119	119	12.9483	41101	101	12.95	34292	1292	12.95	26228	1228	12.95	18215	1215	12.95	10188	1188	12.95	2173	1173
12.9634	49122	122	12.9615	41106	106	12.9632	34338	1338	12.9632	26249	1249	12.9632	18279	1279	12.9632	10207	1207	12.9632	2213	1213
12.9765	49117	117	12.9746	41096	96	12.9763	34220	1220	12.9763	26218	1218	12.9763	18218	1218	12.9763	10238	1238	12.9763	2165	1165
12.9896	49117	117	12.9877	41130	130	12.9894	34246	1246	12.9894	26288	1288	12.9894	18309	1309	12.9894	10158	1158	12.9894	2242	1242
13.0028	49124	124	13.0009	41106	106	13.0026	34250	1250	13.0026	26235	1235	13.0026	18308	1308	13.0026	10187	1187	13.0026	2170	1170
13.0159	49131	131	13.014	41097	97	13.0157	34275	1275	13.0157	26213	1213	13.0157	18278	1278	13.0157	10274	1274	13.0157	2228	1228
13.029	49121	121	13.0271	41138	138	13.0288	34279	1279	13.0288	26292	1292	13.0288	18200	1200	13.0288	10242	1242	13.0288	2208	1208
13.0422	49139	139	13.0403	41117	117	13.042	34202	1202	13.042	26297	1297	13.042	18154	1154	13.042	10260	1260	13.042	2167	1167
13.0553	49133	133	13.0534	41130	130	13.0551	34233	1233	13.0551	26266	1266	13.0551	18234	1234	13.0551	10197	1197	13.0551	2148	1148
13.0684	49127	127	13.0665	41136	136	13.0682	34311	1311	13.0682	26294	1294	13.0682	18225	1225	13.0682	10227	1227	13.0682	2185	1185
13.0816	49101	101	13.0797	41129	129	13.0814	34243	1243	13.0814	26303	1303	13.0814	18179	1179	13.0814	10197	1197	13.0814	2141	1141
13.0947	49145	145	13.0928	41115	115	13.0945	34259	1259	13.0945	26297	1297	13.0945	18238	1238	13.0945	10170	1170	13.0945	2221	1221
13.1078	49138	138	13.1059	41113	113	13.1076	34274	1274	13.1076	26302	1302	13.1076	18304	1304	13.1076	10225	1225	13.1076	2148	1148
13.1209	49116	116	13.119	41104	104	13.1207	34240	1240	13.1207	26213	1213	13.1207	18226	1226	13.1207	10212	1212	13.1207	2210	1210
13.1341	49108	108	13.1322	41129	129	13.1339	34258	1258	13.1339	26237	1237	13.1339	18311	1311	13.1339	10179	1179	13.1339	2117	1117
13.1472	49122	122	13.1453	41116	116	13.147	34306	1306	13.147	26219	1219	13.147	18297	1297	13.147	10234	1234	13.147	2187	1187
13.1603	49127	127	13.1584	41105	105	13.1601	34263	1263	13.1601	26268	1268	13.1601	18247	1247	13.1601	10266	1266	13.1601	2152	1152
13.1735	49115	115	13.1716	41107	107	13.1733	34188	1188	13.1733	26321	1321	13.1733	18190	1190	13.1733	10268	1268	13.1733	2174	1174
13.1866	49120	120	13.1847	41108	108	13.1864	34220	1220	13.1864	26281	1281	13.1864	18261	1261	13.1864	10228	1228	13.1864	2167	1167
13.1997	49129	129	13.1978	41098	98	13.1995	34227	1227	13.1995	26209	1209	13.1995	18230	1230	13.1995	10186	1186	13.1995	2210	1210
13.2129	49127	127	13.211	41125	125	13.2127	34221	1221	13.2127	26201	1201	13.2127	18285	1285	13.2127	10344	1344	13.2127	2226	1226
13.226	49145	145	13.2241	41114	114	13.2258	34228	1228	13.2258	26246	1246	13.2258	18201	1201	13.2258	10201	1201	13.2258	2151	1151
13.2391	49124	124	13.2372	41131	131	13.2389	34300	1300	13.2389	26228	1228	13.2389	18262	1262	13.2389	10172	1172	13.2389	2176	1176
13.2522	49138	138	13.2503	41109	109	13.252	34195	1195	13.252	26224	1224	13.252	18327	1327	13.252	10252	1252	13.252	2217	1217
13.2654	49133	133	13.2635	41130	130	13.2652	34278	1278	13.2652	26229	1229	13.2652	18274	1274	13.2652	10273	1273	13.2652	2190	1190
13.2785	49130	130	13.2766	41100	100	13.2783	34239	1239	13.2783	26253	1253	13.2783	18236	1236	13.2783	10244	1244	13.2783	2130	1130
13.2916	49133	133	13.2897	41107	107	13.2914	34221	1221	13.2914	26294	1294	13.2914	18245	1245	13.2914	10314	1314	13.2914	2207	1207
13.3048	49121	121	13.3029	41127	127	13.3046	34247	1247	13.3046	26271	1271	13.3046	18209	1209	13.3046	10285	1285	13.3046	2229	1229
13.3179	49137	137	13.316	41113	113	13.3177	34236	1236	13.3177	26225	1225	13.3177	18263	1263	13.3177	10337	1337	13.3177	2154	1154
13.331	49119	119	13.3291	41120	120	13.3308	34225	1225	13.3308	26182	1182	13.3308	18286	1286	13.3308	10402	1402	13.3308	2240	1240
13.3442	49121	121	13.3423	41102	102	13.344	34315	1315	13.344	26261	1261	13.344	18282	1282	13.344	10420	1420	13.344	2223	1223
13.3573	49110	110	13.3554	41123	123	13.3571	34353	1353	13.3571	26253	1253	13.3571	18281	1281	13.3571	10510	1510	13.3571	2212	1212
13.3704	49120	120	13.3685	41105	105	13.3702	34211	1211	13.3702	26235	1235	13.3702	18303	1303	13.3702	10553	1553	13.3702	2273	1273
13.3835	49122	122	13.3816	41105	105	13.3833	34233	1233	13.3833	26267	1267	13.3833	18306	1306	13.3833	10514	1514	13.3833	2168	1168
13.3967	49140	140	13.3948	41130	130	13.3965	34243	1243	13.3965	26321	1321	13.3965	18267	1267	13.3965	10536	1536	13.3965	2201	1201
13.4098	49126	126	13.4079	41111	111	13.4096	34287	1287	13.4096	26250	1250	13.4096	18317	1317	13.4096	10607	1607	13.4096	2270	1270
13.4229	49120	120	13.421	41099	99	13.4227	34275	1275	13.4227	26314	1314	13.4227	18281	1281	13.4227	10549	1549	13.4227	2302	1302
13.4361	49140	140	13.4342	41086	86	13.4359	34262	1262	13.4359	26316	1316	13.4359	18314	1314	13.4359	10608	1608	13.4359	2268	1268
13.4492	49117	117	13.4473	41107	107	13.449	34228	1228	13.449	26346	1346	13.449	18361	1361	13.449	10504	1504	13.449	2295	1295
13.4623	49125	125	13.4604	41120	120	13.4621	34269	1269	13.4621	26292	1292	13.4621	18347	1347	13.4621	10581	1581	13.4621	2273	1273
13.4755	49128	128	13.4736	41100	100	13.4753	34319	1319	13.4753	26404	1404	13.4753	18340	1340	13.4753	10499	1499	13.4753	2280	1280
13.4886	49125	125	13.4867	41117	117	13.4884	34261	1261	13.4884	26431	1431	13.4884	18289	1289	13.4884	10394	1394	13.4884	2237	1237
13.5017	49114	114	13.4998	41107	107	13.5015	34268	1268	13.5015	26430	1430	13.5015	18329	1329	13.5015	10435	1435	13.5015	2258	1258
13.5149	49111	111	13.513	41102	102	13.5147	34323	1323	13.5147	26419	1419	13.5147	18340	1340	13.5147	10413	1413	13.5147	2283	1283
13.528	49127	127	13.5261	41105	105	13.5278	34295	1295	13.5278	26440	1440	13.5278	18384	1384	13.5278	10432	1432	13.5278	2343	1343
13.5411	49121	121	13.5392	41100	100	13.5409	34248	1248	13.5409	26465	1465	13.5409	18406	1406	13.5409	10459	1459	13.5409	2370	1370
13.5542	49102	102	13.5523	41117	117	13.554	34342	1342	13.554	26467	1467	13.554	18346	1346	13.554	10511	1511	13.554	2427	1427
13.5674	49128	128	13.5655	41123	123	13.5672	34262	1262	13.5672	26556	1556	13.5672	18419	1419	13.5672	10465	1465	13.5672	2411	1411
13.5805	49126	126	13.5786	41096	96	13.5803	34299	1299	13.5803	26550	1550	13.5803	18409	1409	13.5803	10515	1515	13.5803	2417	1417
13.5936	49108	108	13.5917	41115	115	13.5934	34284	1284	13.5934	26572	1572	13.5934	18420	1420	13.5934	10540	1540	13.5934	2439	1439
13.6068	49108	108	13.6049	41105	105	13.6066	34368	1368	13.6066	26566	1566	13.6066	18477	1477	13.6066	10622	1622	13.6066	2600	1600
13.6199	49129	129	13.618	41107	107	13.6197	34418	1418	13.6197	26655	1655	13.6197	18566	1566	13.6197	10643	1643	13.6197	2682	1682
13.633	49142	142	13.6311	41093	93	13.6328	34407	1407	13.6328	26697	1697	13.6328	18539	1539	13.6328	10672	1672	13.6328	2753	1753
13.6462	49097	97	13.6443	41107	107	13.646	34441	1441	13.646	26657	1657	13.646	18620	1620	13.646	10690	1690	13.646	2785	1785
13.6593	49100	100	13.6574	41119	119	13.6591	34412	1412	13.6591	26757	1757	13.6591	18622	1622	13.6591	10802	1802	13.6591	2949	1949
13.6724	49120	120	13.6705	41118	118	13.6722	34430	1430	13.6722	26763	1763	13.6722	18778	1778	13.6722	11013	2013	13.6722	3076	2076
13.6855	49138	138	13.6836	41136	136	13.6853	34412	1412	13.6853	27004	2004	13.6853	18817	1817	13.6853	11159	2159	13.6853	3270	2270
13.6987	49131	131	13.6968	41120	120	13.6985	34385	1385	13.6985	27105	2105	13.6985	19006	2006	13.6985	11349	2349	13.6985	3542	2542
13.7118	49126	126	13.7099	41105	105	13.7116	34403	1403	13.7116	27178	2178	13.7116	19173	2173	13.7116	11559	2559	13.7116	4028	3028
13.7249	49097	97	13.723	41104	104	13.7247	34403	1403	13.7247	27546	2546	13.7247	19383	2383	13.7247	11903	2903	13.7247	4269	3269
13.7381	49119	119	13.7362	41098	98	13.7379	34513	1513	13.7379	27861	2861	13.7379	19686	2686	13.7379	12549	3549	13.7379	4628	3628
13.7512	49139	139	13.7493	41105	105	13.751	34488	1488	13.751	28476	3476	13.751	19923	2923	13.751	13507	4507	13.751	5017	4017
13.7643	49101	101	13.7624	41096	96	13.7641	34609	1609	13.7641	28507	3507	13.7641	20222	3222	13.7641	14564	5564	13.7641	5284	4284
13.7775	49100	100	13.7756	41102	102	13.7773	34734	1734	13.7773	29254	4254	13.7773	20628	3628	13.7773	15534	6534	13.7773	5334	4334
13.7906	49101	101	13.7887	41136	136	13.7904	34812	1812	13.7904	29549	4549	13.7904	21421	4421	13.7904	16516	7516	13.7904	5743	4743
13.8037	49111	111	13.8018	41126	126	13.8035	34864	1864	13.8035	29791	4791	13.8035	21745	4745	13.8035	18045	9045	13.8035	6126	5126
13.8168	49124	124	13.8149	41118	118	13.8166	34782	1782	13.8166	30486	5486	13.8166	22145	5145	13.8166	19284	10284	13.8166	6217	5217
13.83	49109	109	13.8281	41098	98	13.8298	34805	1805	13.8298	31776	6776	13.8298	22678	5678	13.8298	19423	10423	13.8298	6434	5434
13.8431	49096	96	13.8412	41106	106	13.8429	34800	1800	13.8429	32493	7493	13.8429	23044	6044	13.8429	19286	10286	13.8429	6276	5276
13.8562	49121	121	13.8543	41119	119	13.856	34952	1952	13.856	31843	6843	13.856	23186	6186	13.856	19424	10424	13.856	6072	5072
13.8694	49108	108	13.8675	41106	106	13.8692	34917	1917	13.8692	32035	7035	13.8692	23561	6561	13.8692	20558	11558	13.8692	5597	4597
13.8825	49137	137	13.8806	41105	105	13.8823	35099	2099	13.8823	32301	7301	13.8823	23865	6865	13.8823	22509	13509	13.8823	5199	4199
13.8956	49113	113	13.8937	41110	110	13.8954	35371	2371	13.8954	31793	6793	13.8954	24156	7156	13.8954	23169	14169	13.8954	5141	4141
13.9088	49115	115	13.9069	41092	92	13.9086	35595	2595	13.9086	31305	6305	13.9086	24215	7215	13.9086	22793	13793	13.9086	4621	3621
13.9219	49138	138	13.92	41114	114	13.9217	35657	2657	13.9217	30932	5932	13.9217	24168	7168	13.9217	21447	12447	13.9217	3963	2963
13.935	49121	121	13.9331	41100	100	13.9348	35950	2950	13.9348	30962	5962	13.9348	24018	7018	13.9348	18919	9919	13.9348	3536	2536
13.9481	49108	108	13.9462	41099	99	13.9479	36411	3411	13.9479	30524	5524	13.9479	23351	6351	13.9479	16322	7322	13.9479	3066	2066
13.9613	49105	105	13.9594	41136	136	13.9611	36876	3876	13.9611	30103	5103	13.9611	23211	6211	13.9611	14075	5075	13.9611	2789	1789
13.9744	49108	108	13.9725	41099	99	13.9742	37347	4347	13.9742	30032	5032	13.9742	22513	5513	13.9742	12715	3715	13.9742	2625	1625
13.9875	49120	120	13.9856	41097	97	13.9873	38278	5278	13.9873	29989	4989	13.9873	21230	4230	13.9873	11664	2664	13.9873	2543	1543
14.0007	49095	95	13.9988	41084	84	14.0005	39153	6153	14.0005	29436	4436	14.0005	20454	3454	14.0005	11220	2220	14.0005	2335	1335
14.0138	49112	112	14.0119	41128	128	14.0136	39918	6918	14.0136	28671	3671	14.0136	19725	2725	14.0136	10879	1879	14.0136	2392	1392
14.0269	49104	104	14.025	41112	112	14.0267	40123	7123	14.0267	28058	3058	14.0267	19076	2076	14.0267	10785	1785	14.0267	2319	1319
14.0401	49090	90	14.0382	41113	113	14.0399	39868	6868	14.0399	27370	2370	14.0399	18805	1805	14.0399	10739	1739	14.0399	2221	1221
14.0532	49100	100	14.0513	41106	106	14.053	39891	6891	14.053	27065	2065	14.053	18686	1686	14.053	10603	1603	14.053	2351	1351
14.0663	49098	98	14.0644	41117	117	14.0661	39959	6959	14.0661	26845	1845	14.0661	18568	1568	14.0661	10511	1511	14.0661	2275	1275
14.0795	49105	105	14.0776	41109	109	14.0793	40194	7194	14.0793	26611	1611	14.0793	18521	1521	14.0793	10459	1459	14.0793	2283	1283
14.0926	49103	103	14.0907	41118	118	14.0924	40072	7072	14.0924	26524	1524	14.0924	18499	1499	14.0924	10447	1447	14.0924	2251	1251
14.1057	49103	103	14.1038	41103	103	14.1055	39777	6777	14.1055	26469	1469	14.1055	18457	1457	14.1055	10415	1415	14.1055	2238	1238
14.1188	49109	109	14.1169	41090	90	14.1186	39656	6656	14.1186	26417	1417	14.1186	18440	1440	14.1186	10341	1341	14.1186	2270	1270
14.132	49119	119	14.1301	41115	115	14.1318	38710	5710	14.1318	26377	1377	14.1318	18375	1375	14.1318	10320	1320	14.1318	2337	1337
14.1451	49116	116	14.1432	41117	117	14.1449	37389	4389	14.1449	26442	1442	14.1449	18388	1388	14.1449	10361	1361	14.1449	2264	1264
14.1582	49104	104	14.1563	41087	87	14.158	36634	3634	14.158	26360	1360	14.158	18385	1385	14.158	10338	1338	14.158	2179	1179
14.1714	49110	110	14.1695	41086	86	14.1712	35857	2857	14.1712	26366	1366	14.1712	18360	1360	14.1712	10358	1358	14.1712	2204	1204
14.1845	49100	100	14.1826	41093	93	14.1843	35294	2294	14.1843	26424	1424	14.1843	18315	1315	14.1843	10302	1302	14.1843	2282	1282
14.1976	49105	105	14.1957	41119	119	14.1974	34849	1849	14.1974	26325	1325	14.1974	18293	1293	14.1974	10340	1340	14.1974	2243	1243
14.2108	49107	107	14.2089	41109	109	14.2106	34701	1701	14.2106	26413	1413	14.2106	18367	1367	14.2106	10317	1317	14.2106	2231	1231
14.2239	49112	112	14.222	41130	130	14.2237	34598	1598	14.2237	26366	1366	14.2237	18290	1290	14.2237	10312	1312	14.2237	2263	1263
14.237	49119	119	14.2351	41102	102	14.2368	34534	1534	14.2368	26271	1271	14.2368	18292	1292	14.2368	10313	1313	14.2368	2237	1237
14.2501	49107	107	14.2482	41114	114	14.2499	34479	1479	14.2499	26346	1346	14.2499	18351	1351	14.2499	10257	1257	14.2499	2219	1219
14.2633	49099	99	14.2614	41096	96	14.2631	34421	1421	14.2631	26341	1341	14.2631	18300	1300	14.2631	10321	1321	14.2631	2256	1256
14.2764	49114	114	14.2745	41104	104	14.2762	34427	1427	14.2762	26315	1315	14.2762	18285	1285	14.2762	10320	1320	14.2762	2239	1239
14.2895	49110	110	14.2876	41111	111	14.2893	34331	1331	14.2893	26355	1355	14.2893	18335	1335	14.2893	10388	1388	14.2893	2149	1149
14.3027	49117	117	14.3008	41118	118	14.3025	34371	1371	14.3025	26347	1347	14.3025	18245	1245	14.3025	10344	1344	14.3025	2201	1201
14.3158	49096	96	14.3139	41097	97	14.3156	34402	1402	14.3156	26338	1338	14.3156	18256	1256	14.3156	10271	1271	14.3156	2192	1192
14.3289	49096	96	14.327	41111	111	14.3287	34362	1362	14.3287	26368	1368	14.3287	18296	1296	14.3287	10337	1337	14.3287	2248	1248
14.3421	49122	122	14.3402	41103	103	14.3419	34332	1332	14.3419	26329	1329	14.3419	18368	1368	14.3419	10356	1356	14.3419	2228	1228
14.3552	49108	108	14.3533	41111	111	14.355	34411	1411	14.355	26319	1319	14.355	18317	1317	14.355	10293	1293	14.355	2205	1205
14.3683	49090	90	14.3664	41101	101	14.3681	34364	1364	14.3681	26308	1308	14.3681	18339	1339	14.3681	10311	1311	14.3681	2194	1194
14.3814	49119	119	14.3795	41091	91	14.3812	34392	1392	14.3812	26242	1242	14.3812	18314	1314	14.3812	10276	1276	14.3812	2187	1187
14.3946	49104	104	14.3927	41099	99	14.3944	34292	1292	14.3944	26314	1314	14.3944	18269	1269	14.3944	10318	1318	14.3944	2225	1225
14.4077	49091	91	14.4058	41087	87	14.4075	34293	1293	14.4075	26298	1298	14.4075	18234	1234	14.4075	10302	1302	14.4075	2184	1184
14.4208	49122	122	14.4189	41112	112	14.4206	34378	1378	14.4206	26287	1287	14.4206	18294	1294	14.4206	10201	1201	14.4206	2193	1193
14.434	49122	122	14.4321	41114	114	14.4338	34349	1349	14.4338	26323	1323	14.4338	18250	1250	14.4338	10227	1227	14.4338	2180	1180
14.4471	49098	98	14.4452	41094	94	14.4469	34293	1293	14.4469	26262	1262	14.4469	18241	1241	14.4469	10262	1262	14.4469	2170	1170
14.4602	49107	107	14.4583	41113	113	14.46	34342	1342	14.46	26220	1220	14.46	18277	1277	14.46	10280	1280	14.46	2269	1269
14.4734	49114	114	14.4715	41082	82	14.4732	34285	1285	14.4732	26321	1321	14.4732	18277	1277	14.4732	10219	1219	14.4732	2152	1152
14.4865	49130	130	14.4846	41102	102	14.4863	34361	1361	14.4863	26232	1232	14.4863	18336	1336	14.4863	10222	1222	14.4863	2174	1174
14.4996	49099	99	14.4977	41096	96	14.4994	34330	1330	14.4994	26337	1337	14.4994	18324	1324	14.4994	10208	1208	14.4994	2183	1183
14.5128	49101	101	14.5109	41087	87	14.5126	34257	1257	14.5126	26312	1312	14.5126	18341	1341	14.5126	10253	1253	14.5126	2184	1184
14.5259	49136	136	14.524	41096	96	14.5257	34333	1333	14.5257	26337	1337	14.5257	18325	1325	14.5257	10288	1288	14.5257	2245	1245
14.539	49128	128	14.5371	41113	113	14.5388	34308	1308	14.5388	26275	1275	14.5388	18276	1276	14.5388	10293	1293	14.5388	2242	1242
14.5521	49082	82	14.5502	41103	103	14.5519	34266	1266	14.5519	26352	1352	14.5519	18219	1219	14.5519	10269	1269	14.5519	2250	1250
14.5653	49109	109	14.5634	41085	85	14.5651	34258	1258	14.5651	26327	1327	14.5651	18322	1322	14.5651	10276	1276	14.5651	2244	1244
14.5784	49101	101	14.5765	41101	101	14.5782	34292	1292	14.5782	26308	1308	14.5782	18306	1306	14.5782	10205	1205	14.5782	2207	1207
14.5915	49097	97	14.5896	41094	94	14.5913	34321	1321	14.5913	26320	1320	14.5913	18268	1268	14.5913	10244	1244	14.5913	2266	1266
14.6047	49092	92	14.6028	41090	90	14.6045	34338	1338	14.6045	26325	1325	14.6045	18224	1224	14.6045	10284	1284	14.6045	2207	1207
14.6178	49111	111	14.6159	41109	109	14.6176	34300	1300	14.6176	26318	1318	14.6176	18244	1244	14.6176	10232	1232	14.6176	2229	1229
14.6309	49121	121	14.629	41122	122	14.6307	34288	1288	14.6307	26345	1345	14.6307	18260	1260	14.6307	10314	1314	14.6307	2282	1282
14.6441	49106	106	14.6422	41103	103	14.6439	34213	1213	14.6439	26356	1356	14.6439	18255	1255	14.6439	10317	1317	14.6439	2251	1251
14.6572	49102	102	14.6553	41093	93	14.657	34246	1246	14.657	26285	1285	14.657	18214	1214	14.657	10342	1342	14.657	2230	1230
14.6703	49113	113	14.6684	41109	109	14.6701	34220	1220	14.6701	26319	1319	14.6701	18297	1297	14.6701	10233	1233	14.6701	2151	1151
14.6834	49110	110	14.6815	41104	104	14.6832	34252	1252	14.6832	26264	1264	14.6832	18360	1360	14.6832	10302	1302	14.6832	2200	1200
14.6966	49108	108	14.6947	41117	117	14.6964	34328	1328	14.6964	26345	1345	14.6964	18305	1305	14.6964	10346	1346	14.6964	2177	1177
14.7097	49107	107	14.7078	41098	98	14.7095	34221	1221	14.7095	26395	1395	14.7095	18314	1314	14.7095	10316	1316	14.7095	2164	1164
14.7228	49079	79	14.7209	41108	108	14.7226	34271	1271	14.7226	26314	1314	14.7226	18284	1284	14.7226	10296	1296	14.7226	2231	1231
14.736	49106	106	14.7341	41104	104	14.7358	34281	1281	14.7358	26338	1338	14.7358	18256	1256	14.7358	10311	1311	14.7358	2284	1284
14.7491	49096	96	14.7472	41111	111	14.7489	34238	1238	14.7489	26362	1362	14.7489	18270	1270	14.7489	10495	1495	14.7489	2232	1232
14.7622	49103	103	14.7603	41101	101	14.762	34392	1392	14.762	26347	1347	14.762	18260	1260	14.762	10551	1551	14.762	2296	1296
14.7754	49110	110	14.7735	41097	97	14.7752	34293	1293	14.7752	26375	1375	14.7752	18276	1276	14.7752	10624	1624	14.7752	2234	1234
14.7885	49107	107	14.7866	41085	85	14.7883	34279	1279	14.7883	26349	1349	14.7883	18220	1220	14.7883	10713	1713	14.7883	2279	1279
14.8016	49110	110	14.7997	41085	85	14.8014	34272	1272	14.8014	26359	1359	14.8014	18339	1339	14.8014	10613	1613	14.8014	2305	1305
14.8147	49087	87	14.8128	41094	94	14.8145	34350	1350	14.8145	26410	1410	14.8145	18374	1374	14.8145	10585	1585	14.8145	2331	1331
14.8279	49079	79	14.826	41111	111	14.8277	34246	1246	14.8277	26352	1352	14.8277	18342	1342	14.8277	10499	1499	14.8277	2242	1242
14.841	49103	103	14.8391	41112	112	14.8408	34273	1273	14.8408	26379	1379	14.8408	18339	1339	14.8408	10400	1400	14.8408	2273	1273
14.8541	49105	105	14.8522	41089	89	14.8539	34299	1299	14.8539	26420	1420	14.8539	18335	1335	14.8539	10330	1330	14.8539	2266	1266
14.8673	49114	114	14.8654	41106	106	14.8671	34307	1307	14.8671	26380	1380	14.8671	18309	1309	14.8671	10315	1315	14.8671	2256	1256
14.8804	49098	98	14.8785	41099	99	14.8802	34280	1280	14.8802	26409	1409	14.8802	18441	1441	14.8802	10317	1317	14.8802	2272	1272
14.8935	49121	121	14.8916	41102	102	14.8933	34303	1303	14.8933	26409	1409	14.8933	18366	1366	14.8933	10324	1324	14.8933	2225	1225
14.9067	49112	112	14.9048	41105	105	14.9065	34328	1328	14.9065	26360	1360	14.9065	18382	1382	14.9065	10314	1314	14.9065	2212	1212
14.9198	49119	119	14.9179	41117	117	14.9196	34294	1294	14.9196	26330	1330	14.9196	18359	1359	14.9196	10291	1291	14.9196	2223	1223
14.9329	49110	110	14.931	41103	103	14.9327	34259	1259	14.9327	26367	1367	14.9327	18256	1256	14.9327	10273	1273	14.9327	2253	1253
14.9461	49127	127	14.9442	41080	80	14.9459	34288	1288	14.9459	26397	1397	14.9459	18279	1279	14.9459	10270	1270	14.9459	2159	1159
14.9592	49099	99	14.9573	41102	102	14.959	34230	1230	14.959	26279	1279	14.959	18252	1252	14.959	10250	1250	14.959	2233	1233
14.9723	49094	94	14.9704	41103	103	14.9721	34320	1320	14.9721	26366	1366	14.9721	18253	1253	14.9721	10248	1248	14.9721	2284	1284
14.9854	49109	109	14.9835	41097	97	14.9852	34276	1276	14.9852	26222	1222	14.9852	18285	1285	14.9852	10332	1332	14.9852	2177	1177
14.9986	49107	107	14.9967	41099	99	14.9984	34325	1325	14.9984	26312	1312	14.9984	18260	1260	14.9984	10247	1247	14.9984	2238	1238
15.0117	49088	88	15.0098	41089	89	15.0115	34300	1300	15.0115	26288	1288	15.0115	18281	1281	15.0115	10283	1283	15.0115	2213	1213
15.0248	49098	98	15.0229	41103	103	15.0246	34342	1342	15.0246	26320	1320	15.0246	18338	1338	15.0246	10242	1242	15.0246	2244	1244
15.038	49118	118	15.0361	41083	83	15.0378	34317	1317	15.0378	26310	1310	15.0378	18275	1275	15.0378	10288	1288	15.0378	2178	1178
15.0511	49125	125	15.0492	41097	97	15.0509	34324	1324	15.0509	26347	1347	15.0509	18325	1325	15.0509	10257	1257	15.0509	2197	1197
15.0642	49099	99	15.0623	41114	114	15.064	34360	1360	15.064	26347	1347	15.064	18284	1284	15.064	10277	1277	15.064	2208	1208
15.0774	49102	102	15.0755	41105	105	15.0772	34304	1304	15.0772	26290	1290	15.0772	18291	1291	15.0772	10248	1248	15.0772	2148	1148
15.0905	49096	96	15.0886	41094	94	15.0903	34313	1313	15.0903	26321	1321	15.0903	18303	1303	15.0903	10240	1240	15.0903	2136	1136
15.1036	49125	125	15.1017	41105	105	15.1034	34251	1251	15.1034	26316	1316	15.1034	18301	1301	15.1034	10220	1220	15.1034	2217	1217
15.1167	49107	107	15.1148	41116	116	15.1165	34191	1191	15.1165	26268	1268	15.1165	18277	1277	15.1165	10308	1308	15.1165	2232	1232
15.1299	49100	100	15.128	41112	112	15.1297	34265	1265	15.1297	26326	1326	15.1297	18278	1278	15.1297	10248	1248	15.1297	2277	1277
15.143	49095	95	15.1411	41095	95	15.1428	34269	1269	15.1428	26410	1410	15.1428	18292	1292	15.1428	10292	1292	15.1428	2276	1276
15.1561	49112	112	15.1542	41094	94	15.1559	34236	1236	15.1559	26333	1333	15.1559	18302	1302	15.1559	10326	1326	15.1559	2207	1207
15.1693	49103	103	15.1674	41097	97	15.1691	34169	1169	15.1691	26349	1349	15.1691	18261	1261	15.1691	10297	1297	15.1691	2177	1177
15.1824	49105	105	15.1805	41074	74	15.1822	34274	1274	15.1822	26331	1331	15.1822	18326	1326	15.1822	10219	1219	15.1822	2216	1216
15.1955	49086	86	15.1936	41093	93	15.1953	34285	1285	15.1953	26301	1301	15.1953	18326	1326	15.1953	10268	1268	15.1953	2240	1240
15.2087	49085	85	15.2068	41103	103	15.2085	34307	1307	15.2085	26269	1269	15.2085	18281	1281	15.2085	10287	1287	15.2085	2247	1247
15.2218	49101	101	15.2199	41117	117	15.2216	34293	1293	15.2216	26332	1332	15.2216	18332	1332	15.2216	10276	1276	15.2216	2213	1213
15.2349	49099	99	15.233	41101	101	15.2347	34279	1279	15.2347	26401	1401	15.2347	18347	1347	15.2347	10315	1315	15.2347	2250	1250
15.248	49088	88	15.2461	41106	106	15.2478	34296	1296	15.2478	26320	1320	15.2478	18370	1370	15.2478	10282	1282	15.2478	2239	1239
15.2612	49119	119	15.2593	41087	87	15.261	34307	1307	15.261	26327	1327	15.261	18366	1366	15.261	10297	1297	15.261	2295	1295
15.2743	49104	104	15.2724	41098	98	15.2741	34355	1355	15.2741	26340	1340	15.2741	18290	1290	15.2741	10299	1299	15.2741	2331	1331
15.2874	49114	114	15.2855	41108	108	15.2872	34258	1258	15.2872	26416	1416	15.2872	18345	1345	15.2872	10328	1328	15.2872	2240	1240
15.3006	49119	119	15.2987	41094	94	15.3004	34268	1268	15.3004	26356	1356	15.3004	18403	1403	15.3004	10315	1315	15.3004	2347	1347
15.3137	49109	109	15.3118	41078	78	15.3135	34282	1282	15.3135	26456	1456	15.3135	18389	1389	15.3135	10370	1370	15.3135	2279	1279
15.3268	49099	99	15.3249	41086	86	15.3266	34168	1168	15.3266	26456	1456	15.3266	18308	1308	15.3266	10324	1324	15.3266	2307	1307
15.34	49092	92	15.3381	41118	118	15.3398	34316	1316	15.3398	26513	1513	15.3398	18373	1373	15.3398	10369	1369	15.3398	2370	1370
15.3531	49092	92	15.3512	41102	102	15.3529	34249	1249	15.3529	26524	1524	15.3529	18448	1448	15.3529	10409	1409	15.3529	2344	1344
15.3662	49086	86	15.3643	41101	101	15.366	34290	1290	15.366	26496	1496	15.366	18397	1397	15.366	10347	1347	15.366	2345	1345
15.3794	49088	88	15.3775	41093	93	15.3792	34391	1391	15.3792	26511	1511	15.3792	18462	1462	15.3792	10435	1435	15.3792	2354	1354
15.3925	49110	110	15.3906	41091	91	15.3923	34344	1344	15.3923	26471	1471	15.3923	18363	1363	15.3923	10391	1391	15.3923	2393	1393
15.4056	49112	112	15.4037	41090	90	15.4054	34342	1342	15.4054	26526	1526	15.4054	18382	1382	15.4054	10364	1364	15.4054	2362	1362
15.4187	49096	96	15.4168	41103	103	15.4185	34304	1304	15.4185	26486	1486	15.4185	18449	1449	15.4185	10394	1394	15.4185	2285	1285
15.4319	49094	94	15.43	41105	105	15.4317	34243	1243	15.4317	26393	1393	15.4317	18388	1388	15.4317	10373	1373	15.4317	2274	1274
15.445	49104	104	15.4431	41092	92	15.4448	34290	1290	15.4448	26439	1439	15.4448	18459	1459	15.4448	10387	1387	15.4448	2190	1190
15.4581	49092	92	15.4562	41085	85	15.4579	34205	1205	15.4579	26484	1484	15.4579	18443	1443	15.4579	10350	1350	15.4579	2299	1299
15.4713	49089	89	15.4694	41104	104	15.4711	34265	1265	15.4711	26399	1399	15.4711	18399	1399	15.4711	10345	1345	15.4711	2281	1281
15.4844	49096	96	15.4825	41107	107	15.4842	34356	1356	15.4842	26503	1503	15.4842	18465	1465	15.4842	10281	1281	15.4842	2356	1356
15.4975	49104	104	15.4956	41095	95	15.4973	34330	1330	15.4973	26408	1408	15.4973	18445	1445	15.4973	10345	1345	15.4973	2276	1276
15.5107	49106	106	15.5088	41079	79	15.5105	34287	1287	15.5105	26513	1513	15.5105	18347	1347	15.5105	10314	1314	15.5105	2279	1279
15.5238	49084	84	15.5219	41092	92	15.5236	34279	1279	15.5236	26410	1410	15.5236	18332	1332	15.5236	10218	1218	15.5236	2315	1315
15.5369	49094	94	15.535	41094	94	15.5367	34330	1330	15.5367	26391	1391	15.5367	18352	1352	15.5367	10300	1300	15.5367	2257	1257
15.55	49104	104	15.5481	41103	103	15.5498	34340	1340	15.5498	26370	1370	15.5498	18387	1387	15.5498	10315	1315	15.5498	2203	1203
15.5632	49090	90	15.5613	41088	88	15.563	34238	1238	15.563	26356	1356	15.563	18339	1339	15.563	10257	1257	15.563	2210	1210
15.5763	49100	100	15.5744	41075	75	15.5761	34367	1367	15.5761	26334	1334	15.5761	18398	1398	15.5761	10265	1265	15.5761	2210	1210
15.5894	49097	97	15.5875	41085	85	15.5892	34242	1242	15.5892	26348	1348	15.5892	18327	1327	15.5892	10300	1300	15.5892	2211	1211
15.6026	49098	98	15.6007	41100	100	15.6024	34346	1346	15.6024	26308	1308	15.6024	18362	1362	15.6024	10246	1246	15.6024	2180	1180
15.6157	49098	98	15.6138	41095	95	15.6155	34307	1307	15.6155	26304	1304	15.6155	18324	1324	15.6155	10286	1286	15.6155	2172	1172
15.6288	49094	94	15.6269	41089	89	15.6286	34279	1279	15.6286	26328	1328	15.6286	18304	1304	15.6286	10229	1229	15.6286	2243	1243
15.642	49089	89	15.6401	41109	109	15.6418	34384	1384	15.6418	26322	1322	15.6418	18318	1318	15.6418	10262	1262	15.6418	2196	1196
15.6551	49097	97	15.6532	41085	85	15.6549	34343	1343	15.6549	26322	1322	15.6549	18246	1246	15.6549	10278	1278	15.6549	2161	1161
15.6682	49103	103	15.6663	41087	87	15.668	34294	1294	15.668	26401	1401	15.668	18293	1293	15.668	10302	1302	15.668	2228	1228
15.6813	49084	84	15.6794	41098	98	15.6811	34341	1341	15.6811	26312	1312	15.6811	18299	1299	15.6811	10230	1230	15.6811	2168	1168
15.6945	49091	91	15.6926	41089	89	15.6943	34309	1309	15.6943	26321	1321	15.6943	18275	1275	15.6943	10332	1332	15.6943	2159	1159
15.7076	49087	87	15.7057	41081	81	15.7074	34311	1311	15.7074	26331	1331	15.7074	18284	1284	15.7074	10307	1307	15.7074	2128	1128
15.7207	49107	107	15.7188	41092	92	15.7205	34244	1244	15.7205	26368	1368	15.7205	18255	1255	15.7205	10313	1313	15.7205	2220	1220
15.7339	49101	101	15.732	41105	105	15.7337	34258	1258	15.7337	26275	1275	15.7337	18322	1322	15.7337	10190	1190	15.7337	2154	1154
15.747	49092	92	15.7451	41087	87	15.7468	34278	1278	15.7468	26303	1303	15.7468	18269	1269	15.7468	10214	1214	15.7468	2182	1182
15.7601	49103	103	15.7582	41103	103	15.7599	34296	1296	15.7599	26277	1277	15.7599	18233	1233	15.7599	10253	1253	15.7599	2148	1148
15.7733	49108	108	15.7714	41100	100	15.7731	34262	1262	15.7731	26227	1227	15.7731	18261	1261	15.7731	10241	1241	15.7731	2131	1131
15.7864	49090	90	15.7845	41093	93	15.7862	34258	1258	15.7862	26349	1349	15.7862	18255	1255	15.7862	10228	1228	15.7862	2156	1156
15.7995	49098	98	15.7976	41091	91	15.7993	34293	1293	15.7993	26335	1335	15.7993	18245	1245	15.7993	10230	1230	15.7993	2140	1140
15.8127	49090	90	15.8108	41090	90	15.8125	34295	1295	15.8125	26331	1331	15.8125	18270	1270	15.8125	10182	1182	15.8125	2185	1185
15.8258	49085	85	15.8239	41095	95	15.8256	34298	1298	15.8256	26285	1285	15.8256	18219	1219	15.8256	10191	1191	15.8256	2182	1182
15.8389	49093	93	15.837	41107	107	15.8387	34340	1340	15.8387	26311	1311	15.8387	18258	1258	15.8387	10230	1230	15.8387	2131	1131
15.852	49092	92	15.8501	41093	93	15.8518	34216	1216	15.8518	26293	1293	15.8518	18293	1293	15.8518	10257	1257	15.8518	2165	1165
15.8652	49073	73	15.8633	41092	92	15.865	34238	1238	15.865	26273	1273	15.865	18301	1301	15.865	10284	1284	15.865	2193	1193
15.8783	49095	95	15.8764	41082	82	15.8781	34202	1202	15.8781	26313	1313	15.8781	18265	1265	15.8781	10233	1233	15.8781	2208	1208
15.8914	49110	110	15.8895	41084	84	15.8912	34234	1234	15.8912	26252	1252	15.8912	18263	1263	15.8912	10159	1159	15.8912	2199	1199
15.9046	49109	109	15.9027	41102	102	15.9044	34255	1255	15.9044	26228	1228	15.9044	18248	1248	15.9044	10265	1265	15.9044	2164	1164
15.9177	49114	114	15.9158	41092	92	15.9175	34315	1315	15.9175	26267	1267	15.9175	18312	1312	15.9175	10197	1197	15.9175	2171	1171
15.9308	49102	102	15.9289	41085	85	15.9306	34279	1279	15.9306	26265	1265	15.9306	18201	1201	15.9306	10188	1188	15.9306	2216	1216
15.944	49107	107	15.9421	41101	101	15.9438	34321	1321	15.9438	26281	1281	15.9438	18269	1269	15.9438	10273	1273	15.9438	2160	1160
15.9571	49096	96	15.9552	41076	76	15.9569	34300	1300	15.9569	26272	1272	15.9569	18340	1340	15.9569	10226	1226	15.9569	2114	1114
15.9702	49117	117	15.9683	41080	80	15.97	34204	1204	15.97	26256	1256	15.97	18231	1231	15.97	10117	1117	15.97	2110	1110
15.9833	49100	100	15.9814	41082	82	15.9831	34202	1202	15.9831	26235	1235	15.9831	18259	1259	15.9831	10211	1211	15.9831	2175	1175
15.9965	49102	102	15.9946	41104	104	15.9963	34253	1253	15.9963	26243	1243	15.9963	18201	1201	15.9963	10156	1156	15.9963	2112	1112
16.0096	49106	106	16.0077	41093	93	16.0094	34304	1304	16.0094	26245	1245	16.0094	18235	1235	16.0094	10211	1211	16.0094	2182	1182
16.0227	49098	98	16.0208	41092	92	16.0225	34269	1269	16.0225	26327	1327	16.0225	18342	1342	16.0225	10164	1164	16.0225	2196	1196
16.0359	49101	101	16.034	41093	93	16.0357	34264	1264	16.0357	26265	1265	16.0357	18279	1279	16.0357	10200	1200	16.0357	2170	1170
16.049	49089	89	16.0471	41096	96	16.0488	34232	1232	16.0488	26237	1237	16.0488	18219	1219	16.0488	10214	1214	16.0488	2124	1124
16.0621	49095	95	16.0602	41077	77	16.0619	34223	1223	16.0619	26283	1283	16.0619	18203	1203	16.0619	10152	1152	16.0619	2069	1069
16.0753	49088	88	16.0734	41076	76	16.0751	34210	1210	16.0751	26306	1306	16.0751	18223	1223	16.0751	10200	1200	16.0751	2150	1150
16.0884	49087	87	16.0865	41078	78	16.0882	34283	1283	16.0882	26273	1273	16.0882	18200	1200	16.0882	10224	1224	16.0882	2234	1234
16.1015	49102	102	16.0996	41079	79	16.1013	34255	1255	16.1013	26244	1244	16.1013	18297	1297	16.1013	10213	1213	16.1013	2182	1182
16.1146	49079	79	16.1127	41093	93	16.1144	34346	1346	16.1144	26270	1270	16.1144	18251	1251	16.1144	10218	1218	16.1144	2141	1141
16.1278	49101	101	16.1259	41100	100	16.1276	34289	1289	16.1276	26293	1293	16.1276	18225	1225	16.1276	10215	1215	16.1276	2200	1200
16.1409	49093	93	16.139	41073	73	16.1407	34306	1306	16.1407	26206	1206	16.1407	18249	1249	16.1407	10246	1246	16.1407	2153	1153
16.154	49094	94	16.1521	41097	97	16.1538	34264	1264	16.1538	26300	1300	16.1538	18383	1383	16.1538	10314	1314	16.1538	2161	1161
16.1672	49105	105	16.1653	41077	77	16.167	34322	1322	16.167	26376	1376	16.167	18194	1194	16.167	10206	1206	16.167	2199	1199
16.1803	49103	103	16.1784	41093	93	16.1801	34224	1224	16.1801	26283	1283	16.1801	18254	1254	16.1801	10165	1165	16.1801	2177	1177
16.1934	49075	75	16.1915	41105	105	16.1932	34279	1279	16.1932	26277	1277	16.1932	18283	1283	16.1932	10203	1203	16.1932	2271	1271
16.2066	49091	91	16.2047	41096	96	16.2064	34192	1192	16.2064	26258	1258	16.2064	18209	1209	16.2064	10288	1288	16.2064	2176	1176
16.2197	49106	106	16.2178	41095	95	16.2195	34266	1266	16.2195	26193	1193	16.2195	18250	1250	16.2195	10243	1243	16.2195	2199	1199
16.2328	49091	91	16.2309	41089	89	16.2326	34236	1236	16.2326	26223	1223	16.2326	18245	1245	16.2326	10186	1186	16.2326	2191	1191
16.2459	49106	106	16.244	41090	90	16.2457	34250	1250	16.2457	26251	1251	16.2457	18218	1218	16.2457	10211	1211	16.2457	2123	1123
16.2591	49093	93	16.2572	41098	98	16.2589	34200	1200	16.2589	26246	1246	16.2589	18230	1230	16.2589	10220	1220	16.2589	2175	1175
16.2722	49088	88	16.2703	41101	101	16.272	34159	1159	16.272	26283	1283	16.272	18260	1260	16.272	10217	1217	16.272	2171	1171
16.2853	49103	103	16.2834	41093	93	16.2851	34228	1228	16.2851	26227	1227	16.2851	18258	1258	16.2851	10252	1252	16.2851	2209	1209
16.2985	49097	97	16.2966	41088	88	16.2983	34336	1336	16.2983	26249	1249	16.2983	18301	1301	16.2983	10280	1280	16.2983	2113	1113
16.3116	49096	96	16.3097	41094	94	16.3114	34226	1226	16.3114	26231	1231	16.3114	18309	1309	16.3114	10228	1228	16.3114	2195	1195
16.3247	49112	112	16.3228	41090	90	16.3245	34305	1305	16.3245	26213	1213	16.3245	18241	1241	16.3245	10249	1249	16.3245	2149	1149
16.3379	49096	96	16.336	41101	101	16.3377	34225	1225	16.3377	26237	1237	16.3377	18268	1268	16.3377	10220	1220	16.3377	2197	1197
16.351	49089	89	16.3491	41097	97	16.3508	34243	1243	16.3508	26235	1235	16.3508	18234	1234	16.3508	10246	1246	16.3508	2230	1230
16.3641	49089	89	16.3622	41099	99	16.3639	34229	1229	16.3639	26231	1231	16.3639	18229	1229	16.3639	10224	1224	16.3639	2175	1175
16.3773	49088	88	16.3754	41090	90	16.3771	34243	1243	16.3771	26301	1301	16.3771	18224	1224	16.3771	10240	1240	16.3771	2195	1195
16.3904	49096	96	16.3885	41075	75	16.3902	34189	1189	16.3902	26186	1186	16.3902	18216	1216	16.3902	10245	1245	16.3902	2110	1110
16.4035	49097	97	16.4016	41091	91	16.4033	34267	1267	16.4033	26258	1258	16.4033	18254	1254	16.4033	10237	1237	16.4033	2189	1189
16.4166	49090	90	16.4147	41086	86	16.4164	34243	1243	16.4164	26296	1296	16.4164	18335	1335	16.4164	10302	1302	16.4164	2155	1155
16.4298	49093	93	16.4279	41067	67	16.4296	34306	1306	16.4296	26192	1192	16.4296	18186	1186	16.4296	10194	1194	16.4296	2145	1145
16.4429	49104	104	16.441	41103	103	16.4427	34284	1284	16.4427	26264	1264	16.4427	18210	1210	16.4427	10164	1164	16.4427	2177	1177
16.456	49097	97	16.4541	41105	105	16.4558	34232	1232	16.4558	26283	1283	16.4558	18283	1283	16.4558	10179	1179	16.4558	2168	1168
16.4692	49089	89	16.4673	41077	77	16.469	34277	1277	16.469	26223	1223	16.469	18215	1215	16.469	10215	1215	16.469	2111	1111
16.4823	49079	79	16.4804	41073	73	16.4821	34274	1274	16.4821	26275	1275	16.4821	18246	1246	16.4821	10225	1225	16.4821	2224	1224
16.4954	49116	116	16.4935	41080	80	16.4952	34290	1290	16.4952	26278	1278	16.4952	18231	1231	16.4952	10214	1214	16.4952	2210	1210
16.5086	49083	83	16.5067	41083	83	16.5084	34239	1239	16.5084	26263	1263	16.5084	18226	1226	16.5084	10210	1210	16.5084	2190	1190
16.5217	49090	90	16.5198	41080	80	16.5215	34291	1291	16.5215	26237	1237	16.5215	18309	1309	16.5215	10157	1157	16.5215	2207	1207
16.5348	49084	84	16.5329	41091	91	16.5346	34286	1286	16.5346	26234	1234	16.5346	18281	1281	16.5346	10197	1197	16.5346	2185	1185
16.5479	49085	85	16.546	41091	91	16.5477	34261	1261	16.5477	26266	1266	16.5477	18290	1290	16.5477	10189	1189	16.5477	2163	1163
16.5611	49089	89	16.5592	41087	87	16.5609	34239	1239	16.5609	26256	1256	16.5609	18146	1146	16.5609	10206	1206	16.5609	2199	1199
16.5742	49076	76	16.5723	41074	74	16.574	34226	1226	16.574	26318	1318	16.574	18157	1157	16.574	10186	1186	16.574	2158	1158
16.5873	49088	88	16.5854	41093	93	16.5871	34310	1310	16.5871	26336	1336	16.5871	18154	1154	16.5871	10224	1224	16.5871	2170	1170
16.6005	49088	88	16.5986	41095	95	16.6003	34283	1283	16.6003	26309	1309	16.6003	18224	1224	16.6003	10236	1236	16.6003	2202	1202
16.6136	49079	79	16.6117	41081	81	16.6134	34285	1285	16.6134	26251	1251	16.6134	18299	1299	16.6134	10263	1263	16.6134	2163	1163
16.6267	49087	87	16.6248	41088	88	16.6265	34300	1300	16.6265	26248	1248	16.6265	18235	1235	16.6265	10234	1234	16.6265	2215	1215
16.6399	49100	100	16.638	41091	91	16.6397	34219	1219	16.6397	26252	1252	16.6397	18190	1190	16.6397	10240	1240	16.6397	2203	1203
16.653	49089	89	16.6511	41068	68	16.6528	34303	1303	16.6528	26238	1238	16.6528	18224	1224	16.6528	10095	1095	16.6528	2177	1177
16.6661	49074	74	16.6642	41089	89	16.6659	34322	1322	16.6659	26231	1231	16.6659	18279	1279	16.6659	10145	1145	16.6659	2190	1190
16.6792	49082	82	16.6773	41087	87	16.679	34297	1297	16.679	26316	1316	16.679	18181	1181	16.679	10228	1228	16.679	2149	1149
16.6924	49093	93	16.6905	41074	74	16.6922	34293	1293	16.6922	26235	1235	16.6922	18205	1205	16.6922	10168	1168	16.6922	2204	1204
16.7055	49101	101	16.7036	41080	80	16.7053	34303	1303	16.7053	26218	1218	16.7053	18200	1200	16.7053	10164	1164	16.7053	2208	1208
16.7186	49093	93	16.7167	41112	112	16.7184	34291	1291	16.7184	26250	1250	16.7184	18268	1268	16.7184	10272	1272	16.7184	2169	1169
16.7318	49088	88	16.7299	41093	93	16.7316	34277	1277	16.7316	26266	1266	16.7316	18225	1225	16.7316	10170	1170	16.7316	2101	1101
16.7449	49113	113	16.743	41089	89	16.7447	34246	1246	16.7447	26233	1233	16.7447	18149	1149	16.7447	10169	1169	16.7447	2132	1132
16.758	49084	84	16.7561	41074	74	16.7578	34283	1283	16.7578	26178	1178	16.7578	18197	1197	16.7578	10148	1148	16.7578	2087	1087
16.7712	49064	64	16.7693	41088	88	16.771	34229	1229	16.771	26185	1185	16.771	18272	1272	16.771	10237	1237	16.771	2212	1212
16.7843	49078	78	16.7824	41099	99	16.7841	34243	1243	16.7841	26236	1236	16.7841	18213	1213	16.7841	10172	1172	16.7841	2208	1208
16.7974	49099	99	16.7955	41102	102	16.7972	34269	1269	16.7972	26231	1231	16.7972	18164	1164	16.7972	10178	1178	16.7972	2169	1169
16.8106	49091	91	16.8087	41091	91	16.8104	34315	1315	16.8104	26308	1308	16.8104	18222	1222	16.8104	10134	1134	16.8104	2192	1192
16.8237	49107	107	16.8218	41081	81	16.8235	34283	1283	16.8235	26288	1288	16.8235	18225	1225	16.8235	10222	1222	16.8235	2150	1150
16.8368	49073	73	16.8349	41076	76	16.8366	34299	1299	16.8366	26254	1254	16.8366	18240	1240	16.8366	10208	1208	16.8366	2186	1186
16.8499	49081	81	16.848	41063	63	16.8497	34270	1270	16.8497	26282	1282	16.8497	18222	1222	16.8497	10175	1175	16.8497	2105	1105
16.8631	49076	76	16.8612	41079	79	16.8629	34251	1251	16.8629	26201	1201	16.8629	18274	1274	16.8629	10179	1179	16.8629	2150	1150
16.8762	49073	73	16.8743	41080	80	16.876	34252	1252	16.876	26265	1265	16.876	18244	1244	16.876	10185	1185	16.876	2136	1136
16.8893	49100	100	16.8874	41083	83	16.8891	34297	1297	16.8891	26256	1256	16.8891	18235	1235	16.8891	10239	1239	16.8891	2158	1158
16.9025	49081	81	16.9006	41098	98	16.9023	34196	1196	16.9023	26248	1248	16.9023	18274	1274	16.9023	10179	1179	16.9023	2151	1151
16.9156	49090	90	16.9137	41092	92	16.9154	34270	1270	16.9154	26172	1172	16.9154	18247	1247	16.9154	10215	1215	16.9154	2198	1198
16.9287	49106	106	16.9268	41087	87	16.9285	34203	1203	16.9285	26268	1268	16.9285	18277	1277	16.9285	10232	1232	16.9285	2141	1141
16.9419	49081	81	16.94	41083	83	16.9417	34283	1283	16.9417	26265	1265	16.9417	18225	1225	16.9417	10247	1247	16.9417	2114	1114
16.955	49079	79	16.9531	41078	78	16.9548	34227	1227	16.9548	26288	1288	16.9548	18190	1190	16.9548	10262	1262	16.9548	2152	1152
16.9681	49095	95	16.9662	41090	90	16.9679	34304	1304	16.9679	26257	1257	16.9679	18228	1228	16.9679	10211	1211	16.9679	2251	1251
16.9812	49113	113	16.9793	41082	82	16.981	34273	1273	16.981	26312	1312	16.981	18210	1210	16.981	10143	1143	16.981	2214	1214
16.9944	49094	94	16.9925	41096	96	16.9942	34319	1319	16.9942	26235	1235	16.9942	18208	1208	16.9942	10154	1154	16.9942	2277	1277
17.0075	49096	96	17.0056	41084	84	17.0073	34289	1289	17.0073	26179	1179	17.0073	18310	1310	17.0073	10201	1201	17.0073	2138	1138
17.0206	49097	97	17.0187	41097	97	17.0204	34233	1233	17.0204	26227	1227	17.0204	18269	1269	17.0204	10173	1173	17.0204	2085	1085
17.0338	49100	100	17.0319	41068	68	17.0336	34284	1284	17.0336	26339	1339	17.0336	18250	1250	17.0336	10080	1080	17.0336	2179	1179
17.0469	49076	76	17.045	41078	78	17.0467	34283	1283	17.0467	26264	1264	17.0467	18161	1161	17.0467	10234	1234	17.0467	2195	1195
17.06	49084	84	17.0581	41074	74	17.0598	34299	1299	17.0598	26225	1225	17.0598	18184	1184	17.0598	10198	1198	17.0598	2152	1152
17.0732	49095	95	17.0713	41088	88	17.073	34304	1304	17.073	26248	1248	17.073	18295	1295	17.073	10169	1169	17.073	2210	1210
17.0863	49107	107	17.0844	41087	87	17.0861	34247	1247	17.0861	26255	1255	17.0861	18286	1286	17.0861	10196	1196	17.0861	2119	1119
17.0994	49080	80	17.0975	41089	89	17.0992	34167	1167	17.0992	26236	1236	17.0992	18249	1249	17.0992	10166	1166	17.0992	2215	1215
17.1125	49089	89	17.1106	41088	88	17.1123	34277	1277	17.1123	26232	1232	17.1123	18183	1183	17.1123	10187	1187	17.1123	2178	1178
17.1257	49081	81	17.1238	41087	87	17.1255	34282	1282	17.1255	26164	1164	17.1255	18212	1212	17.1255	10095	1095	17.1255	2142	1142
17.1388	49085	85	17.1369	41098	98	17.1386	34256	1256	17.1386	26258	1258	17.1386	18219	1219	17.1386	10220	1220	17.1386	2165	1165
17.1519	49090	90	17.15	41097	97	17.1517	34207	1207	17.1517	26193	1193	17.1517	18233	1233	17.1517	10184	1184	17.1517	2156	1156
17.1651	49084	84	17.1632	41087	87	17.1649	34240	1240	17.1649	26168	1168	17.1649	18214	1214	17.1649	10145	1145	17.1649	2112	1112
17.1782	49098	98	17.1763	41080	80	17.178	34290	1290	17.178	26173	1173	17.178	18197	1197	17.178	10164	1164	17.178	2113	1113
17.1913	49080	80	17.1894	41079	79	17.1911	34256	1256	17.1911	26215	1215	17.1911	18213	1213	17.1911	10160	1160	17.1911	2161	1161
17.2045	49077	77	17.2026	41083	83	17.2043	34320	1320	17.2043	26186	1186	17.2043	18172	1172	17.2043	10124	1124	17.2043	2173	1173
17.2176	49087	87	17.2157	41081	81	17.2174	34278	1278	17.2174	26258	1258	17.2174	18296	1296	17.2174	10128	1128	17.2174	2185	1185
17.2307	49100	100	17.2288	41073	73	17.2305	34252	1252	17.2305	26263	1263	17.2305	18199	1199	17.2305	10159	1159	17.2305	2179	1179
17.2439	49076	76	17.242	41085	85	17.2437	34251	1251	17.2437	26225	1225	17.2437	18198	1198	17.2437	10173	1173	17.2437	2149	1149
17.257	49088	88	17.2551	41082	82	17.2568	34223	1223	17.2568	26141	1141	17.2568	18220	1220	17.2568	10181	1181	17.2568	2186	1186
17.2701	49076	76	17.2682	41094	94	17.2699	34240	1240	17.2699	26217	1217	17.2699	18231	1231	17.2699	10187	1187	17.2699	2154	1154
17.2832	49083	83	17.2813	41081	81	17.283	34320	1320	17.283	26226	1226	17.283	18176	1176	17.283	10161	1161	17.283	2117	1117
17.2964	49086	86	17.2945	41091	91	17.2962	34286	1286	17.2962	26151	1151	17.2962	18192	1192	17.2962	10137	1137	17.2962	2166	1166
17.3095	49102	102	17.3076	41086	86	17.3093	34248	1248	17.3093	26146	1146	17.3093	18162	1162	17.3093	10173	1173	17.3093	2135	1135
17.3226	49090	90	17.3207	41073	73	17.3224	34261	1261	17.3224	26170	1170	17.3224	18184	1184	17.3224	10178	1178	17.3224	2149	1149
17.3358	49096	96	17.3339	41077	77	17.3356	34284	1284	17.3356	26254	1254	17.3356	18211	1211	17.3356	10227	1227	17.3356	2123	1123
17.3489	49094	94	17.347	41094	94	17.3487	34284	1284	17.3487	26189	1189	17.3487	18210	1210	17.3487	10133	1133	17.3487	2096	1096
17.362	49073	73	17.3601	41083	83	17.3618	34257	1257	17.3618	26157	1157	17.3618	18223	1223	17.3618	10172	1172	17.3618	2156	1156
17.3752	49074	74	17.3733	41069	69	17.375	34247	1247	17.375	26213	1213	17.375	18249	1249	17.375	10157	1157	17.375	2114	1114
17.3883	49077	77	17.3864	41071	71	17.3881	34303	1303	17.3881	26174	1174	17.3881	18238	1238	17.3881	10167	1167	17.3881	2177	1177
17.4014	49079	79	17.3995	41085	85	17.4012	34282	1282	17.4012	26205	1205	17.4012	18212	1212	17.4012	10177	1177	17.4012	2137	1137
17.4145	49089	89	17.4126	41073	73	17.4143	34263	1263	17.4143	26134	1134	17.4143	18205	1205	17.4143	10135	1135	17.4143	2139	1139
17.4277	49082	82	17.4258	41069	69	17.4275	34323	1323	17.4275	26173	1173	17.4275	18139	1139	17.4275	10154	1154	17.4275	2179	1179
17.4408	49090	90	17.4389	41082	82	17.4406	34301	1301	17.4406	26175	1175	17.4406	18199	1199	17.4406	10174	1174	17.4406	2114	1114
17.4539	49089	89	17.452	41079	79	17.4537	34249	1249	17.4537	26217	1217	17.4537	18261	1261	17.4537	10183	1183	17.4537	2138	1138
17.4671	49103	103	17.4652	41083	83	17.4669	34314	1314	17.4669	26114	1114	17.4669	18218	1218	17.4669	10155	1155	17.4669	2160	1160
17.4802	49089	89	17.4783	41099	99	17.48	34276	1276	17.48	26167	1167	17.48	18194	1194	17.48	10186	1186	17.48	2220	1220
17.4933	49091	91	17.4914	41087	87	17.4931	34240	1240	17.4931	26142	1142	17.4931	18222	1222	17.4931	10124	1124	17.4931	2216	1216
17.5065	49085	85	17.5046	41088	88	17.5063	34208	1208	17.5063	26158	1158	17.5063	18181	1181	17.5063	10136	1136	17.5063	2222	1222
17.5196	49080	80	17.5177	41078	78	17.5194	34288	1288	17.5194	26175	1175	17.5194	18213	1213	17.5194	10108	1108	17.5194	2179	1179
17.5327	49080	80	17.5308	41075	75	17.5325	34294	1294	17.5325	26172	1172	17.5325	18174	1174	17.5325	10178	1178	17.5325	2162	1162
17.5458	49088	88	17.5439	41076	76	17.5456	34242	1242	17.5456	26195	1195	17.5456	18233	1233	17.5456	10106	1106	17.5456	2136	1136
17.559	49081	81	17.5571	41102	102	17.5588	34224	1224	17.5588	26155	1155	17.5588	18208	1208	17.5588	10189	1189	17.5588	2113	1113
17.5721	49085	85	17.5702	41086	86	17.5719	34232	1232	17.5719	26196	1196	17.5719	18197	1197	17.5719	10166	1166	17.5719	2165	1165
17.5852	49070	70	17.5833	41095	95	17.585	34232	1232	17.585	26151	1151	17.585	18204	1204	17.585	10090	1090	17.585	2121	1121
17.5984	49097	97	17.5965	41075	75	17.5982	34273	1273	17.5982	26184	1184	17.5982	18219	1219	17.5982	10070	1070	17.5982	2165	1165
17.6115	49082	82	17.6096	41089	89	17.6113	34295	1295	17.6113	26178	1178	17.6113	18224	1224	17.6113	10168	1168	17.6113	2145	1145
17.6246	49075	75	17.6227	41078	78	17.6244	34214	1214	17.6244	26183	1183	17.6244	18207	1207	17.6244	10107	1107	17.6244	2146	1146
17.6378	49094	94	17.6359	41091	91	17.6376	34288	1288	17.6376	26158	1158	17.6376	18182	1182	17.6376	10183	1183	17.6376	2228	1228
17.6509	49079	79	17.649	41057	57	17.6507	34286	1286	17.6507	26180	1180	17.6507	18176	1176	17.6507	10143	1143	17.6507	2124	1124
17.664	49092	92	17.6621	41076	76	17.6638	34282	1282	17.6638	26177	1177	17.6638	18176	1176	17.6638	10144	1144	17.6638	2162	1162
17.6772	49087	87	17.6753	41103	103	17.677	34257	1257	17.677	26160	1160	17.677	18107	1107	17.677	10148	1148	17.677	2158	1158
17.6903	49080	80	17.6884	41076	76	17.6901	34282	1282	17.6901	26186	1186	17.6901	18161	1161	17.6901	10159	1159	17.6901	2161	1161
17.7034	49080	80	17.7015	41102	102	17.7032	34237	1237	17.7032	26201	1201	17.7032	18129	1129	17.7032	10183	1183	17.7032	2071	1071
17.7165	49093	93	17.7146	41077	77	17.7163	34166	1166	17.7163	26136	1136	17.7163	18229	1229	17.7163	10113	1113	17.7163	2161	1161
17.7297	49073	73	17.7278	41072	72	17.7295	34226	1226	17.7295	26094	1094	17.7295	18202	1202	17.7295	10153	1153	17.7295	2086	1086
17.7428	49081	81	17.7409	41084	84	17.7426	34270	1270	17.7426	26144	1144	17.7426	18141	1141	17.7426	10162	1162	17.7426	2111	1111
17.7559	49081	81	17.754	41081	81	17.7557	34206	1206	17.7557	26221	1221	17.7557	18116	1116	17.7557	10130	1130	17.7557	2135	1135
17.7691	49093	93	17.7672	41086	86	17.7689	34207	1207	17.7689	26132	1132	17.7689	18187	1187	17.7689	10182	1182	17.7689	2091	1091
17.7822	49077	77	17.7803	41086	86	17.782	34208	1208	17.782	26149	1149	17.782	18162	1162	17.782	10151	1151	17.782	2111	1111
17.7953	49086	86	17.7934	41078	78	17.7951	34275	1275	17.7951	26197	1197	17.7951	18217	1217	17.7951	10195	1195	17.7951	2194	1194
17.8085	49068	68	17.8066	41066	66	17.8083	34289	1289	17.8083	26224	1224	17.8083	18221	1221	17.8083	10194	1194	17.8083	2125	1125
17.8216	49081	81	17.8197	41060	60	17.8214	34237	1237	17.8214	26217	1217	17.8214	18186	1186	17.8214	10041	1041	17.8214	2121	1121
17.8347	49067	67	17.8328	41102	102	17.8345	34275	1275	17.8345	26170	1170	17.8345	18183	1183	17.8345	10090	1090	17.8345	2178	1178
17.8478	49081	81	17.8459	41090	90	17.8476	34248	1248	17.8476	26109	1109	17.8476	18189	1189	17.8476	10109	1109	17.8476	2196	1196
17.861	49092	92	17.8591	41082	82	17.8608	34298	1298	17.8608	26184	1184	17.8608	18134	1134	17.8608	10135	1135	17.8608	2215	1215
17.8741	49092	92	17.8722	41091	91	17.8739	34280	1280	17.8739	26128	1128	17.8739	18185	1185	17.8739	10160	1160	17.8739	2138	1138
17.8872	49071	71	17.8853	41079	79	17.887	34213	1213	17.887	26155	1155	17.887	18193	1193	17.887	10182	1182	17.887	2132	1132
17.9004	49070	70	17.8985	41086	86	17.9002	34214	1214	17.9002	26209	1209	17.9002	18121	1121	17.9002	10139	1139	17.9002	2133	1133
17.9135	49079	79	17.9116	41093	93	17.9133	34251	1251	17.9133	26120	1120	17.9133	18157	1157	17.9133	10138	1138	17.9133	2159	1159
17.9266	49062	62	17.9247	41065	65	17.9264	34243	1243	17.9264	26121	1121	17.9264	18128	1128	17.9264	10183	1183	17.9264	2132	1132
17.9398	49080	80	17.9379	41071	71	17.9396	34291	1291	17.9396	26119	1119	17.9396	18166	1166	17.9396	10154	1154	17.9396	2181	1181
17.9529	49081	81	17.951	41079	79	17.9527	34238	1238	17.9527	26194	1194	17.9527	18203	1203	17.9527	10143	1143	17.9527	2138	1138
17.966	49072	72	17.9641	41069	69	17.9658	34202	1202	17.9658	26146	1146	17.9658	18149	1149	17.9658	10181	1181	17.9658	2161	1161
17.9791	49063	63	17.9772	41075	75	17.9789	34245	1245	17.9789	26201	1201	17.9789	18199	1199	17.9789	10123	1123	17.9789	2156	1156
17.9923	49068	68	17.9904	41081	81	17.9921	34197	1197	17.9921	26170	1170	17.9921	18220	1220	17.9921	10170	1170	17.9921	2130	1130
18.0054	49072	72	18.0035	41061	61	18.0052	34234	1234	18.0052	26113	1113	18.0052	18109	1109	18.0052	10094	1094	18.0052	2167	1167
18.0185	49086	86	18.0166	41091	91	18.0183	34267	1267	18.0183	26167	1167	18.0183	18133	1133	18.0183	10146	1146	18.0183	2176	1176
18.0317	49090	90	18.0298	41077	77	18.0315	34283	1283	18.0315	26184	1184	18.0315	18173	1173	18.0315	10174	1174	18.0315	2226	1226
18.0448	49069	69	18.0429	41092	92	18.0446	34254	1254	18.0446	26167	1167	18.0446	18071	1071	18.0446	10137	1137	18.0446	2186	1186
18.0579	49096	96	18.056	41081	81	18.0577	34265	1265	18.0577	26137	1137	18.0577	18207	1207	18.0577	10133	1133	18.0577	2143	1143
18.0711	49065	65	18.0692	41088	88	18.0709	34301	1301	18.0709	26181	1181	18.0709	18147	1147	18.0709	10162	1162	18.0709	2109	1109
18.0842	49088	88	18.0823	41087	87	18.084	34240	1240	18.084	26136	1136	18.084	18166	1166	18.084	10126	1126	18.084	2184	1184
18.0973	49085	85	18.0954	41073	73	18.0971	34217	1217	18.0971	26131	1131	18.0971	18155	1155	18.0971	10133	1133	18.0971	2200	1200
18.1104	49076	76	18.1085	41066	66	18.1102	34208	1208	18.1102	26148	1148	18.1102	18172	1172	18.1102	10149	1149	18.1102	2161	1161
18.1236	49079	79	18.1217	41086	86	18.1234	34216	1216	18.1234	26102	1102	18.1234	18160	1160	18.1234	10124	1124	18.1234	2168	1168
18.1367	49083	83	18.1348	41076	76	18.1365	34215	1215	18.1365	26217	1217	18.1365	18177	1177	18.1365	10163	1163	18.1365	2150	1150
18.1498	49072	72	18.1479	41080	80	18.1496	34210	1210	18.1496	26127	1127	18.1496	18149	1149	18.1496	10156	1156	18.1496	2121	1121
18.163	49073	73	18.1611	41085	85	18.1628	34216	1216	18.1628	26198	1198	18.1628	18166	1166	18.1628	10127	1127	18.1628	2138	1138
18.1761	49072	72	18.1742	41076	76	18.1759	34260	1260	18.1759	26190	1190	18.1759	18162	1162	18.1759	10142	1142	18.1759	2121	1121
18.1892	49083	83	18.1873	41064	64	18.189	34261	1261	18.189	26183	1183	18.189	18248	1248	18.189	10150	1150	18.189	2202	1202
18.2024	49069	69	18.2005	41067	67	18.2022	34197	1197	18.2022	26170	1170	18.2022	18236	1236	18.2022	10243	1243	18.2022	2194	1194
18.2155	49081	81	18.2136	41079	79	18.2153	34206	1206	18.2153	26226	1226	18.2153	18260	1260	18.2153	10163	1163	18.2153	2222	1222
18.2286	49088	88	18.2267	41084	84	18.2284	34167	1167	18.2284	26162	1162	18.2284	18194	1194	18.2284	10135	1135	18.2284	2219	1219
18.2418	49084	84	18.2399	41073	73	18.2416	34295	1295	18.2416	26255	1255	18.2416	18238	1238	18.2416	10140	1140	18.2416	2197	1197
18.2549	49100	100	18.253	41071	71	18.2547	34276	1276	18.2547	26206	1206	18.2547	18202	1202	18.2547	10165	1165	18.2547	2190	1190
18.268	49067	67	18.2661	41073	73	18.2678	34283	1283	18.2678	26286	1286	18.2678	18233	1233	18.2678	10208	1208	18.2678	2166	1166
18.2811	49090	90	18.2792	41064	64	18.2809	34232	1232	18.2809	26211	1211	18.2809	18288	1288	18.2809	10200	1200	18.2809	2178	1178
18.2943	49081	81	18.2924	41085	85	18.2941	34311	1311	18.2941	26241	1241	18.2941	18315	1315	18.2941	10222	1222	18.2941	2211	1211
18.3074	49085	85	18.3055	41065	65	18.3072	34276	1276	18.3072	26255	1255	18.3072	18201	1201	18.3072	10184	1184	18.3072	2241	1241
18.3205	49088	88	18.3186	41072	72	18.3203	34235	1235	18.3203	26293	1293	18.3203	18248	1248	18.3203	10196	1196	18.3203	2194	1194
18.3337	49079	79	18.3318	41081	81	18.3335	34269	1269	18.3335	26274	1274	18.3335	18407	1407	18.3335	10171	1171	18.3335	2189	1189
18.3468	49083	83	18.3449	41086	86	18.3466	34220	1220	18.3466	26280	1280	18.3466	18252	1252	18.3466	10257	1257	18.3466	2091	1091
18.3599	49078	78	18.358	41080	80	18.3597	34222	1222	18.3597	26270	1270	18.3597	18244	1244	18.3597	10128	1128	18.3597	2164	1164
18.3731	49088	88	18.3712	41071	71	18.3729	34274	1274	18.3729	26211	1211	18.3729	18254	1254	18.3729	10101	1101	18.3729	2173	1173
18.3862	49091	91	18.3843	41083	83	18.386	34212	1212	18.386	26211	1211	18.386	18213	1213	18.386	10167	1167	18.386	2152	1152
18.3993	49078	78	18.3974	41083	83	18.3991	34266	1266	18.3991	26196	1196	18.3991	18175	1175	18.3991	10223	1223	18.3991	2203	1203
18.4124	49074	74	18.4105	41089	89	18.4122	34337	1337	18.4122	26225	1225	18.4122	18138	1138	18.4122	10133	1133	18.4122	2121	1121
18.4256	49059	59	18.4237	41073	73	18.4254	34250	1250	18.4254	26151	1151	18.4254	18256	1256	18.4254	10147	1147	18.4254	2189	1189
18.4387	49083	83	18.4368	41065	65	18.4385	34304	1304	18.4385	26176	1176	18.4385	18183	1183	18.4385	10142	1142	18.4385	2194	1194
18.4518	49079	79	18.4499	41083	83	18.4516	34278	1278	18.4516	26177	1177	18.4516	18123	1123	18.4516	10154	1154	18.4516	2222	1222
18.465	49083	83	18.4631	41076	76	18.4648	34271	1271	18.4648	26188	1188	18.4648	18191	1191	18.4648	10148	1148	18.4648	2140	1140
18.4781	49073	73	18.4762	41070	70	18.4779	34332	1332	18.4779	26126	1126	18.4779	18157	1157	18.4779	10186	1186	18.4779	2179	1179
18.4912	49094	94	18.4893	41080	80	18.491	34304	1304	18.491	26200	1200	18.491	18211	1211	18.491	10117	1117	18.491	2274	1274
18.5044	49070	70	18.5025	41079	79	18.5042	34288	1288	18.5042	26144	1144	18.5042	18206	1206	18.5042	10119	1119	18.5042	2156	1156
18.5175	49079	79	18.5156	41070	70	18.5173	34286	1286	18.5173	26227	1227	18.5173	18175	1175	18.5173	10113	1113	18.5173	2147	1147
18.5306	49087	87	18.5287	41086	86	18.5304	34228	1228	18.5304	26151	1151	18.5304	18216	1216	18.5304	10091	1091	18.5304	2183	1183
18.5437	49083	83	18.5418	41097	97	18.5435	34305	1305	18.5435	26154	1154	18.5435	18145	1145	18.5435	10185	1185	18.5435	2185	1185
18.5569	49072	72	18.555	41082	82	18.5567	34234	1234	18.5567	26150	1150	18.5567	18161	1161	18.5567	10148	1148	18.5567	2160	1160
18.57	49064	64	18.5681	41062	62	18.5698	34290	1290	18.5698	26073	1073	18.5698	18202	1202	18.5698	10160	1160	18.5698	2237	1237
18.5831	49077	77	18.5812	41083	83	18.5829	34244	1244	18.5829	26136	1136	18.5829	18189	1189	18.5829	10175	1175	18.5829	2226	1226
18.5963	49076	76	18.5944	41083	83	18.5961	34239	1239	18.5961	26123	1123	18.5961	18174	1174	18.5961	10153	1153	18.5961	2133	1133
18.6094	49078	78	18.6075	41068	68	18.6092	34253	1253	18.6092	26098	1098	18.6092	18184	1184	18.6092	10158	1158	18.6092	2179	1179
18.6225	49096	96	18.6206	41067	67	18.6223	34245	1245	18.6223	26156	1156	18.6223	18155	1155	18.6223	10144	1144	18.6223	2187	1187
18.6357	49076	76	18.6338	41073	73	18.6355	34298	1298	18.6355	26099	1099	18.6355	18143	1143	18.6355	10125	1125	18.6355	2223	1223
18.6488	49066	66	18.6469	41089	89	18.6486	34232	1232	18.6486	26085	1085	18.6486	18195	1195	18.6486	10135	1135	18.6486	2169	1169
18.6619	49088	88	18.66	41078	78	18.6617	34257	1257	18.6617	26163	1163	18.6617	18093	1093	18.6617	10177	1177	18.6617	2181	1181
18.6751	49071	71	18.6732	41075	75	18.6749	34193	1193	18.6749	26136	1136	18.6749	18136	1136	18.6749	10119	1119	18.6749	2128	1128
18.6882	49079	79	18.6863	41082	82	18.688	34239	1239	18.688	26192	1192	18.688	18084	1084	18.688	10160	1160	18.688	2237	1237
18.7013	49090	90	18.6994	41083	83	18.7011	34277	1277	18.7011	26150	1150	18.7011	18146	1146	18.7011	10202	1202	18.7011	2134	1134
18.7144	49082	82	18.7125	41079	79	18.7142	34237	1237	18.7142	26174	1174	18.7142	18150	1150	18.7142	10130	1130	18.7142	2190	1190
18.7276	49060	60	18.7257	41081	81	18.7274	34273	1273	18.7274	26192	1192	18.7274	18210	1210	18.7274	10084	1084	18.7274	2182	1182
18.7407	49073	73	18.7388	41087	87	18.7405	34237	1237	18.7405	26118	1118	18.7405	18233	1233	18.7405	10176	1176	18.7405	2138	1138
18.7538	49086	86	18.7519	41081	81	18.7536	34259	1259	18.7536	26147	1147	18.7536	18222	1222	18.7536	10078	1078	18.7536	2171	1171
18.767	49065	65	18.7651	41075	75	18.7668	34229	1229	18.7668	26049	1049	18.7668	18146	1146	18.7668	10155	1155	18.7668	2193	1193
18.7801	49072	72	18.7782	41083	83	18.7799	34236	1236	18.7799	26155	1155	18.7799	18175	1175	18.7799	10099	1099	18.7799	2135	1135
18.7932	49078	78	18.7913	41085	85	18.793	34262	1262	18.793	26122	1122	18.793	18189	1189	18.793	10122	1122	18.793	2127	1127
18.8064	49068	68	18.8045	41087	87	18.8062	34207	1207	18.8062	26131	1131	18.8062	18172	1172	18.8062	10197	1197	18.8062	2208	1208
18.8195	49055	55	18.8176	41074	74	18.8193	34249	1249	18.8193	26124	1124	18.8193	18104	1104	18.8193	10176	1176	18.8193	2121	1121
18.8326	49077	77	18.8307	41079	79	18.8324	34210	1210	18.8324	26123	1123	18.8324	18193	1193	18.8324	10082	1082	18.8324	2141	1141
18.8457	49092	92	18.8438	41069	69	18.8455	34212	1212	18.8455	26109	1109	18.8455	18266	1266	18.8455	10123	1123	18.8455	2129	1129
18.8589	49079	79	18.857	41102	102	18.8587	34207	1207	18.8587	26163	1163	18.8587	18179	1179	18.8587	10140	1140	18.8587	2153	1153
18.872	49066	66	18.8701	41072	72	18.8718	34239	1239	18.8718	26110	1110	18.8718	18226	1226	18.8718	10195	1195	18.8718	2165	1165
18.8851	49074	74	18.8832	41093	93	18.8849	34271	1271	18.8849	26157	1157	18.8849	18172	1172	18.8849	10157	1157	18.8849	2210	1210
18.8983	49072	72	18.8964	41069	69	18.8981	34177	1177	18.8981	26133	1133	18.8981	18154	1154	18.8981	10142	1142	18.8981	2160	1160
18.9114	49084	84	18.9095	41092	92	18.9112	34235	1235	18.9112	26217	1217	18.9112	18161	1161	18.9112	10107	1107	18.9112	2186	1186
18.9245	49077	77	18.9226	41061	61	18.9243	34225	1225	18.9243	26101	1101	18.9243	18213	1213	18.9243	10160	1160	18.9243	2157	1157
18.9377	49078	78	18.9358	41070	70	18.9375	34176	1176	18.9375	26091	1091	18.9375	18160	1160	18.9375	10123	1123	18.9375	2094	1094
18.9508	49080	80	18.9489	41069	69	18.9506	34194	1194	18.9506	26121	1121	18.9506	18199	1199	18.9506	10114	1114	18.9506	2184	1184
18.9639	49078	78	18.962	41075	75	18.9637	34281	1281	18.9637	26145	1145	18.9637	18185	1185	18.9637	10112	1112	18.9637	2175	1175
18.977	49111	111	18.9751	41081	81	18.9768	34264	1264	18.9768	26098	1098	18.9768	18208	1208	18.9768	10150	1150	18.9768	2176	1176
18.9902	49094	94	18.9883	41070	70	18.99	34175	1175	18.99	26116	1116	18.99	18168	1168	18.99	10089	1089	18.99	2105	1105
19.0033	49071	71	19.0014	41072	72	19.0031	34208	1208	19.0031	26143	1143	19.0031	18181	1181	19.0031	10154	1154	19.0031	2259	1259
19.0164	49072	72	19.0145	41087	87	19.0162	34283	1283	19.0162	26113	1113	19.0162	18255	1255	19.0162	10184	1184	19.0162	2169	1169
19.0296	49073	73	19.0277	41070	70	19.0294	34142	1142	19.0294	26150	1150	19.0294	18229	1229	19.0294	10113	1113	19.0294	2224	1224
19.0427	49070	70	19.0408	41096	96	19.0425	34176	1176	19.0425	26067	1067	19.0425	18166	1166	19.0425	10158	1158	19.0425	2188	1188
19.0558	49079	79	19.0539	41087	87	19.0556	34176	1176	19.0556	26099	1099	19.0556	18203	1203	19.0556	10139	1139	19.0556	2124	1124
19.069	49085	85	19.0671	41083	83	19.0688	34264	1264	19.0688	26149	1149	19.0688	18164	1164	19.0688	10136	1136	19.0688	2220	1220
19.0821	49101	101	19.0802	41090	90	19.0819	34273	1273	19.0819	26082	1082	19.0819	18150	1150	19.0819	10091	1091	19.0819	2125	1125
19.0952	49072	72	19.0933	41073	73	19.095	34201	1201	19.095	26116	1116	19.095	18139	1139	19.095	10151	1151	19.095	2153	1153
19.1084	49073	73	19.1065	41077	77	19.1082	34175	1175	19.1082	26145	1145	19.1082	18132	1132	19.1082	10137	1137	19.1082	2215	1215
19.1215	49070	70	19.1196	41074	74	19.1213	34219	1219	19.1213	26126	1126	19.1213	18252	1252	19.1213	10090	1090	19.1213	2181	1181
19.1346	49069	69	19.1327	41075	75	19.1344	34228	1228	19.1344	26115	1115	19.1344	18138	1138	19.1344	10163	1163	19.1344	2162	1162
19.1477	49076	76	19.1458	41079	79	19.1475	34164	1164	19.1475	26171	1171	19.1475	18169	1169	19.1475	10154	1154	19.1475	2098	1098
19.1609	49071	71	19.159	41071	71	19.1607	34229	1229	19.1607	26129	1129	19.1607	18113	1113	19.1607	10183	1183	19.1607	2098	1098
19.174	49073	73	19.1721	41078	78	19.1738	34207	1207	19.1738	26176	1176	19.1738	18166	1166	19.1738	10183	1183	19.1738	2153	1153
19.1871	49075	75	19.1852	41081	81	19.1869	34217	1217	19.1869	26146	1146	19.1869	18145	1145	19.1869	10164	1164	19.1869	2244	1244
19.2003	49065	65	19.1984	41086	86	19.2001	34223	1223	19.2001	26190	1190	19.2001	18172	1172	19.2001	10070	1070	19.2001	2184	1184
19.2134	49076	76	19.2115	41069	69	19.2132	34244	1244	19.2132	26207	1207	19.2132	18139	1139	19.2132	10137	1137	19.2132	2156	1156
19.2265	49090	90	19.2246	41065	65	19.2263	34194	1194	19.2263	26125	1125	19.2263	18147	1147	19.2263	10149	1149	19.2263	2149	1149
19.2397	49081	81	19.2378	41083	83	19.2395	34214	1214	19.2395	26147	1147	19.2395	18108	1108	19.2395	10114	1114	19.2395	2097	1097
19.2528	49082	82	19.2509	41082	82	19.2526	34215	1215	19.2526	26121	1121	19.2526	18137	1137	19.2526	10165	1165	19.2526	2147	1147
19.2659	49057	57	19.264	41074	74	19.2657	34248	1248	19.2657	26105	1105	19.2657	18079	1079	19.2657	10104	1104	19.2657	2203	1203
19.279	49072	72	19.2771	41090	90	19.2788	34261	1261	19.2788	26131	1131	19.2788	18205	1205	19.2788	10103	1103	19.2788	2129	1129
19.2922	49063	63	19.2903	41081	81	19.292	34214	1214	19.292	26106	1106	19.292	18198	1198	19.292	10123	1123	19.292	2179	1179
19.3053	49075	75	19.3034	41091	91	19.3051	34253	1253	19.3051	26151	1151	19.3051	18159	1159	19.3051	10161	1161	19.3051	2175	1175
19.3184	49060	60	19.3165	41073	73	19.3182	34256	1256	19.3182	26205	1205	19.3182	18140	1140	19.3182	10152	1152	19.3182	2128	1128
19.3316	49086	86	19.3297	41076	76	19.3314	34233	1233	19.3314	26168	1168	19.3314	18206	1206	19.3314	10129	1129	19.3314	2093	1093
19.3447	49069	69	19.3428	41085	85	19.3445	34253	1253	19.3445	26112	1112	19.3445	18210	1210	19.3445	10031	1031	19.3445	2185	1185
19.3578	49064	64	19.3559	41078	78	19.3576	34226	1226	19.3576	26147	1147	19.3576	18121	1121	19.3576	10190	1190	19.3576	2183	1183
19.371	49087	87	19.3691	41073	73	19.3708	34153	1153	19.3708	26103	1103	19.3708	18173	1173	19.3708	10067	1067	19.3708	2167	1167
19.3841	49068	68	19.3822	41088	88	19.3839	34214	1214	19.3839	26117	1117	19.3839	18215	1215	19.3839	10175	1175	19.3839	2198	1198
19.3972	49085	85	19.3953	41073	73	19.397	34227	1227	19.397	26125	1125	19.397	18201	1201	19.397	10123	1123	19.397	2194	1194
19.4103	49086	86	19.4084	41077	77	19.4101	34171	1171	19.4101	26164	1164	19.4101	18173	1173	19.4101	10135	1135	19.4101	2146	1146
19.4235	49083	83	19.4216	41083	83	19.4233	34219	1219	19.4233	26121	1121	19.4233	18207	1207	19.4233	10053	1053	19.4233	2147	1147
19.4366	49079	79	19.4347	41084	84	19.4364	34221	1221	19.4364	26090	1090	19.4364	18156	1156	19.4364	10121	1121	19.4364	2164	1164
19.4497	49082	82	19.4478	41066	66	19.4495	34219	1219	19.4495	26092	1092	19.4495	18199	1199	19.4495	10100	1100	19.4495	2133	1133
19.4629	49056	56	19.461	41079	79	19.4627	34218	1218	19.4627	26142	1142	19.4627	18145	1145	19.4627	10152	1152	19.4627	2188	1188
19.476	49073	73	19.4741	41060	60	19.4758	34292	1292	19.4758	26095	1095	19.4758	18140	1140	19.4758	10185	1185	19.4758	2187	1187
19.4891	49070	70	19.4872	41078	78	19.4889	34218	1218	19.4889	26134	1134	19.4889	18179	1179	19.4889	10101	1101	19.4889	2106	1106
19.5023	49074	74	19.5004	41064	64	19.5021	34301	1301	19.5021	26162	1162	19.5021	18221	1221	19.5021	10131	1131	19.5021	2154	1154
19.5154	49059	59	19.5135	41068	68	19.5152	34195	1195	19.5152	26240	1240	19.5152	18204	1204	19.5152	10102	1102	19.5152	2172	1172
19.5285	49076	76	19.5266	41078	78	19.5283	34245	1245	19.5283	26110	1110	19.5283	18210	1210	19.5283	10162	1162	19.5283	2246	1246
19.5417	49089	89	19.5398	41076	76	19.5415	34234	1234	19.5415	26109	1109	19.5415	18172	1172	19.5415	10100	1100	19.5415	2205	1205
19.5548	49073	73	19.5529	41082	82	19.5546	34234	1234	19.5546	26165	1165	19.5546	18099	1099	19.5546	10154	1154	19.5546	2158	1158
19.5679	49087	87	19.566	41077	77	19.5677	34281	1281	19.5677	26170	1170	19.5677	18151	1151	19.5677	10181	1181	19.5677	2235	1235
19.581	49083	83	19.5791	41073	73	19.5808	34262	1262	19.5808	26163	1163	19.5808	18171	1171	19.5808	10112	1112	19.5808	2189	1189
19.5942	49072	72	19.5923	41078	78	19.594	34276	1276	19.594	26136	1136	19.594	18255	1255	19.594	10147	1147	19.594	2121	1121
19.6073	49068	68	19.6054	41061	61	19.6071	34256	1256	19.6071	26116	1116	19.6071	18110	1110	19.6071	10088	1088	19.6071	2204	1204
19.6204	49086	86	19.6185	41078	78	19.6202	34256	1256	19.6202	26183	1183	19.6202	18167	1167	19.6202	10112	1112	19.6202	2145	1145
19.6336	49069	69	19.6317	41075	75	19.6334	34226	1226	19.6334	26132	1132	19.6334	18141	1141	19.6334	10196	1196	19.6334	2152	1152
19.6467	49082	82	19.6448	41072	72	19.6465	34216	1216	19.6465	26132	1132	19.6465	18140	1140	19.6465	10129	1129	19.6465	2120	1120
19.6598	49062	62	19.6579	41073	73	19.6596	34228	1228	19.6596	26068	1068	19.6596	18137	1137	19.6596	10132	1132	19.6596	2197	1197
19.673	49077	77	19.6711	41082	82	19.6728	34274	1274	19.6728	26171	1171	19.6728	18129	1129	19.6728	10143	1143	19.6728	2167	1167
19.6861	49077	77	19.6842	41056	56	19.6859	34281	1281	19.6859	26123	1123	19.6859	18154	1154	19.6859	10213	1213	19.6859	2205	1205
19.6992	49077	77	19.6973	41081	81	19.699	34197	1197	19.699	26165	1165	19.699	18100	1100	19.699	10102	1102	19.699	2152	1152
19.7123	49082	82	19.7104	41075	75	19.7121	34171	1171	19.7121	26106	1106	19.7121	18127	1127	19.7121	10111	1111	19.7121	2168	1168
19.7255	49076	76	19.7236	41069	69	19.7253	34230	1230	19.7253	26087	1087	19.7253	18138	1138	19.7253	10154	1154	19.7253	2182	1182
19.7386	49073	73	19.7367	41063	63	19.7384	34210	1210	19.7384	26076	1076	19.7384	18202	1202	19.7384	10181	1181	19.7384	2188	1188
19.7517	49068	68	19.7498	41067	67	19.7515	34175	1175	19.7515	26104	1104	19.7515	18247	1247	19.7515	10064	1064	19.7515	2179	1179
19.7649	49088	88	19.763	41075	75	19.7647	34176	1176	19.7647	26049	1049	19.7647	18195	1195	19.7647	10083	1083	19.7647	2218	1218
19.778	49074	74	19.7761	41075	75	19.7778	34185	1185	19.7778	26175	1175	19.7778	18171	1171	19.7778	10066	1066	19.7778	2212	1212
19.7911	49078	78	19.7892	41088	88	19.7909	34185	1185	19.7909	26077	1077	19.7909	18184	1184	19.7909	10172	1172	19.7909	2174	1174
19.8043	49074	74	19.8024	41067	67	19.8041	34214	1214	19.8041	26132	1132	19.8041	18203	1203	19.8041	10119	1119	19.8041	2176	1176
19.8174	49092	92	19.8155	41063	63	19.8172	34231	1231	19.8172	26084	1084	19.8172	18212	1212	19.8172	10117	1117	19.8172	2173	1173
19.8305	49069	69	19.8286	41063	63	19.8303	34279	1279	19.8303	26180	1180	19.8303	18173	1173	19.8303	10077	1077	19.8303	2131	1131
19.8436	49050	50	19.8417	41072	72	19.8434	34318	1318	19.8434	26128	1128	19.8434	18120	1120	19.8434	10106	1106	19.8434	2265	1265
19.8568	49075	75	19.8549	41070	70	19.8566	34250	1250	19.8566	26098	1098	19.8566	18119	1119	19.8566	10091	1091	19.8566	2102	1102
19.8699	49069	69	19.868	41060	60	19.8697	34224	1224	19.8697	26109	1109	19.8697	18144	1144	19.8697	10096	1096	19.8697	2220	1220
19.883	49077	77	19.8811	41068	68	19.8828	34231	1231	19.8828	26144	1144	19.8828	18201	1201	19.8828	10087	1087	19.8828	2183	1183
19.8962	49049	49	19.8943	41072	72	19.896	34198	1198	19.896	26133	1133	19.896	18152	1152	19.896	10143	1143	19.896	2190	1190
19.9093	49075	75	19.9074	41075	75	19.9091	34249	1249	19.9091	26147	1147	19.9091	18136	1136	19.9091	10103	1103	19.9091	2225	1225
19.9224	49076	76	19.9205	41071	71	19.9222	34327	1327	19.9222	26137	1137	19.9222	18120	1120	19.9222	10134	1134	19.9222	2202	1202
19.9356	49061	61	19.9337	41066	66	19.9354	34228	1228	19.9354	26188	1188	19.9354	18125	1125	19.9354	10127	1127	19.9354	2224	1224
19.9487	49060	60	19.9468	41061	61	19.9485	34247	1247	19.9485	26200	1200	19.9485	18193	1193	19.9485	10130	1130	19.9485	2162	1162
19.9618	49071	71	19.9599	41062	62	19.9616	34260	1260	19.9616	26101	1101	19.9616	18163	1163	19.9616	10167	1167	19.9616	2134	1134
19.9749	49074	74	19.973	41070	70	19.9747	34265	1265	19.9747	26171	1171	19.9747	18111	1111	19.9747	10134	1134	19.9747	2191	1191
19.9881	49068	68	19.9862	41070	70	19.9879	34228	1228	19.9879	26175	1175	19.9879	18145	1145	19.9879	10090	1090	19.9879	2155	1155
20.0012	49071	71	19.9993	41076	76	20.001	34232	1232	20.001	26138	1138	20.001	18123	1123	20.001	10126	1126	20.001	2217	1217
20.0143	49065	65	20.0124	41083	83	20.0141	34215	1215	20.0141	26195	1195	20.0141	18202	1202	20.0141	10146	1146	20.0141	2171	1171
20.0275	49085	85	20.0256	41081	81	20.0273	34300	1300	20.0273	26144	1144	20.0273	18218	1218	20.0273	10134	1134	20.0273	2213	1213
20.0406	49069	69	20.0387	41076	76	20.0404	34212	1212	20.0404	26107	1107	20.0404	18244	1244	20.0404	10158	1158	20.0404	2146	1146
20.0537	49074	74	20.0518	41073	73	20.0535	34252	1252	20.0535	26068	1068	20.0535	18171	1171	20.0535	10097	1097	20.0535	2162	1162
20.0669	49070	70	20.065	41080	80	20.0667	34233	1233	20.0667	26080	1080	20.0667	18198	1198	20.0667	10165	1165	20.0667	2161	1161
20.08	49071	71	20.0781	41071	71	20.0798	34232	1232	20.0798	26144	1144	20.0798	18189	1189	20.0798	10147	1147	20.0798	2137	1137
20.0931	49064	64	20.0912	41074	74	20.0929	34278	1278	20.0929	26148	1148	20.0929	18226	1226	20.0929	10216	1216	20.0929	2255	1255
20.1063	49077	77	20.1044	41072	72	20.1061	34270	1270	20.1061	26149	1149	20.1061	18227	1227	20.1061	10147	1147	20.1061	2272	1272
20.1194	49069	69	20.1175	41079	79	20.1192	34190	1190	20.1192	26162	1162	20.1192	18234	1234	20.1192	10170	1170	20.1192	2224	1224
20.1325	49056	56	20.1306	41076	76	20.1323	34267	1267	20.1323	26155	1155	20.1323	18202	1202	20.1323	10152	1152	20.1323	2159	1159
20.1456	49065	65	20.1437	41067	67	20.1454	34210	1210	20.1454	26235	1235	20.1454	18151	1151	20.1454	10129	1129	20.1454	2239	1239
20.1588	49076	76	20.1569	41073	73	20.1586	34225	1225	20.1586	26187	1187	20.1586	18185	1185	20.1586	10195	1195	20.1586	2175	1175
20.1719	49082	82	20.17	41053	53	20.1717	34233	1233	20.1717	26160	1160	20.1717	18240	1240	20.1717	10148	1148	20.1717	2262	1262
20.185	49076	76	20.1831	41066	66	20.1848	34206	1206	20.1848	26176	1176	20.1848	18271	1271	20.1848	10153	1153	20.1848	2222	1222
20.1982	49064	64	20.1963	41071	71	20.198	34265	1265	20.198	26179	1179	20.198	18244	1244	20.198	10192	1192	20.198	2208	1208
20.2113	49088	88	20.2094	41081	81	20.2111	34165	1165	20.2111	26184	1184	20.2111	18212	1212	20.2111	10169	1169	20.2111	2232	1232
20.2244	49071	71	20.2225	41063	63	20.2242	34188	1188	20.2242	26157	1157	20.2242	18166	1166	20.2242	10202	1202	20.2242	2256	1256
20.2376	49069	69	20.2357	41066	66	20.2374	34300	1300	20.2374	26191	1191	20.2374	18225	1225	20.2374	10239	1239	20.2374	2207	1207
20.2507	49071	71	20.2488	41084	84	20.2505	34236	1236	20.2505	26181	1181	20.2505	18149	1149	20.2505	10196	1196	20.2505	2175	1175
20.2638	49071	71	20.2619	41084	84	20.2636	34316	1316	20.2636	26209	1209	20.2636	18202	1202	20.2636	10111	1111	20.2636	2224	1224
20.2769	49045	45	20.275	41067	67	20.2767	34221	1221	20.2767	26201	1201	20.2767	18271	1271	20.2767	10202	1202	20.2767	2258	1258
20.2901	49080	80	20.2882	41069	69	20.2899	34299	1299	20.2899	26253	1253	20.2899	18228	1228	20.2899	10181	1181	20.2899	2205	1205
20.3032	49072	72	20.3013	41057	57	20.303	34232	1232	20.303	26179	1179	20.303	18215	1215	20.303	10271	1271	20.303	2167	1167
20.3163	49059	59	20.3144	41063	63	20.3161	34204	1204	20.3161	26190	1190	20.3161	18213	1213	20.3161	10266	1266	20.3161	2234	1234
20.3295	49075	75	20.3276	41072	72	20.3293	34207	1207	20.3293	26197	1197	20.3293	18245	1245	20.3293	10221	1221	20.3293	2308	1308
20.3426	49095	95	20.3407	41065	65	20.3424	34268	1268	20.3424	26278	1278	20.3424	18322	1322	20.3424	10202	1202	20.3424	2202	1202
20.3557	49077	77	20.3538	41073	73	20.3555	34280	1280	20.3555	26214	1214	20.3555	18260	1260	20.3555	10174	1174	20.3555	2238	1238
20.3689	49073	73	20.367	41068	68	20.3687	34268	1268	20.3687	26168	1168	20.3687	18317	1317	20.3687	10264	1264	20.3687	2190	1190
20.382	49071	71	20.3801	41069	69	20.3818	34189	1189	20.3818	26192	1192	20.3818	18227	1227	20.3818	10286	1286	20.3818	2185	1185
20.3951	49086	86	20.3932	41063	63	20.3949	34233	1233	20.3949	26161	1161	20.3949	18264	1264	20.3949	10195	1195	20.3949	2236	1236
20.4082	49081	81	20.4063	41070	70	20.408	34237	1237	20.408	26178	1178	20.408	18251	1251	20.408	10160	1160	20.408	2248	1248
20.4214	49079	79	20.4195	41080	80	20.4212	34252	1252	20.4212	26202	1202	20.4212	18221	1221	20.4212	10231	1231	20.4212	2243	1243
20.4345	49068	68	20.4326	41068	68	20.4343	34299	1299	20.4343	26242	1242	20.4343	18277	1277	20.4343	10204	1204	20.4343	2242	1242
20.4476	49080	80	20.4457	41078	78	20.4474	34260	1260	20.4474	26193	1193	20.4474	18269	1269	20.4474	10169	1169	20.4474	2201	1201
20.4608	49067	67	20.4589	41079	79	20.4606	34263	1263	20.4606	26154	1154	20.4606	18226	1226	20.4606	10190	1190	20.4606	2271	1271
20.4739	49060	60	20.472	41064	64	20.4737	34182	1182	20.4737	26187	1187	20.4737	18276	1276	20.4737	10157	1157	20.4737	2236	1236
20.487	49056	56	20.4851	41077	77	20.4868	34355	1355	20.4868	26186	1186	20.4868	18194	1194	20.4868	10122	1122	20.4868	2156	1156
20.5002	49070	70	20.4983	41071	71	20.5	34334	1334	20.5	26144	1144	20.5	18240	1240	20.5	10169	1169	20.5	2230	1230
20.5133	49061	61	20.5114	41089	89	20.5131	34284	1284	20.5131	26190	1190	20.5131	18201	1201	20.5131	10188	1188	20.5131	2125	1125
20.5264	49074	74	20.5245	41074	74	20.5262	34280	1280	20.5262	26210	1210	20.5262	18143	1143	20.5262	10147	1147	20.5262	2235	1235
20.5396	49086	86	20.5377	41061	61	20.5394	34291	1291	20.5394	26112	1112	20.5394	18151	1151	20.5394	10141	1141	20.5394	2255	1255
20.5527	49073	73	20.5508	41083	83	20.5525	34229	1229	20.5525	26178	1178	20.5525	18155	1155	20.5525	10139	1139	20.5525	2195	1195
20.5658	49063	63	20.5639	41079	79	20.5656	34256	1256	20.5656	26113	1113	20.5656	18226	1226	20.5656	10161	1161	20.5656	2245	1245
20.5789	49062	62	20.577	41080	80	20.5787	34243	1243	20.5787	26151	1151	20.5787	18143	1143	20.5787	10167	1167	20.5787	2228	1228
20.5921	49061	61	20.5902	41070	70	20.5919	34259	1259	20.5919	26156	1156	20.5919	18223	1223	20.5919	10192	1192	20.5919	2142	1142
20.6052	49070	70	20.6033	41064	64	20.605	34197	1197	20.605	26172	1172	20.605	18204	1204	20.605	10155	1155	20.605	2232	1232
20.6183	49075	75	20.6164	41086	86	20.6181	34230	1230	20.6181	26114	1114	20.6181	18267	1267	20.6181	10116	1116	20.6181	2276	1276
20.6315	49050	50	20.6296	41081	81	20.6313	34222	1222	20.6313	26164	1164	20.6313	18218	1218	20.6313	10136	1136	20.6313	2215	1215
20.6446	49074	74	20.6427	41066	66	20.6444	34285	1285	20.6444	26180	1180	20.6444	18205	1205	20.6444	10125	1125	20.6444	2188	1188
20.6577	49071	71	20.6558	41074	74	20.6575	34251	1251	20.6575	26166	1166	20.6575	18236	1236	20.6575	10124	1124	20.6575	2205	1205
20.6709	49053	53	20.669	41093	93	20.6707	34275	1275	20.6707	26100	1100	20.6707	18270	1270	20.6707	10133	1133	20.6707	2245	1245
20.684	49067	67	20.6821	41082	82	20.6838	34283	1283	20.6838	26150	1150	20.6838	18199	1199	20.6838	10172	1172	20.6838	2198	1198
20.6971	49063	63	20.6952	41085	85	20.6969	34329	1329	20.6969	26151	1151	20.6969	18174	1174	20.6969	10127	1127	20.6969	2233	1233
20.7102	49073	73	20.7083	41065	65	20.71	34306	1306	20.71	26153	1153	20.71	18146	1146	20.71	10123	1123	20.71	2211	1211
20.7234	49057	57	20.7215	41071	71	20.7232	34281	1281	20.7232	26133	1133	20.7232	18182	1182	20.7232	10155	1155	20.7232	2238	1238
20.7365	49064	64	20.7346	41072	72	20.7363	34207	1207	20.7363	26111	1111	20.7363	18140	1140	20.7363	10085	1085	20.7363	2169	1169
20.7496	49065	65	20.7477	41069	69	20.7494	34268	1268	20.7494	26111	1111	20.7494	18179	1179	20.7494	10105	1105	20.7494	2136	1136
20.7628	49076	76	20.7609	41079	79	20.7626	34289	1289	20.7626	26125	1125	20.7626	18220	1220	20.7626	10041	1041	20.7626	2221	1221
20.7759	49078	78	20.774	41067	67	20.7757	34310	1310	20.7757	26211	1211	20.7757	18169	1169	20.7757	10146	1146	20.7757	2181	1181
20.789	49090	90	20.7871	41065	65	20.7888	34323	1323	20.7888	26135	1135	20.7888	18182	1182	20.7888	10156	1156	20.7888	2217	1217
20.8022	49067	67	20.8003	41070	70	20.802	34304	1304	20.802	26139	1139	20.802	18225	1225	20.802	10142	1142	20.802	2207	1207
20.8153	49064	64	20.8134	41059	59	20.8151	34278	1278	20.8151	26164	1164	20.8151	18186	1186	20.8151	10156	1156	20.8151	2197	1197
20.8284	49060	60	20.8265	41056	56	20.8282	34243	1243	20.8282	26131	1131	20.8282	18244	1244	20.8282	10173	1173	20.8282	2190	1190
20.8415	49068	68	20.8396	41067	67	20.8413	34266	1266	20.8413	26178	1178	20.8413	18146	1146	20.8413	10170	1170	20.8413	2249	1249
20.8547	49068	68	20.8528	41073	73	20.8545	34385	1385	20.8545	26071	1071	20.8545	18221	1221	20.8545	10199	1199	20.8545	2189	1189
20.8678	49100	100	20.8659	41083	83	20.8676	34179	1179	20.8676	26056	1056	20.8676	18150	1150	20.8676	10094	1094	20.8676	2304	1304
20.8809	49072	72	20.879	41079	79	20.8807	34175	1175	20.8807	26154	1154	20.8807	18170	1170	20.8807	10127	1127	20.8807	2229	1229
20.8941	49065	65	20.8922	41071	71	20.8939	34214	1214	20.8939	26146	1146	20.8939	18166	1166	20.8939	10122	1122	20.8939	2262	1262
20.9072	49075	75	20.9053	41076	76	20.907	34188	1188	20.907	26193	1193	20.907	18250	1250	20.907	10176	1176	20.907	2257	1257
20.9203	49082	82	20.9184	41088	88	20.9201	34236	1236	20.9201	26190	1190	20.9201	18162	1162	20.9201	10119	1119	20.9201	2201	1201
20.9335	49050	50	20.9316	41072	72	20.9333	34293	1293	20.9333	26116	1116	20.9333	18129	1129	20.9333	10098	1098	20.9333	2165	1165
20.9466	49071	71	20.9447	41070	70	20.9464	34297	1297	20.9464	26098	1098	20.9464	18187	1187	20.9464	10135	1135	20.9464	2276	1276
20.9597	49069	69	20.9578	41056	56	20.9595	34304	1304	20.9595	26153	1153	20.9595	18196	1196	20.9595	10175	1175	20.9595	2172	1172
20.9729	49076	76	20.971	41079	79	20.9727	34280	1280	20.9727	26165	1165	20.9727	18219	1219	20.9727	10159	1159	20.9727	2244	1244
20.986	49055	55	20.9841	41068	68	20.9858	34316	1316	20.9858	26161	1161	20.9858	18215	1215	20.9858	10186	1186	20.9858	2193	1193
20.9991	49065	65	20.9972	41051	51	20.9989	34284	1284	20.9989	26125	1125	20.9989	18192	1192	20.9989	10147	1147	20.9989	2211	1211
21.0122	49062	62	21.0103	41078	78	21.012	34272	1272	21.012	26125	1125	21.012	18152	1152	21.012	10124	1124	21.012	2203	1203
21.0254	49066	66	21.0235	41054	54	21.0252	34241	1241	21.0252	26135	1135	21.0252	18228	1228	21.0252	10192	1192	21.0252	2216	1216
21.0385	49073	73	21.0366	41066	66	21.0383	34294	1294	21.0383	26151	1151	21.0383	18169	1169	21.0383	10182	1182	21.0383	2265	1265
21.0516	49071	71	21.0497	41080	80	21.0514	34235	1235	21.0514	26052	1052	21.0514	18225	1225	21.0514	10221	1221	21.0514	2274	1274
21.0648	49057	57	21.0629	41065	65	21.0646	34244	1244	21.0646	26144	1144	21.0646	18203	1203	21.0646	10205	1205	21.0646	2196	1196
21.0779	49072	72	21.076	41059	59	21.0777	34280	1280	21.0777	26147	1147	21.0777	18204	1204	21.0777	10172	1172	21.0777	2155	1155
21.091	49084	84	21.0891	41076	76	21.0908	34274	1274	21.0908	26123	1123	21.0908	18232	1232	21.0908	10171	1171	21.0908	2135	1135
21.1042	49084	84	21.1023	41065	65	21.104	34248	1248	21.104	26114	1114	21.104	18156	1156	21.104	10219	1219	21.104	2231	1231
21.1173	49057	57	21.1154	41082	82	21.1171	34299	1299	21.1171	26161	1161	21.1171	18170	1170	21.1171	10182	1182	21.1171	2193	1193
21.1304	49059	59	21.1285	41073	73	21.1302	34242	1242	21.1302	26137	1137	21.1302	18189	1189	21.1302	10118	1118	21.1302	2234	1234
21.1435	49054	54	21.1416	41077	77	21.1433	34267	1267	21.1433	26181	1181	21.1433	18262	1262	21.1433	10172	1172	21.1433	2166	1166
21.1567	49058	58	21.1548	41077	77	21.1565	34275	1275	21.1565	26134	1134	21.1565	18291	1291	21.1565	10157	1157	21.1565	2241	1241
21.1698	49063	63	21.1679	41068	68	21.1696	34243	1243	21.1696	26192	1192	21.1696	18161	1161	21.1696	10141	1141	21.1696	2151	1151
21.1829	49062	62	21.181	41074	74	21.1827	34290	1290	21.1827	26195	1195	21.1827	18236	1236	21.1827	10167	1167	21.1827	2179	1179
21.1961	49081	81	21.1942	41061	61	21.1959	34232	1232	21.1959	26138	1138	21.1959	18267	1267	21.1959	10171	1171	21.1959	2161	1161
21.2092	49070	70	21.2073	41081	81	21.209	34213	1213	21.209	26182	1182	21.209	18228	1228	21.209	10190	1190	21.209	2209	1209
21.2223	49076	76	21.2204	41059	59	21.2221	34260	1260	21.2221	26188	1188	21.2221	18182	1182	21.2221	10140	1140	21.2221	2178	1178
21.2355	49068	68	21.2336	41064	64	21.2353	34246	1246	21.2353	26152	1152	21.2353	18239	1239	21.2353	10236	1236	21.2353	2258	1258
21.2486	49065	65	21.2467	41060	60	21.2484	34283	1283	21.2484	26211	1211	21.2484	18265	1265	21.2484	10194	1194	21.2484	2233	1233
21.2617	49071	71	21.2598	41076	76	21.2615	34369	1369	21.2615	26165	1165	21.2615	18250	1250	21.2615	10223	1223	21.2615	2222	1222
21.2748	49069	69	21.2729	41065	65	21.2746	34289	1289	21.2746	26196	1196	21.2746	18201	1201	21.2746	10265	1265	21.2746	2305	1305
21.288	49069	69	21.2861	41067	67	21.2878	34192	1192	21.2878	26101	1101	21.2878	18210	1210	21.2878	10267	1267	21.2878	2248	1248
21.3011	49059	59	21.2992	41063	63	21.3009	34249	1249	21.3009	26176	1176	21.3009	18178	1178	21.3009	10205	1205	21.3009	2295	1295
21.3142	49069	69	21.3123	41058	58	21.314	34221	1221	21.314	26204	1204	21.314	18258	1258	21.314	10176	1176	21.314	2304	1304
21.3274	49070	70	21.3255	41072	72	21.3272	34285	1285	21.3272	26262	1262	21.3272	18262	1262	21.3272	10168	1168	21.3272	2276	1276
21.3405	49067	67	21.3386	41066	66	21.3403	34297	1297	21.3403	26253	1253	21.3403	18306	1306	21.3403	10204	1204	21.3403	2290	1290
21.3536	49065	65	21.3517	41070	70	21.3534	34222	1222	21.3534	26255	1255	21.3534	18260	1260	21.3534	10236	1236	21.3534	2296	1296
21.3668	49088	88	21.3649	41068	68	21.3666	34167	1167	21.3666	26278	1278	21.3666	18310	1310	21.3666	10285	1285	21.3666	2291	1291
21.3799	49065	65	21.378	41066	66	21.3797	34289	1289	21.3797	26353	1353	21.3797	18378	1378	21.3797	10301	1301	21.3797	2304	1304
21.393	49075	75	21.3911	41069	69	21.3928	34240	1240	21.3928	26327	1327	21.3928	18305	1305	21.3928	10231	1231	21.3928	2306	1306
21.4062	49078	78	21.4043	41064	64	21.406	34322	1322	21.406	26255	1255	21.406	18365	1365	21.406	10303	1303	21.406	2285	1285
21.4193	49053	53	21.4174	41071	71	21.4191	34200	1200	21.4191	26249	1249	21.4191	18406	1406	21.4191	10239	1239	21.4191	2340	1340
21.4324	49059	59	21.4305	41073	73	21.4322	34299	1299	21.4322	26311	1311	21.4322	18333	1333	21.4322	10347	1347	21.4322	2273	1273
21.4455	49061	61	21.4436	41046	46	21.4453	34325	1325	21.4453	26359	1359	21.4453	18358	1358	21.4453	10231	1231	21.4453	2323	1323
21.4587	49066	66	21.4568	41071	71	21.4585	34257	1257	21.4585	26283	1283	21.4585	18361	1361	21.4585	10271	1271	21.4585	2251	1251
21.4718	49064	64	21.4699	41066	66	21.4716	34290	1290	21.4716	26208	1208	21.4716	18426	1426	21.4716	10278	1278	21.4716	2247	1247
21.4849	49062	62	21.483	41062	62	21.4847	34223	1223	21.4847	26251	1251	21.4847	18343	1343	21.4847	10240	1240	21.4847	2246	1246
21.4981	49067	67	21.4962	41070	70	21.4979	34268	1268	21.4979	26303	1303	21.4979	18307	1307	21.4979	10185	1185	21.4979	2293	1293
21.5112	49073	73	21.5093	41093	93	21.511	34273	1273	21.511	26272	1272	21.511	18371	1371	21.511	10187	1187	21.511	2329	1329
21.5243	49073	73	21.5224	41050	50	21.5241	34283	1283	21.5241	26311	1311	21.5241	18283	1283	21.5241	10192	1192	21.5241	2231	1231
21.5375	49070	70	21.5356	41065	65	21.5373	34271	1271	21.5373	26313	1313	21.5373	18328	1328	21.5373	10202	1202	21.5373	2243	1243
21.5506	49075	75	21.5487	41065	65	21.5504	34363	1363	21.5504	26238	1238	21.5504	18364	1364	21.5504	10196	1196	21.5504	2264	1264
21.5637	49069	69	21.5618	41067	67	21.5635	34319	1319	21.5635	26212	1212	21.5635	18283	1283	21.5635	10229	1229	21.5635	2294	1294
21.5768	49064	64	21.5749	41086	86	21.5766	34304	1304	21.5766	26251	1251	21.5766	18328	1328	21.5766	10227	1227	21.5766	2294	1294
21.59	49065	65	21.5881	41067	67	21.5898	34330	1330	21.5898	26258	1258	21.5898	18305	1305	21.5898	10253	1253	21.5898	2388	1388
21.6031	49067	67	21.6012	41065	65	21.6029	34358	1358	21.6029	26327	1327	21.6029	18285	1285	21.6029	10196	1196	21.6029	2284	1284
21.6162	49059	59	21.6143	41069	69	21.616	34243	1243	21.616	26252	1252	21.616	18325	1325	21.616	10264	1264	21.616	2308	1308
21.6294	49063	63	21.6275	41070	70	21.6292	34393	1393	21.6292	26308	1308	21.6292	18285	1285	21.6292	10227	1227	21.6292	2252	1252
21.6425	49051	51	21.6406	41060	60	21.6423	34376	1376	21.6423	26272	1272	21.6423	18303	1303	21.6423	10259	1259	21.6423	2298	1298
21.6556	49067	67	21.6537	41066	66	21.6554	34273	1273	21.6554	26301	1301	21.6554	18343	1343	21.6554	10267	1267	21.6554	2248	1248
21.6688	49059	59	21.6669	41071	71	21.6686	34323	1323	21.6686	26249	1249	21.6686	18275	1275	21.6686	10291	1291	21.6686	2310	1310
21.6819	49059	59	21.68	41076	76	21.6817	34375	1375	21.6817	26301	1301	21.6817	18289	1289	21.6817	10260	1260	21.6817	2300	1300
21.695	49071	71	21.6931	41074	74	21.6948	34341	1341	21.6948	26226	1226	21.6948	18326	1326	21.6948	10227	1227	21.6948	2248	1248
21.7081	49059	59	21.7062	41079	79	21.7079	34244	1244	21.7079	26272	1272	21.7079	18335	1335	21.7079	10217	1217	21.7079	2319	1319
21.7213	49066	66	21.7194	41059	59	21.7211	34273	1273	21.7211	26305	1305	21.7211	18294	1294	21.7211	10289	1289	21.7211	2267	1267
21.7344	49053	53	21.7325	41061	61	21.7342	34325	1325	21.7342	26324	1324	21.7342	18333	1333	21.7342	10283	1283	21.7342	2260	1260
21.7475	49085	85	21.7456	41054	54	21.7473	34315	1315	21.7473	26265	1265	21.7473	18342	1342	21.7473	10222	1222	21.7473	2342	1342
21.7607	49075	75	21.7588	41064	64	21.7605	34310	1310	21.7605	26297	1297	21.7605	18305	1305	21.7605	10247	1247	21.7605	2282	1282
21.7738	49073	73	21.7719	41062	62	21.7736	34335	1335	21.7736	26288	1288	21.7736	18260	1260	21.7736	10227	1227	21.7736	2221	1221
21.7869	49058	58	21.785	41063	63	21.7867	34311	1311	21.7867	26270	1270	21.7867	18262	1262	21.7867	10239	1239	21.7867	2332	1332
21.8001	49064	64	21.7982	41067	67	21.7999	34359	1359	21.7999	26243	1243	21.7999	18298	1298	21.7999	10259	1259	21.7999	2267	1267
21.8132	49072	72	21.8113	41065	65	21.813	34339	1339	21.813	26225	1225	21.813	18238	1238	21.813	10222	1222	21.813	2318	1318
21.8263	49079	79	21.8244	41069	69	21.8261	34358	1358	21.8261	26204	1204	21.8261	18289	1289	21.8261	10191	1191	21.8261	2242	1242
21.8394	49063	63	21.8375	41057	57	21.8392	34339	1339	21.8392	26219	1219	21.8392	18255	1255	21.8392	10149	1149	21.8392	2338	1338
21.8526	49067	67	21.8507	41060	60	21.8524	34344	1344	21.8524	26292	1292	21.8524	18266	1266	21.8524	10154	1154	21.8524	2295	1295
21.8657	49053	53	21.8638	41065	65	21.8655	34368	1368	21.8655	26284	1284	21.8655	18265	1265	21.8655	10127	1127	21.8655	2263	1263
21.8788	49053	53	21.8769	41071	71	21.8786	34259	1259	21.8786	26296	1296	21.8786	18260	1260	21.8786	10227	1227	21.8786	2205	1205
21.892	49084	84	21.8901	41061	61	21.8918	34307	1307	21.8918	26187	1187	21.8918	18263	1263	21.8918	10194	1194	21.8918	2265	1265
21.9051	49056	56	21.9032	41052	52	21.9049	34255	1255	21.9049	26267	1267	21.9049	18243	1243	21.9049	10178	1178	21.9049	2212	1212
21.9182	49059	59	21.9163	41053	53	21.918	34296	1296	21.918	26173	1173	21.918	18293	1293	21.918	10181	1181	21.918	2221	1221
21.9314	49087	87	21.9295	41067	67	21.9312	34362	1362	21.9312	26197	1197	21.9312	18270	1270	21.9312	10121	1121	21.9312	2221	1221
21.9445	49065	65	21.9426	41051	51	21.9443	34253	1253	21.9443	26205	1205	21.9443	18251	1251	21.9443	10186	1186	21.9443	2271	1271
21.9576	49058	58	21.9557	41053	53	21.9574	34277	1277	21.9574	26243	1243	21.9574	18211	1211	21.9574	10203	1203	21.9574	2278	1278
21.9708	49066	66	21.9689	41057	57	21.9706	34263	1263	21.9706	26274	1274	21.9706	18251	1251	21.9706	10185	1185	21.9706	2287	1287
21.9839	49060	60	21.982	41060	60	21.9837	34316	1316	21.9837	26144	1144	21.9837	18208	1208	21.9837	10176	1176	21.9837	2206	1206
21.997	49064	64	21.9951	41063	63	21.9968	34324	1324	21.9968	26221	1221	21.9968	18232	1232	21.9968	10060	1060	21.9968	2267	1267
22.0101	49065	65	22.0082	41061	61	22.0099	34308	1308	22.0099	26217	1217	22.0099	18297	1297	22.0099	10141	1141	22.0099	2247	1247
22.0233	49057	57	22.0214	41059	59	22.0231	34322	1322	22.0231	26188	1188	22.0231	18278	1278	22.0231	10229	1229	22.0231	2279	1279
22.0364	49067	67	22.0345	41065	65	22.0362	34326	1326	22.0362	26206	1206	22.0362	18252	1252	22.0362	10141	1141	22.0362	2238	1238
22.0495	49083	83	22.0476	41061	61	22.0493	34310	1310	22.0493	26175	1175	22.0493	18234	1234	22.0493	10173	1173	22.0493	2249	1249
22.0627	49071	71	22.0608	41063	63	22.0625	34255	1255	22.0625	26235	1235	22.0625	18188	1188	22.0625	10161	1161	22.0625	2298	1298
22.0758	49080	80	22.0739	41053	53	22.0756	34280	1280	22.0756	26230	1230	22.0756	18226	1226	22.0756	10211	1211	22.0756	2227	1227
22.0889	49057	57	22.087	41066	66	22.0887	34283	1283	22.0887	26148	1148	22.0887	18235	1235	22.0887	10239	1239	22.0887	2283	1283
22.1021	49077	77	22.1002	41065	65	22.1019	34337	1337	22.1019	26112	1112	22.1019	18248	1248	22.1019	10237	1237	22.1019	2242	1242
22.1152	49064	64	22.1133	41063	63	22.115	34333	1333	22.115	26209	1209	22.115	18222	1222	22.115	10199	1199	22.115	2266	1266
22.1283	49062	62	22.1264	41069	69	22.1281	34380	1380	22.1281	26167	1167	22.1281	18185	1185	22.1281	10182	1182	22.1281	2331	1331
22.1414	49069	69	22.1395	41067	67	22.1412	34280	1280	22.1412	26231	1231	22.1412	18241	1241	22.1412	10183	1183	22.1412	2267	1267
22.1546	49065	65	22.1527	41071	71	22.1544	34332	1332	22.1544	26197	1197	22.1544	18257	1257	22.1544	10172	1172	22.1544	2229	1229
22.1677	49056	56	22.1658	41072	72	22.1675	34282	1282	22.1675	26286	1286	22.1675	18221	1221	22.1675	10145	1145	22.1675	2292	1292
22.1808	49072	72	22.1789	41068	68	22.1806	34305	1305	22.1806	26246	1246	22.1806	18240	1240	22.1806	10194	1194	22.1806	2281	1281
22.194	49064	64	22.1921	41063	63	22.1938	34270	1270	22.1938	26223	1223	22.1938	18272	1272	22.1938	10143	1143	22.1938	2258	1258
22.2071	49067	67	22.2052	41041	41	22.2069	34353	1353	22.2069	26185	1185	22.2069	18227	1227	22.2069	10170	1170	22.2069	2177	1177
22.2202	49068	68	22.2183	41068	68	22.22	34275	1275	22.22	26181	1181	22.22	18240	1240	22.22	10198	1198	22.22	2246	1246
22.2334	49072	72	22.2315	41069	69	22.2332	34299	1299	22.2332	26182	1182	22.2332	18171	1171	22.2332	10101	1101	22.2332	2226	1226
22.2465	49056	56	22.2446	41073	73	22.2463	34319	1319	22.2463	26241	1241	22.2463	18234	1234	22.2463	10164	1164	22.2463	2255	1255
22.2596	49062	62	22.2577	41068	68	22.2594	34373	1373	22.2594	26192	1192	22.2594	18221	1221	22.2594	10153	1153	22.2594	2272	1272
22.2727	49064	64	22.2708	41067	67	22.2725	34357	1357	22.2725	26095	1095	22.2725	18174	1174	22.2725	10094	1094	22.2725	2252	1252
22.2859	49067	67	22.284	41062	62	22.2857	34328	1328	22.2857	26141	1141	22.2857	18189	1189	22.2857	10168	1168	22.2857	2219	1219
22.299	49064	64	22.2971	41066	66	22.2988	34278	1278	22.2988	26150	1150	22.2988	18264	1264	22.2988	10159	1159	22.2988	2338	1338
22.3121	49071	71	22.3102	41058	58	22.3119	34282	1282	22.3119	26254	1254	22.3119	18230	1230	22.3119	10177	1177	22.3119	2233	1233
22.3253	49064	64	22.3234	41060	60	22.3251	34306	1306	22.3251	26230	1230	22.3251	18126	1126	22.3251	10133	1133	22.3251	2286	1286
22.3384	49068	68	22.3365	41061	61	22.3382	34291	1291	22.3382	26245	1245	22.3382	18212	1212	22.3382	10178	1178	22.3382	2246	1246
22.3515	49052	52	22.3496	41086	86	22.3513	34273	1273	22.3513	26222	1222	22.3513	18286	1286	22.3513	10184	1184	22.3513	2333	1333
22.3647	49059	59	22.3628	41057	57	22.3645	34202	1202	22.3645	26184	1184	22.3645	18228	1228	22.3645	10158	1158	22.3645	2274	1274
22.3778	49067	67	22.3759	41061	61	22.3776	34270	1270	22.3776	26200	1200	22.3776	18195	1195	22.3776	10138	1138	22.3776	2261	1261
22.3909	49054	54	22.389	41075	75	22.3907	34282	1282	22.3907	26252	1252	22.3907	18271	1271	22.3907	10173	1173	22.3907	2296	1296
22.4041	49071	71	22.4022	41063	63	22.4039	34216	1216	22.4039	26150	1150	22.4039	18197	1197	22.4039	10223	1223	22.4039	2288	1288
22.4172	49063	63	22.4153	41079	79	22.417	34349	1349	22.417	26238	1238	22.417	18229	1229	22.417	10143	1143	22.417	2227	1227
22.4303	49061	61	22.4284	41065	65	22.4301	34290	1290	22.4301	26183	1183	22.4301	18222	1222	22.4301	10179	1179	22.4301	2142	1142
22.4434	49060	60	22.4415	41069	69	22.4432	34325	1325	22.4432	26157	1157	22.4432	18316	1316	22.4432	10138	1138	22.4432	2254	1254
22.4566	49060	60	22.4547	41062	62	22.4564	34290	1290	22.4564	26120	1120	22.4564	18247	1247	22.4564	10195	1195	22.4564	2218	1218
22.4697	49084	84	22.4678	41065	65	22.4695	34246	1246	22.4695	26165	1165	22.4695	18223	1223	22.4695	10154	1154	22.4695	2277	1277
22.4828	49089	89	22.4809	41058	58	22.4826	34260	1260	22.4826	26211	1211	22.4826	18238	1238	22.4826	10176	1176	22.4826	2284	1284
22.496	49059	59	22.4941	41045	45	22.4958	34292	1292	22.4958	26164	1164	22.4958	18251	1251	22.4958	10241	1241	22.4958	2291	1291
22.5091	49068	68	22.5072	41039	39	22.5089	34243	1243	22.5089	26185	1185	22.5089	18258	1258	22.5089	10184	1184	22.5089	2364	1364
22.5222	49066	66	22.5203	41052	52	22.522	34283	1283	22.522	26176	1176	22.522	18274	1274	22.522	10228	1228	22.522	2299	1299
22.5354	49071	71	22.5335	41071	71	22.5352	34309	1309	22.5352	26158	1158	22.5352	18247	1247	22.5352	10137	1137	22.5352	2260	1260
22.5485	49062	62	22.5466	41047	47	22.5483	34277	1277	22.5483	26182	1182	22.5483	18276	1276	22.5483	10182	1182	22.5483	2245	1245
22.5616	49058	58	22.5597	41049	49	22.5614	34248	1248	22.5614	26238	1238	22.5614	18277	1277	22.5614	10187	1187	22.5614	2242	1242
22.5747	49061	61	22.5728	41052	52	22.5745	34255	1255	22.5745	26223	1223	22.5745	18288	1288	22.5745	10242	1242	22.5745	2224	1224
22.5879	49069	69	22.586	41067	67	22.5877	34322	1322	22.5877	26244	1244	22.5877	18260	1260	22.5877	10174	1174	22.5877	2264	1264
22.601	49056	56	22.5991	41063	63	22.6008	34206	1206	22.6008	26205	1205	22.6008	18312	1312	22.6008	10182	1182	22.6008	2250	1250
22.6141	49055	55	22.6122	41058	58	22.6139	34321	1321	22.6139	26231	1231	22.6139	18301	1301	22.6139	10239	1239	22.6139	2307	1307
22.6273	49072	72	22.6254	41079	79	22.6271	34299	1299	22.6271	26201	1201	22.6271	18331	1331	22.6271	10215	1215	22.6271	2279	1279
22.6404	49061	61	22.6385	41059	59	22.6402	34253	1253	22.6402	26169	1169	22.6402	18349	1349	22.6402	10242	1242	22.6402	2222	1222
22.6535	49061	61	22.6516	41068	68	22.6533	34267	1267	22.6533	26210	1210	22.6533	18279	1279	22.6533	10189	1189	22.6533	2255	1255
22.6667	49059	59	22.6648	41072	72	22.6665	34310	1310	22.6665	26180	1180	22.6665	18287	1287	22.6665	10203	1203	22.6665	2232	1232
22.6798	49049	49	22.6779	41056	56	22.6796	34327	1327	22.6796	26245	1245	22.6796	18265	1265	22.6796	10209	1209	22.6796	2270	1270
22.6929	49054	54	22.691	41049	49	22.6927	34244	1244	22.6927	26269	1269	22.6927	18332	1332	22.6927	10270	1270	22.6927	2273	1273
22.706	49063	63	22.7041	41041	41	22.7058	34261	1261	22.7058	26226	1226	22.7058	18269	1269	22.7058	10231	1231	22.7058	2260	1260
22.7192	49056	56	22.7173	41048	48	22.719	34312	1312	22.719	26215	1215	22.719	18230	1230	22.719	10230	1230	22.719	2214	1214
22.7323	49055	55	22.7304	41058	58	22.7321	34322	1322	22.7321	26171	1171	22.7321	18233	1233	22.7321	10278	1278	22.7321	2296	1296
22.7454	49060	60	22.7435	41066	66	22.7452	34354	1354	22.7452	26184	1184	22.7452	18316	1316	22.7452	10224	1224	22.7452	2291	1291
22.7586	49050	50	22.7567	41061	61	22.7584	34298	1298	22.7584	26178	1178	22.7584	18287	1287	22.7584	10264	1264	22.7584	2286	1286
22.7717	49066	66	22.7698	41066	66	22.7715	34389	1389	22.7715	26121	1121	22.7715	18270	1270	22.7715	10264	1264	22.7715	2282	1282
22.7848	49056	56	22.7829	41063	63	22.7846	34383	1383	22.7846	26254	1254	22.7846	18319	1319	22.7846	10297	1297	22.7846	2314	1314
22.798	49060	60	22.7961	41060	60	22.7978	34333	1333	22.7978	26176	1176	22.7978	18319	1319	22.7978	10223	1223	22.7978	2286	1286
22.8111	49053	53	22.8092	41058	58	22.8109	34334	1334	22.8109	26165	1165	22.8109	18233	1233	22.8109	10227	1227	22.8109	2268	1268
22.8242	49066	66	22.8223	41053	53	22.824	34283	1283	22.824	26326	1326	22.824	18250	1250	22.824	10265	1265	22.824	2339	1339
22.8374	49063	63	22.8355	41062	62	22.8372	34321	1321	22.8372	26144	1144	22.8372	18254	1254	22.8372	10234	1234	22.8372	2301	1301
22.8505	49071	71	22.8486	41054	54	22.8503	34299	1299	22.8503	26235	1235	22.8503	18331	1331	22.8503	10206	1206	22.8503	2288	1288
22.8636	49056	56	22.8617	41063	63	22.8634	34342	1342	22.8634	26261	1261	22.8634	18294	1294	22.8634	10171	1171	22.8634	2275	1275
22.8767	49058	58	22.8748	41055	55	22.8765	34293	1293	22.8765	26309	1309	22.8765	18297	1297	22.8765	10159	1159	22.8765	2277	1277
22.8899	49071	71	22.888	41053	53	22.8897	34342	1342	22.8897	26258	1258	22.8897	18319	1319	22.8897	10191	1191	22.8897	2277	1277
22.903	49056	56	22.9011	41058	58	22.9028	34213	1213	22.9028	26281	1281	22.9028	18260	1260	22.9028	10257	1257	22.9028	2318	1318
22.9161	49064	64	22.9142	41055	55	22.9159	34283	1283	22.9159	26205	1205	22.9159	18296	1296	22.9159	10284	1284	22.9159	2297	1297
22.9293	49050	50	22.9274	41062	62	22.9291	34303	1303	22.9291	26178	1178	22.9291	18303	1303	22.9291	10274	1274	22.9291	2256	1256
22.9424	49066	66	22.9405	41083	83	22.9422	34309	1309	22.9422	26267	1267	22.9422	18363	1363	22.9422	10263	1263	22.9422	2340	1340
22.9555	49064	64	22.9536	41063	63	22.9553	34272	1272	22.9553	26271	1271	22.9553	18319	1319	22.9553	10317	1317	22.9553	2376	1376
22.9687	49064	64	22.9668	41071	71	22.9685	34289	1289	22.9685	26256	1256	22.9685	18363	1363	22.9685	10301	1301	22.9685	2271	1271
22.9818	49048	48	22.9799	41052	52	22.9816	34341	1341	22.9816	26290	1290	22.9816	18375	1375	22.9816	10323	1323	22.9816	2346	1346
22.9949	49059	59	22.993	41055	55	22.9947	34318	1318	22.9947	26229	1229	22.9947	18350	1350	22.9947	10339	1339	22.9947	2338	1338
23.008	49064	64	23.0061	41070	70	23.0078	34381	1381	23.0078	26298	1298	23.0078	18361	1361	23.0078	10216	1216	23.0078	2370	1370
23.0212	49070	70	23.0193	41047	47	23.021	34390	1390	23.021	26286	1286	23.021	18381	1381	23.021	10348	1348	23.021	2382	1382
23.0343	49071	71	23.0324	41063	63	23.0341	34305	1305	23.0341	26330	1330	23.0341	18371	1371	23.0341	10382	1382	23.0341	2371	1371
23.0474	49080	80	23.0455	41055	55	23.0472	34375	1375	23.0472	26395	1395	23.0472	18480	1480	23.0472	10489	1489	23.0472	2454	1454
23.0606	49062	62	23.0587	41057	57	23.0604	34350	1350	23.0604	26335	1335	23.0604	18490	1490	23.0604	10433	1433	23.0604	2424	1424
23.0737	49052	52	23.0718	41071	71	23.0735	34336	1336	23.0735	26467	1467	23.0735	18490	1490	23.0735	10376	1376	23.0735	2449	1449
23.0868	49047	47	23.0849	41075	75	23.0866	34319	1319	23.0866	26479	1479	23.0866	18620	1620	23.0866	10490	1490	23.0866	2448	1448
23.1	49070	70	23.0981	41071	71	23.0998	34367	1367	23.0998	26469	1469	23.0998	18625	1625	23.0998	10526	1526	23.0998	2525	1525
23.1131	49067	67	23.1112	41069	69	23.1129	34357	1357	23.1129	26443	1443	23.1129	18733	1733	23.1129	10604	1604	23.1129	2528	1528
23.1262	49054	54	23.1243	41055	55	23.126	34392	1392	23.126	26552	1552	23.126	18879	1879	23.126	10736	1736	23.126	2673	1673
23.1393	49083	83	23.1374	41053	53	23.1391	34361	1361	23.1391	26682	1682	23.1391	18915	1915	23.1391	10787	1787	23.1391	2860	1860
23.1525	49058	58	23.1506	41058	58	23.1523	34429	1429	23.1523	26785	1785	23.1523	19228	2228	23.1523	11071	2071	23.1523	2826	1826
23.1656	49057	57	23.1637	41068	68	23.1654	34400	1400	23.1654	26897	1897	23.1654	19523	2523	23.1654	11287	2287	23.1654	3045	2045
23.1787	49058	58	23.1768	41079	79	23.1785	34427	1427	23.1785	27153	2153	23.1785	19856	2856	23.1785	11556	2556	23.1785	3352	2352
23.1919	49055	55	23.19	41040	40	23.1917	34378	1378	23.1917	27371	2371	23.1917	20408	3408	23.1917	11829	2829	23.1917	3719	2719
23.205	49064	64	23.2031	41051	51	23.2048	34400	1400	23.2048	27787	2787	23.2048	21077	4077	23.2048	12255	3255	23.2048	4267	3267
23.2181	49056	56	23.2162	41059	59	23.2179	34433	1433	23.2179	28408	3408	23.2179	22464	5464	23.2179	12810	3810	23.2179	4752	3752
23.2313	49074	74	23.2294	41067	67	23.2311	34457	1457	23.2311	29161	4161	23.2311	24650	7650	23.2311	13554	4554	23.2311	5358	4358
23.2444	49054	54	23.2425	41059	59	23.2442	34381	1381	23.2442	30605	5605	23.2442	26462	9462	23.2442	14496	5496	23.2442	5456	4456
23.2575	49062	62	23.2556	41058	58	23.2573	34555	1555	23.2573	31257	6257	23.2573	26936	9936	23.2573	16251	7251	23.2573	5395	4395
23.2707	49066	66	23.2688	41065	65	23.2705	34520	1520	23.2705	30914	5914	23.2705	26978	9978	23.2705	19129	10129	23.2705	5808	4808
23.2838	49051	51	23.2819	41055	55	23.2836	34499	1499	23.2836	30654	5654	23.2836	27536	10536	23.2836	23525	14525	23.2836	6597	5597
23.2969	49069	69	23.295	41063	63	23.2967	34531	1531	23.2967	31150	6150	23.2967	26940	9940	23.2967	28277	19277	23.2967	7004	6004
23.31	49059	59	23.3081	41059	59	23.3098	34588	1588	23.3098	31841	6841	23.3098	26620	9620	23.3098	28372	19372	23.3098	6544	5544
23.3232	49050	50	23.3213	41066	66	23.323	34627	1627	23.323	31518	6518	23.323	26404	9404	23.323	26044	17044	23.323	5507	4507
23.3363	49066	66	23.3344	41055	55	23.3361	34625	1625	23.3361	31010	6010	23.3361	26535	9535	23.3361	24416	15416	23.3361	4921	3921
23.3494	49065	65	23.3475	41045	45	23.3492	34903	1903	23.3492	30972	5972	23.3492	26225	9225	23.3492	23492	14492	23.3492	4830	3830
23.3626	49065	65	23.3607	41051	51	23.3624	34918	1918	23.3624	30908	5908	23.3624	25863	8863	23.3624	21749	12749	23.3624	4472	3472
23.3757	49055	55	23.3738	41059	59	23.3755	35105	2105	23.3755	30542	5542	23.3755	24495	7495	23.3755	19270	10270	23.3755	3823	2823
23.3888	49056	56	23.3869	41064	64	23.3886	35313	2313	23.3886	30029	5029	23.3886	23152	6152	23.3886	16792	7792	23.3886	3220	2220
23.402	49068	68	23.4001	41061	61	23.4018	35614	2614	23.4018	29599	4599	23.4018	22311	5311	23.4018	14712	5712	23.4018	2984	1984
23.4151	49054	54	23.4132	41063	63	23.4149	35891	2891	23.4149	29024	4024	23.4149	21963	4963	23.4149	13080	4080	23.4149	2759	1759
23.4282	49042	42	23.4263	41053	53	23.428	36324	3324	23.428	28450	3450	23.428	21330	4330	23.428	12031	3031	23.428	2644	1644
23.4413	49062	62	23.4394	41069	69	23.4411	36993	3993	23.4411	27918	2918	23.4411	20265	3265	23.4411	11458	2458	23.4411	2520	1520
23.4545	49047	47	23.4526	41084	84	23.4543	38308	5308	23.4543	27689	2689	23.4543	19652	2652	23.4543	11149	2149	23.4543	2528	1528
23.4676	49060	60	23.4657	41065	65	23.4674	41020	8020	23.4674	27248	2248	23.4674	19246	2246	23.4674	10902	1902	23.4674	2466	1466
23.4807	49061	61	23.4788	41068	68	23.4805	44289	11289	23.4805	26952	1952	23.4805	19038	2038	23.4805	10721	1721	23.4805	2375	1375
23.4939	49062	62	23.492	41056	56	23.4937	45306	12306	23.4937	26775	1775	23.4937	18789	1789	23.4937	10676	1676	23.4937	2413	1413
23.507	49080	80	23.5051	41057	57	23.5068	44559	11559	23.5068	26666	1666	23.5068	18703	1703	23.5068	10557	1557	23.5068	2369	1369
23.5201	49058	58	23.5182	41082	82	23.5199	42449	9449	23.5199	26529	1529	23.5199	18474	1474	23.5199	10514	1514	23.5199	2369	1369
23.5333	49059	59	23.5314	41050	50	23.5331	41222	8222	23.5331	26349	1349	23.5331	18555	1555	23.5331	10437	1437	23.5331	2289	1289
23.5464	49038	38	23.5445	41050	50	23.5462	41229	8229	23.5462	26307	1307	23.5462	18505	1505	23.5462	10391	1391	23.5462	2338	1338
23.5595	49053	53	23.5576	41046	46	23.5593	40141	7141	23.5593	26349	1349	23.5593	18432	1432	23.5593	10386	1386	23.5593	2312	1312
23.5726	49061	61	23.5707	41069	69	23.5724	38714	5714	23.5724	26358	1358	23.5724	18414	1414	23.5724	10395	1395	23.5724	2341	1341
23.5858	49073	73	23.5839	41066	66	23.5856	36857	3857	23.5856	26333	1333	23.5856	18387	1387	23.5856	10358	1358	23.5856	2385	1385
23.5989	49059	59	23.597	41072	72	23.5987	35911	2911	23.5987	26281	1281	23.5987	18390	1390	23.5987	10308	1308	23.5987	2402	1402
23.612	49058	58	23.6101	41059	59	23.6118	35329	2329	23.6118	26255	1255	23.6118	18330	1330	23.6118	10293	1293	23.6118	2341	1341
23.6252	49051	51	23.6233	41048	48	23.625	35052	2052	23.625	26307	1307	23.625	18355	1355	23.625	10296	1296	23.625	2307	1307
23.6383	49041	41	23.6364	41084	84	23.6381	34978	1978	23.6381	26253	1253	23.6381	18317	1317	23.6381	10334	1334	23.6381	2329	1329
23.6514	49054	54	23.6495	41062	62	23.6512	34746	1746	23.6512	26291	1291	23.6512	18387	1387	23.6512	10342	1342	23.6512	2277	1277
23.6646	49073	73	23.6627	41065	65	23.6644	34665	1665	23.6644	26292	1292	23.6644	18398	1398	23.6644	10255	1255	23.6644	2307	1307
23.6777	49062	62	23.6758	41057	57	23.6775	34773	1773	23.6775	26281	1281	23.6775	18262	1262	23.6775	10313	1313	23.6775	2304	1304
23.6908	49048	48	23.6889	41063	63	23.6906	34624	1624	23.6906	26280	1280	23.6906	18293	1293	23.6906	10234	1234	23.6906	2233	1233
23.7039	49064	64	23.702	41060	60	23.7037	34550	1550	23.7037	26252	1252	23.7037	18293	1293	23.7037	10255	1255	23.7037	2315	1315
23.7171	49057	57	23.7152	41047	47	23.7169	34502	1502	23.7169	26211	1211	23.7169	18340	1340	23.7169	10207	1207	23.7169	2300	1300
23.7302	49051	51	23.7283	41057	57	23.73	34454	1454	23.73	26254	1254	23.73	18318	1318	23.73	10284	1284	23.73	2259	1259
23.7433	49058	58	23.7414	41050	50	23.7431	34550	1550	23.7431	26251	1251	23.7431	18308	1308	23.7431	10230	1230	23.7431	2270	1270
23.7565	49059	59	23.7546	41062	62	23.7563	34513	1513	23.7563	26225	1225	23.7563	18288	1288	23.7563	10198	1198	23.7563	2273	1273
23.7696	49052	52	23.7677	41048	48	23.7694	34448	1448	23.7694	26251	1251	23.7694	18234	1234	23.7694	10189	1189	23.7694	2337	1337
23.7827	49046	46	23.7808	41068	68	23.7825	34415	1415	23.7825	26202	1202	23.7825	18325	1325	23.7825	10310	1310	23.7825	2266	1266
23.7959	49066	66	23.794	41060	60	23.7957	34353	1353	23.7957	26154	1154	23.7957	18266	1266	23.7957	10240	1240	23.7957	2293	1293
23.809	49043	43	23.8071	41064	64	23.8088	34466	1466	23.8088	26194	1194	23.8088	18229	1229	23.8088	10196	1196	23.8088	2342	1342
23.8221	49064	64	23.8202	41067	67	23.8219	34338	1338	23.8219	26196	1196	23.8219	18259	1259	23.8219	10247	1247	23.8219	2346	1346
23.8353	49071	71	23.8334	41057	57	23.8351	34345	1345	23.8351	26144	1144	23.8351	18212	1212	23.8351	10193	1193	23.8351	2280	1280
23.8484	49042	42	23.8465	41058	58	23.8482	34418	1418	23.8482	26180	1180	23.8482	18261	1261	23.8482	10201	1201	23.8482	2285	1285
23.8615	49041	41	23.8596	41050	50	23.8613	34375	1375	23.8613	26179	1179	23.8613	18287	1287	23.8613	10302	1302	23.8613	2320	1320
23.8746	49056	56	23.8727	41055	55	23.8744	34302	1302	23.8744	26232	1232	23.8744	18290	1290	23.8744	10182	1182	23.8744	2329	1329
23.8878	49055	55	23.8859	41061	61	23.8876	34373	1373	23.8876	26240	1240	23.8876	18247	1247	23.8876	10237	1237	23.8876	2243	1243
23.9009	49055	55	23.899	41064	64	23.9007	34371	1371	23.9007	26163	1163	23.9007	18241	1241	23.9007	10219	1219	23.9007	2294	1294
23.914	49064	64	23.9121	41070	70	23.9138	34360	1360	23.9138	26212	1212	23.9138	18241	1241	23.9138	10241	1241	23.9138	2310	1310
23.9272	49075	75	23.9253	41066	66	23.927	34371	1371	23.927	26239	1239	23.927	18241	1241	23.927	10207	1207	23.927	2280	1280
23.9403	49056	56	23.9384	41067	67	23.9401	34319	1319	23.9401	26184	1184	23.9401	18200	1200	23.9401	10150	1150	23.9401	2254	1254
23.9534	49076	76	23.9515	41065	65	23.9532	34316	1316	23.9532	26208	1208	23.9532	18262	1262	23.9532	10246	1246	23.9532	2245	1245
23.9666	49062	62	23.9647	41067	67	23.9664	34422	1422	23.9664	26211	1211	23.9664	18254	1254	23.9664	10296	1296	23.9664	2264	1264
23.9797	49060	60	23.9778	41062	62	23.9795	34376	1376	23.9795	26221	1221	23.9795	18261	1261	23.9795	10263	1263	23.9795	2250	1250
23.9928	49063	63	23.9909	41043	43	23.9926	34367	1367	23.9926	26230	1230	23.9926	18246	1246	23.9926	10168	1168	23.9926	2192	1192
24.0059	49068	68	24.004	41058	58	24.0057	34319	1319	24.0057	26183	1183	24.0057	18227	1227	24.0057	10225	1225	24.0057	2319	1319
24.0191	49060	60	24.0172	41059	59	24.0189	34305	1305	24.0189	26178	1178	24.0189	18228	1228	24.0189	10143	1143	24.0189	2283	1283
24.0322	49064	64	24.0303	41048	48	24.032	34370	1370	24.032	26203	1203	24.032	18254	1254	24.032	10176	1176	24.032	2284	1284
24.0453	49068	68	24.0434	41047	47	24.0451	34322	1322	24.0451	26258	1258	24.0451	18257	1257	24.0451	10150	1150	24.0451	2274	1274
24.0585	49052	52	24.0566	41049	49	24.0583	34307	1307	24.0583	26191	1191	24.0583	18223	1223	24.0583	10174	1174	24.0583	2274	1274
24.0716	49064	64	24.0697	41051	51	24.0714	34371	1371	24.0714	26159	1159	24.0714	18218	1218	24.0714	10187	1187	24.0714	2259	1259
24.0847	49061	61	24.0828	41067	67	24.0845	34264	1264	24.0845	26130	1130	24.0845	18202	1202	24.0845	10201	1201	24.0845	2236	1236
24.0979	49069	69	24.096	41058	58	24.0977	34312	1312	24.0977	26204	1204	24.0977	18279	1279	24.0977	10178	1178	24.0977	2309	1309
24.111	49071	71	24.1091	41052	52	24.1108	34276	1276	24.1108	26199	1199	24.1108	18256	1256	24.1108	10136	1136	24.1108	2260	1260
24.1241	49060	60	24.1222	41059	59	24.1239	34366	1366	24.1239	26160	1160	24.1239	18253	1253	24.1239	10187	1187	24.1239	2241	1241
24.1372	49076	76	24.1353	41063	63	24.137	34350	1350	24.137	26172	1172	24.137	18239	1239	24.137	10202	1202	24.137	2272	1272
24.1504	49068	68	24.1485	41069	69	24.1502	34278	1278	24.1502	26252	1252	24.1502	18301	1301	24.1502	10275	1275	24.1502	2264	1264
24.1635	49058	58	24.1616	41068	68	24.1633	34328	1328	24.1633	26156	1156	24.1633	18197	1197	24.1633	10220	1220	24.1633	2261	1261
24.1766	49052	52	24.1747	41073	73	24.1764	34366	1366	24.1764	26146	1146	24.1764	18216	1216	24.1764	10170	1170	24.1764	2222	1222
24.1898	49070	70	24.1879	41072	72	24.1896	34308	1308	24.1896	26111	1111	24.1896	18194	1194	24.1896	10198	1198	24.1896	2300	1300
24.2029	49064	64	24.201	41071	71	24.2027	34381	1381	24.2027	26151	1151	24.2027	18276	1276	24.2027	10231	1231	24.2027	2250	1250
24.216	49067	67	24.2141	41060	60	24.2158	34357	1357	24.2158	26218	1218	24.2158	18240	1240	24.2158	10236	1236	24.2158	2278	1278
24.2292	49057	57	24.2273	41057	57	24.229	34313	1313	24.229	26132	1132	24.229	18220	1220	24.229	10124	1124	24.229	2224	1224
24.2423	49046	46	24.2404	41051	51	24.2421	34319	1319	24.2421	26159	1159	24.2421	18245	1245	24.2421	10202	1202	24.2421	2274	1274
24.2554	49054	54	24.2535	41049	49	24.2552	34357	1357	24.2552	26191	1191	24.2552	18220	1220	24.2552	10167	1167	24.2552	2211	1211
24.2686	49065	65	24.2667	41051	51	24.2684	34377	1377	24.2684	26157	1157	24.2684	18245	1245	24.2684	10182	1182	24.2684	2233	1233
24.2817	49048	48	24.2798	41067	67	24.2815	34358	1358	24.2815	26211	1211	24.2815	18242	1242	24.2815	10137	1137	24.2815	2233	1233
24.2948	49057	57	24.2929	41069	69	24.2946	34307	1307	24.2946	26182	1182	24.2946	18220	1220	24.2946	10190	1190	24.2946	2212	1212
24.3079	49060	60	24.306	41057	57	24.3077	34222	1222	24.3077	26178	1178	24.3077	18212	1212	24.3077	10240	1240	24.3077	2306	1306
24.3211	49053	53	24.3192	41066	66	24.3209	34283	1283	24.3209	26129	1129	24.3209	18235	1235	24.3209	10286	1286	24.3209	2298	1298
24.3342	49065	65	24.3323	41050	50	24.334	34387	1387	24.334	26184	1184	24.334	18274	1274	24.334	10171	1171	24.334	2237	1237
24.3473	49057	57	24.3454	41052	52	24.3471	34269	1269	24.3471	26207	1207	24.3471	18336	1336	24.3471	10190	1190	24.3471	2287	1287
24.3605	49057	57	24.3586	41049	49	24.3603	34305	1305	24.3603	26145	1145	24.3603	18235	1235	24.3603	10176	1176	24.3603	2219	1219
24.3736	49048	48	24.3717	41059	59	24.3734	34318	1318	24.3734	26136	1136	24.3734	18248	1248	24.3734	10115	1115	24.3734	2296	1296
24.3867	49051	51	24.3848	41062	62	24.3865	34263	1263	24.3865	26213	1213	24.3865	18230	1230	24.3865	10175	1175	24.3865	2248	1248
24.3999	49060	60	24.398	41055	55	24.3997	34302	1302	24.3997	26124	1124	24.3997	18256	1256	24.3997	10163	1163	24.3997	2230	1230
24.413	49050	50	24.4111	41044	44	24.4128	34339	1339	24.4128	26151	1151	24.4128	18266	1266	24.4128	10087	1087	24.4128	2258	1258
24.4261	49061	61	24.4242	41058	58	24.4259	34307	1307	24.4259	26248	1248	24.4259	18243	1243	24.4259	10172	1172	24.4259	2310	1310
24.4392	49062	62	24.4373	41063	63	24.439	34310	1310	24.439	26184	1184	24.439	18287	1287	24.439	10127	1127	24.439	2153	1153
24.4524	49067	67	24.4505	41053	53	24.4522	34378	1378	24.4522	26178	1178	24.4522	18324	1324	24.4522	10190	1190	24.4522	2292	1292
24.4655	49046	46	24.4636	41056	56	24.4653	34345	1345	24.4653	26261	1261	24.4653	18218	1218	24.4653	10140	1140	24.4653	2277	1277
24.4786	49055	55	24.4767	41067	67	24.4784	34375	1375	24.4784	26159	1159	24.4784	18269	1269	24.4784	10197	1197	24.4784	2250	1250
24.4918	49042	42	24.4899	41053	53	24.4916	34335	1335	24.4916	26189	1189	24.4916	18186	1186	24.4916	10172	1172	24.4916	2235	1235
24.5049	49068	68	24.503	41053	53	24.5047	34313	1313	24.5047	26130	1130	24.5047	18237	1237	24.5047	10242	1242	24.5047	2238	1238
24.518	49062	62	24.5161	41064	64	24.5178	34297	1297	24.5178	26129	1129	24.5178	18240	1240	24.5178	10121	1121	24.5178	2232	1232
24.5312	49058	58	24.5293	41056	56	24.531	34305	1305	24.531	26212	1212	24.531	18238	1238	24.531	10114	1114	24.531	2202	1202
24.5443	49057	57	24.5424	41054	54	24.5441	34382	1382	24.5441	26189	1189	24.5441	18238	1238	24.5441	10167	1167	24.5441	2272	1272
24.5574	49055	55	24.5555	41054	54	24.5572	34345	1345	24.5572	26210	1210	24.5572	18198	1198	24.5572	10185	1185	24.5572	2317	1317
24.5705	49044	44	24.5686	41054	54	24.5703	34343	1343	24.5703	26174	1174	24.5703	18246	1246	24.5703	10160	1160	24.5703	2294	1294
24.5837	49041	41	24.5818	41052	52	24.5835	34232	1232	24.5835	26205	1205	24.5835	18265	1265	24.5835	10199	1199	24.5835	2236	1236
24.5968	49055	55	24.5949	41055	55	24.5966	34250	1250	24.5966	26229	1229	24.5966	18249	1249	24.5966	10104	1104	24.5966	2315	1315
24.6099	49060	60	24.608	41067	67	24.6097	34331	1331	24.6097	26197	1197	24.6097	18225	1225	24.6097	10157	1157	24.6097	2270	1270
24.6231	49058	58	24.6212	41049	49	24.6229	34397	1397	24.6229	26191	1191	24.6229	18222	1222	24.6229	10191	1191	24.6229	2210	1210
24.6362	49061	61	24.6343	41052	52	24.636	34369	1369	24.636	26171	1171	24.636	18290	1290	24.636	10177	1177	24.636	2253	1253
24.6493	49057	57	24.6474	41047	47	24.6491	34357	1357	24.6491	26243	1243	24.6491	18369	1369	24.6491	10134	1134	24.6491	2261	1261
24.6625	49056	56	24.6606	41064	64	24.6623	34322	1322	24.6623	26220	1220	24.6623	18242	1242	24.6623	10172	1172	24.6623	2231	1231
24.6756	49056	56	24.6737	41056	56	24.6754	34309	1309	24.6754	26263	1263	24.6754	18254	1254	24.6754	10250	1250	24.6754	2296	1296
24.6887	49058	58	24.6868	41043	43	24.6885	34335	1335	24.6885	26121	1121	24.6885	18302	1302	24.6885	10153	1153	24.6885	2197	1197
24.7019	49038	38	24.7	41043	43	24.7017	34271	1271	24.7017	26191	1191	24.7017	18217	1217	24.7017	10249	1249	24.7017	2303	1303
24.715	49057	57	24.7131	41043	43	24.7148	34345	1345	24.7148	26168	1168	24.7148	18240	1240	24.7148	10254	1254	24.7148	2231	1231
24.7281	49069	69	24.7262	41062	62	24.7279	34324	1324	24.7279	26274	1274	24.7279	18232	1232	24.7279	10244	1244	24.7279	2302	1302
24.7412	49043	43	24.7393	41050	50	24.741	34287	1287	24.741	26245	1245	24.741	18280	1280	24.741	10278	1278	24.741	2301	1301
24.7544	49067	67	24.7525	41070	70	24.7542	34296	1296	24.7542	26215	1215	24.7542	18267	1267	24.7542	10190	1190	24.7542	2261	1261
24.7675	49049	49	24.7656	41058	58	24.7673	34260	1260	24.7673	26154	1154	24.7673	18243	1243	24.7673	10219	1219	24.7673	2290	1290
24.7806	49065	65	24.7787	41053	53	24.7804	34408	1408	24.7804	26216	1216	24.7804	18314	1314	24.7804	10208	1208	24.7804	2287	1287
24.7938	49051	51	24.7919	41067	67	24.7936	34335	1335	24.7936	26295	1295	24.7936	18319	1319	24.7936	10148	1148	24.7936	2264	1264
24.8069	49044	44	24.805	41041	41	24.8067	34352	1352	24.8067	26247	1247	24.8067	18293	1293	24.8067	10197	1197	24.8067	2235	1235
24.82	49059	59	24.8181	41062	62	24.8198	34283	1283	24.8198	26281	1281	24.8198	18311	1311	24.8198	10213	1213	24.8198	2308	1308
24.8332	49055	55	24.8313	41060	60	24.833	34301	1301	24.833	26277	1277	24.833	18316	1316	24.833	10207	1207	24.833	2267	1267
24.8463	49058	58	24.8444	41038	38	24.8461	34292	1292	24.8461	26267	1267	24.8461	18333	1333	24.8461	10282	1282	24.8461	2345	1345
24.8594	49062	62	24.8575	41053	53	24.8592	34330	1330	24.8592	26298	1298	24.8592	18375	1375	24.8592	10303	1303	24.8592	2356	1356
24.8725	49048	48	24.8706	41074	74	24.8723	34291	1291	24.8723	26319	1319	24.8723	18410	1410	24.8723	10326	1326	24.8723	2364	1364
24.8857	49058	58	24.8838	41064	64	24.8855	34302	1302	24.8855	26363	1363	24.8855	18473	1473	24.8855	10356	1356	24.8855	2460	1460
24.8988	49058	58	24.8969	41055	55	24.8986	34345	1345	24.8986	26399	1399	24.8986	18472	1472	24.8986	10324	1324	24.8986	2463	1463
24.9119	49066	66	24.91	41055	55	24.9117	34306	1306	24.9117	26437	1437	24.9117	18613	1613	24.9117	10427	1427	24.9117	2494	1494
24.9251	49061	61	24.9232	41035	35	24.9249	34341	1341	24.9249	26535	1535	24.9249	18701	1701	24.9249	10501	1501	24.9249	2533	1533
24.9382	49059	59	24.9363	41040	40	24.938	34368	1368	24.938	26546	1546	24.938	18826	1826	24.938	10564	1564	24.938	2543	1543
24.9513	49045	45	24.9494	41047	47	24.9511	34295	1295	24.9511	26630	1630	24.9511	19036	2036	24.9511	10735	1735	24.9511	2638	1638
24.9645	49051	51	24.9626	41053	53	24.9643	34376	1376	24.9643	26612	1612	24.9643	19255	2255	24.9643	10958	1958	24.9643	2672	1672
24.9776	49061	61	24.9757	41059	59	24.9774	34328	1328	24.9774	26737	1737	24.9774	19754	2754	24.9774	10988	1988	24.9774	2803	1803
24.9907	49049	49	24.9888	41067	67	24.9905	34360	1360	24.9905	26764	1764	24.9905	20286	3286	24.9905	11268	2268	24.9905	2913	1913
25.0038	49057	57	25.0019	41064	64	25.0036	34287	1287	25.0036	26883	1883	25.0036	21115	4115	25.0036	11424	2424	25.0036	2997	1997
25.017	49047	47	25.0151	41063	63	25.0168	34417	1417	25.0168	26941	1941	25.0168	22443	5443	25.0168	11379	2379	25.0168	3015	2015
25.0301	49063	63	25.0282	41041	41	25.0299	34345	1345	25.0299	27089	2089	25.0299	23014	6014	25.0299	11292	2292	25.0299	2801	1801
25.0432	49065	65	25.0413	41053	53	25.043	34402	1402	25.043	27043	2043	25.043	22521	5521	25.043	11342	2342	25.043	2806	1806
25.0564	49065	65	25.0545	41066	66	25.0562	34447	1447	25.0562	27097	2097	25.0562	21594	4594	25.0562	11241	2241	25.0562	2881	1881
25.0695	49054	54	25.0676	41049	49	25.0693	34450	1450	25.0693	27165	2165	25.0693	21083	4083	25.0693	11244	2244	25.0693	2864	1864
25.0826	49056	56	25.0807	41051	51	25.0824	34449	1449	25.0824	27114	2114	25.0824	21664	4664	25.0824	11217	2217	25.0824	2834	1834
25.0958	49054	54	25.0939	41059	59	25.0956	34447	1447	25.0956	27117	2117	25.0956	21532	4532	25.0956	11055	2055	25.0956	2699	1699
25.1089	49044	44	25.107	41058	58	25.1087	34449	1449	25.1087	27101	2101	25.1087	20977	3977	25.1087	11009	2009	25.1087	2735	1735
25.122	49063	63	25.1201	41065	65	25.1218	34548	1548	25.1218	26992	1992	25.1218	20473	3473	25.1218	11000	2000	25.1218	2653	1653
25.1352	49052	52	25.1333	41046	46	25.135	34526	1526	25.135	26868	1868	25.135	20205	3205	25.135	11094	2094	25.135	2646	1646
25.1483	49056	56	25.1464	41049	49	25.1481	34529	1529	25.1481	26963	1963	25.1481	20114	3114	25.1481	11018	2018	25.1481	2741	1741
25.1614	49052	52	25.1595	41049	49	25.1612	34587	1587	25.1612	26884	1884	25.1612	20374	3374	25.1612	10948	1948	25.1612	2705	1705
25.1745	49057	57	25.1726	41058	58	25.1743	34636	1636	25.1743	27019	2019	25.1743	20814	3814	25.1743	10917	1917	25.1743	2700	1700
25.1877	49044	44	25.1858	41047	47	25.1875	34658	1658	25.1875	26910	1910	25.1875	21224	4224	25.1875	10892	1892	25.1875	2663	1663
25.2008	49056	56	25.1989	41067	67	25.2006	34666	1666	25.2006	26876	1876	25.2006	21080	4080	25.2006	10755	1755	25.2006	2565	1565
25.2139	49058	58	25.212	41047	47	25.2137	34662	1662	25.2137	26853	1853	25.2137	20603	3603	25.2137	10717	1717	25.2137	2489	1489
25.2271	49065	65	25.2252	41046	46	25.2269	34815	1815	25.2269	26772	1772	25.2269	20044	3044	25.2269	10646	1646	25.2269	2471	1471
25.2402	49046	46	25.2383	41043	43	25.24	34760	1760	25.24	26722	1722	25.24	19820	2820	25.24	10551	1551	25.24	2379	1379
25.2533	49060	60	25.2514	41053	53	25.2531	34666	1666	25.2531	26643	1643	25.2531	19786	2786	25.2531	10482	1482	25.2531	2391	1391
25.2665	49056	56	25.2646	41057	57	25.2663	34751	1751	25.2663	26609	1609	25.2663	19643	2643	25.2663	10436	1436	25.2663	2364	1364
25.2796	49042	42	25.2777	41041	41	25.2794	34661	1661	25.2794	26598	1598	25.2794	19233	2233	25.2794	10347	1347	25.2794	2403	1403
25.2927	49047	47	25.2908	41053	53	25.2925	34655	1655	25.2925	26466	1466	25.2925	18798	1798	25.2925	10321	1321	25.2925	2272	1272
25.3058	49062	62	25.3039	41066	66	25.3056	34736	1736	25.3056	26414	1414	25.3056	18629	1629	25.3056	10312	1312	25.3056	2262	1262
25.319	49057	57	25.3171	41061	61	25.3188	34701	1701	25.3188	26367	1367	25.3188	18527	1527	25.3188	10324	1324	25.3188	2244	1244
25.3321	49065	65	25.3302	41060	60	25.3319	34607	1607	25.3319	26362	1362	25.3319	18411	1411	25.3319	10210	1210	25.3319	2299	1299
25.3452	49049	49	25.3433	41042	42	25.345	34679	1679	25.345	26293	1293	25.345	18424	1424	25.345	10281	1281	25.345	2256	1256
25.3584	49058	58	25.3565	41057	57	25.3582	34530	1530	25.3582	26263	1263	25.3582	18336	1336	25.3582	10122	1122	25.3582	2195	1195
25.3715	49063	63	25.3696	41055	55	25.3713	34646	1646	25.3713	26298	1298	25.3713	18294	1294	25.3713	10188	1188	25.3713	2214	1214
25.3846	49066	66	25.3827	41066	66	25.3844	34666	1666	25.3844	26216	1216	25.3844	18297	1297	25.3844	10156	1156	25.3844	2298	1298
25.3978	49069	69	25.3959	41061	61	25.3976	34678	1678	25.3976	26176	1176	25.3976	18280	1280	25.3976	10173	1173	25.3976	2219	1219
25.4109	49043	43	25.409	41050	50	25.4107	34580	1580	25.4107	26167	1167	25.4107	18365	1365	25.4107	10180	1180	25.4107	2272	1272
25.424	49048	48	25.4221	41044	44	25.4238	34472	1472	25.4238	26112	1112	25.4238	18239	1239	25.4238	10163	1163	25.4238	2255	1255
25.4371	49062	62	25.4352	41058	58	25.4369	34454	1454	25.4369	26161	1161	25.4369	18285	1285	25.4369	10150	1150	25.4369	2270	1270
25.4503	49053	53	25.4484	41054	54	25.4501	34492	1492	25.4501	26199	1199	25.4501	18172	1172	25.4501	10213	1213	25.4501	2236	1236
25.4634	49052	52	25.4615	41046	46	25.4632	34439	1439	25.4632	26144	1144	25.4632	18208	1208	25.4632	10179	1179	25.4632	2211	1211
25.4765	49045	45	25.4746	41052	52	25.4763	34417	1417	25.4763	26162	1162	25.4763	18186	1186	25.4763	10084	1084	25.4763	2266	1266
25.4897	49060	60	25.4878	41061	61	25.4895	34339	1339	25.4895	26133	1133	25.4895	18218	1218	25.4895	10188	1188	25.4895	2211	1211
25.5028	49044	44	25.5009	41053	53	25.5026	34384	1384	25.5026	26166	1166	25.5026	18200	1200	25.5026	10174	1174	25.5026	2275	1275
25.5159	49041	41	25.514	41059	59	25.5157	34344	1344	25.5157	26205	1205	25.5157	18226	1226	25.5157	10177	1177	25.5157	2274	1274
25.5291	49048	48	25.5272	41057	57	25.5289	34303	1303	25.5289	26170	1170	25.5289	18158	1158	25.5289	10221	1221	25.5289	2218	1218
25.5422	49041	41	25.5403	41050	50	25.542	34319	1319	25.542	26209	1209	25.542	18208	1208	25.542	10182	1182	25.542	2312	1312
25.5553	49054	54	25.5534	41063	63	25.5551	34335	1335	25.5551	26186	1186	25.5551	18217	1217	25.5551	10127	1127	25.5551	2299	1299
25.5685	49034	34	25.5666	41054	54	25.5683	34350	1350	25.5683	26209	1209	25.5683	18195	1195	25.5683	10162	1162	25.5683	2264	1264
25.5816	49067	67	25.5797	41051	51	25.5814	34291	1291	25.5814	26201	1201	25.5814	18250	1250	25.5814	10208	1208	25.5814	2161	1161
25.5947	49055	55	25.5928	41044	44	25.5945	34299	1299	25.5945	26147	1147	25.5945	18220	1220	25.5945	10192	1192	25.5945	2219	1219
25.6078	49043	43	25.6059	41056	56	25.6076	34297	1297	25.6076	26141	1141	25.6076	18230	1230	25.6076	10146	1146	25.6076	2278	1278
25.621	49063	63	25.6191	41052	52	25.6208	34274	1274	25.6208	26153	1153	25.6208	18221	1221	25.6208	10089	1089	25.6208	2283	1283
25.6341	49046	46	25.6322	41063	63	25.6339	34232	1232	25.6339	26170	1170	25.6339	18191	1191	25.6339	10218	1218	25.6339	2265	1265
25.6472	49040	40	25.6453	41072	72	25.647	34311	1311	25.647	26154	1154	25.647	18241	1241	25.647	10144	1144	25.647	2254	1254
25.6604	49056	56	25.6585	41059	59	25.6602	34270	1270	25.6602	26153	1153	25.6602	18175	1175	25.6602	10130	1130	25.6602	2227	1227
25.6735	49058	58	25.6716	41055	55	25.6733	34339	1339	25.6733	26133	1133	25.6733	18217	1217	25.6733	10169	1169	25.6733	2192	1192
25.6866	49042	42	25.6847	41049	49	25.6864	34365	1365	25.6864	26188	1188	25.6864	18188	1188	25.6864	10154	1154	25.6864	2282	1282
25.6998	49057	57	25.6979	41052	52	25.6996	34301	1301	25.6996	26190	1190	25.6996	18212	1212	25.6996	10116	1116	25.6996	2192	1192
25.7129	49052	52	25.711	41058	58	25.7127	34244	1244	25.7127	26211	1211	25.7127	18149	1149	25.7127	10216	1216	25.7127	2243	1243
25.726	49050	50	25.7241	41057	57	25.7258	34328	1328	25.7258	26210	1210	25.7258	18214	1214	25.7258	10149	1149	25.7258	2243	1243
25.7391	49049	49	25.7372	41053	53	25.7389	34313	1313	25.7389	26198	1198	25.7389	18153	1153	25.7389	10080	1080	25.7389	2238	1238
25.7523	49058	58	25.7504	41050	50	25.7521	34308	1308	25.7521	26186	1186	25.7521	18243	1243	25.7521	10167	1167	25.7521	2277	1277
25.7654	49066	66	25.7635	41058	58	25.7652	34233	1233	25.7652	26169	1169	25.7652	18238	1238	25.7652	10186	1186	25.7652	2237	1237
25.7785	49037	37	25.7766	41060	60	25.7783	34347	1347	25.7783	26154	1154	25.7783	18177	1177	25.7783	10149	1149	25.7783	2147	1147
25.7917	49044	44	25.7898	41052	52	25.7915	34323	1323	25.7915	26175	1175	25.7915	18166	1166	25.7915	10179	1179	25.7915	2167	1167
25.8048	49052	52	25.8029	41065	65	25.8046	34318	1318	25.8046	26221	1221	25.8046	18217	1217	25.8046	10121	1121	25.8046	2241	1241
25.8179	49068	68	25.816	41039	39	25.8177	34247	1247	25.8177	26194	1194	25.8177	18149	1149	25.8177	10150	1150	25.8177	2136	1136
25.8311	49054	54	25.8292	41058	58	25.8309	34334	1334	25.8309	26185	1185	25.8309	18169	1169	25.8309	10170	1170	25.8309	2255	1255
25.8442	49049	49	25.8423	41067	67	25.844	34254	1254	25.844	26162	1162	25.844	18246	1246	25.844	10136	1136	25.844	2225	1225
25.8573	49044	44	25.8554	41048	48	25.8571	34245	1245	25.8571	26177	1177	25.8571	18137	1137	25.8571	10160	1160	25.8571	2218	1218
25.8704	49056	56	25.8685	41055	55	25.8702	34303	1303	25.8702	26163	1163	25.8702	18132	1132	25.8702	10111	1111	25.8702	2217	1217
25.8836	49052	52	25.8817	41054	54	25.8834	34324	1324	25.8834	26232	1232	25.8834	18215	1215	25.8834	10156	1156	25.8834	2238	1238
25.8967	49063	63	25.8948	41059	59	25.8965	34271	1271	25.8965	26174	1174	25.8965	18205	1205	25.8965	10165	1165	25.8965	2172	1172
25.9098	49052	52	25.9079	41055	55	25.9096	34259	1259	25.9096	26196	1196	25.9096	18264	1264	25.9096	10116	1116	25.9096	2255	1255
25.923	49060	60	25.9211	41054	54	25.9228	34316	1316	25.9228	26113	1113	25.9228	18123	1123	25.9228	10164	1164	25.9228	2177	1177
25.9361	49054	54	25.9342	41043	43	25.9359	34362	1362	25.9359	26103	1103	25.9359	18200	1200	25.9359	10173	1173	25.9359	2207	1207
25.9492	49054	54	25.9473	41065	65	25.949	34276	1276	25.949	26155	1155	25.949	18265	1265	25.949	10185	1185	25.949	2208	1208
25.9624	49058	58	25.9605	41051	51	25.9622	34332	1332	25.9622	26165	1165	25.9622	18274	1274	25.9622	10140	1140	25.9622	2259	1259
25.9755	49045	45	25.9736	41051	51	25.9753	34267	1267	25.9753	26208	1208	25.9753	18220	1220	25.9753	10143	1143	25.9753	2232	1232
25.9886	49069	69	25.9867	41064	64	25.9884	34295	1295	25.9884	26074	1074	25.9884	18252	1252	25.9884	10182	1182	25.9884	2214	1214
26.0017	49048	48	25.9998	41060	60	26.0015	34241	1241	26.0015	26147	1147	26.0015	18238	1238	26.0015	10204	1204	26.0015	2264	1264
26.0149	49058	58	26.013	41044	44	26.0147	34306	1306	26.0147	26158	1158	26.0147	18195	1195	26.0147	10176	1176	26.0147	2246	1246
26.028	49062	62	26.0261	41050	50	26.0278	34348	1348	26.0278	26164	1164	26.0278	18252	1252	26.0278	10160	1160	26.0278	2246	1246
26.0411	49054	54	26.0392	41069	69	26.0409	34268	1268	26.0409	26215	1215	26.0409	18225	1225	26.0409	10169	1169	26.0409	2173	1173
26.0543	49060	60	26.0524	41059	59	26.0541	34297	1297	26.0541	26186	1186	26.0541	18187	1187	26.0541	10284	1284	26.0541	2199	1199
26.0674	49052	52	26.0655	41067	67	26.0672	34277	1277	26.0672	26194	1194	26.0672	18182	1182	26.0672	10249	1249	26.0672	2205	1205
26.0805	49048	48	26.0786	41066	66	26.0803	34295	1295	26.0803	26195	1195	26.0803	18215	1215	26.0803	10246	1246	26.0803	2291	1291
26.0937	49050	50	26.0918	41067	67	26.0935	34304	1304	26.0935	26178	1178	26.0935	18170	1170	26.0935	10236	1236	26.0935	2273	1273
26.1068	49053	53	26.1049	41048	48	26.1066	34254	1254	26.1066	26195	1195	26.1066	18215	1215	26.1066	10228	1228	26.1066	2193	1193
26.1199	49055	55	26.118	41058	58	26.1197	34284	1284	26.1197	26205	1205	26.1197	18253	1253	26.1197	10197	1197	26.1197	2232	1232
26.1331	49047	47	26.1312	41066	66	26.1329	34313	1313	26.1329	26121	1121	26.1329	18159	1159	26.1329	10194	1194	26.1329	2194	1194
26.1462	49047	47	26.1443	41063	63	26.146	34289	1289	26.146	26120	1120	26.146	18160	1160	26.146	10229	1229	26.146	2236	1236
26.1593	49063	63	26.1574	41051	51	26.1591	34273	1273	26.1591	26128	1128	26.1591	18211	1211	26.1591	10193	1193	26.1591	2222	1222
26.1724	49064	64	26.1705	41063	63	26.1722	34260	1260	26.1722	26207	1207	26.1722	18254	1254	26.1722	10190	1190	26.1722	2229	1229
26.1856	49075	75	26.1837	41060	60	26.1854	34246	1246	26.1854	26121	1121	26.1854	18156	1156	26.1854	10177	1177	26.1854	2225	1225
26.1987	49048	48	26.1968	41054	54	26.1985	34265	1265	26.1985	26144	1144	26.1985	18177	1177	26.1985	10159	1159	26.1985	2218	1218
26.2118	49057	57	26.2099	41065	65	26.2116	34259	1259	26.2116	26113	1113	26.2116	18182	1182	26.2116	10161	1161	26.2116	2181	1181
26.225	49056	56	26.2231	41061	61	26.2248	34283	1283	26.2248	26249	1249	26.2248	18200	1200	26.2248	10142	1142	26.2248	2180	1180
26.2381	49043	43	26.2362	41051	51	26.2379	34296	1296	26.2379	26151	1151	26.2379	18104	1104	26.2379	10132	1132	26.2379	2173	1173
26.2512	49047	47	26.2493	41061	61	26.251	34309	1309	26.251	26119	1119	26.251	18161	1161	26.251	10159	1159	26.251	2223	1223
26.2644	49056	56	26.2625	41059	59	26.2642	34318	1318	26.2642	26264	1264	26.2642	18168	1168	26.2642	10144	1144	26.2642	2227	1227
26.2775	49062	62	26.2756	41059	59	26.2773	34311	1311	26.2773	26156	1156	26.2773	18198	1198	26.2773	10124	1124	26.2773	2262	1262
26.2906	49054	54	26.2887	41075	75	26.2904	34269	1269	26.2904	26225	1225	26.2904	18199	1199	26.2904	10123	1123	26.2904	2139	1139
26.3037	49050	50	26.3018	41063	63	26.3035	34261	1261	26.3035	26152	1152	26.3035	18183	1183	26.3035	10176	1176	26.3035	2225	1225
26.3169	49043	43	26.315	41070	70	26.3167	34223	1223	26.3167	26089	1089	26.3167	18149	1149	26.3167	10124	1124	26.3167	2233	1233
26.33	49051	51	26.3281	41057	57	26.3298	34253	1253	26.3298	26138	1138	26.3298	18125	1125	26.3298	10105	1105	26.3298	2287	1287
26.3431	49054	54	26.3412	41059	59	26.3429	34313	1313	26.3429	26097	1097	26.3429	18156	1156	26.3429	10153	1153	26.3429	2166	1166
26.3563	49068	68	26.3544	41058	58	26.3561	34258	1258	26.3561	26104	1104	26.3561	18143	1143	26.3561	10110	1110	26.3561	2253	1253
26.3694	49056	56	26.3675	41057	57	26.3692	34235	1235	26.3692	26171	1171	26.3692	18122	1122	26.3692	10123	1123	26.3692	2152	1152
26.3825	49056	56	26.3806	41061	61	26.3823	34201	1201	26.3823	26159	1159	26.3823	18180	1180	26.3823	10121	1121	26.3823	2194	1194
26.3957	49059	59	26.3938	41047	47	26.3955	34157	1157	26.3955	26125	1125	26.3955	18184	1184	26.3955	10085	1085	26.3955	2308	1308
26.4088	49045	45	26.4069	41063	63	26.4086	34216	1216	26.4086	26136	1136	26.4086	18175	1175	26.4086	10099	1099	26.4086	2203	1203
26.4219	49059	59	26.42	41056	56	26.4217	34287	1287	26.4217	26152	1152	26.4217	18201	1201	26.4217	10131	1131	26.4217	2152	1152
26.435	49056	56	26.4331	41048	48	26.4348	34268	1268	26.4348	26172	1172	26.4348	18149	1149	26.4348	10120	1120	26.4348	2193	1193
26.4482	49064	64	26.4463	41053	53	26.448	34259	1259	26.448	26173	1173	26.448	18158	1158	26.448	10083	1083	26.448	2201	1201
26.4613	49040	40	26.4594	41056	56	26.4611	34235	1235	26.4611	26096	1096	26.4611	18190	1190	26.4611	10103	1103	26.4611	2205	1205
26.4744	49062	62	26.4725	41043	43	26.4742	34282	1282	26.4742	26224	1224	26.4742	18198	1198	26.4742	10091	1091	26.4742	2169	1169
26.4876	49062	62	26.4857	41056	56	26.4874	34250	1250	26.4874	26149	1149	26.4874	18171	1171	26.4874	10106	1106	26.4874	2174	1174
26.5007	49051	51	26.4988	41048	48	26.5005	34264	1264	26.5005	26129	1129	26.5005	18145	1145	26.5005	10087	1087	26.5005	2119	1119
26.5138	49048	48	26.5119	41051	51	26.5136	34170	1170	26.5136	26118	1118	26.5136	18137	1137	26.5136	10108	1108	26.5136	2141	1141
26.527	49046	46	26.5251	41039	39	26.5268	34271	1271	26.5268	26232	1232	26.5268	18187	1187	26.5268	10135	1135	26.5268	2166	1166
26.5401	49049	49	26.5382	41046	46	26.5399	34203	1203	26.5399	26171	1171	26.5399	18192	1192	26.5399	10122	1122	26.5399	2254	1254
26.5532	49033	33	26.5513	41060	60	26.553	34210	1210	26.553	26143	1143	26.553	18166	1166	26.553	10039	1039	26.553	2154	1154
26.5664	49043	43	26.5645	41045	45	26.5662	34228	1228	26.5662	26160	1160	26.5662	18175	1175	26.5662	10142	1142	26.5662	2182	1182
26.5795	49040	40	26.5776	41050	50	26.5793	34287	1287	26.5793	26145	1145	26.5793	18111	1111	26.5793	10048	1048	26.5793	2181	1181
26.5926	49044	44	26.5907	41045	45	26.5924	34244	1244	26.5924	26172	1172	26.5924	18115	1115	26.5924	10074	1074	26.5924	2168	1168
26.6057	49054	54	26.6038	41047	47	26.6055	34269	1269	26.6055	26184	1184	26.6055	18158	1158	26.6055	10051	1051	26.6055	2228	1228
26.6189	49053	53	26.617	41048	48	26.6187	34258	1258	26.6187	26118	1118	26.6187	18151	1151	26.6187	10115	1115	26.6187	2227	1227
26.632	49050	50	26.6301	41049	49	26.6318	34251	1251	26.6318	26147	1147	26.6318	18167	1167	26.6318	10115	1115	26.6318	2209	1209
26.6451	49044	44	26.6432	41061	61	26.6449	34274	1274	26.6449	26082	1082	26.6449	18185	1185	26.6449	10115	1115	26.6449	2162	1162
26.6583	49051	51	26.6564	41050	50	26.6581	34331	1331	26.6581	26112	1112	26.6581	18124	1124	26.6581	10048	1048	26.6581	2243	1243
26.6714	49047	47	26.6695	41052	52	26.6712	34331	1331	26.6712	26157	1157	26.6712	18147	1147	26.6712	10056	1056	26.6712	2221	1221
26.6845	49059	59	26.6826	41059	59	26.6843	34248	1248	26.6843	26108	1108	26.6843	18096	1096	26.6843	10153	1153	26.6843	2149	1149
26.6977	49042	42	26.6958	41049	49	26.6975	34211	1211	26.6975	26143	1143	26.6975	18168	1168	26.6975	10128	1128	26.6975	2129	1129
26.7108	49061	61	26.7089	41045	45	26.7106	34315	1315	26.7106	26168	1168	26.7106	18210	1210	26.7106	10191	1191	26.7106	2198	1198
26.7239	49066	66	26.722	41049	49	26.7237	34248	1248	26.7237	26182	1182	26.7237	18128	1128	26.7237	10088	1088	26.7237	2156	1156
26.737	49053	53	26.7351	41054	54	26.7368	34233	1233	26.7368	26118	1118	26.7368	18112	1112	26.7368	10121	1121	26.7368	2227	1227
26.7502	49074	74	26.7483	41044	44	26.75	34305	1305	26.75	26175	1175	26.75	18189	1189	26.75	10112	1112	26.75	2174	1174
26.7633	49059	59	26.7614	41042	42	26.7631	34186	1186	26.7631	26124	1124	26.7631	18122	1122	26.7631	10076	1076	26.7631	2184	1184
26.7764	49069	69	26.7745	41046	46	26.7762	34279	1279	26.7762	26141	1141	26.7762	18211	1211	26.7762	10142	1142	26.7762	2166	1166
26.7896	49046	46	26.7877	41047	47	26.7894	34270	1270	26.7894	26122	1122	26.7894	18144	1144	26.7894	10071	1071	26.7894	2240	1240
26.8027	49056	56	26.8008	41050	50	26.8025	34267	1267	26.8025	26109	1109	26.8025	18130	1130	26.8025	10062	1062	26.8025	2206	1206
26.8158	49043	43	26.8139	41038	38	26.8156	34244	1244	26.8156	26207	1207	26.8156	18154	1154	26.8156	10135	1135	26.8156	2152	1152
26.829	49064	64	26.8271	41044	44	26.8288	34267	1267	26.8288	26133	1133	26.8288	18106	1106	26.8288	10073	1073	26.8288	2131	1131
26.8421	49057	57	26.8402	41049	49	26.8419	34239	1239	26.8419	26147	1147	26.8419	18183	1183	26.8419	10126	1126	26.8419	2169	1169
26.8552	49049	49	26.8533	41046	46	26.855	34257	1257	26.855	26124	1124	26.855	18229	1229	26.855	10145	1145	26.855	2183	1183
26.8683	49067	67	26.8664	41050	50	26.8681	34299	1299	26.8681	26198	1198	26.8681	18166	1166	26.8681	10132	1132	26.8681	2105	1105
26.8815	49038	38	26.8796	41062	62	26.8813	34284	1284	26.8813	26055	1055	26.8813	18118	1118	26.8813	10131	1131	26.8813	2164	1164
26.8946	49042	42	26.8927	41063	63	26.8944	34279	1279	26.8944	26130	1130	26.8944	18179	1179	26.8944	10101	1101	26.8944	2112	1112
26.9077	49061	61	26.9058	41037	37	26.9075	34217	1217	26.9075	26177	1177	26.9075	18181	1181	26.9075	10163	1163	26.9075	2190	1190
26.9209	49059	59	26.919	41056	56	26.9207	34266	1266	26.9207	26232	1232	26.9207	18186	1186	26.9207	10116	1116	26.9207	2167	1167
26.934	49054	54	26.9321	41053	53	26.9338	34287	1287	26.9338	26150	1150	26.9338	18148	1148	26.9338	10080	1080	26.9338	2111	1111
26.9471	49049	49	26.9452	41054	54	26.9469	34242	1242	26.9469	26176	1176	26.9469	18135	1135	26.9469	10089	1089	26.9469	2176	1176
26.9603	49056	56	26.9584	41051	51	26.9601	34230	1230	26.9601	26202	1202	26.9601	18136	1136	26.9601	10174	1174	26.9601	2161	1161
26.9734	49046	46	26.9715	41052	52	26.9732	34267	1267	26.9732	26121	1121	26.9732	18194	1194	26.9732	10088	1088	26.9732	2175	1175
26.9865	49043	43	26.9846	41045	45	26.9863	34267	1267	26.9863	26130	1130	26.9863	18173	1173	26.9863	10121	1121	26.9863	2129	1129
26.9997	49048	48	26.9978	41048	48	26.9995	34256	1256	26.9995	26212	1212	26.9995	18153	1153	26.9995	10120	1120	26.9995	2121	1121
27.0128	49046	46	27.0109	41051	51	27.0126	34298	1298	27.0126	26132	1132	27.0126	18167	1167	27.0126	10088	1088	27.0126	2149	1149
27.0259	49052	52	27.024	41052	52	27.0257	34221	1221	27.0257	26107	1107	27.0257	18138	1138	27.0257	10060	1060	27.0257	2132	1132
27.039	49035	35	27.0371	41049	49	27.0388	34253	1253	27.0388	26192	1192	27.0388	18131	1131	27.0388	10063	1063	27.0388	2174	1174
27.0522	49045	45	27.0503	41041	41	27.052	34289	1289	27.052	26094	1094	27.052	18191	1191	27.052	10105	1105	27.052	2155	1155
27.0653	49056	56	27.0634	41042	42	27.0651	34254	1254	27.0651	26134	1134	27.0651	18114	1114	27.0651	10128	1128	27.0651	2122	1122
27.0784	49036	36	27.0765	41041	41	27.0782	34274	1274	27.0782	26183	1183	27.0782	18183	1183	27.0782	10097	1097	27.0782	2236	1236
27.0916	49049	49	27.0897	41053	53	27.0914	34261	1261	27.0914	26131	1131	27.0914	18164	1164	27.0914	10089	1089	27.0914	2224	1224
27.1047	49050	50	27.1028	41041	41	27.1045	34271	1271	27.1045	26168	1168	27.1045	18154	1154	27.1045	10124	1124	27.1045	2157	1157
27.1178	49063	63	27.1159	41047	47	27.1176	34301	1301	27.1176	26230	1230	27.1176	18107	1107	27.1176	10096	1096	27.1176	2167	1167
27.131	49041	41	27.1291	41048	48	27.1308	34212	1212	27.1308	26138	1138	27.1308	18183	1183	27.1308	10104	1104	27.1308	2182	1182
27.1441	49049	49	27.1422	41056	56	27.1439	34182	1182	27.1439	26182	1182	27.1439	18136	1136	27.1439	10128	1128	27.1439	2151	1151
27.1572	49049	49	27.1553	41063	63	27.157	34244	1244	27.157	26227	1227	27.157	18151	1151	27.157	10139	1139	27.157	2216	1216
27.1703	49038	38	27.1684	41062	62	27.1701	34149	1149	27.1701	26164	1164	27.1701	18238	1238	27.1701	10151	1151	27.1701	2180	1180
27.1835	49057	57	27.1816	41047	47	27.1833	34189	1189	27.1833	26208	1208	27.1833	18163	1163	27.1833	10102	1102	27.1833	2225	1225
27.1966	49049	49	27.1947	41054	54	27.1964	34252	1252	27.1964	26197	1197	27.1964	18175	1175	27.1964	10088	1088	27.1964	2177	1177
27.2097	49048	48	27.2078	41043	43	27.2095	34202	1202	27.2095	26213	1213	27.2095	18124	1124	27.2095	10077	1077	27.2095	2130	1130
27.2229	49051	51	27.221	41058	58	27.2227	34265	1265	27.2227	26136	1136	27.2227	18052	1052	27.2227	10089	1089	27.2227	2171	1171
27.236	49060	60	27.2341	41042	42	27.2358	34300	1300	27.2358	26197	1197	27.2358	18164	1164	27.2358	10150	1150	27.2358	2152	1152
27.2491	49053	53	27.2472	41042	42	27.2489	34260	1260	27.2489	26131	1131	27.2489	18175	1175	27.2489	10125	1125	27.2489	2138	1138
27.2623	49049	49	27.2604	41051	51	27.2621	34214	1214	27.2621	26187	1187	27.2621	18095	1095	27.2621	10116	1116	27.2621	2204	1204
27.2754	49058	58	27.2735	41045	45	27.2752	34239	1239	27.2752	26215	1215	27.2752	18135	1135	27.2752	10087	1087	27.2752	2198	1198
27.2885	49042	42	27.2866	41051	51	27.2883	34191	1191	27.2883	26216	1216	27.2883	18264	1264	27.2883	10175	1175	27.2883	2184	1184
27.3016	49056	56	27.2997	41051	51	27.3014	34217	1217	27.3014	26195	1195	27.3014	18190	1190	27.3014	10185	1185	27.3014	2157	1157
27.3148	49053	53	27.3129	41042	42	27.3146	34322	1322	27.3146	26176	1176	27.3146	18136	1136	27.3146	10210	1210	27.3146	2177	1177
27.3279	49057	57	27.326	41056	56	27.3277	34301	1301	27.3277	26143	1143	27.3277	18202	1202	27.3277	10171	1171	27.3277	2268	1268
27.341	49054	54	27.3391	41051	51	27.3408	34239	1239	27.3408	26238	1238	27.3408	18206	1206	27.3408	10080	1080	27.3408	2199	1199
27.3542	49061	61	27.3523	41053	53	27.354	34298	1298	27.354	26166	1166	27.354	18147	1147	27.354	10127	1127	27.354	2254	1254
27.3673	49045	45	27.3654	41048	48	27.3671	34248	1248	27.3671	26218	1218	27.3671	18155	1155	27.3671	10111	1111	27.3671	2166	1166
27.3804	49054	54	27.3785	41049	49	27.3802	34259	1259	27.3802	26268	1268	27.3802	18190	1190	27.3802	10149	1149	27.3802	2224	1224
27.3936	49050	50	27.3917	41044	44	27.3934	34209	1209	27.3934	26212	1212	27.3934	18261	1261	27.3934	10103	1103	27.3934	2132	1132
27.4067	49057	57	27.4048	41044	44	27.4065	34289	1289	27.4065	26248	1248	27.4065	18210	1210	27.4065	10144	1144	27.4065	2220	1220
27.4198	49055	55	27.4179	41055	55	27.4196	34300	1300	27.4196	26193	1193	27.4196	18203	1203	27.4196	10110	1110	27.4196	2233	1233
27.433	49051	51	27.4311	41045	45	27.4328	34321	1321	27.4328	26203	1203	27.4328	18138	1138	27.4328	10200	1200	27.4328	2227	1227
27.4461	49038	38	27.4442	41052	52	27.4459	34174	1174	27.4459	26269	1269	27.4459	18195	1195	27.4459	10244	1244	27.4459	2265	1265
27.4592	49055	55	27.4573	41051	51	27.459	34300	1300	27.459	26254	1254	27.459	18259	1259	27.459	10252	1252	27.459	2278	1278
27.4723	49058	58	27.4704	41042	42	27.4721	34271	1271	27.4721	26231	1231	27.4721	18225	1225	27.4721	10316	1316	27.4721	2239	1239
27.4855	49047	47	27.4836	41036	36	27.4853	34250	1250	27.4853	26323	1323	27.4853	18242	1242	27.4853	10243	1243	27.4853	2268	1268
27.4986	49045	45	27.4967	41043	43	27.4984	34238	1238	27.4984	26313	1313	27.4984	18312	1312	27.4984	10341	1341	27.4984	2321	1321
27.5117	49057	57	27.5098	41044	44	27.5115	34195	1195	27.5115	26381	1381	27.5115	18268	1268	27.5115	10316	1316	27.5115	2212	1212
27.5249	49053	53	27.523	41045	45	27.5247	34268	1268	27.5247	26372	1372	27.5247	18321	1321	27.5247	10516	1516	27.5247	2286	1286
27.538	49047	47	27.5361	41053	53	27.5378	34269	1269	27.5378	26438	1438	27.5378	18311	1311	27.5378	10476	1476	27.5378	2330	1330
27.5511	49054	54	27.5492	41060	60	27.5509	34295	1295	27.5509	26465	1465	27.5509	18418	1418	27.5509	10500	1500	27.5509	2344	1344
27.5643	49044	44	27.5624	41050	50	27.5641	34369	1369	27.5641	26393	1393	27.5641	18457	1457	27.5641	10596	1596	27.5641	2268	1268
27.5774	49049	49	27.5755	41048	48	27.5772	34284	1284	27.5772	26345	1345	27.5772	18416	1416	27.5772	10458	1458	27.5772	2248	1248
27.5905	49064	64	27.5886	41047	47	27.5903	34255	1255	27.5903	26490	1490	27.5903	18385	1385	27.5903	10487	1487	27.5903	2286	1286
27.6036	49062	62	27.6017	41049	49	27.6034	34291	1291	27.6034	26422	1422	27.6034	18451	1451	27.6034	10528	1528	27.6034	2272	1272
27.6168	49040	40	27.6149	41052	52	27.6166	34337	1337	27.6166	26437	1437	27.6166	18457	1457	27.6166	10449	1449	27.6166	2385	1385
27.6299	49033	33	27.628	41046	46	27.6297	34269	1269	27.6297	26552	1552	27.6297	18374	1374	27.6297	10405	1405	27.6297	2260	1260
27.643	49058	58	27.6411	41053	53	27.6428	34297	1297	27.6428	26529	1529	27.6428	18400	1400	27.6428	10469	1469	27.6428	2295	1295
27.6562	49042	42	27.6543	41056	56	27.656	34363	1363	27.656	26477	1477	27.656	18448	1448	27.656	10487	1487	27.656	2298	1298
27.6693	49045	45	27.6674	41043	43	27.6691	34336	1336	27.6691	26542	1542	27.6691	18398	1398	27.6691	10551	1551	27.6691	2302	1302
27.6824	49045	45	27.6805	41060	60	27.6822	34473	1473	27.6822	26635	1635	27.6822	18439	1439	27.6822	10592	1592	27.6822	2432	1432
27.6956	49039	39	27.6937	41055	55	27.6954	34458	1458	27.6954	26825	1825	27.6954	18439	1439	27.6954	10757	1757	27.6954	2435	1435
27.7087	49045	45	27.7068	41046	46	27.7085	34447	1447	27.7085	26811	1811	27.7085	18469	1469	27.7085	10828	1828	27.7085	2462	1462
27.7218	49054	54	27.7199	41041	41	27.7216	34616	1616	27.7216	26790	1790	27.7216	18645	1645	27.7216	10821	1821	27.7216	2480	1480
27.7349	49047	47	27.733	41036	36	27.7347	34628	1628	27.7347	26875	1875	27.7347	18575	1575	27.7347	10728	1728	27.7347	2472	1472
27.7481	49048	48	27.7462	41042	42	27.7479	34706	1706	27.7479	27030	2030	27.7479	18611	1611	27.7479	10771	1771	27.7479	2429	1429
27.7612	49050	50	27.7593	41049	49	27.761	34609	1609	27.761	27039	2039	27.761	18657	1657	27.761	10843	1843	27.761	2587	1587
27.7743	49056	56	27.7724	41042	42	27.7741	34643	1643	27.7741	27107	2107	27.7741	18708	1708	27.7741	10992	1992	27.7741	2445	1445
27.7875	49037	37	27.7856	41046	46	27.7873	34679	1679	27.7873	27035	2035	27.7873	18847	1847	27.7873	10973	1973	27.7873	2493	1493
27.8006	49053	53	27.7987	41043	43	27.8004	34604	1604	27.8004	27113	2113	27.8004	18876	1876	27.8004	10952	1952	27.8004	2449	1449
27.8137	49059	59	27.8118	41052	52	27.8135	34645	1645	27.8135	27117	2117	27.8135	18948	1948	27.8135	10864	1864	27.8135	2421	1421
27.8269	49063	63	27.825	41052	52	27.8267	34650	1650	27.8267	27023	2023	27.8267	18887	1887	27.8267	10914	1914	27.8267	2429	1429
27.84	49039	39	27.8381	41065	65	27.8398	34561	1561	27.8398	27038	2038	27.8398	18943	1943	27.8398	10829	1829	27.8398	2427	1427
27.8531	49049	49	27.8512	41049	49	27.8529	34687	1687	27.8529	26958	1958	27.8529	18828	1828	27.8529	10761	1761	27.8529	2426	1426
27.8662	49042	42	27.8643	41059	59	27.866	34671	1671	27.866	26891	1891	27.866	18921	1921	27.866	10744	1744	27.866	2351	1351
27.8794	49048	48	27.8775	41047	47	27.8792	34640	1640	27.8792	26922	1922	27.8792	18946	1946	27.8792	10681	1681	27.8792	2285	1285
27.8925	49037	37	27.8906	41039	39	27.8923	34704	1704	27.8923	26777	1777	27.8923	18774	1774	27.8923	10542	1542	27.8923	2268	1268
27.9056	49055	55	27.9037	41039	39	27.9054	34835	1835	27.9054	26694	1694	27.9054	18666	1666	27.9054	10405	1405	27.9054	2248	1248
27.9188	49046	46	27.9169	41048	48	27.9186	35030	2030	27.9186	26507	1507	27.9186	18557	1557	27.9186	10389	1389	27.9186	2223	1223
27.9319	49042	42	27.93	41039	39	27.9317	35224	2224	27.9317	26508	1508	27.9317	18515	1515	27.9317	10353	1353	27.9317	2189	1189
27.945	49045	45	27.9431	41040	40	27.9448	35166	2166	27.9448	26523	1523	27.9448	18410	1410	27.9448	10318	1318	27.9448	2186	1186
27.9582	49039	39	27.9563	41064	64	27.958	35025	2025	27.958	26394	1394	27.958	18355	1355	27.958	10202	1202	27.958	2120	1120
27.9713	49042	42	27.9694	41044	44	27.9711	34960	1960	27.9711	26385	1385	27.9711	18345	1345	27.9711	10225	1225	27.9711	2217	1217
27.9844	49034	34	27.9825	41035	35	27.9842	34949	1949	27.9842	26364	1364	27.9842	18252	1252	27.9842	10143	1143	27.9842	2134	1134
27.9976	49054	54	27.9957	41034	34	27.9974	35011	2011	27.9974	26324	1324	27.9974	18197	1197	27.9974	10185	1185	27.9974	2178	1178
28.0107	49047	47	28.0088	41050	50	28.0105	34975	1975	28.0105	26268	1268	28.0105	18206	1206	28.0105	10146	1146	28.0105	2150	1150
28.0238	49047	47	28.0219	41047	47	28.0236	34954	1954	28.0236	26256	1256	28.0236	18152	1152	28.0236	10150	1150	28.0236	2177	1177
28.0369	49055	55	28.035	41054	54	28.0367	34827	1827	28.0367	26195	1195	28.0367	18154	1154	28.0367	10067	1067	28.0367	2126	1126
28.0501	49067	67	28.0482	41045	45	28.0499	34762	1762	28.0499	26232	1232	28.0499	18177	1177	28.0499	10071	1071	28.0499	2096	1096
28.0632	49035	35	28.0613	41052	52	28.063	34637	1637	28.063	26110	1110	28.063	18199	1199	28.063	10081	1081	28.063	2157	1157
28.0763	49051	51	28.0744	41061	61	28.0761	34606	1606	28.0761	26161	1161	28.0761	18157	1157	28.0761	10091	1091	28.0761	2123	1123
28.0895	49041	41	28.0876	41049	49	28.0893	34489	1489	28.0893	26184	1184	28.0893	18139	1139	28.0893	10065	1065	28.0893	2179	1179
28.1026	49061	61	28.1007	41052	52	28.1024	34457	1457	28.1024	26172	1172	28.1024	18159	1159	28.1024	10076	1076	28.1024	2170	1170
28.1157	49059	59	28.1138	41043	43	28.1155	34324	1324	28.1155	26187	1187	28.1155	18133	1133	28.1155	10099	1099	28.1155	2121	1121
28.1289	49062	62	28.127	41065	65	28.1287	34374	1374	28.1287	26168	1168	28.1287	18127	1127	28.1287	10102	1102	28.1287	2082	1082
28.142	49043	43	28.1401	41039	39	28.1418	34362	1362	28.1418	26232	1232	28.1418	18204	1204	28.1418	10059	1059	28.1418	2178	1178
28.1551	49049	49	28.1532	41052	52	28.1549	34333	1333	28.1549	26186	1186	28.1549	18122	1122	28.1549	10041	1041	28.1549	2155	1155
28.1682	49037	37	28.1663	41045	45	28.168	34348	1348	28.168	26242	1242	28.168	18125	1125	28.168	10038	1038	28.168	2147	1147
28.1814	49047	47	28.1795	41044	44	28.1812	34255	1255	28.1812	26211	1211	28.1812	18125	1125	28.1812	10120	1120	28.1812	2123	1123
28.1945	49029	29	28.1926	41045	45	28.1943	34252	1252	28.1943	26120	1120	28.1943	18116	1116	28.1943	10083	1083	28.1943	2087	1087
28.2076	49064	64	28.2057	41052	52	28.2074	34232	1232	28.2074	26168	1168	28.2074	18169	1169	28.2074	10040	1040	28.2074	2097	1097
28.2208	49035	35	28.2189	41064	64	28.2206	34182	1182	28.2206	26127	1127	28.2206	18127	1127	28.2206	10065	1065	28.2206	2072	1072
28.2339	49056	56	28.232	41049	49	28.2337	34202	1202	28.2337	26119	1119	28.2337	18096	1096	28.2337	10115	1115	28.2337	2141	1141
28.247	49043	43	28.2451	41040	40	28.2468	34196	1196	28.2468	26151	1151	28.2468	18089	1089	28.2468	10042	1042	28.2468	2063	1063
28.2602	49039	39	28.2583	41053	53	28.26	34154	1154	28.26	26196	1196	28.26	18058	1058	28.26	10052	1052	28.26	2072	1072
28.2733	49050	50	28.2714	41053	53	28.2731	34131	1131	28.2731	26182	1182	28.2731	18032	1032	28.2731	10066	1066	28.2731	2095	1095
28.2864	49057	57	28.2845	41030	30	28.2862	34248	1248	28.2862	26169	1169	28.2862	18057	1057	28.2862	10058	1058	28.2862	2095	1095
28.2995	49040	40	28.2976	41043	43	28.2993	34243	1243	28.2993	26131	1131	28.2993	18125	1125	28.2993	10118	1118	28.2993	2144	1144
28.3127	49031	31	28.3108	41058	58	28.3125	34183	1183	28.3125	26104	1104	28.3125	18187	1187	28.3125	10080	1080	28.3125	2105	1105
28.3258	49043	43	28.3239	41054	54	28.3256	34223	1223	28.3256	26110	1110	28.3256	18180	1180	28.3256	10042	1042	28.3256	2070	1070
28.3389	49048	48	28.337	41061	61	28.3387	34232	1232	28.3387	26095	1095	28.3387	18126	1126	28.3387	10079	1079	28.3387	2118	1118
28.3521	49048	48	28.3502	41045	45	28.3519	34213	1213	28.3519	26135	1135	28.3519	18139	1139	28.3519	10073	1073	28.3519	2046	1046
28.3652	49047	47	28.3633	41036	36	28.365	34261	1261	28.365	26125	1125	28.365	18052	1052	28.365	10074	1074	28.365	2128	1128
28.3783	49050	50	28.3764	41046	46	28.3781	34202	1202	28.3781	26151	1151	28.3781	18139	1139	28.3781	10046	1046	28.3781	2134	1134
28.3915	49033	33	28.3896	41046	46	28.3913	34188	1188	28.3913	26187	1187	28.3913	18108	1108	28.3913	10044	1044	28.3913	2083	1083
28.4046	49046	46	28.4027	41051	51	28.4044	34194	1194	28.4044	26154	1154	28.4044	18141	1141	28.4044	10113	1113	28.4044	2118	1118
28.4177	49045	45	28.4158	41041	41	28.4175	34197	1197	28.4175	26124	1124	28.4175	18087	1087	28.4175	10067	1067	28.4175	2123	1123
28.4309	49066	66	28.429	41062	62	28.4307	34147	1147	28.4307	26124	1124	28.4307	18064	1064	28.4307	10035	1035	28.4307	2144	1144
28.444	49043	43	28.4421	41042	42	28.4438	34174	1174	28.4438	26160	1160	28.4438	18134	1134	28.4438	10090	1090	28.4438	2054	1054
28.4571	49055	55	28.4552	41055	55	28.4569	34187	1187	28.4569	26119	1119	28.4569	18127	1127	28.4569	10086	1086	28.4569	2104	1104
28.4702	49047	47	28.4683	41049	49	28.47	34192	1192	28.47	26124	1124	28.47	18023	1023	28.47	10083	1083	28.47	2119	1119
28.4834	49058	58	28.4815	41044	44	28.4832	34204	1204	28.4832	26173	1173	28.4832	18077	1077	28.4832	10051	1051	28.4832	2104	1104
28.4965	49050	50	28.4946	41042	42	28.4963	34225	1225	28.4963	26114	1114	28.4963	18058	1058	28.4963	10036	1036	28.4963	2064	1064
28.5096	49047	47	28.5077	41055	55	28.5094	34269	1269	28.5094	26117	1117	28.5094	18084	1084	28.5094	10046	1046	28.5094	2115	1115
28.5228	49045	45	28.5209	41052	52	28.5226	34201	1201	28.5226	26077	1077	28.5226	18102	1102	28.5226	10109	1109	28.5226	2086	1086
28.5359	49043	43	28.534	41070	70	28.5357	34208	1208	28.5357	26112	1112	28.5357	18100	1100	28.5357	10095	1095	28.5357	2115	1115
28.549	49049	49	28.5471	41054	54	28.5488	34146	1146	28.5488	26094	1094	28.5488	18068	1068	28.5488	10097	1097	28.5488	2064	1064
28.5622	49057	57	28.5603	41049	49	28.562	34181	1181	28.562	26134	1134	28.562	18116	1116	28.562	10072	1072	28.562	2151	1151
28.5753	49045	45	28.5734	41047	47	28.5751	34215	1215	28.5751	26090	1090	28.5751	18099	1099	28.5751	10108	1108	28.5751	2066	1066
28.5884	49046	46	28.5865	41063	63	28.5882	34189	1189	28.5882	26203	1203	28.5882	18032	1032	28.5882	10120	1120	28.5882	2149	1149
28.6015	49057	57	28.5996	41049	49	28.6013	34234	1234	28.6013	26107	1107	28.6013	18051	1051	28.6013	10073	1073	28.6013	2178	1178
28.6147	49061	61	28.6128	41043	43	28.6145	34233	1233	28.6145	26177	1177	28.6145	18077	1077	28.6145	10046	1046	28.6145	2089	1089
28.6278	49046	46	28.6259	41055	55	28.6276	34217	1217	28.6276	26187	1187	28.6276	18078	1078	28.6276	10049	1049	28.6276	2077	1077
28.6409	49048	48	28.639	41048	48	28.6407	34255	1255	28.6407	26142	1142	28.6407	18098	1098	28.6407	10126	1126	28.6407	2068	1068
28.6541	49043	43	28.6522	41047	47	28.6539	34167	1167	28.6539	26169	1169	28.6539	18154	1154	28.6539	10106	1106	28.6539	2167	1167
28.6672	49052	52	28.6653	41031	31	28.667	34196	1196	28.667	26036	1036	28.667	18064	1064	28.667	10096	1096	28.667	2100	1100
28.6803	49049	49	28.6784	41045	45	28.6801	34220	1220	28.6801	26116	1116	28.6801	18130	1130	28.6801	10084	1084	28.6801	2116	1116
28.6935	49039	39	28.6916	41057	57	28.6933	34203	1203	28.6933	26180	1180	28.6933	18123	1123	28.6933	10071	1071	28.6933	2084	1084
28.7066	49048	48	28.7047	41058	58	28.7064	34192	1192	28.7064	26162	1162	28.7064	18117	1117	28.7064	10087	1087	28.7064	2172	1172
28.7197	49051	51	28.7178	41052	52	28.7195	34216	1216	28.7195	26164	1164	28.7195	18133	1133	28.7195	10076	1076	28.7195	2068	1068
28.7328	49051	51	28.7309	41041	41	28.7326	34216	1216	28.7326	26109	1109	28.7326	18080	1080	28.7326	10083	1083	28.7326	2099	1099
28.746	49049	49	28.7441	41053	53	28.7458	34261	1261	28.7458	26132	1132	28.7458	18127	1127	28.7458	10127	1127	28.7458	2164	1164
28.7591	49040	40	28.7572	41053	53	28.7589	34183	1183	28.7589	26158	1158	28.7589	18139	1139	28.7589	10009	1009	28.7589	2021	1021
28.7722	49047	47	28.7703	41048	48	28.772	34165	1165	28.772	26202	1202	28.772	18061	1061	28.772	10038	1038	28.772	2148	1148
28.7854	49055	55	28.7835	41039	39	28.7852	34243	1243	28.7852	26121	1121	28.7852	18158	1158	28.7852	10122	1122	28.7852	2162	1162
28.7985	49041	41	28.7966	41043	43	28.7983	34233	1233	28.7983	26167	1167	28.7983	18167	1167	28.7983	10112	1112	28.7983	2133	1133
28.8116	49048	48	28.8097	41048	48	28.8114	34073	1073	28.8114	26186	1186	28.8114	18147	1147	28.8114	10082	1082	28.8114	2093	1093
28.8248	49039	39	28.8229	41043	43	28.8246	34095	1095	28.8246	26178	1178	28.8246	18092	1092	28.8246	9984	984	28.8246	2148	1148
28.8379	49050	50	28.836	41053	53	28.8377	34116	1116	28.8377	26075	1075	28.8377	18115	1115	28.8377	10071	1071	28.8377	2089	1089
28.851	49058	58	28.8491	41049	49	28.8508	34170	1170	28.8508	26157	1157	28.8508	18118	1118	28.8508	10088	1088	28.8508	2062	1062
28.8642	49047	47	28.8623	41045	45	28.864	34206	1206	28.864	26071	1071	28.864	18117	1117	28.864	10069	1069	28.864	2089	1089
28.8773	49057	57	28.8754	41050	50	28.8771	34181	1181	28.8771	26131	1131	28.8771	18173	1173	28.8771	10061	1061	28.8771	2085	1085
28.8904	49064	64	28.8885	41054	54	28.8902	34167	1167	28.8902	26178	1178	28.8902	18136	1136	28.8902	10047	1047	28.8902	2059	1059
28.9035	49054	54	28.9016	41049	49	28.9033	34180	1180	28.9033	26186	1186	28.9033	18106	1106	28.9033	10152	1152	28.9033	2089	1089
28.9167	49045	45	28.9148	41041	41	28.9165	34239	1239	28.9165	26154	1154	28.9165	18117	1117	28.9165	10123	1123	28.9165	2112	1112
28.9298	49048	48	28.9279	41061	61	28.9296	34189	1189	28.9296	26109	1109	28.9296	18110	1110	28.9296	10078	1078	28.9296	2047	1047
28.9429	49039	39	28.941	41048	48	28.9427	34147	1147	28.9427	26123	1123	28.9427	18098	1098	28.9427	10078	1078	28.9427	2057	1057
28.9561	49054	54	28.9542	41048	48	28.9559	34144	1144	28.9559	26173	1173	28.9559	18080	1080	28.9559	10080	1080	28.9559	2064	1064
28.9692	49059	59	28.9673	41056	56	28.969	34181	1181	28.969	26190	1190	28.969	18138	1138	28.969	10076	1076	28.969	2075	1075
28.9823	49039	39	28.9804	41045	45	28.9821	34196	1196	28.9821	26123	1123	28.9821	18184	1184	28.9821	10111	1111	28.9821	2087	1087
28.9955	49050	50	28.9936	41052	52	28.9953	34137	1137	28.9953	26146	1146	28.9953	18107	1107	28.9953	10058	1058	28.9953	2104	1104
29.0086	49054	54	29.0067	41044	44	29.0084	34147	1147	29.0084	26120	1120	29.0084	18092	1092	29.0084	10113	1113	29.0084	2045	1045
29.0217	49047	47	29.0198	41055	55	29.0215	34167	1167	29.0215	26099	1099	29.0215	18077	1077	29.0215	10105	1105	29.0215	2097	1097
29.0348	49039	39	29.0329	41055	55	29.0346	34204	1204	29.0346	26189	1189	29.0346	18131	1131	29.0346	10083	1083	29.0346	2076	1076
29.048	49044	44	29.0461	41051	51	29.0478	34130	1130	29.0478	26136	1136	29.0478	18116	1116	29.0478	10117	1117	29.0478	2074	1074
29.0611	49047	47	29.0592	41045	45	29.0609	34184	1184	29.0609	26123	1123	29.0609	18103	1103	29.0609	10055	1055	29.0609	2121	1121
29.0742	49057	57	29.0723	41039	39	29.074	34192	1192	29.074	26163	1163	29.074	18123	1123	29.074	10117	1117	29.074	2065	1065
29.0874	49040	40	29.0855	41032	32	29.0872	34163	1163	29.0872	26076	1076	29.0872	18127	1127	29.0872	10082	1082	29.0872	2069	1069
29.1005	49042	42	29.0986	41042	42	29.1003	34182	1182	29.1003	26204	1204	29.1003	18081	1081	29.1003	10103	1103	29.1003	2108	1108
29.1136	49054	54	29.1117	41032	32	29.1134	34171	1171	29.1134	26171	1171	29.1134	18096	1096	29.1134	10036	1036	29.1134	2102	1102
29.1268	49057	57	29.1249	41048	48	29.1266	34113	1113	29.1266	26122	1122	29.1266	18118	1118	29.1266	10112	1112	29.1266	2111	1111
29.1399	49041	41	29.138	41049	49	29.1397	34149	1149	29.1397	26234	1234	29.1397	18059	1059	29.1397	10095	1095	29.1397	2097	1097
29.153	49030	30	29.1511	41050	50	29.1528	34222	1222	29.1528	26118	1118	29.1528	18109	1109	29.1528	10115	1115	29.1528	2143	1143
29.1661	49038	38	29.1642	41040	40	29.1659	34101	1101	29.1659	26099	1099	29.1659	18148	1148	29.1659	10089	1089	29.1659	2065	1065
29.1793	49055	55	29.1774	41038	38	29.1791	34163	1163	29.1791	26164	1164	29.1791	18103	1103	29.1791	10102	1102	29.1791	2065	1065
29.1924	49052	52	29.1905	41046	46	29.1922	34189	1189	29.1922	26115	1115	29.1922	18142	1142	29.1922	10123	1123	29.1922	2083	1083
29.2055	49051	51	29.2036	41055	55	29.2053	34166	1166	29.2053	26140	1140	29.2053	18073	1073	29.2053	10095	1095	29.2053	2086	1086
29.2187	49053	53	29.2168	41064	64	29.2185	34116	1116	29.2185	26187	1187	29.2185	18097	1097	29.2185	10127	1127	29.2185	2066	1066
29.2318	49059	59	29.2299	41044	44	29.2316	34238	1238	29.2316	26189	1189	29.2316	18093	1093	29.2316	10145	1145	29.2316	2096	1096
29.2449	49053	53	29.243	41058	58	29.2447	34188	1188	29.2447	26134	1134	29.2447	18107	1107	29.2447	10066	1066	29.2447	2124	1124
29.2581	49054	54	29.2562	41053	53	29.2579	34200	1200	29.2579	26142	1142	29.2579	18104	1104	29.2579	10030	1030	29.2579	2045	1045
29.2712	49038	38	29.2693	41055	55	29.271	34174	1174	29.271	26147	1147	29.271	18157	1157	29.271	10058	1058	29.271	2031	1031
29.2843	49051	51	29.2824	41048	48	29.2841	34123	1123	29.2841	26126	1126	29.2841	18094	1094	29.2841	10056	1056	29.2841	2054	1054
29.2975	49061	61	29.2956	41051	51	29.2973	34133	1133	29.2973	26165	1165	29.2973	18080	1080	29.2973	10062	1062	29.2973	2056	1056
29.3106	49044	44	29.3087	41045	45	29.3104	34130	1130	29.3104	26156	1156	29.3104	18091	1091	29.3104	10097	1097	29.3104	2053	1053
29.3237	49048	48	29.3218	41048	48	29.3235	34124	1124	29.3235	26217	1217	29.3235	18096	1096	29.3235	10106	1106	29.3235	2107	1107
29.3368	49040	40	29.3349	41065	65	29.3366	34087	1087	29.3366	26119	1119	29.3366	18120	1120	29.3366	10177	1177	29.3366	2096	1096
29.35	49048	48	29.3481	41045	45	29.3498	34107	1107	29.3498	26147	1147	29.3498	18082	1082	29.3498	10143	1143	29.3498	2100	1100
29.3631	49063	63	29.3612	41053	53	29.3629	34174	1174	29.3629	26156	1156	29.3629	18096	1096	29.3629	10152	1152	29.3629	2106	1106
29.3762	49064	64	29.3743	41048	48	29.376	34213	1213	29.376	26124	1124	29.376	18038	1038	29.376	10176	1176	29.376	2119	1119
29.3894	49043	43	29.3875	41051	51	29.3892	34189	1189	29.3892	26150	1150	29.3892	18127	1127	29.3892	10170	1170	29.3892	2064	1064
29.4025	49047	47	29.4006	41040	40	29.4023	34150	1150	29.4023	26190	1190	29.4023	18080	1080	29.4023	10175	1175	29.4023	2098	1098
29.4156	49046	46	29.4137	41060	60	29.4154	34109	1109	29.4154	26170	1170	29.4154	18183	1183	29.4154	10170	1170	29.4154	2148	1148
29.4288	49044	44	29.4269	41060	60	29.4286	34174	1174	29.4286	26150	1150	29.4286	18167	1167	29.4286	10258	1258	29.4286	2085	1085
29.4419	49049	49	29.44	41055	55	29.4417	34128	1128	29.4417	26183	1183	29.4417	18084	1084	29.4417	10238	1238	29.4417	2161	1161
29.455	49041	41	29.4531	41050	50	29.4548	34150	1150	29.4548	26201	1201	29.4548	18186	1186	29.4548	10292	1292	29.4548	2178	1178
29.4681	49039	39	29.4662	41051	51	29.4679	34128	1128	29.4679	26279	1279	29.4679	18157	1157	29.4679	10266	1266	29.4679	2196	1196
29.4813	49032	32	29.4794	41050	50	29.4811	34173	1173	29.4811	26256	1256	29.4811	18175	1175	29.4811	10399	1399	29.4811	2176	1176
29.4944	49056	56	29.4925	41047	47	29.4942	34143	1143	29.4942	26301	1301	29.4942	18234	1234	29.4942	10578	1578	29.4942	2184	1184
29.5075	49049	49	29.5056	41045	45	29.5073	34133	1133	29.5073	26293	1293	29.5073	18220	1220	29.5073	10778	1778	29.5073	2259	1259
29.5207	49047	47	29.5188	41044	44	29.5205	34150	1150	29.5205	26293	1293	29.5205	18146	1146	29.5205	11222	2222	29.5205	2247	1247
29.5338	49049	49	29.5319	41055	55	29.5336	34171	1171	29.5336	26315	1315	29.5336	18208	1208	29.5336	11620	2620	29.5336	2332	1332
29.5469	49054	54	29.545	41066	66	29.5467	34114	1114	29.5467	26393	1393	29.5467	18264	1264	29.5467	12113	3113	29.5467	2434	1434
29.5601	49045	45	29.5582	41038	38	29.5599	34136	1136	29.5599	26476	1476	29.5599	18309	1309	29.5599	12548	3548	29.5599	2658	1658
29.5732	49042	42	29.5713	41048	48	29.573	34085	1085	29.573	26505	1505	29.573	18366	1366	29.573	13200	4200	29.573	2736	1736
29.5863	49046	46	29.5844	41039	39	29.5861	34207	1207	29.5861	26652	1652	29.5861	18475	1475	29.5861	13599	4599	29.5861	2842	1842
29.5994	49049	49	29.5975	41043	43	29.5992	34185	1185	29.5992	26798	1798	29.5992	18540	1540	29.5992	13673	4673	29.5992	2877	1877
29.6126	49055	55	29.6107	41049	49	29.6124	34182	1182	29.6124	26903	1903	29.6124	18745	1745	29.6124	13181	4181	29.6124	2911	1911
29.6257	49050	50	29.6238	41046	46	29.6255	34155	1155	29.6255	27057	2057	29.6255	18838	1838	29.6255	13125	4125	29.6255	3000	2000
29.6388	49063	63	29.6369	41040	40	29.6386	34193	1193	29.6386	27199	2199	29.6386	19095	2095	29.6386	13624	4624	29.6386	3225	2225
29.652	49048	48	29.6501	41034	34	29.6518	34073	1073	29.6518	27463	2463	29.6518	19103	2103	29.6518	13694	4694	29.6518	3172	2172
29.6651	49043	43	29.6632	41057	57	29.6649	34239	1239	29.6649	27517	2517	29.6649	19260	2260	29.6649	13718	4718	29.6649	3085	2085
29.6782	49044	44	29.6763	41039	39	29.678	34278	1278	29.678	27749	2749	29.678	19358	2358	29.678	13201	4201	29.678	3054	2054
29.6914	49042	42	29.6895	41047	47	29.6912	34281	1281	29.6912	27789	2789	29.6912	19526	2526	29.6912	12627	3627	29.6912	2940	1940
29.7045	49055	55	29.7026	41042	42	29.7043	34258	1258	29.7043	27924	2924	29.7043	19921	2921	29.7043	12326	3326	29.7043	2869	1869
29.7176	49046	46	29.7157	41041	41	29.7174	34220	1220	29.7174	28075	3075	29.7174	20897	3897	29.7174	12258	3258	29.7174	2687	1687
29.7307	49039	39	29.7288	41046	46	29.7305	34362	1362	29.7305	28100	3100	29.7305	21136	4136	29.7305	12028	3028	29.7305	2622	1622
29.7439	49050	50	29.742	41058	58	29.7437	34328	1328	29.7437	27919	2919	29.7437	20141	3141	29.7437	11649	2649	29.7437	2579	1579
29.757	49054	54	29.7551	41048	48	29.7568	34430	1430	29.7568	27813	2813	29.7568	19390	2390	29.7568	11325	2325	29.7568	2427	1427
29.7701	49043	43	29.7682	41038	38	29.7699	34512	1512	29.7699	27566	2566	29.7699	19284	2284	29.7699	11094	2094	29.7699	2381	1381
29.7833	49051	51	29.7814	41049	49	29.7831	34745	1745	29.7831	27326	2326	29.7831	19332	2332	29.7831	10901	1901	29.7831	2410	1410
29.7964	49037	37	29.7945	41036	36	29.7962	34858	1858	29.7962	27409	2409	29.7962	19625	2625	29.7962	10717	1717	29.7962	2185	1185
29.8095	49037	37	29.8076	41042	42	29.8093	34856	1856	29.8093	27278	2278	29.8093	19369	2369	29.8093	10475	1475	29.8093	2197	1197
29.8227	49049	49	29.8208	41048	48	29.8225	34853	1853	29.8225	27069	2069	29.8225	18915	1915	29.8225	10440	1440	29.8225	2132	1132
29.8358	49031	31	29.8339	41050	50	29.8356	34978	1978	29.8356	26925	1925	29.8356	18592	1592	29.8356	10406	1406	29.8356	2204	1204
29.8489	49051	51	29.847	41046	46	29.8487	35004	2004	29.8487	26681	1681	29.8487	18503	1503	29.8487	10271	1271	29.8487	2031	1031
29.8621	49045	45	29.8602	41043	43	29.8619	34905	1905	29.8619	26593	1593	29.8619	18341	1341	29.8619	10248	1248	29.8619	2102	1102
29.8752	49053	53	29.8733	41035	35	29.875	35075	2075	29.875	26478	1478	29.875	18326	1326	29.875	10165	1165	29.875	2126	1126
29.8883	49044	44	29.8864	41040	40	29.8881	34960	1960	29.8881	26409	1409	29.8881	18313	1313	29.8881	10129	1129	29.8881	2046	1046
29.9014	49041	41	29.8995	41041	41	29.9012	35176	2176	29.9012	26311	1311	29.9012	18177	1177	29.9012	10139	1139	29.9012	2136	1136
29.9146	49036	36	29.9127	41045	45	29.9144	35448	2448	29.9144	26303	1303	29.9144	18291	1291	29.9144	10105	1105	29.9144	2044	1044
29.9277	49055	55	29.9258	41053	53	29.9275	35338	2338	29.9275	26275	1275	29.9275	18168	1168	29.9275	10186	1186	29.9275	2134	1134
29.9408	49047	47	29.9389	41048	48	29.9406	34963	1963	29.9406	26206	1206	29.9406	18131	1131	29.9406	10136	1136	29.9406	2071	1071
29.954	49034	34	29.9521	41042	42	29.9538	34809	1809	29.9538	26280	1280	29.9538	18181	1181	29.9538	10148	1148	29.9538	2041	1041
29.9671	49038	38	29.9652	41036	36	29.9669	34614	1614	29.9669	26191	1191	29.9669	18153	1153	29.9669	10043	1043	29.9669	2042	1042
29.9802	49050	50	29.9783	41046	46	29.98	34668	1668	29.98	26196	1196	29.98	18064	1064	29.98	10043	1043	29.98	2080	1080
29.9934	49047	47	29.9915	41042	42	29.9932	34799	1799	29.9932	26196	1196	29.9932	18136	1136	29.9932	10098	1098	29.9932	2017	1017
30.0065	49050	50	30.0046	41038	38	30.0063	34538	1538	30.0063	26155	1155	30.0063	18141	1141	30.0063	10148	1148	30.0063	1996	996
30.0196	49053	53	30.0177	41023	23	30.0194	34441	1441	30.0194	26199	1199	30.0194	18112	1112	30.0194	10108	1108	30.0194	2055	1055
30.0327	49037	37	30.0308	41048	48	30.0325	34264	1264	30.0325	26251	1251	30.0325	18048	1048	30.0325	10126	1126	30.0325	2009	1009
30.0459	49041	41	30.044	41032	32	30.0457	34238	1238	30.0457	26211	1211	30.0457	18161	1161	30.0457	10043	1043	30.0457	2050	1050
30.059	49035	35	30.0571	41042	42	30.0588	34294	1294	30.0588	26262	1262	30.0588	18170	1170	30.0588	10091	1091	30.0588	2026	1026
30.0721	49053	53	30.0702	41049	49	30.0719	34200	1200	30.0719	26247	1247	30.0719	18121	1121	30.0719	10030	1030	30.0719	2112	1112
30.0853	49047	47	30.0834	41038	38	30.0851	34143	1143	30.0851	26282	1282	30.0851	18093	1093	30.0851	10148	1148	30.0851	2081	1081
30.0984	49058	58	30.0965	41053	53	30.0982	34127	1127	30.0982	26238	1238	30.0982	18210	1210	30.0982	10118	1118	30.0982	2196	1196
30.1115	49035	35	30.1096	41051	51	30.1113	34181	1181	30.1113	26278	1278	30.1113	18238	1238	30.1113	10190	1190	30.1113	2168	1168
30.1247	49048	48	30.1228	41050	50	30.1245	34143	1143	30.1245	26288	1288	30.1245	18208	1208	30.1245	10154	1154	30.1245	2179	1179
30.1378	49051	51	30.1359	41043	43	30.1376	34131	1131	30.1376	26324	1324	30.1376	18234	1234	30.1376	10190	1190	30.1376	2182	1182
30.1509	49045	45	30.149	41046	46	30.1507	34146	1146	30.1507	26272	1272	30.1507	18312	1312	30.1507	10203	1203	30.1507	2183	1183
30.164	49051	51	30.1621	41046	46	30.1638	34152	1152	30.1638	26334	1334	30.1638	18333	1333	30.1638	10276	1276	30.1638	2147	1147
30.1772	49031	31	30.1753	41040	40	30.177	34186	1186	30.177	26318	1318	30.177	18342	1342	30.177	10139	1139	30.177	2166	1166
30.1903	49051	51	30.1884	41041	41	30.1901	34182	1182	30.1901	26366	1366	30.1901	18323	1323	30.1901	10210	1210	30.1901	2238	1238
30.2034	49036	36	30.2015	41044	44	30.2032	34127	1127	30.2032	26333	1333	30.2032	18331	1331	30.2032	10245	1245	30.2032	2214	1214
30.2166	49047	47	30.2147	41045	45	30.2164	34195	1195	30.2164	26351	1351	30.2164	18410	1410	30.2164	10229	1229	30.2164	2132	1132
30.2297	49047	47	30.2278	41056	56	30.2295	34130	1130	30.2295	26386	1386	30.2295	18329	1329	30.2295	10169	1169	30.2295	2168	1168
30.2428	49046	46	30.2409	41048	48	30.2426	34162	1162	30.2426	26358	1358	30.2426	18286	1286	30.2426	10271	1271	30.2426	2197	1197
30.256	49051	51	30.2541	41046	46	30.2558	34159	1159	30.2558	26351	1351	30.2558	18341	1341	30.2558	10188	1188	30.2558	2107	1107
30.2691	49050	50	30.2672	41032	32	30.2689	34147	1147	30.2689	26374	1374	30.2689	18366	1366	30.2689	10171	1171	30.2689	2168	1168
30.2822	49043	43	30.2803	41044	44	30.282	34184	1184	30.282	26312	1312	30.282	18353	1353	30.282	10161	1161	30.282	2135	1135
30.2954	49032	32	30.2935	41045	45	30.2952	34210	1210	30.2952	26221	1221	30.2952	18247	1247	30.2952	10244	1244	30.2952	2104	1104
30.3085	49048	48	30.3066	41042	42	30.3083	34207	1207	30.3083	26261	1261	30.3083	18226	1226	30.3083	10112	1112	30.3083	2108	1108
30.3216	49054	54	30.3197	41051	51	30.3214	34211	1211	30.3214	26309	1309	30.3214	18270	1270	30.3214	10106	1106	30.3214	2149	1149
30.3347	49056	56	30.3328	41033	33	30.3345	34200	1200	30.3345	26302	1302	30.3345	18158	1158	30.3345	10138	1138	30.3345	2061	1061
30.3479	49044	44	30.346	41035	35	30.3477	34127	1127	30.3477	26260	1260	30.3477	18192	1192	30.3477	10090	1090	30.3477	2079	1079
30.361	49048	48	30.3591	41039	39	30.3608	34152	1152	30.3608	26265	1265	30.3608	18168	1168	30.3608	10092	1092	30.3608	2105	1105
30.3741	49041	41	30.3722	41032	32	30.3739	34223	1223	30.3739	26256	1256	30.3739	18175	1175	30.3739	10033	1033	30.3739	2070	1070
30.3873	49039	39	30.3854	41042	42	30.3871	34210	1210	30.3871	26195	1195	30.3871	18163	1163	30.3871	10106	1106	30.3871	2032	1032
30.4004	49034	34	30.3985	41040	40	30.4002	34255	1255	30.4002	26208	1208	30.4002	18121	1121	30.4002	10061	1061	30.4002	1991	991
30.4135	49049	49	30.4116	41048	48	30.4133	34232	1232	30.4133	26190	1190	30.4133	18179	1179	30.4133	10009	1009	30.4133	2015	1015
30.4267	49043	43	30.4248	41050	50	30.4265	34181	1181	30.4265	26172	1172	30.4265	18097	1097	30.4265	10072	1072	30.4265	1983	983
30.4398	49045	45	30.4379	41051	51	30.4396	34154	1154	30.4396	26194	1194	30.4396	18161	1161	30.4396	10033	1033	30.4396	2059	1059
30.4529	49023	23	30.451	41034	34	30.4527	34109	1109	30.4527	26165	1165	30.4527	18114	1114	30.4527	10007	1007	30.4527	1983	983
30.466	49037	37	30.4641	41044	44	30.4658	34121	1121	30.4658	26179	1179	30.4658	18101	1101	30.4658	10052	1052	30.4658	1955	955
30.4792	49042	42	30.4773	41045	45	30.479	34204	1204	30.479	26141	1141	30.479	18112	1112	30.479	10026	1026	30.479	1996	996
30.4923	49039	39	30.4904	41048	48	30.4921	34196	1196	30.4921	26147	1147	30.4921	18101	1101	30.4921	10028	1028	30.4921	2028	1028
30.5054	49045	45	30.5035	41043	43	30.5052	34193	1193	30.5052	26097	1097	30.5052	18115	1115	30.5052	10007	1007	30.5052	2013	1013
30.5186	49043	43	30.5167	41039	39	30.5184	34182	1182	30.5184	26100	1100	30.5184	18058	1058	30.5184	10003	1003	30.5184	1974	974
30.5317	49048	48	30.5298	41058	58	30.5315	34147	1147	30.5315	26125	1125	30.5315	18164	1164	30.5315	9983	983	30.5315	2028	1028
30.5448	49054	54	30.5429	41046	46	30.5446	34146	1146	30.5446	26129	1129	30.5446	18080	1080	30.5446	10015	1015	30.5446	2000	1000
30.558	49057	57	30.5561	41031	31	30.5578	34114	1114	30.5578	26135	1135	30.5578	18050	1050	30.5578	10058	1058	30.5578	2025	1025
30.5711	49037	37	30.5692	41040	40	30.5709	34104	1104	30.5709	26127	1127	30.5709	18050	1050	30.5709	10070	1070	30.5709	2001	1001
30.5842	49042	42	30.5823	41034	34	30.584	33998	998	30.584	26120	1120	30.584	18100	1100	30.584	10049	1049	30.584	2019	1019
30.5973	49042	42	30.5954	41059	59	30.5971	34094	1094	30.5971	26084	1084	30.5971	18095	1095	30.5971	10025	1025	30.5971	1971	971
30.6105	49052	52	30.6086	41049	49	30.6103	34083	1083	30.6103	26114	1114	30.6103	18036	1036	30.6103	10008	1008	30.6103	2002	1002
30.6236	49050	50	30.6217	41046	46	30.6234	34080	1080	30.6234	26121	1121	30.6234	18088	1088	30.6234	10018	1018	30.6234	2025	1025
30.6367	49044	44	30.6348	41044	44	30.6365	34080	1080	30.6365	26163	1163	30.6365	18164	1164	30.6365	10032	1032	30.6365	2046	1046
30.6499	49043	43	30.648	41044	44	30.6497	34090	1090	30.6497	26141	1141	30.6497	18088	1088	30.6497	10040	1040	30.6497	2031	1031
30.663	49042	42	30.6611	41050	50	30.6628	34137	1137	30.6628	26124	1124	30.6628	18079	1079	30.6628	10097	1097	30.6628	2006	1006
30.6761	49053	53	30.6742	41050	50	30.6759	34084	1084	30.6759	26120	1120	30.6759	18117	1117	30.6759	10003	1003	30.6759	2036	1036
30.6893	49056	56	30.6874	41032	32	30.6891	34103	1103	30.6891	26196	1196	30.6891	18165	1165	30.6891	9994	994	30.6891	1926	926
30.7024	49057	57	30.7005	41041	41	30.7022	34110	1110	30.7022	26148	1148	30.7022	18112	1112	30.7022	10109	1109	30.7022	2071	1071
30.7155	49045	45	30.7136	41040	40	30.7153	34115	1115	30.7153	26180	1180	30.7153	18130	1130	30.7153	10042	1042	30.7153	2004	1004
30.7287	49054	54	30.7268	41047	47	30.7285	34082	1082	30.7285	26203	1203	30.7285	18139	1139	30.7285	10055	1055	30.7285	2048	1048
30.7418	49042	42	30.7399	41050	50	30.7416	34096	1096	30.7416	26154	1154	30.7416	18121	1121	30.7416	10085	1085	30.7416	2019	1019
30.7549	49042	42	30.753	41040	40	30.7547	34064	1064	30.7547	26120	1120	30.7547	18159	1159	30.7547	10048	1048	30.7547	2011	1011
30.768	49039	39	30.7661	41037	37	30.7678	34101	1101	30.7678	26136	1136	30.7678	18120	1120	30.7678	10034	1034	30.7678	2023	1023
30.7812	49036	36	30.7793	41040	40	30.781	34011	1011	30.781	26225	1225	30.781	18135	1135	30.781	10067	1067	30.781	2053	1053
30.7943	49062	62	30.7924	41051	51	30.7941	34061	1061	30.7941	26151	1151	30.7941	18143	1143	30.7941	10056	1056	30.7941	1978	978
30.8074	49049	49	30.8055	41041	41	30.8072	34126	1126	30.8072	26173	1173	30.8072	18174	1174	30.8072	10116	1116	30.8072	2004	1004
30.8206	49040	40	30.8187	41045	45	30.8204	34072	1072	30.8204	26166	1166	30.8204	18167	1167	30.8204	10093	1093	30.8204	2028	1028
30.8337	49050	50	30.8318	41048	48	30.8335	34142	1142	30.8335	26164	1164	30.8335	18099	1099	30.8335	10053	1053	30.8335	2076	1076
30.8468	49041	41	30.8449	41042	42	30.8466	34102	1102	30.8466	26196	1196	30.8466	18113	1113	30.8466	10079	1079	30.8466	2006	1006
30.86	49038	38	30.8581	41047	47	30.8598	34024	1024	30.8598	26173	1173	30.8598	18123	1123	30.8598	10044	1044	30.8598	2027	1027
30.8731	49040	40	30.8712	41041	41	30.8729	34097	1097	30.8729	26214	1214	30.8729	18186	1186	30.8729	10093	1093	30.8729	2035	1035
30.8862	49033	33	30.8843	41041	41	30.886	34129	1129	30.886	26223	1223	30.886	18201	1201	30.886	10122	1122	30.886	2056	1056
30.8993	49054	54	30.8974	41042	42	30.8991	34072	1072	30.8991	26203	1203	30.8991	18155	1155	30.8991	10056	1056	30.8991	2061	1061
30.9125	49039	39	30.9106	41042	42	30.9123	34077	1077	30.9123	26226	1226	30.9123	18172	1172	30.9123	10038	1038	30.9123	1995	995
30.9256	49036	36	30.9237	41035	35	30.9254	34082	1082	30.9254	26209	1209	30.9254	18139	1139	30.9254	10085	1085	30.9254	2037	1037
30.9387	49054	54	30.9368	41037	37	30.9385	34090	1090	30.9385	26156	1156	30.9385	18165	1165	30.9385	10053	1053	30.9385	1993	993
30.9519	49035	35	30.95	41048	48	30.9517	34113	1113	30.9517	26180	1180	30.9517	18124	1124	30.9517	10077	1077	30.9517	2003	1003
30.965	49040	40	30.9631	41037	37	30.9648	34067	1067	30.9648	26167	1167	30.9648	18126	1126	30.9648	10051	1051	30.9648	2024	1024
30.9781	49057	57	30.9762	41043	43	30.9779	34110	1110	30.9779	26152	1152	30.9779	18124	1124	30.9779	10060	1060	30.9779	2006	1006
30.9913	49053	53	30.9894	41036	36	30.9911	34090	1090	30.9911	26108	1108	30.9911	18046	1046	30.9911	9976	976	30.9911	1982	982
31.0044	49038	38	31.0025	41041	41	31.0042	34103	1103	31.0042	26097	1097	31.0042	18074	1074	31.0042	10088	1088	31.0042	1986	986
31.0175	49038	38	31.0156	41044	44	31.0173	34124	1124	31.0173	26159	1159	31.0173	18146	1146	31.0173	10020	1020	31.0173	1963	963
31.0306	49056	56	31.0287	41046	46	31.0304	34098	1098	31.0304	26198	1198	31.0304	18087	1087	31.0304	10014	1014	31.0304	1949	949
31.0438	49036	36	31.0419	41043	43	31.0436	34173	1173	31.0436	26108	1108	31.0436	18101	1101	31.0436	9997	997	31.0436	1955	955
31.0569	49051	51	31.055	41042	42	31.0567	34058	1058	31.0567	26141	1141	31.0567	18086	1086	31.0567	9979	979	31.0567	1932	932
31.07	49038	38	31.0681	41031	31	31.0698	34046	1046	31.0698	26226	1226	31.0698	18111	1111	31.0698	10000	1000	31.0698	1966	966
31.0832	49038	38	31.0813	41044	44	31.083	34106	1106	31.083	26168	1168	31.083	18070	1070	31.083	10027	1027	31.083	1933	933
31.0963	49046	46	31.0944	41049	49	31.0961	34165	1165	31.0961	26169	1169	31.0961	18124	1124	31.0961	9962	962	31.0961	1989	989
31.1094	49041	41	31.1075	41040	40	31.1092	34112	1112	31.1092	26156	1156	31.1092	18088	1088	31.1092	9981	981	31.1092	1954	954
31.1226	49052	52	31.1207	41040	40	31.1224	34107	1107	31.1224	26111	1111	31.1224	18031	1031	31.1224	10038	1038	31.1224	1973	973
31.1357	49051	51	31.1338	41049	49	31.1355	34089	1089	31.1355	26182	1182	31.1355	18115	1115	31.1355	10027	1027	31.1355	1887	887
31.1488	49033	33	31.1469	41039	39	31.1486	34095	1095	31.1486	26140	1140	31.1486	18069	1069	31.1486	9960	960	31.1486	1979	979
31.162	49047	47	31.1601	41056	56	31.1618	34073	1073	31.1618	26111	1111	31.1618	18067	1067	31.1618	9982	982	31.1618	1958	958
31.1751	49043	43	31.1732	41047	47	31.1749	34075	1075	31.1749	26114	1114	31.1749	18037	1037	31.1749	9923	923	31.1749	1974	974
31.1882	49051	51	31.1863	41049	49	31.188	34072	1072	31.188	26120	1120	31.188	18015	1015	31.188	10013	1013	31.188	1984	984
31.2013	49056	56	31.1994	41045	45	31.2011	34058	1058	31.2011	26125	1125	31.2011	18025	1025	31.2011	10009	1009	31.2011	2003	1003
31.2145	49053	53	31.2126	41046	46	31.2143	34090	1090	31.2143	26108	1108	31.2143	17980	980	31.2143	10032	1032	31.2143	1993	993
31.2276	49056	56	31.2257	41036	36	31.2274	34031	1031	31.2274	26123	1123	31.2274	18059	1059	31.2274	10009	1009	31.2274	1933	933
31.2407	49054	54	31.2388	41037	37	31.2405	34032	1032	31.2405	26093	1093	31.2405	18036	1036	31.2405	10045	1045	31.2405	1995	995
31.2539	49042	42	31.252	41034	34	31.2537	34058	1058	31.2537	26075	1075	31.2537	18027	1027	31.2537	9967	967	31.2537	2000	1000
31.267	49046	46	31.2651	41039	39	31.2668	34012	1012	31.2668	26063	1063	31.2668	18061	1061	31.2668	9988	988	31.2668	1933	933
31.2801	49053	53	31.2782	41036	36	31.2799	34092	1092	31.2799	26128	1128	31.2799	18038	1038	31.2799	9941	941	31.2799	2003	1003
31.2933	49042	42	31.2914	41039	39	31.2931	34014	1014	31.2931	26156	1156	31.2931	18054	1054	31.2931	9979	979	31.2931	1963	963
31.3064	49055	55	31.3045	41034	34	31.3062	34071	1071	31.3062	26192	1192	31.3062	18067	1067	31.3062	10066	1066	31.3062	1966	966
31.3195	49048	48	31.3176	41043	43	31.3193	34044	1044	31.3193	26120	1120	31.3193	18016	1016	31.3193	10026	1026	31.3193	1941	941
31.3326	49052	52	31.3307	41042	42	31.3324	34015	1015	31.3324	26107	1107	31.3324	18063	1063	31.3324	9997	997	31.3324	1959	959
31.3458	49055	55	31.3439	41041	41	31.3456	34023	1023	31.3456	26091	1091	31.3456	18106	1106	31.3456	9977	977	31.3456	2000	1000
31.3589	49041	41	31.357	41053	53	31.3587	34122	1122	31.3587	26076	1076	31.3587	18025	1025	31.3587	9999	999	31.3587	2029	1029
31.372	49047	47	31.3701	41046	46	31.3718	34098	1098	31.3718	26145	1145	31.3718	18043	1043	31.3718	9991	991	31.3718	1969	969
31.3852	49048	48	31.3833	41047	47	31.385	34021	1021	31.385	26124	1124	31.385	18063	1063	31.385	9983	983	31.385	1922	922
31.3983	49059	59	31.3964	41059	59	31.3981	34029	1029	31.3981	26070	1070	31.3981	18047	1047	31.3981	9971	971	31.3981	1998	998
31.4114	49038	38	31.4095	41050	50	31.4112	34091	1091	31.4112	26150	1150	31.4112	18021	1021	31.4112	9958	958	31.4112	1995	995
31.4246	49049	49	31.4227	41040	40	31.4244	34027	1027	31.4244	26108	1108	31.4244	18018	1018	31.4244	9994	994	31.4244	1970	970
31.4377	49045	45	31.4358	41047	47	31.4375	34025	1025	31.4375	26076	1076	31.4375	18029	1029	31.4375	9948	948	31.4375	1921	921
31.4508	49059	59	31.4489	41042	42	31.4506	34080	1080	31.4506	26122	1122	31.4506	18131	1131	31.4506	9999	999	31.4506	1994	994
31.4639	49052	52	31.462	41041	41	31.4637	34030	1030	31.4637	26106	1106	31.4637	18068	1068	31.4637	9977	977	31.4637	1937	937
31.4771	49054	54	31.4752	41046	46	31.4769	34065	1065	31.4769	26099	1099	31.4769	18098	1098	31.4769	9966	966	31.4769	1960	960
31.4902	49048	48	31.4883	41048	48	31.49	34030	1030	31.49	26079	1079	31.49	18057	1057	31.49	9992	992	31.49	1953	953
31.5033	49049	49	31.5014	41046	46	31.5031	34051	1051	31.5031	26086	1086	31.5031	18038	1038	31.5031	9961	961	31.5031	1997	997
31.5165	49057	57	31.5146	41032	32	31.5163	34037	1037	31.5163	26105	1105	31.5163	18017	1017	31.5163	9995	995	31.5163	1947	947
31.5296	49044	44	31.5277	41053	53	31.5294	34057	1057	31.5294	26105	1105	31.5294	18030	1030	31.5294	9927	927	31.5294	1969	969
31.5427	49038	38	31.5408	41050	50	31.5425	34075	1075	31.5425	26078	1078	31.5425	18117	1117	31.5425	9992	992	31.5425	1972	972
31.5559	49047	47	31.554	41058	58	31.5557	34035	1035	31.5557	26058	1058	31.5557	18060	1060	31.5557	9996	996	31.5557	1962	962
31.569	49053	53	31.5671	41044	44	31.5688	33978	978	31.5688	26124	1124	31.5688	17987	987	31.5688	10034	1034	31.5688	1931	931
31.5821	49048	48	31.5802	41056	56	31.5819	34066	1066	31.5819	26174	1174	31.5819	18045	1045	31.5819	10003	1003	31.5819	1951	951
31.5952	49045	45	31.5933	41048	48	31.595	33991	991	31.595	26146	1146	31.595	18072	1072	31.595	10020	1020	31.595	1923	923
31.6084	49054	54	31.6065	41045	45	31.6082	33963	963	31.6082	26108	1108	31.6082	18041	1041	31.6082	10029	1029	31.6082	2025	1025
31.6215	49051	51	31.6196	41046	46	31.6213	34071	1071	31.6213	26023	1023	31.6213	18026	1026	31.6213	9921	921	31.6213	1950	950
31.6346	49034	34	31.6327	41046	46	31.6344	34021	1021	31.6344	26109	1109	31.6344	18048	1048	31.6344	9902	902	31.6344	1966	966
31.6478	49050	50	31.6459	41061	61	31.6476	33988	988	31.6476	26078	1078	31.6476	18041	1041	31.6476	9972	972	31.6476	2006	1006
31.6609	49043	43	31.659	41048	48	31.6607	33976	976	31.6607	26079	1079	31.6607	18074	1074	31.6607	9991	991	31.6607	1944	944
31.674	49037	37	31.6721	41047	47	31.6738	34050	1050	31.6738	26045	1045	31.6738	17981	981	31.6738	9916	916	31.6738	1958	958
31.6872	49057	57	31.6853	41047	47	31.687	33970	970	31.687	26116	1116	31.687	18009	1009	31.687	9992	992	31.687	1914	914
31.7003	49045	45	31.6984	41045	45	31.7001	34033	1033	31.7001	26050	1050	31.7001	18020	1020	31.7001	9998	998	31.7001	1927	927
31.7134	49042	42	31.7115	41047	47	31.7132	34042	1042	31.7132	26063	1063	31.7132	18085	1085	31.7132	9980	980	31.7132	1926	926
31.7266	49043	43	31.7247	41051	51	31.7264	34038	1038	31.7264	26117	1117	31.7264	18023	1023	31.7264	9989	989	31.7264	1946	946
31.7397	49050	50	31.7378	41043	43	31.7395	34020	1020	31.7395	26075	1075	31.7395	18065	1065	31.7395	9972	972	31.7395	1932	932
31.7528	49042	42	31.7509	41047	47	31.7526	33966	966	31.7526	26076	1076	31.7526	18009	1009	31.7526	10015	1015	31.7526	1971	971
31.7659	49036	36	31.764	41051	51	31.7657	34030	1030	31.7657	26019	1019	31.7657	18013	1013	31.7657	9993	993	31.7657	1914	914
31.7791	49047	47	31.7772	41053	53	31.7789	34027	1027	31.7789	26056	1056	31.7789	18115	1115	31.7789	10010	1010	31.7789	1951	951
31.7922	49048	48	31.7903	41044	44	31.792	33993	993	31.792	26168	1168	31.792	18054	1054	31.792	10024	1024	31.792	1914	914
31.8053	49053	53	31.8034	41040	40	31.8051	33998	998	31.8051	26084	1084	31.8051	18033	1033	31.8051	10050	1050	31.8051	1944	944
31.8185	49049	49	31.8166	41037	37	31.8183	34076	1076	31.8183	26089	1089	31.8183	18024	1024	31.8183	10020	1020	31.8183	1962	962
31.8316	49046	46	31.8297	41052	52	31.8314	34040	1040	31.8314	26074	1074	31.8314	18115	1115	31.8314	10069	1069	31.8314	1916	916
31.8447	49061	61	31.8428	41048	48	31.8445	34047	1047	31.8445	26055	1055	31.8445	18109	1109	31.8445	10044	1044	31.8445	1963	963
31.8579	49051	51	31.856	41075	75	31.8577	34010	1010	31.8577	26063	1063	31.8577	18048	1048	31.8577	10040	1040	31.8577	1895	895
31.871	49047	47	31.8691	41066	66	31.8708	33984	984	31.8708	26100	1100	31.8708	18022	1022	31.8708	10013	1013	31.8708	1966	966
31.8841	49050	50	31.8822	41050	50	31.8839	34055	1055	31.8839	26129	1129	31.8839	18053	1053	31.8839	10039	1039	31.8839	1909	909
31.8972	49067	67	31.8953	41067	67	31.897	34001	1001	31.897	26125	1125	31.897	18065	1065	31.897	10069	1069	31.897	1970	970
31.9104	49040	40	31.9085	41058	58	31.9102	34050	1050	31.9102	26067	1067	31.9102	18071	1071	31.9102	10095	1095	31.9102	1985	985
31.9235	49046	46	31.9216	41046	46	31.9233	34022	1022	31.9233	26067	1067	31.9233	18107	1107	31.9233	10030	1030	31.9233	1940	940
31.9366	49036	36	31.9347	41053	53	31.9364	34038	1038	31.9364	26072	1072	31.9364	18132	1132	31.9364	10139	1139	31.9364	1945	945
31.9498	49047	47	31.9479	41068	68	31.9496	33992	992	31.9496	26023	1023	31.9496	18103	1103	31.9496	10134	1134	31.9496	1942	942
31.9629	49048	48	31.961	41057	57	31.9627	34005	1005	31.9627	26092	1092	31.9627	18116	1116	31.9627	10136	1136	31.9627	1906	906
31.976	49044	44	31.9741	41056	56	31.9758	34044	1044	31.9758	26144	1144	31.9758	18165	1165	31.9758	10121	1121	31.9758	1901	901
31.9892	49044	44	31.9873	41058	58	31.989	34028	1028	31.989	26152	1152	31.989	18047	1047	31.989	10215	1215	31.989	1965	965
32.0023	49048	48	32.0004	41057	57	32.0021	34014	1014	32.0021	26095	1095	32.0021	18121	1121	32.0021	10191	1191	32.0021	1907	907
32.0154	49043	43	32.0135	41060	60	32.0152	34109	1109	32.0152	26083	1083	32.0152	18150	1150	32.0152	10190	1190	32.0152	1895	895
32.0285	49046	46	32.0266	41069	69	32.0283	34104	1104	32.0283	26129	1129	32.0283	18158	1158	32.0283	10302	1302	32.0283	1963	963
32.0417	49052	52	32.0398	41061	61	32.0415	34050	1050	32.0415	26149	1149	32.0415	18132	1132	32.0415	10231	1231	32.0415	1966	966
32.0548	49048	48	32.0529	41052	52	32.0546	34051	1051	32.0546	26216	1216	32.0546	18141	1141	32.0546	10319	1319	32.0546	1936	936
32.0679	49054	54	32.066	41067	67	32.0677	34058	1058	32.0677	26138	1138	32.0677	18143	1143	32.0677	10192	1192	32.0677	1912	912
32.0811	49052	52	32.0792	41055	55	32.0809	33997	997	32.0809	26132	1132	32.0809	18195	1195	32.0809	10168	1168	32.0809	1963	963
32.0942	49042	42	32.0923	41072	72	32.094	34048	1048	32.094	26144	1144	32.094	18065	1065	32.094	10200	1200	32.094	2039	1039
32.1073	49060	60	32.1054	41051	51	32.1071	34041	1041	32.1071	26084	1084	32.1071	18114	1114	32.1071	10124	1124	32.1071	1951	951
32.1205	49041	41	32.1186	41073	73	32.1203	34057	1057	32.1203	26174	1174	32.1203	18229	1229	32.1203	10173	1173	32.1203	1961	961
32.1336	49047	47	32.1317	41074	74	32.1334	33987	987	32.1334	26135	1135	32.1334	18187	1187	32.1334	10186	1186	32.1334	1980	980
32.1467	49058	58	32.1448	41064	64	32.1465	34029	1029	32.1465	26159	1159	32.1465	18080	1080	32.1465	10159	1159	32.1465	1929	929
32.1599	49054	54	32.158	41080	80	32.1597	34057	1057	32.1597	26197	1197	32.1597	18128	1128	32.1597	10100	1100	32.1597	1982	982
32.173	49052	52	32.1711	41066	66	32.1728	34019	1019	32.1728	26192	1192	32.1728	18147	1147	32.1728	10163	1163	32.1728	1960	960
32.1861	49056	56	32.1842	41085	85	32.1859	34065	1065	32.1859	26206	1206	32.1859	18140	1140	32.1859	10188	1188	32.1859	2092	1092
32.1992	49054	54	32.1973	41071	71	32.199	34029	1029	32.199	26207	1207	32.199	18155	1155	32.199	10196	1196	32.199	2022	1022
32.2124	49060	60	32.2105	41088	88	32.2122	34038	1038	32.2122	26224	1224	32.2122	18235	1235	32.2122	10283	1283	32.2122	2006	1006
32.2255	49065	65	32.2236	41077	77	32.2253	34022	1022	32.2253	26305	1305	32.2253	18239	1239	32.2253	10255	1255	32.2253	2058	1058
32.2386	49050	50	32.2367	41102	102	32.2384	34056	1056	32.2384	26476	1476	32.2384	18331	1331	32.2384	10454	1454	32.2384	2108	1108
32.2518	49046	46	32.2499	41092	92	32.2516	34025	1025	32.2516	26347	1347	32.2516	18339	1339	32.2516	10547	1547	32.2516	2171	1171
32.2649	49081	81	32.263	41082	82	32.2647	34012	1012	32.2647	26394	1394	32.2647	18424	1424	32.2647	10580	1580	32.2647	2174	1174
32.278	49061	61	32.2761	41080	80	32.2778	34051	1051	32.2778	26420	1420	32.2778	18549	1549	32.2778	10565	1565	32.2778	2185	1185
32.2912	49066	66	32.2893	41076	76	32.291	33987	987	32.291	26476	1476	32.291	18470	1470	32.291	10582	1582	32.291	2249	1249
32.3043	49061	61	32.3024	41104	104	32.3041	34032	1032	32.3041	26468	1468	32.3041	18541	1541	32.3041	10657	1657	32.3041	2275	1275
32.3174	49061	61	32.3155	41083	83	32.3172	34008	1008	32.3172	26536	1536	32.3172	18623	1623	32.3172	10591	1591	32.3172	2209	1209
32.3305	49042	42	32.3286	41076	76	32.3303	34085	1085	32.3303	26579	1579	32.3303	18627	1627	32.3303	10725	1725	32.3303	2245	1245
32.3437	49043	43	32.3418	41089	89	32.3435	34085	1085	32.3435	26586	1586	32.3435	18672	1672	32.3435	10677	1677	32.3435	2235	1235
32.3568	49049	49	32.3549	41080	80	32.3566	33984	984	32.3566	26584	1584	32.3566	18652	1652	32.3566	10723	1723	32.3566	2205	1205
32.3699	49058	58	32.368	41073	73	32.3697	34045	1045	32.3697	26661	1661	32.3697	18626	1626	32.3697	10697	1697	32.3697	2179	1179
32.3831	49037	37	32.3812	41068	68	32.3829	34090	1090	32.3829	26671	1671	32.3829	18627	1627	32.3829	10654	1654	32.3829	2305	1305
32.3962	49064	64	32.3943	41087	87	32.396	34174	1174	32.396	26675	1675	32.396	18618	1618	32.396	10716	1716	32.396	2168	1168
32.4093	49053	53	32.4074	41088	88	32.4091	34100	1100	32.4091	26793	1793	32.4091	18699	1699	32.4091	10822	1822	32.4091	2221	1221
32.4225	49067	67	32.4206	41093	93	32.4223	34164	1164	32.4223	26828	1828	32.4223	18618	1618	32.4223	10856	1856	32.4223	2214	1214
32.4356	49053	53	32.4337	41088	88	32.4354	34138	1138	32.4354	26756	1756	32.4354	18648	1648	32.4354	10890	1890	32.4354	2146	1146
32.4487	49071	71	32.4468	41079	79	32.4485	34137	1137	32.4485	26739	1739	32.4485	18694	1694	32.4485	10753	1753	32.4485	2179	1179
32.4618	49065	65	32.4599	41067	67	32.4616	34130	1130	32.4616	26697	1697	32.4616	18652	1652	32.4616	10653	1653	32.4616	2204	1204
32.475	49066	66	32.4731	41090	90	32.4748	34179	1179	32.4748	26730	1730	32.4748	18742	1742	32.4748	10697	1697	32.4748	2226	1226
32.4881	49079	79	32.4862	41098	98	32.4879	34162	1162	32.4879	26615	1615	32.4879	18833	1833	32.4879	10732	1732	32.4879	2150	1150
32.5012	49083	83	32.4993	41090	90	32.501	34178	1178	32.501	26720	1720	32.501	18791	1791	32.501	10605	1605	32.501	2172	1172
32.5144	49066	66	32.5125	41092	92	32.5142	34227	1227	32.5142	26561	1561	32.5142	18701	1701	32.5142	10681	1681	32.5142	2125	1125
32.5275	49068	68	32.5256	41107	107	32.5273	34180	1180	32.5273	26681	1681	32.5273	18594	1594	32.5273	10602	1602	32.5273	2064	1064
32.5406	49088	88	32.5387	41129	129	32.5404	34220	1220	32.5404	26588	1588	32.5404	18553	1553	32.5404	10502	1502	32.5404	2122	1122
32.5538	49108	108	32.5519	41131	131	32.5536	34214	1214	32.5536	26567	1567	32.5536	18549	1549	32.5536	10396	1396	32.5536	2003	1003
32.5669	49108	108	32.565	41146	146	32.5667	34208	1208	32.5667	26484	1484	32.5667	18464	1464	32.5667	10318	1318	32.5667	2068	1068
32.58	49108	108	32.5781	41182	182	32.5798	34211	1211	32.5798	26440	1440	32.5798	18461	1461	32.5798	10269	1269	32.5798	2021	1021
32.5932	49118	118	32.5913	41229	229	32.593	34212	1212	32.593	26453	1453	32.593	18420	1420	32.593	10203	1203	32.593	1967	967
32.6063	49142	142	32.6044	41215	215	32.6061	34243	1243	32.6061	26404	1404	32.6061	18361	1361	32.6061	10201	1201	32.6061	1932	932
32.6194	49118	118	32.6175	41230	230	32.6192	34268	1268	32.6192	26376	1376	32.6192	18281	1281	32.6192	10224	1224	32.6192	1918	918
32.6325	49138	138	32.6306	41237	237	32.6323	34313	1313	32.6323	26359	1359	32.6323	18225	1225	32.6323	10095	1095	32.6323	1951	951
32.6457	49143	143	32.6438	41225	225	32.6455	34254	1254	32.6455	26229	1229	32.6455	18121	1121	32.6455	10127	1127	32.6455	1935	935
32.6588	49167	167	32.6569	41213	213	32.6586	34188	1188	32.6586	26228	1228	32.6586	18100	1100	32.6586	10073	1073	32.6586	1970	970
32.6719	49143	143	32.67	41264	264	32.6717	34184	1184	32.6717	26242	1242	32.6717	18068	1068	32.6717	10086	1086	32.6717	1922	922
32.6851	49144	144	32.6832	41180	180	32.6849	34188	1188	32.6849	26213	1213	32.6849	18117	1117	32.6849	10037	1037	32.6849	1937	937
32.6982	49128	128	32.6963	41201	201	32.698	34186	1186	32.698	26120	1120	32.698	18072	1072	32.698	10030	1030	32.698	1923	923
32.7113	49149	149	32.7094	41146	146	32.7111	34137	1137	32.7111	26158	1158	32.7111	18080	1080	32.7111	10029	1029	32.7111	1916	916
32.7245	49114	114	32.7226	41137	137	32.7243	34157	1157	32.7243	26200	1200	32.7243	18076	1076	32.7243	10012	1012	32.7243	1942	942
32.7376	49104	104	32.7357	41115	115	32.7374	34119	1119	32.7374	26102	1102	32.7374	18027	1027	32.7374	10033	1033	32.7374	1950	950
32.7507	49099	99	32.7488	41119	119	32.7505	34172	1172	32.7505	26100	1100	32.7505	18033	1033	32.7505	9964	964	32.7505	1907	907
32.7638	49102	102	32.7619	41110	110	32.7636	34091	1091	32.7636	26144	1144	32.7636	18090	1090	32.7636	9985	985	32.7636	1960	960
32.777	49084	84	32.7751	41090	90	32.7768	34216	1216	32.7768	26064	1064	32.7768	18029	1029	32.7768	10006	1006	32.7768	1860	860
32.7901	49063	63	32.7882	41076	76	32.7899	34052	1052	32.7899	26179	1179	32.7899	18070	1070	32.7899	9939	939	32.7899	1897	897
32.8032	49073	73	32.8013	41065	65	32.803	34024	1024	32.803	26093	1093	32.803	18134	1134	32.803	9930	930	32.803	1931	931
32.8164	49052	52	32.8145	41071	71	32.8162	34054	1054	32.8162	26088	1088	32.8162	18066	1066	32.8162	9968	968	32.8162	1928	928
32.8295	49057	57	32.8276	41059	59	32.8293	34078	1078	32.8293	26174	1174	32.8293	17978	978	32.8293	9990	990	32.8293	1926	926
32.8426	49061	61	32.8407	41051	51	32.8424	34044	1044	32.8424	26114	1114	32.8424	18056	1056	32.8424	9974	974	32.8424	1955	955
32.8558	49054	54	32.8539	41044	44	32.8556	34032	1032	32.8556	26081	1081	32.8556	18057	1057	32.8556	10003	1003	32.8556	1848	848
32.8689	49057	57	32.867	41040	40	32.8687	34066	1066	32.8687	26068	1068	32.8687	18014	1014	32.8687	10010	1010	32.8687	1883	883
32.882	49039	39	32.8801	41060	60	32.8818	34033	1033	32.8818	26076	1076	32.8818	18015	1015	32.8818	9995	995	32.8818	1906	906
32.8951	49049	49	32.8932	41064	64	32.8949	34020	1020	32.8949	26079	1079	32.8949	18044	1044	32.8949	9975	975	32.8949	1907	907
32.9083	49058	58	32.9064	41057	57	32.9081	34004	1004	32.9081	26090	1090	32.9081	18021	1021	32.9081	9999	999	32.9081	1920	920
32.9214	49045	45	32.9195	41059	59	32.9212	34021	1021	32.9212	26138	1138	32.9212	18017	1017	32.9212	9889	889	32.9212	1840	840
32.9345	49042	42	32.9326	41050	50	32.9343	33964	964	32.9343	26037	1037	32.9343	18021	1021	32.9343	9940	940	32.9343	1876	876
32.9477	49051	51	32.9458	41036	36	32.9475	34032	1032	32.9475	26053	1053	32.9475	18042	1042	32.9475	9933	933	32.9475	1863	863
32.9608	49051	51	32.9589	41034	34	32.9606	34033	1033	32.9606	26111	1111	32.9606	18015	1015	32.9606	10019	1019	32.9606	1890	890
32.9739	49050	50	32.972	41053	53	32.9737	33988	988	32.9737	26094	1094	32.9737	18029	1029	32.9737	9961	961	32.9737	1881	881
32.9871	49047	47	32.9852	41050	50	32.9869	33993	993	32.9869	26098	1098	32.9869	17961	961	32.9869	9961	961	32.9869	1917	917
33.0002	49045	45	32.9983	41053	53	33	34020	1020	33	26091	1091	33	18066	1066	33	10047	1047	33	1845	845
33.0133	49043	43	33.0114	41039	39	33.0131	33940	940	33.0131	26075	1075	33.0131	18030	1030	33.0131	9975	975	33.0131	1851	851
33.0265	49029	29	33.0246	41051	51	33.0263	33965	965	33.0263	26078	1078	33.0263	18034	1034	33.0263	10018	1018	33.0263	1874	874
33.0396	49049	49	33.0377	41046	46	33.0394	33975	975	33.0394	26071	1071	33.0394	17949	949	33.0394	9953	953	33.0394	1884	884
33.0527	49049	49	33.0508	41050	50	33.0525	33957	957	33.0525	26034	1034	33.0525	18029	1029	33.0525	9981	981	33.0525	1912	912
33.0658	49058	58	33.0639	41062	62	33.0656	33944	944	33.0656	26073	1073	33.0656	18081	1081	33.0656	9983	983	33.0656	1920	920
33.079	49050	50	33.0771	41050	50	33.0788	34044	1044	33.0788	26025	1025	33.0788	17975	975	33.0788	10019	1019	33.0788	1917	917
33.0921	49046	46	33.0902	41050	50	33.0919	34007	1007	33.0919	26097	1097	33.0919	18090	1090	33.0919	10074	1074	33.0919	1845	845
33.1052	49051	51	33.1033	41048	48	33.105	33980	980	33.105	26052	1052	33.105	18083	1083	33.105	10037	1037	33.105	1824	824
33.1184	49058	58	33.1165	41034	34	33.1182	34004	1004	33.1182	26073	1073	33.1182	18031	1031	33.1182	10040	1040	33.1182	1902	902
33.1315	49036	36	33.1296	41058	58	33.1313	33990	990	33.1313	26041	1041	33.1313	18064	1064	33.1313	10023	1023	33.1313	1885	885
33.1446	49047	47	33.1427	41060	60	33.1444	33989	989	33.1444	26043	1043	33.1444	18112	1112	33.1444	10061	1061	33.1444	1903	903
33.1578	49038	38	33.1559	41062	62	33.1576	33978	978	33.1576	26070	1070	33.1576	18087	1087	33.1576	10088	1088	33.1576	1979	979
33.1709	49044	44	33.169	41050	50	33.1707	33933	933	33.1707	26090	1090	33.1707	18053	1053	33.1707	10109	1109	33.1707	1908	908
33.184	49070	70	33.1821	41045	45	33.1838	34008	1008	33.1838	26076	1076	33.1838	18056	1056	33.1838	10095	1095	33.1838	1838	838
33.1971	49051	51	33.1952	41047	47	33.1969	33933	933	33.1969	26073	1073	33.1969	18041	1041	33.1969	10109	1109	33.1969	1848	848
33.2103	49048	48	33.2084	41046	46	33.2101	33992	992	33.2101	26019	1019	33.2101	18081	1081	33.2101	10023	1023	33.2101	1880	880
33.2234	49048	48	33.2215	41061	61	33.2232	33992	992	33.2232	26128	1128	33.2232	18088	1088	33.2232	10036	1036	33.2232	1829	829
33.2365	49042	42	33.2346	41050	50	33.2363	33969	969	33.2363	26035	1035	33.2363	18032	1032	33.2363	10023	1023	33.2363	1873	873
33.2497	49045	45	33.2478	41052	52	33.2495	33975	975	33.2495	26027	1027	33.2495	17984	984	33.2495	10004	1004	33.2495	1866	866
33.2628	49032	32	33.2609	41047	47	33.2626	34014	1014	33.2626	26024	1024	33.2626	18035	1035	33.2626	9961	961	33.2626	1916	916
33.2759	49045	45	33.274	41059	59	33.2757	33970	970	33.2757	26108	1108	33.2757	17991	991	33.2757	9957	957	33.2757	1901	901
33.2891	49038	38	33.2872	41068	68	33.2889	33986	986	33.2889	26003	1003	33.2889	17986	986	33.2889	9957	957	33.2889	1812	812
33.3022	49033	33	33.3003	41056	56	33.302	33910	910	33.302	26025	1025	33.302	18007	1007	33.302	9913	913	33.302	1855	855
33.3153	49031	31	33.3134	41053	53	33.3151	33928	928	33.3151	26083	1083	33.3151	17981	981	33.3151	9896	896	33.3151	1834	834
33.3284	49044	44	33.3265	41089	89	33.3282	34064	1064	33.3282	26053	1053	33.3282	17988	988	33.3282	9893	893	33.3282	1863	863
33.3416	49049	49	33.3397	41075	75	33.3414	33916	916	33.3414	26025	1025	33.3414	18037	1037	33.3414	9920	920	33.3414	1845	845
33.3547	49050	50	33.3528	41059	59	33.3545	33916	916	33.3545	26009	1009	33.3545	17934	934	33.3545	9926	926	33.3545	1823	823
33.3678	49043	43	33.3659	41059	59	33.3676	33975	975	33.3676	25965	965	33.3676	17959	959	33.3676	9870	870	33.3676	1845	845
33.381	49042	42	33.3791	41073	73	33.3808	33903	903	33.3808	26007	1007	33.3808	17966	966	33.3808	9934	934	33.3808	1883	883
33.3941	49036	36	33.3922	41060	60	33.3939	33947	947	33.3939	26033	1033	33.3939	17949	949	33.3939	9854	854	33.3939	1833	833
33.4072	49051	51	33.4053	41064	64	33.407	33950	950	33.407	26003	1003	33.407	17986	986	33.407	9875	875	33.407	1811	811
33.4204	49039	39	33.4185	41066	66	33.4202	33879	879	33.4202	25920	920	33.4202	17993	993	33.4202	9880	880	33.4202	1873	873
33.4335	49051	51	33.4316	41064	64	33.4333	33922	922	33.4333	26006	1006	33.4333	17922	922	33.4333	9878	878	33.4333	1832	832
33.4466	49050	50	33.4447	41055	55	33.4464	33939	939	33.4464	25964	964	33.4464	17972	972	33.4464	9858	858	33.4464	1862	862
33.4598	49057	57	33.4579	41059	59	33.4596	33901	901	33.4596	25962	962	33.4596	17900	900	33.4596	9859	859	33.4596	1849	849
33.4729	49044	44	33.471	41053	53	33.4727	33895	895	33.4727	26001	1001	33.4727	17969	969	33.4727	9815	815	33.4727	1841	841
33.486	49053	53	33.4841	41061	61	33.4858	33883	883	33.4858	25998	998	33.4858	17887	887	33.4858	9883	883	33.4858	1851	851
33.4991	49047	47	33.4972	41059	59	33.4989	33986	986	33.4989	25971	971	33.4989	17943	943	33.4989	9817	817	33.4989	1893	893
33.5123	49045	45	33.5104	41052	52	33.5121	33867	867	33.5121	25970	970	33.5121	17927	927	33.5121	9825	825	33.5121	1899	899
33.5254	49034	34	33.5235	41034	34	33.5252	33920	920	33.5252	25962	962	33.5252	17954	954	33.5252	9814	814	33.5252	1836	836
33.5385	49040	40	33.5366	41054	54	33.5383	33854	854	33.5383	25958	958	33.5383	17923	923	33.5383	9824	824	33.5383	1837	837
33.5517	49059	59	33.5498	41049	49	33.5515	34005	1005	33.5515	25990	990	33.5515	17859	859	33.5515	9782	782	33.5515	1845	845
33.5648	49037	37	33.5629	41040	40	33.5646	33930	930	33.5646	25951	951	33.5646	17908	908	33.5646	9850	850	33.5646	1849	849
33.5779	49041	41	33.576	41052	52	33.5777	33936	936	33.5777	26017	1017	33.5777	17929	929	33.5777	9850	850	33.5777	1757	757
33.5911	49045	45	33.5892	41042	42	33.5909	33874	874	33.5909	25969	969	33.5909	17858	858	33.5909	9862	862	33.5909	1779	779
33.6042	49053	53	33.6023	41034	34	33.604	33977	977	33.604	25919	919	33.604	17936	936	33.604	9853	853	33.604	1852	852
33.6173	49050	50	33.6154	41049	49	33.6171	33959	959	33.6171	26090	1090	33.6171	17895	895	33.6171	9882	882	33.6171	1803	803
33.6304	49044	44	33.6285	41041	41	33.6302	33966	966	33.6302	25980	980	33.6302	17913	913	33.6302	9822	822	33.6302	1857	857
33.6436	49046	46	33.6417	41049	49	33.6434	33875	875	33.6434	25912	912	33.6434	17931	931	33.6434	9781	781	33.6434	1787	787
33.6567	49050	50	33.6548	41048	48	33.6565	33911	911	33.6565	26003	1003	33.6565	17955	955	33.6565	9853	853	33.6565	1839	839
33.6698	49052	52	33.6679	41038	38	33.6696	33940	940	33.6696	25913	913	33.6696	17947	947	33.6696	9820	820	33.6696	1779	779
33.683	49058	58	33.6811	41055	55	33.6828	33909	909	33.6828	26007	1007	33.6828	17875	875	33.6828	9873	873	33.6828	1847	847
33.6961	49050	50	33.6942	41049	49	33.6959	33864	864	33.6959	26007	1007	33.6959	17914	914	33.6959	9796	796	33.6959	1811	811
33.7092	49051	51	33.7073	41048	48	33.709	33914	914	33.709	25982	982	33.709	17932	932	33.709	9835	835	33.709	1877	877
33.7224	49051	51	33.7205	41044	44	33.7222	33916	916	33.7222	25950	950	33.7222	17937	937	33.7222	9826	826	33.7222	1823	823
33.7355	49051	51	33.7336	41049	49	33.7353	33867	867	33.7353	25907	907	33.7353	17902	902	33.7353	9825	825	33.7353	1800	800
33.7486	49044	44	33.7467	41049	49	33.7484	33912	912	33.7484	25981	981	33.7484	17891	891	33.7484	9830	830	33.7484	1840	840
33.7617	49048	48	33.7598	41040	40	33.7615	33893	893	33.7615	25960	960	33.7615	17793	793	33.7615	9803	803	33.7615	1775	775
33.7749	49053	53	33.773	41046	46	33.7747	33894	894	33.7747	25938	938	33.7747	17857	857	33.7747	9790	790	33.7747	1780	780
33.788	49050	50	33.7861	41040	40	33.7878	33892	892	33.7878	25916	916	33.7878	17913	913	33.7878	9831	831	33.7878	1796	796
33.8011	49041	41	33.7992	41044	44	33.8009	33876	876	33.8009	25874	874	33.8009	17906	906	33.8009	9786	786	33.8009	1811	811
33.8143	49056	56	33.8124	41046	46	33.8141	33879	879	33.8141	25929	929	33.8141	17903	903	33.8141	9818	818	33.8141	1824	824
33.8274	49051	51	33.8255	41050	50	33.8272	33877	877	33.8272	25864	864	33.8272	17859	859	33.8272	9785	785	33.8272	1830	830
33.8405	49069	69	33.8386	41046	46	33.8403	33920	920	33.8403	25917	917	33.8403	17813	813	33.8403	9871	871	33.8403	1821	821
33.8537	49048	48	33.8518	41041	41	33.8535	33854	854	33.8535	25898	898	33.8535	17863	863	33.8535	9830	830	33.8535	1822	822
33.8668	49051	51	33.8649	41034	34	33.8666	33900	900	33.8666	25944	944	33.8666	17863	863	33.8666	9843	843	33.8666	1807	807
33.8799	49062	62	33.878	41046	46	33.8797	33881	881	33.8797	25928	928	33.8797	17898	898	33.8797	9836	836	33.8797	1808	808
33.893	49041	41	33.8911	41053	53	33.8928	33866	866	33.8928	25892	892	33.8928	17859	859	33.8928	9798	798	33.8928	1755	755
33.9062	49051	51	33.9043	41053	53	33.906	33937	937	33.906	25928	928	33.906	17882	882	33.906	9848	848	33.906	1817	817
33.9193	49058	58	33.9174	41038	38	33.9191	33867	867	33.9191	25948	948	33.9191	17843	843	33.9191	9810	810	33.9191	1829	829
33.9324	49053	53	33.9305	41046	46	33.9322	33871	871	33.9322	25957	957	33.9322	17904	904	33.9322	9850	850	33.9322	1845	845
33.9456	49047	47	33.9437	41043	43	33.9454	33884	884	33.9454	25898	898	33.9454	17900	900	33.9454	9826	826	33.9454	1820	820
33.9587	49057	57	33.9568	41051	51	33.9585	33876	876	33.9585	25986	986	33.9585	17831	831	33.9585	9892	892	33.9585	1776	776
33.9718	49050	50	33.9699	41053	53	33.9716	33915	915	33.9716	25921	921	33.9716	17855	855	33.9716	9882	882	33.9716	1826	826
33.985	49048	48	33.9831	41037	37	33.9848	33878	878	33.9848	25931	931	33.9848	17880	880	33.9848	9824	824	33.9848	1826	826
33.9981	49055	55	33.9962	41051	51	33.9979	33872	872	33.9979	25925	925	33.9979	17851	851	33.9979	9821	821	33.9979	1803	803
34.0112	49064	64	34.0093	41066	66	34.011	33946	946	34.011	25919	919	34.011	17959	959	34.011	9832	832	34.011	1756	756
34.0244	49046	46	34.0225	41045	45	34.0242	33867	867	34.0242	25923	923	34.0242	17863	863	34.0242	9845	845	34.0242	1749	749
34.0375	49046	46	34.0356	41045	45	34.0373	33888	888	34.0373	25938	938	34.0373	17829	829	34.0373	9804	804	34.0373	1786	786
34.0506	49062	62	34.0487	41046	46	34.0504	33873	873	34.0504	25957	957	34.0504	17861	861	34.0504	9865	865	34.0504	1775	775
34.0637	49053	53	34.0618	41043	43	34.0635	33909	909	34.0635	25925	925	34.0635	17895	895	34.0635	9848	848	34.0635	1822	822
34.0769	49055	55	34.075	41038	38	34.0767	33926	926	34.0767	25951	951	34.0767	17894	894	34.0767	9833	833	34.0767	1732	732
34.09	49042	42	34.0881	41045	45	34.0898	33886	886	34.0898	25986	986	34.0898	17884	884	34.0898	9785	785	34.0898	1857	857
34.1031	49060	60	34.1012	41034	34	34.1029	33875	875	34.1029	25911	911	34.1029	17865	865	34.1029	9781	781	34.1029	1826	826
34.1163	49058	58	34.1144	41039	39	34.1161	33902	902	34.1161	25930	930	34.1161	17901	901	34.1161	9832	832	34.1161	1783	783
34.1294	49072	72	34.1275	41047	47	34.1292	33846	846	34.1292	25915	915	34.1292	17893	893	34.1292	9876	876	34.1292	1814	814
34.1425	49057	57	34.1406	41048	48	34.1423	33923	923	34.1423	25951	951	34.1423	17848	848	34.1423	9843	843	34.1423	1808	808
34.1557	49065	65	34.1538	41038	38	34.1555	33952	952	34.1555	25926	926	34.1555	17881	881	34.1555	9838	838	34.1555	1832	832
34.1688	49064	64	34.1669	41048	48	34.1686	33902	902	34.1686	25899	899	34.1686	17926	926	34.1686	9848	848	34.1686	1867	867
34.1819	49058	58	34.18	41039	39	34.1817	33862	862	34.1817	25992	992	34.1817	17870	870	34.1817	9887	887	34.1817	1787	787
34.195	49060	60	34.1931	41037	37	34.1948	33867	867	34.1948	25993	993	34.1948	17927	927	34.1948	9806	806	34.1948	1851	851
34.2082	49053	53	34.2063	41051	51	34.208	33827	827	34.208	25945	945	34.208	17883	883	34.208	9864	864	34.208	1799	799
34.2213	49052	52	34.2194	41039	39	34.2211	33868	868	34.2211	26075	1075	34.2211	17912	912	34.2211	9928	928	34.2211	1830	830
34.2344	49056	56	34.2325	41053	53	34.2342	33900	900	34.2342	25979	979	34.2342	17925	925	34.2342	9910	910	34.2342	1860	860
34.2476	49070	70	34.2457	41058	58	34.2474	33873	873	34.2474	26053	1053	34.2474	17900	900	34.2474	9911	911	34.2474	1812	812
34.2607	49056	56	34.2588	41063	63	34.2605	33897	897	34.2605	26047	1047	34.2605	17897	897	34.2605	9926	926	34.2605	1760	760
34.2738	49062	62	34.2719	41036	36	34.2736	33862	862	34.2736	26048	1048	34.2736	17996	996	34.2736	9953	953	34.2736	1820	820
34.287	49053	53	34.2851	41038	38	34.2868	33845	845	34.2868	26043	1043	34.2868	17934	934	34.2868	10010	1010	34.2868	1917	917
34.3001	49052	52	34.2982	41055	55	34.2999	33856	856	34.2999	26076	1076	34.2999	17955	955	34.2999	9910	910	34.2999	1885	885
34.3132	49042	42	34.3113	41065	65	34.313	33837	837	34.313	26158	1158	34.313	18017	1017	34.313	9963	963	34.313	1883	883
34.3263	49057	57	34.3244	41065	65	34.3261	33890	890	34.3261	26159	1159	34.3261	18102	1102	34.3261	9997	997	34.3261	1872	872
34.3395	49058	58	34.3376	41040	40	34.3393	33899	899	34.3393	26220	1220	34.3393	18142	1142	34.3393	10061	1061	34.3393	1948	948
34.3526	49053	53	34.3507	41041	41	34.3524	33895	895	34.3524	26378	1378	34.3524	18226	1226	34.3524	10128	1128	34.3524	1998	998
34.3657	49051	51	34.3638	41047	47	34.3655	33872	872	34.3655	26463	1463	34.3655	18442	1442	34.3655	10195	1195	34.3655	2188	1188
34.3789	49068	68	34.377	41044	44	34.3787	33887	887	34.3787	26695	1695	34.3787	18546	1546	34.3787	10272	1272	34.3787	2322	1322
34.392	49056	56	34.3901	41045	45	34.3918	33837	837	34.3918	26826	1826	34.3918	18605	1605	34.3918	10436	1436	34.3918	2352	1352
34.4051	49050	50	34.4032	41054	54	34.4049	33896	896	34.4049	26956	1956	34.4049	18599	1599	34.4049	10498	1498	34.4049	2462	1462
34.4183	49050	50	34.4164	41042	42	34.4181	33929	929	34.4181	26979	1979	34.4181	18720	1720	34.4181	10663	1663	34.4181	2463	1463
34.4314	49067	67	34.4295	41050	50	34.4312	33873	873	34.4312	26951	1951	34.4312	18735	1735	34.4312	10682	1682	34.4312	2313	1313
34.4445	49057	57	34.4426	41079	79	34.4443	33949	949	34.4443	27007	2007	34.4443	18709	1709	34.4443	10587	1587	34.4443	2272	1272
34.4577	49054	54	34.4558	41056	56	34.4575	33931	931	34.4575	26959	1959	34.4575	18729	1729	34.4575	10546	1546	34.4575	2204	1204
34.4708	49052	52	34.4689	41061	61	34.4706	33900	900	34.4706	26884	1884	34.4706	18799	1799	34.4706	10400	1400	34.4706	2273	1273
34.4839	49066	66	34.482	41062	62	34.4837	33919	919	34.4837	27011	2011	34.4837	18636	1636	34.4837	10381	1381	34.4837	2267	1267
34.497	49075	75	34.4951	41071	71	34.4968	33900	900	34.4968	26900	1900	34.4968	18536	1536	34.4968	10309	1309	34.4968	2158	1158
34.5102	49078	78	34.5083	41076	76	34.51	33928	928	34.51	26719	1719	34.51	18512	1512	34.51	10308	1308	34.51	2164	1164
34.5233	49084	84	34.5214	41061	61	34.5231	33887	887	34.5231	26720	1720	34.5231	18477	1477	34.5231	10270	1270	34.5231	2052	1052
34.5364	49086	86	34.5345	41065	65	34.5362	33911	911	34.5362	26627	1627	34.5362	18402	1402	34.5362	10207	1207	34.5362	1955	955
34.5496	49073	73	34.5477	41073	73	34.5494	33985	985	34.5494	26532	1532	34.5494	18275	1275	34.5494	10152	1152	34.5494	1851	851
34.5627	49097	97	34.5608	41080	80	34.5625	33959	959	34.5625	26336	1336	34.5625	18204	1204	34.5625	10109	1109	34.5625	1848	848
34.5758	49105	105	34.5739	41098	98	34.5756	33978	978	34.5756	26330	1330	34.5756	18129	1129	34.5756	10027	1027	34.5756	1810	810
34.589	49105	105	34.5871	41085	85	34.5888	33997	997	34.5888	26298	1298	34.5888	18027	1027	34.5888	9988	988	34.5888	1812	812
34.6021	49104	104	34.6002	41097	97	34.6019	34063	1063	34.6019	26216	1216	34.6019	17997	997	34.6019	9952	952	34.6019	1800	800
34.6152	49118	118	34.6133	41089	89	34.615	34065	1065	34.615	26174	1174	34.615	17990	990	34.615	9885	885	34.615	1799	799
34.6283	49139	139	34.6264	41106	106	34.6281	34114	1114	34.6281	26102	1102	34.6281	17947	947	34.6281	9877	877	34.6281	1793	793
34.6415	49163	163	34.6396	41099	99	34.6413	34171	1171	34.6413	26040	1040	34.6413	17982	982	34.6413	9836	836	34.6413	1799	799
34.6546	49157	157	34.6527	41107	107	34.6544	34253	1253	34.6544	26066	1066	34.6544	17944	944	34.6544	9803	803	34.6544	1792	792
34.6677	49233	233	34.6658	41132	132	34.6675	34128	1128	34.6675	26026	1026	34.6675	17891	891	34.6675	9879	879	34.6675	1772	772
34.6809	49258	258	34.679	41135	135	34.6807	34125	1125	34.6807	26073	1073	34.6807	17917	917	34.6807	9869	869	34.6807	1744	744
34.694	49325	325	34.6921	41139	139	34.6938	34084	1084	34.6938	26064	1064	34.6938	17881	881	34.6938	9865	865	34.6938	1761	761
34.7071	49424	424	34.7052	41200	200	34.7069	34045	1045	34.7069	25969	969	34.7069	17914	914	34.7069	9772	772	34.7069	1752	752
34.7203	49544	544	34.7184	41190	190	34.7201	34045	1045	34.7201	25963	963	34.7201	17889	889	34.7201	9832	832	34.7201	1748	748
34.7334	49682	682	34.7315	41227	227	34.7332	34088	1088	34.7332	25931	931	34.7332	17899	899	34.7332	9883	883	34.7332	1751	751
34.7465	49825	825	34.7446	41324	324	34.7463	34129	1129	34.7463	26025	1025	34.7463	17872	872	34.7463	9761	761	34.7463	1782	782
34.7596	49982	982	34.7577	41366	366	34.7594	34034	1034	34.7594	25952	952	34.7594	17888	888	34.7594	9799	799	34.7594	1802	802
34.7728	50201	1201	34.7709	41482	482	34.7726	33996	996	34.7726	25940	940	34.7726	17886	886	34.7726	9822	822	34.7726	1787	787
34.7859	50331	1331	34.784	41527	527	34.7857	33997	997	34.7857	25920	920	34.7857	17895	895	34.7857	9803	803	34.7857	1738	738
34.799	50581	1581	34.7971	41672	672	34.7988	33975	975	34.7988	25923	923	34.7988	17837	837	34.7988	9820	820	34.7988	1754	754
34.8122	50763	1763	34.8103	41771	771	34.812	33946	946	34.812	25934	934	34.812	17839	839	34.812	9786	786	34.812	1742	742
34.8253	50988	1988	34.8234	41868	868	34.8251	33911	911	34.8251	25878	878	34.8251	17864	864	34.8251	9791	791	34.8251	1739	739
34.8384	51251	2251	34.8365	41975	975	34.8382	33930	930	34.8382	25900	900	34.8382	17794	794	34.8382	9749	749	34.8382	1814	814
34.8516	51421	2421	34.8497	42009	1009	34.8514	33881	881	34.8514	25898	898	34.8514	17867	867	34.8514	9817	817	34.8514	1745	745
34.8647	51579	2579	34.8628	41932	932	34.8645	33909	909	34.8645	25918	918	34.8645	17791	791	34.8645	9812	812	34.8645	1800	800
34.8778	51617	2617	34.8759	41817	817	34.8776	33848	848	34.8776	25907	907	34.8776	17853	853	34.8776	9768	768	34.8776	1852	852
34.891	51690	2690	34.8891	41721	721	34.8908	33945	945	34.8908	25897	897	34.8908	17821	821	34.8908	9774	774	34.8908	1722	722
34.9041	51499	2499	34.9022	41607	607	34.9039	33874	874	34.9039	25837	837	34.9039	17817	817	34.9039	9709	709	34.9039	1773	773
34.9172	51156	2156	34.9153	41595	595	34.917	33871	871	34.917	25864	864	34.917	17816	816	34.917	9783	783	34.917	1780	780
34.9303	50912	1912	34.9284	41555	555	34.9301	33908	908	34.9301	25929	929	34.9301	17831	831	34.9301	9776	776	34.9301	1738	738
34.9435	50572	1572	34.9416	41495	495	34.9433	33924	924	34.9433	25955	955	34.9433	17891	891	34.9433	9750	750	34.9433	1809	809
34.9566	50457	1457	34.9547	41454	454	34.9564	33812	812	34.9564	25898	898	34.9564	17829	829	34.9564	9784	784	34.9564	1784	784
34.9697	50336	1336	34.9678	41324	324	34.9695	33941	941	34.9695	25858	858	34.9695	17781	781	34.9695	9759	759	34.9695	1738	738
34.9829	50153	1153	34.981	41241	241	34.9827	33866	866	34.9827	25873	873	34.9827	17778	778	34.9827	9769	769	34.9827	1756	756
34.996	49988	988	34.9941	41169	169	34.9958	33882	882	34.9958	25863	863	34.9958	17792	792	34.9958	9787	787	34.9958	1745	745
35.0091	49788	788	35.0072	41135	135	35.0089	33836	836	35.0089	25839	839	35.0089	17823	823	35.0089	9727	727	35.0089	1720	720
35.0223	49584	584	35.0204	41122	122	35.0221	33840	840	35.0221	25839	839	35.0221	17809	809	35.0221	9769	769	35.0221	1698	698
35.0354	49388	388	35.0335	41080	80	35.0352	33889	889	35.0352	25897	897	35.0352	17841	841	35.0352	9779	779	35.0352	1706	706
35.0485	49301	301	35.0466	41099	99	35.0483	33796	796	35.0483	25875	875	35.0483	17862	862	35.0483	9752	752	35.0483	1715	715
35.0616	49225	225	35.0597	41096	96	35.0614	33888	888	35.0614	25816	816	35.0614	17809	809	35.0614	9766	766	35.0614	1772	772
35.0748	49184	184	35.0729	41066	66	35.0746	33851	851	35.0746	25871	871	35.0746	17767	767	35.0746	9785	785	35.0746	1750	750
35.0879	49154	154	35.086	41076	76	35.0877	33801	801	35.0877	25859	859	35.0877	17816	816	35.0877	9772	772	35.0877	1714	714
35.101	49159	159	35.0991	41065	65	35.1008	33870	870	35.1008	25878	878	35.1008	17838	838	35.1008	9728	728	35.1008	1722	722
35.1142	49127	127	35.1123	41084	84	35.114	33870	870	35.114	25847	847	35.114	17779	779	35.114	9787	787	35.114	1733	733
35.1273	49140	140	35.1254	41047	47	35.1271	33835	835	35.1271	25856	856	35.1271	17719	719	35.1271	9769	769	35.1271	1759	759
35.1404	49110	110	35.1385	41056	56	35.1402	33820	820	35.1402	25815	815	35.1402	17784	784	35.1402	9794	794	35.1402	1756	756
35.1536	49101	101	35.1517	41063	63	35.1534	33872	872	35.1534	25881	881	35.1534	17824	824	35.1534	9790	790	35.1534	1765	765
35.1667	49098	98	35.1648	41063	63	35.1665	33879	879	35.1665	25906	906	35.1665	17814	814	35.1665	9798	798	35.1665	1705	705
35.1798	49102	102	35.1779	41053	53	35.1796	33900	900	35.1796	25823	823	35.1796	17833	833	35.1796	9776	776	35.1796	1763	763
35.1929	49081	81	35.191	41044	44	35.1927	33835	835	35.1927	25870	870	35.1927	17755	755	35.1927	9734	734	35.1927	1795	795
35.2061	49091	91	35.2042	41040	40	35.2059	33891	891	35.2059	25845	845	35.2059	17798	798	35.2059	9699	699	35.2059	1777	777
35.2192	49064	64	35.2173	41044	44	35.219	33838	838	35.219	25836	836	35.219	17734	734	35.219	9794	794	35.219	1722	722
35.2323	49079	79	35.2304	41044	44	35.2321	33870	870	35.2321	25839	839	35.2321	17747	747	35.2321	9758	758	35.2321	1767	767
35.2455	49083	83	35.2436	41044	44	35.2453	33810	810	35.2453	25805	805	35.2453	17775	775	35.2453	9722	722	35.2453	1727	727
35.2586	49056	56	35.2567	41045	45	35.2584	33779	779	35.2584	25828	828	35.2584	17834	834	35.2584	9784	784	35.2584	1743	743
35.2717	49061	61	35.2698	41033	33	35.2715	33818	818	35.2715	25855	855	35.2715	17790	790	35.2715	9736	736	35.2715	1670	670
35.2849	49067	67	35.283	41041	41	35.2847	33790	790	35.2847	25828	828	35.2847	17812	812	35.2847	9731	731	35.2847	1713	713
35.298	49066	66	35.2961	41037	37	35.2978	33869	869	35.2978	25834	834	35.2978	17800	800	35.2978	9795	795	35.2978	1727	727
35.3111	49057	57	35.3092	41043	43	35.3109	33805	805	35.3109	25882	882	35.3109	17747	747	35.3109	9797	797	35.3109	1767	767
35.3243	49067	67	35.3224	41040	40	35.3241	33840	840	35.3241	25889	889	35.3241	17771	771	35.3241	9769	769	35.3241	1727	727
35.3374	49062	62	35.3355	41043	43	35.3372	33830	830	35.3372	25860	860	35.3372	17755	755	35.3372	9765	765	35.3372	1728	728
35.3505	49043	43	35.3486	41040	40	35.3503	33845	845	35.3503	25824	824	35.3503	17862	862	35.3503	9780	780	35.3503	1705	705
35.3636	49066	66	35.3617	41046	46	35.3634	33826	826	35.3634	25790	790	35.3634	17813	813	35.3634	9775	775	35.3634	1728	728
35.3768	49059	59	35.3749	41037	37	35.3766	33786	786	35.3766	25846	846	35.3766	17815	815	35.3766	9764	764	35.3766	1760	760
35.3899	49075	75	35.388	41031	31	35.3897	33823	823	35.3897	25805	805	35.3897	17820	820	35.3897	9727	727	35.3897	1718	718
35.403	49056	56	35.4011	41043	43	35.4028	33806	806	35.4028	25862	862	35.4028	17772	772	35.4028	9784	784	35.4028	1738	738
35.4162	49053	53	35.4143	41041	41	35.416	33829	829	35.416	25874	874	35.416	17815	815	35.416	9782	782	35.416	1810	810
35.4293	49049	49	35.4274	41047	47	35.4291	33848	848	35.4291	25875	875	35.4291	17811	811	35.4291	9754	754	35.4291	1754	754
35.4424	49049	49	35.4405	41045	45	35.4422	33812	812	35.4422	25814	814	35.4422	17821	821	35.4422	9782	782	35.4422	1754	754
35.4556	49046	46	35.4537	41040	40	35.4554	33835	835	35.4554	25867	867	35.4554	17789	789	35.4554	9781	781	35.4554	1776	776
35.4687	49056	56	35.4668	41033	33	35.4685	33803	803	35.4685	25870	870	35.4685	17837	837	35.4685	9745	745	35.4685	1724	724
35.4818	49044	44	35.4799	41025	25	35.4816	33827	827	35.4816	25820	820	35.4816	17744	744	35.4816	9756	756	35.4816	1713	713
35.4949	49054	54	35.493	41044	44	35.4947	33803	803	35.4947	25861	861	35.4947	17825	825	35.4947	9779	779	35.4947	1718	718
35.5081	49045	45	35.5062	41038	38	35.5079	33797	797	35.5079	25850	850	35.5079	17797	797	35.5079	9767	767	35.5079	1702	702
35.5212	49044	44	35.5193	41045	45	35.521	33764	764	35.521	25830	830	35.521	17798	798	35.521	9755	755	35.521	1763	763
35.5343	49047	47	35.5324	41036	36	35.5341	33798	798	35.5341	25827	827	35.5341	17818	818	35.5341	9749	749	35.5341	1749	749
35.5475	49052	52	35.5456	41036	36	35.5473	33826	826	35.5473	25853	853	35.5473	17838	838	35.5473	9817	817	35.5473	1715	715
35.5606	49038	38	35.5587	41031	31	35.5604	33742	742	35.5604	25888	888	35.5604	17859	859	35.5604	9715	715	35.5604	1718	718
35.5737	49045	45	35.5718	41044	44	35.5735	33776	776	35.5735	25897	897	35.5735	17820	820	35.5735	9764	764	35.5735	1766	766
35.5869	49040	40	35.585	41035	35	35.5867	33795	795	35.5867	25859	859	35.5867	17806	806	35.5867	9801	801	35.5867	1734	734
35.6	49055	55	35.5981	41040	40	35.5998	33833	833	35.5998	25864	864	35.5998	17874	874	35.5998	9823	823	35.5998	1788	788
35.6131	49057	57	35.6112	41026	26	35.6129	33807	807	35.6129	25885	885	35.6129	17800	800	35.6129	9824	824	35.6129	1782	782
35.6262	49046	46	35.6243	41039	39	35.626	33820	820	35.626	25883	883	35.626	17810	810	35.626	9838	838	35.626	1766	766
35.6394	49054	54	35.6375	41035	35	35.6392	33828	828	35.6392	25930	930	35.6392	17817	817	35.6392	9836	836	35.6392	1793	793
35.6525	49054	54	35.6506	41040	40	35.6523	33838	838	35.6523	25897	897	35.6523	17775	775	35.6523	9777	777	35.6523	1807	807
35.6656	49061	61	35.6637	41039	39	35.6654	33839	839	35.6654	25884	884	35.6654	17842	842	35.6654	9877	877	35.6654	1776	776
35.6788	49053	53	35.6769	41038	38	35.6786	33813	813	35.6786	25922	922	35.6786	17831	831	35.6786	9857	857	35.6786	1808	808
35.6919	49057	57	35.69	41040	40	35.6917	33792	792	35.6917	25882	882	35.6917	17816	816	35.6917	9835	835	35.6917	1866	866
35.705	49045	45	35.7031	41038	38	35.7048	33741	741	35.7048	25898	898	35.7048	17818	818	35.7048	9858	858	35.7048	1862	862
35.7182	49044	44	35.7163	41048	48	35.718	33791	791	35.718	25901	901	35.718	17914	914	35.718	9897	897	35.718	1862	862
35.7313	49039	39	35.7294	41038	38	35.7311	33775	775	35.7311	25883	883	35.7311	17880	880	35.7311	10011	1011	35.7311	1879	879
35.7444	49051	51	35.7425	41049	49	35.7442	33832	832	35.7442	25923	923	35.7442	17933	933	35.7442	10035	1035	35.7442	1881	881
35.7575	49060	60	35.7556	41045	45	35.7573	33831	831	35.7573	25986	986	35.7573	17967	967	35.7573	10188	1188	35.7573	1909	909
35.7707	49053	53	35.7688	41048	48	35.7705	33851	851	35.7705	26017	1017	35.7705	17933	933	35.7705	10262	1262	35.7705	1981	981
35.7838	49052	52	35.7819	41037	37	35.7836	33842	842	35.7836	26047	1047	35.7836	18004	1004	35.7836	10395	1395	35.7836	2084	1084
35.7969	49061	61	35.795	41043	43	35.7967	33810	810	35.7967	26143	1143	35.7967	18106	1106	35.7967	10405	1405	35.7967	2193	1193
35.8101	49046	46	35.8082	41041	41	35.8099	33805	805	35.8099	26164	1164	35.8099	18202	1202	35.8099	10595	1595	35.8099	2230	1230
35.8232	49039	39	35.8213	41049	49	35.823	33876	876	35.823	26187	1187	35.823	18186	1186	35.823	10747	1747	35.823	2209	1209
35.8363	49061	61	35.8344	41035	35	35.8361	33855	855	35.8361	26306	1306	35.8361	18287	1287	35.8361	10813	1813	35.8361	2320	1320
35.8495	49051	51	35.8476	41035	35	35.8493	33858	858	35.8493	26375	1375	35.8493	18311	1311	35.8493	11056	2056	35.8493	2284	1284
35.8626	49055	55	35.8607	41035	35	35.8624	33857	857	35.8624	26540	1540	35.8624	18410	1410	35.8624	11110	2110	35.8624	2312	1312
35.8757	49051	51	35.8738	41049	49	35.8755	33842	842	35.8755	26607	1607	35.8755	18498	1498	35.8755	11458	2458	35.8755	2508	1508
35.8889	49053	53	35.887	41050	50	35.8887	33857	857	35.8887	26705	1705	35.8887	18557	1557	35.8887	11811	2811	35.8887	2538	1538
35.902	49056	56	35.9001	41038	38	35.9018	33904	904	35.9018	26808	1808	35.9018	18698	1698	35.9018	12303	3303	35.9018	2674	1674
35.9151	49054	54	35.9132	41042	42	35.9149	33945	945	35.9149	26801	1801	35.9149	18890	1890	35.9149	12369	3369	35.9149	2667	1667
35.9282	49047	47	35.9263	41050	50	35.928	33921	921	35.928	27071	2071	35.928	18996	1996	35.928	12326	3326	35.928	2871	1871
35.9414	49050	50	35.9395	41039	39	35.9412	33959	959	35.9412	27316	2316	35.9412	19022	2022	35.9412	12409	3409	35.9412	2724	1724
35.9545	49044	44	35.9526	41031	31	35.9543	33975	975	35.9543	27466	2466	35.9543	19040	2040	35.9543	12487	3487	35.9543	2644	1644
35.9676	49054	54	35.9657	41048	48	35.9674	33980	980	35.9674	27688	2688	35.9674	19112	2112	35.9674	12491	3491	35.9674	2600	1600
35.9808	49056	56	35.9789	41036	36	35.9806	34125	1125	35.9806	27799	2799	35.9806	19202	2202	35.9806	12589	3589	35.9806	2592	1592
35.9939	49058	58	35.992	41042	42	35.9937	34230	1230	35.9937	27898	2898	35.9937	19220	2220	35.9937	12624	3624	35.9937	2613	1613
36.007	49050	50	36.0051	41051	51	36.0068	34285	1285	36.0068	27715	2715	36.0068	19264	2264	36.0068	12737	3737	36.0068	2609	1609
36.0202	49068	68	36.0183	41062	62	36.02	34344	1344	36.02	27686	2686	36.02	19278	2278	36.02	12928	3928	36.02	2585	1585
36.0333	49050	50	36.0314	41047	47	36.0331	34389	1389	36.0331	27556	2556	36.0331	19290	2290	36.0331	12986	3986	36.0331	2476	1476
36.0464	49059	59	36.0445	41048	48	36.0462	34574	1574	36.0462	27621	2621	36.0462	19259	2259	36.0462	12516	3516	36.0462	2395	1395
36.0595	49042	42	36.0576	41054	54	36.0593	34625	1625	36.0593	27640	2640	36.0593	19193	2193	36.0593	12040	3040	36.0593	2295	1295
36.0727	49048	48	36.0708	41034	34	36.0725	34980	1980	36.0725	27561	2561	36.0725	19069	2069	36.0725	11729	2729	36.0725	2260	1260
36.0858	49047	47	36.0839	41037	37	36.0856	35487	2487	36.0856	27487	2487	36.0856	18895	1895	36.0856	11440	2440	36.0856	2251	1251
36.0989	49060	60	36.097	41051	51	36.0987	36117	3117	36.0987	27279	2279	36.0987	18800	1800	36.0987	11308	2308	36.0987	2230	1230
36.1121	49050	50	36.1102	41058	58	36.1119	36694	3694	36.1119	27057	2057	36.1119	18676	1676	36.1119	11373	2373	36.1119	2158	1158
36.1252	49046	46	36.1233	41041	41	36.125	36583	3583	36.125	27027	2027	36.125	18705	1705	36.125	11330	2330	36.125	2103	1103
36.1383	49062	62	36.1364	41042	42	36.1381	36297	3297	36.1381	27055	2055	36.1381	18640	1640	36.1381	11174	2174	36.1381	2035	1035
36.1515	49055	55	36.1496	41044	44	36.1513	36052	3052	36.1513	26903	1903	36.1513	18458	1458	36.1513	10736	1736	36.1513	2011	1011
36.1646	49054	54	36.1627	41048	48	36.1644	36077	3077	36.1644	26847	1847	36.1644	18425	1425	36.1644	10509	1509	36.1644	2004	1004
36.1777	49055	55	36.1758	41043	43	36.1775	36721	3721	36.1775	26828	1828	36.1775	18359	1359	36.1775	10450	1450	36.1775	1954	954
36.1908	49059	59	36.1889	41042	42	36.1906	37755	4755	36.1906	26689	1689	36.1906	18270	1270	36.1906	10405	1405	36.1906	2009	1009
36.204	49061	61	36.2021	41058	58	36.2038	39330	6330	36.2038	26630	1630	36.2038	18196	1196	36.2038	10328	1328	36.2038	1969	969
36.2171	49065	65	36.2152	41043	43	36.2169	39785	6785	36.2169	26554	1554	36.2169	18119	1119	36.2169	10301	1301	36.2169	1928	928
36.2302	49057	57	36.2283	41049	49	36.23	38268	5268	36.23	26514	1514	36.23	18156	1156	36.23	10263	1263	36.23	1891	891
36.2434	49081	81	36.2415	41042	42	36.2432	36590	3590	36.2432	26477	1477	36.2432	18138	1138	36.2432	10227	1227	36.2432	1876	876
[truncated: 3,332 more rows]
