# Supplementary material for: Nano-to-Submicron Hydroxyapatite Coatings for Magnesium-based Bioresorbable Implants – Deposition, Characterization, Degradation, Mechanical Properties, and Cytocompatibility
Source: Sci Rep. 2019 Jan 28;9:810. doi: 10.1038/s41598-018-37123-3 (PMC6349930; doi:10.1038/s41598-018-37123-3)
Supplement: Supplementary file 1 — Dataset for SREP-18-29489A [file 41598_2018_37123_MOESM1_ESM.zip › SupplementalDataFiles/Figure 13/Figure 13 (mHA_100).xlsx]

## Sheet: mHA_100
wavenumbers (cm-1)	transmittance {%)
524.551	101.629
526.48	92.749
528.408	92.1928
530.337	88.3555
532.265	85.7965
534.194	85.579
536.122	86.1376
538.051	86.3069
539.979	88.9486
541.908	90.5811
543.836	87.4529
545.765	85.2278
547.693	87.8765
549.622	89.1873
551.55	86.6309
553.479	85.1287
555.407	84.961
557.336	83.307
559.264	83.605
561.193	83.5173
563.121	83.5756
565.05	84.5012
566.978	85.0309
568.907	83.8249
570.835	82.6249
572.764	82.8928
574.692	84.8991
576.621	84.719
578.549	82.3143
580.478	80.322
582.406	79.6983
584.335	81.4399
586.263	83.0315
588.192	82.5861
590.12	82.3095
592.049	82.067
593.977	81.6066
595.906	81.4223
597.834	81.0511
599.763	80.5877
601.691	80.5607
603.62	80.5721
605.548	81.4051
607.477	82.0452
609.405	82.277
611.334	82.4538
613.262	82.2488
615.191	82.3949
617.119	83.0784
619.048	83.8101
620.976	83.6001
622.905	83.6035
624.833	83.6651
626.762	83.6417
628.69	83.467
630.619	83.5392
632.547	83.4334
634.476	83.5327
636.404	83.9589
638.333	84.0375
640.261	83.8956
642.19	84.1359
644.118	84.1299
646.047	83.884
647.975	83.7558
649.904	83.8292
651.832	83.7781
653.761	83.6293
655.689	83.6205
657.618	84.0425
659.546	84.2702
661.475	84.3837
663.403	84.4547
665.332	83.9918
667.26	80.8427
669.188	81.3114
671.117	84.2004
673.045	84.6992
674.974	84.6057
676.903	84.6561
678.831	84.6312
680.76	84.651
682.688	84.78
684.616	84.813
686.545	84.819
688.473	84.7804
690.402	84.9741
692.331	85.1325
694.259	85.1598
696.188	85.1877
698.116	85.3247
700.044	85.3974
701.973	85.5102
703.902	85.675
705.83	86.0072
707.759	86.1608
709.687	86.327
711.615	86.5847
713.544	86.7578
715.472	86.8012
717.401	86.9319
719.33	87.012
721.258	87.2408
723.187	87.5758
725.115	87.903
727.043	88.064
728.972	88.1512
730.9	88.2965
732.829	88.4565
734.757	88.6101
736.686	88.8467
738.614	88.98
740.543	88.9299
742.471	89.0483
744.4	89.2854
746.328	89.3488
748.257	89.4497
750.185	89.6494
752.114	89.877
754.042	90.0943
755.971	90.1775
757.899	90.2808
759.828	90.5552
761.756	90.7174
763.685	90.6578
765.613	90.7792
767.542	90.9885
769.47	91.1307
771.399	91.2736
773.327	91.3476
775.256	91.3762
777.184	91.4133
779.113	91.4154
781.041	91.4515
782.97	91.4842
784.898	91.4158
786.827	91.3965
788.755	91.4097
790.684	91.3229
792.612	91.2331
794.541	91.2163
796.469	91.1811
798.398	91.1881
800.326	91.2439
802.255	91.2237
804.183	91.3296
806.112	91.568
808.04	91.8123
809.969	91.9637
811.897	91.9625
813.826	92.0923
815.754	92.2898
817.683	92.2992
819.611	92.371
821.54	92.5123
823.468	92.5697
825.397	92.7311
827.325	92.7638
829.254	92.7655
831.182	92.7501
833.111	92.6944
835.039	92.6629
836.968	92.5342
838.896	92.2993
840.825	91.9158
842.753	91.3693
844.682	90.8192
846.61	90.2022
848.539	89.5895
850.467	89.0065
852.396	88.7151
854.324	88.9682
856.253	89.9226
858.181	91.4572
860.11	92.9359
862.038	94.089
863.967	94.8662
865.895	95.2417
867.824	95.3791
869.752	95.4716
871.681	95.4774
873.609	95.261
875.538	94.9975
877.466	94.9411
879.395	94.9936
881.323	95.116
883.252	95.3715
885.18	95.8684
887.109	96.3799
889.037	96.7491
890.966	96.8795
892.894	96.9221
894.823	97.0258
896.751	97.095
898.68	97.045
900.608	97.0464
902.537	97.0499
904.465	97.1033
906.394	97.1174
908.322	97.1297
910.251	97.1429
912.179	97.1304
914.108	97.2104
916.036	97.353
917.965	97.3489
919.893	97.2928
921.822	97.2991
923.75	97.3334
925.679	97.318
927.607	97.3002
929.536	97.2904
931.464	97.3168
933.393	97.437
935.321	97.4853
937.25	97.4386
939.178	97.4315
941.107	97.4297
943.035	97.4238
944.964	97.4565
946.892	97.4662
948.821	97.4571
950.749	97.4298
952.678	97.4117
954.606	97.4904
956.535	97.4789
958.463	97.4285
960.392	97.4296
962.32	97.3658
964.249	97.3596
966.177	97.42
968.106	97.4454
970.034	97.4778
971.963	97.4864
973.891	97.446
975.82	97.3944
977.748	97.3687
979.677	97.3756
981.605	97.3996
983.534	97.3555
985.462	97.3605
987.391	97.4093
989.319	97.4141
991.248	97.4135
993.176	97.4786
995.105	97.4773
997.033	97.4365
998.962	97.3923
1000.89	97.3534
1002.82	97.3558
1004.75	97.3728
1006.68	97.3079
1008.6	97.2004
1010.53	97.1968
1012.46	97.2755
1014.39	97.2417
1016.32	97.2338
1018.25	97.1974
1020.17	97.1499
1022.1	97.1539
1024.03	97.1896
1025.96	97.2044
1027.89	97.1811
1029.82	97.1688
1031.75	97.1801
1033.67	97.1192
1035.6	97.1166
1037.53	97.1486
1039.46	97.1587
1041.39	97.1283
1043.32	97.1682
1045.24	97.2159
1047.17	97.2195
1049.1	97.125
1051.03	97.0773
1052.96	97.0877
1054.89	97.1271
1056.82	97.1809
1058.74	97.2088
1060.67	97.2572
1062.6	97.2985
1064.53	97.2714
1066.46	97.256
1068.39	97.2803
1070.32	97.3215
1072.24	97.3523
1074.17	97.309
1076.1	97.3246
1078.03	97.328
1079.96	97.2912
1081.89	97.2539
1083.82	97.2071
1085.74	97.1542
1087.67	97.1007
1089.6	97.1082
1091.53	97.0835
1093.46	96.9964
1095.39	96.9003
1097.32	96.802
1099.24	96.7903
1101.17	96.9113
1103.1	97.0826
1105.03	97.2371
1106.96	97.3559
1108.89	97.4719
1110.81	97.5342
1112.74	97.5703
1114.67	97.5956
1116.6	97.6459
1118.53	97.6877
1120.46	97.7518
1122.38	97.8504
1124.31	97.9024
1126.24	97.9162
1128.17	97.9696
1130.1	98.0256
1132.03	98.0605
1133.96	98.03
1135.88	98.051
1137.81	98.0765
1139.74	98.1116
1141.67	98.1139
1143.6	98.0695
1145.53	98.0299
1147.46	98.0284
1149.38	98.009
1151.31	98.0079
1153.24	98.0239
1155.17	98.0352
1157.1	98.0535
1159.03	98.0524
1160.95	98.043
1162.88	98.0014
1164.81	97.977
1166.74	97.9737
1168.67	97.9852
1170.6	97.9864
1172.53	97.9678
1174.45	97.9371
1176.38	97.8561
1178.31	97.8437
1180.24	97.8783
1182.17	97.8781
1184.1	97.8477
1186.03	97.8472
1187.95	97.7974
1189.88	97.7415
1191.81	97.6903
1193.74	97.6779
1195.67	97.6691
1197.6	97.6421
1199.53	97.6377
1201.45	97.551
1203.38	97.4743
1205.31	97.4898
1207.24	97.4419
1209.17	97.4464
1211.1	97.4471
1213.03	97.3658
1214.95	97.2756
1216.88	97.229
1218.81	97.2063
1220.74	97.1951
1222.67	97.1706
1224.6	97.1362
1226.52	97.059
1228.45	97.0105
1230.38	96.9698
1232.31	96.9275
1234.24	96.8924
1236.17	96.8711
1238.1	96.8257
1240.02	96.7775
1241.95	96.7164
1243.88	96.6596
1245.81	96.6118
1247.74	96.5924
1249.67	96.5153
1251.6	96.4325
1253.52	96.356
1255.45	96.2801
1257.38	96.1933
1259.31	96.1505
1261.24	96.0669
1263.17	95.9825
1265.09	95.9266
1267.02	95.9037
1268.95	95.8927
1270.88	95.8483
1272.81	95.7864
1274.74	95.7677
1276.66	95.7484
1278.59	95.6686
1280.52	95.5609
1282.45	95.457
1284.38	95.3823
1286.31	95.3236
1288.24	95.2553
1290.16	95.1649
1292.09	95.0815
1294.02	95.0187
1295.95	94.89
1297.88	94.8044
1299.81	94.722
1301.74	94.6001
1303.66	94.4867
1305.59	94.4337
1307.52	94.3276
1309.45	94.1842
1311.38	94.0529
1313.31	93.942
1315.23	93.8028
1317.16	93.6468
1319.09	93.5015
1321.02	93.3699
1322.95	93.2478
1324.88	93.1122
1326.81	92.9325
1328.73	92.7709
1330.66	92.6166
1332.59	92.4622
1334.52	92.2498
1336.45	92.0272
1338.38	91.8595
1340.31	91.7088
1342.23	91.4881
1344.16	91.2584
1346.09	91.0341
1348.02	90.7968
1349.95	90.5597
1351.88	90.3413
1353.81	90.0633
1355.73	89.7522
1357.66	89.4853
1359.59	89.2171
1361.52	88.8876
1363.45	88.5697
1365.38	88.2872
1367.3	87.9567
1369.23	87.6351
1371.16	87.323
1373.09	86.955
1375.02	86.606
1376.95	86.3028
1378.88	85.9558
1380.8	85.6272
1382.73	85.2772
1384.66	84.9627
1386.59	84.651
1388.52	84.357
1390.45	84.0712
1392.38	83.7811
1394.3	83.4439
1396.23	83.1865
1398.16	82.9353
1400.09	82.7315
1402.02	82.5124
1403.95	82.3347
1405.87	82.1585
1407.8	82.0132
1409.73	81.8581
1411.66	81.784
1413.59	81.6886
1415.52	81.6141
1417.44	81.5316
1419.37	81.5611
1421.3	81.6159
1423.23	81.6963
1425.16	81.8239
1427.09	82.058
1429.02	82.3558
1430.94	82.755
1432.87	83.0978
1434.8	83.4407
1436.73	83.9142
1438.66	84.4276
1440.59	84.7407
1442.52	85.0607
1444.44	85.3286
1446.37	85.6156
1448.3	85.8828
1450.23	86.1103
1452.16	86.2605
1454.09	86.3947
1456.02	86.4756
1457.94	86.7007
1459.87	86.7416
1461.8	86.7678
1463.73	86.7974
1465.66	86.8267
1467.59	86.7499
1469.52	86.7393
1471.44	86.7628
1473.37	86.8748
1475.3	86.981
1477.23	87.1885
1479.16	87.3775
1481.09	87.6391
1483.01	87.9079
1484.94	88.1603
1486.87	88.35
1488.8	88.5433
1490.73	88.647
1492.66	88.6977
1494.59	88.6065
1496.51	88.4657
1498.44	88.2053
1500.37	87.9816
1502.3	87.6947
1504.23	87.471
1506.16	87.1822
1508.09	86.9108
1510.01	86.7312
1511.94	86.6896
1513.87	86.6498
1515.8	86.779
1517.73	87.0818
1519.66	87.3782
1521.58	87.8814
1523.51	88.3941
1525.44	88.8359
1527.37	89.4593
1529.3	89.9524
1531.23	90.3774
1533.15	90.8734
1535.08	91.3922
1537.01	91.7234
1538.94	92.2122
1540.87	92.7347
1542.8	93.0206
1544.73	93.267
1546.65	93.6048
1548.58	93.8691
1550.51	94.2081
1552.44	94.4573
1554.37	94.7228
1556.3	94.9492
1558.23	95.248
1560.15	95.6574
1562.08	95.803
1564.01	95.9032
1565.94	96.0913
1567.87	96.2421
1569.8	96.507
1571.72	96.6989
1573.65	96.8
1575.58	96.9373
1577.51	97.1347
1579.44	97.183
1581.37	97.2549
1583.3	97.3313
1585.22	97.408
1587.15	97.46
1589.08	97.5464
1591.01	97.6048
1592.94	97.6298
1594.87	97.6194
1596.8	97.6662
1598.72	97.7034
1600.65	97.7523
1602.58	97.7845
1604.51	97.7764
1606.44	97.7213
1608.37	97.7216
1610.3	97.7235
1612.22	97.7197
1614.15	97.6974
1616.08	97.7302
1618.01	97.7184
1619.94	97.6612
1621.87	97.5851
1623.8	97.5525
1625.72	97.5067
1627.65	97.4757
1629.58	97.4272
1631.51	97.3775
1633.44	97.3606
1635.37	97.4484
1637.29	97.318
1639.22	97.2095
1641.15	97.167
1643.08	97.1048
1645.01	97.064
1646.94	97.1618
1648.87	97.2264
1650.79	97.2642
1652.72	97.4047
1654.65	97.4781
1656.58	97.4799
1658.51	97.5261
1660.44	97.5117
1662.37	97.5618
1664.29	97.5874
1666.22	97.5923
1668.15	97.6058
1670.08	97.6672
1672.01	97.6843
1673.94	97.731
1675.86	97.8222
1677.79	97.8846
1679.72	97.9111
1681.65	97.9754
1683.58	98.0602
1685.51	98.251
1687.43	98.2683
1689.36	98.3039
1691.29	98.3808
1693.22	98.4683
1695.15	98.5234
1697.08	98.6294
1699.01	98.6505
1700.93	98.7064
1702.86	98.7019
1704.79	98.7738
1706.72	98.8163
1708.65	98.8151
1710.58	98.8637
1712.51	98.9237
1714.43	98.9651
1716.36	99.082
1718.29	99.221
1720.22	99.2052
1722.15	99.1844
1724.08	99.2481
1726.01	99.2733
1727.93	99.2766
1729.86	99.3001
1731.79	99.3417
1733.72	99.3532
1735.65	99.4195
1737.58	99.455
1739.5	99.5397
1741.43	99.5162
1743.36	99.4909
1745.29	99.5403
1747.22	99.5783
1749.15	99.6085
1751.08	99.5918
1753	99.5693
1754.93	99.6205
1756.86	99.6163
1758.79	99.6362
1760.72	99.6634
1762.65	99.6538
1764.58	99.5991
1766.5	99.5587
1768.43	99.5515
1770.36	99.6388
1772.29	99.7231
1774.22	99.7073
1776.15	99.6256
1778.07	99.5921
1780	99.5697
1781.93	99.5803
1783.86	99.579
1785.79	99.5787
1787.72	99.5717
1789.64	99.546
1791.57	99.5374
1793.5	99.5616
1795.43	99.5191
1797.36	99.507
1799.29	99.5483
1801.22	99.5701
1803.14	99.544
1805.07	99.5451
1807	99.5326
1808.93	99.5414
1810.86	99.5386
1812.79	99.5243
1814.72	99.5104
1816.64	99.5105
1818.57	99.4995
1820.5	99.4619
1822.43	99.4302
1824.36	99.4482
1826.29	99.4808
1828.21	99.5173
1830.14	99.4909
1832.07	99.4473
1834	99.4304
1835.93	99.4327
1837.86	99.4327
1839.79	99.4402
1841.71	99.3908
1843.64	99.3986
1845.57	99.4182
1847.5	99.4082
1849.43	99.4091
1851.36	99.3671
1853.29	99.338
1855.21	99.3601
1857.14	99.3469
1859.07	99.3401
1861	99.3328
1862.93	99.3472
1864.86	99.3255
1866.79	99.325
1868.71	99.3351
1870.64	99.3275
1872.57	99.3209
1874.5	99.342
1876.43	99.3077
1878.36	99.2874
1880.29	99.2617
1882.21	99.2301
1884.14	99.2386
1886.07	99.2553
1888	99.2182
1889.93	99.2151
1891.86	99.2034
1893.78	99.19
1895.71	99.1486
1897.64	99.1139
1899.57	99.1257
1901.5	99.1465
1903.43	99.1357
1905.36	99.1405
1907.28	99.094
1909.21	99.0951
1911.14	99.0694
1913.07	99.0498
1915	99.0585
1916.93	99.1008
1918.86	99.0832
1920.78	99.0299
1922.71	99.0363
1924.64	99.0517
1926.57	99.0448
1928.5	99.026
1930.43	98.9905
1932.35	99.0094
1934.28	98.9903
1936.21	98.9196
1938.14	98.8828
1940.07	98.9048
1942	98.8783
1943.92	98.8836
1945.85	98.9095
1947.78	98.8978
1949.71	98.8102
1951.64	98.712
1953.57	98.7366
1955.5	98.7763
1957.42	98.6726
1959.35	98.6245
1961.28	98.594
1963.21	98.6188
1965.14	98.6719
1967.07	98.7592
1969	98.7082
1970.92	98.6459
1972.85	98.6435
1974.78	98.6465
1976.71	98.6459
1978.64	98.6506
1980.57	98.6386
1982.49	98.625
1984.42	98.6261
1986.35	98.6348
1988.28	98.6677
1990.21	98.6932
1992.14	98.6788
1994.07	98.713
1995.99	98.6955
1997.92	98.6813
1999.85	98.6862
2001.78	98.5898
2003.71	98.5107
2005.64	98.6274
2007.57	98.7336
2009.49	98.7135
2011.42	98.6034
2013.35	98.5898
2015.28	98.5987
2017.21	98.6376
2019.14	98.6034
2021.07	98.6162
2022.99	98.6619
2024.92	98.6379
2026.85	98.5366
2028.78	98.5155
2030.71	98.6012
2032.64	98.6093
2034.56	98.5552
2036.49	98.5327
2038.42	98.5507
2040.35	98.5793
2042.28	98.6011
2044.21	98.5928
2046.13	98.5579
2048.06	98.5878
2049.99	98.6452
2051.92	98.7281
2053.85	98.7571
2055.78	98.6729
2057.71	98.6251
2059.64	98.6455
2061.56	98.69
2063.49	98.6329
2065.42	98.5865
2067.35	98.6726
2069.28	98.7396
2071.21	98.7476
2073.14	98.7761
2075.06	98.8023
2076.99	98.7575
2078.92	98.7022
2080.85	98.6746
2082.78	98.6873
2084.7	98.7255
2086.63	98.7342
2088.56	98.7022
2090.49	98.6824
2092.42	98.6968
2094.35	98.6515
2096.28	98.5994
2098.2	98.6665
2100.13	98.699
2102.06	98.6916
2103.99	98.6806
2105.92	98.6748
2107.85	98.7292
2109.78	98.7675
2111.7	98.7481
2113.63	98.721
2115.56	98.7213
2117.49	98.7287
2119.42	98.648
2121.35	98.5833
2123.28	98.624
2125.2	98.6799
2127.13	98.7132
2129.06	98.6528
2130.99	98.5629
2132.92	98.5521
2134.85	98.5444
2136.78	98.5276
2138.7	98.5258
2140.63	98.442
2142.56	98.3672
2144.49	98.4053
2146.42	98.3878
2148.35	98.3519
2150.27	98.3299
2152.2	98.3268
2154.13	98.3222
2156.06	98.2784
2157.99	98.2824
2159.92	98.3753
2161.84	98.3169
2163.77	98.282
2165.7	98.3358
2167.63	98.3336
2169.56	98.3669
2171.49	98.3844
2173.42	98.3975
2175.34	98.4004
2177.27	98.3231
2179.2	98.3577
2181.13	98.3572
2183.06	98.3213
2184.99	98.3404
2186.92	98.3893
2188.84	98.4243
2190.77	98.4553
2192.7	98.4904
2194.63	98.4704
2196.56	98.4718
2198.49	98.4343
2200.41	98.4278
2202.34	98.4149
2204.27	98.3596
2206.2	98.3938
2208.13	98.4069
2210.06	98.3706
2211.99	98.3728
2213.91	98.3794
2215.84	98.394
2217.77	98.4481
2219.7	98.3765
2221.63	98.3507
2223.56	98.4404
2225.49	98.4658
2227.41	98.4183
2229.34	98.4197
2231.27	98.4113
2233.2	98.3786
2235.13	98.4166
2237.06	98.4055
2238.99	98.368
2240.91	98.4177
2242.84	98.4492
2244.77	98.4586
2246.7	98.4844
2248.63	98.4532
2250.56	98.4158
2252.49	98.4059
2254.41	98.3961
2256.34	98.365
2258.27	98.3408
2260.2	98.3393
2262.13	98.2642
2264.06	98.2281
2265.98	98.2878
2267.91	98.3107
2269.84	98.297
2271.77	98.3042
2273.7	98.2821
2275.63	98.2758
2277.55	98.3611
2279.48	98.424
2281.41	98.4673
2283.34	98.4398
2285.27	98.4057
2287.2	98.4187
2289.13	98.3277
2291.05	98.1818
2292.98	98.0745
2294.91	97.9409
2296.84	97.7763
2298.77	97.6612
2300.7	97.5253
2302.62	97.281
2304.55	96.9831
2306.48	96.6707
2308.41	96.3051
2310.34	95.8813
2312.27	95.4262
2314.2	95.0298
2316.12	94.6159
2318.05	94.0336
2319.98	93.4232
2321.91	92.8978
2323.84	92.5699
2325.77	92.419
2327.7	92.0949
2329.62	91.6149
2331.55	91.3648
2333.48	91.3794
2335.41	91.2762
2337.34	91.1191
2339.27	90.9381
2341.2	90.8039
2343.12	90.8226
2345.05	91.2829
2346.98	92.8194
2348.91	93.8985
2350.84	92.7491
2352.77	90.878
2354.7	89.5655
2356.62	88.7331
2358.55	88.2682
2360.48	88.1415
2362.41	88.3523
2364.34	88.7677
2366.27	89.3282
2368.2	90.0299
2370.12	90.8785
2372.05	91.8166
2373.98	92.8989
2375.91	94.0825
2377.84	95.3398
2379.76	96.519
2381.69	97.412
2383.62	97.974
2385.55	98.3376
2387.48	98.5459
2389.41	98.6064
2391.34	98.6076
2393.26	98.591
2395.19	98.5784
2397.12	98.5937
2399.05	98.5857
2400.98	98.5538
2402.91	98.545
2404.84	98.5736
2406.76	98.5864
2408.69	98.5202
2410.62	98.5124
2412.55	98.6124
2414.48	98.6292
2416.41	98.5647
2418.34	98.5475
2420.26	98.572
2422.19	98.6121
2424.12	98.592
2426.05	98.5527
2427.98	98.5336
2429.91	98.541
2431.84	98.5175
2433.76	98.4843
2435.69	98.4995
2437.62	98.5053
2439.55	98.4672
2441.48	98.4577
2443.41	98.4851
2445.33	98.4786
2447.26	98.4465
2449.19	98.4298
2451.12	98.4396
2453.05	98.4632
2454.98	98.4643
2456.91	98.4856
2458.83	98.4681
2460.76	98.4362
2462.69	98.4157
2464.62	98.4348
2466.55	98.4095
2468.48	98.4253
2470.41	98.4265
2472.33	98.4174
2474.26	98.4178
2476.19	98.4033
2478.12	98.3748
2480.05	98.3573
2481.98	98.366
2483.9	98.3917
2485.83	98.43
2487.76	98.4172
2489.69	98.3772
2491.62	98.342
2493.55	98.3207
2495.47	98.3235
2497.4	98.3388
2499.33	98.3621
2501.26	98.3086
2503.19	98.274
2505.12	98.3021
2507.05	98.3294
2508.97	98.317
2510.9	98.3076
2512.83	98.3114
2514.76	98.3099
2516.69	98.305
2518.62	98.292
2520.55	98.3173
2522.47	98.3304
2524.4	98.2778
2526.33	98.2376
2528.26	98.279
2530.19	98.2613
2532.12	98.2387
2534.05	98.2609
2535.97	98.2669
2537.9	98.2725
2539.83	98.2936
2541.76	98.3091
2543.69	98.2892
2545.62	98.2713
2547.55	98.2468
2549.47	98.2216
2551.4	98.2096
2553.33	98.1964
2555.26	98.2114
2557.19	98.2572
2559.12	98.2639
2561.04	98.241
2562.97	98.2285
2564.9	98.2041
2566.83	98.1657
2568.76	98.1548
2570.69	98.1951
2572.61	98.2225
2574.54	98.2325
2576.47	98.2683
2578.4	98.2078
2580.33	98.1661
2582.26	98.1918
2584.19	98.2333
2586.11	98.2484
2588.04	98.2158
2589.97	98.1948
2591.9	98.1762
2593.83	98.1658
2595.76	98.1644
2597.69	98.1744
2599.61	98.1834
2601.54	98.2031
2603.47	98.2128
2605.4	98.1783
2607.33	98.1164
2609.26	98.1061
2611.18	98.1429
2613.11	98.1523
2615.04	98.1269
2616.97	98.1157
2618.9	98.1346
2620.83	98.1493
2622.76	98.1615
2624.68	98.1807
2626.61	98.2084
2628.54	98.2025
2630.47	98.1668
2632.4	98.175
2634.33	98.1841
2636.26	98.1349
2638.18	98.1459
2640.11	98.211
2642.04	98.1937
2643.97	98.1961
2645.9	98.2375
2647.83	98.2158
2649.76	98.2007
2651.68	98.2285
2653.61	98.2356
2655.54	98.2233
2657.47	98.2239
2659.4	98.2328
2661.33	98.2452
2663.25	98.2606
2665.18	98.2449
2667.11	98.2036
2669.04	98.1731
2670.97	98.1832
2672.9	98.2273
2674.82	98.2285
2676.75	98.2049
2678.68	98.1955
2680.61	98.2138
2682.54	98.2183
2684.47	98.1607
2686.4	98.1329
2688.32	98.1513
2690.25	98.1462
2692.18	98.1444
2694.11	98.1192
2696.04	98.1123
2697.97	98.1108
2699.9	98.1011
2701.82	98.1227
2703.75	98.1342
2705.68	98.1384
2707.61	98.1409
2709.54	98.1269
2711.47	98.1127
2713.4	98.1205
2715.32	98.1072
2717.25	98.0539
2719.18	98.0403
2721.11	98.0423
2723.04	98.0627
2724.97	98.0701
2726.89	98.0636
2728.82	98.0659
2730.75	98.0374
2732.68	97.9822
2734.61	97.987
2736.54	97.9681
2738.47	97.9171
2740.39	97.9201
2742.32	97.9686
2744.25	97.9968
2746.18	97.9706
2748.11	97.9582
2750.04	97.9529
2751.97	97.943
2753.89	97.9384
2755.82	97.9226
2757.75	97.8898
2759.68	97.8818
2761.61	97.8628
2763.54	97.8326
2765.47	97.8665
2767.39	97.909
2769.32	97.9061
2771.25	97.8667
2773.18	97.8532
2775.11	97.83
2777.04	97.8034
2778.96	97.7953
2780.89	97.766
2782.82	97.7413
2784.75	97.7389
2786.68	97.7506
2788.61	97.7301
2790.53	97.7108
2792.46	97.6956
2794.39	97.7159
2796.32	97.7062
2798.25	97.6934
2800.18	97.6927
2802.11	97.6906
2804.03	97.6916
2805.96	97.6565
2807.89	97.6479
2809.82	97.6433
2811.75	97.6252
2813.68	97.6056
2815.61	97.5901
2817.53	97.5969
2819.46	97.6212
2821.39	97.6002
2823.32	97.5726
2825.25	97.5241
2827.18	97.5161
2829.11	97.4986
2831.03	97.4805
2832.96	97.5038
2834.89	97.4902
2836.82	97.4762
2838.75	97.4526
2840.68	97.4193
2842.61	97.4277
2844.53	97.3672
2846.46	97.2697
2848.39	97.2438
2850.32	97.281
2852.25	97.3049
2854.18	97.3122
2856.1	97.3663
2858.03	97.3835
2859.96	97.3521
2861.89	97.3328
2863.82	97.3163
2865.75	97.3209
2867.68	97.3546
2869.6	97.36
2871.53	97.3077
2873.46	97.2722
2875.39	97.2592
2877.32	97.2629
2879.25	97.2455
2881.18	97.2136
2883.1	97.1904
2885.03	97.1767
2886.96	97.1753
2888.89	97.1613
2890.82	97.1629
2892.75	97.1612
2894.67	97.1548
2896.6	97.1025
2898.53	97.0575
2900.46	97.0652
2902.39	97.0577
2904.32	97.0273
2906.24	97.0038
2908.17	97.0225
2910.1	97.0108
2912.03	96.9594
2913.96	96.9396
2915.89	96.8956
2917.82	96.8236
2919.74	96.8182
2921.67	96.8086
2923.6	96.8013
2925.53	96.8417
2927.46	96.8377
2929.39	96.8091
2931.32	96.8283
2933.24	96.8367
2935.17	96.8296
2937.1	96.8152
2939.03	96.8133
2940.96	96.7871
2942.89	96.791
2944.82	96.7913
2946.74	96.7888
2948.67	96.7756
2950.6	96.7231
2952.53	96.7055
2954.46	96.7062
2956.39	96.7114
2958.31	96.7065
2960.24	96.7002
2962.17	96.6868
2964.1	96.64
2966.03	96.6231
2967.96	96.5744
2969.89	96.5681
2971.81	96.572
2973.74	96.5694
2975.67	96.5836
2977.6	96.563
2979.53	96.5322
2981.46	96.5248
2983.39	96.5508
2985.31	96.5213
2987.24	96.4722
2989.17	96.4405
2991.1	96.4
2993.03	96.385
2994.96	96.4016
2996.89	96.4001
2998.81	96.4112
3000.74	96.3818
3002.67	96.3196
3004.6	96.3084
3006.53	96.3063
3008.46	96.2976
3010.38	96.2857
3012.31	96.2105
3014.24	96.1386
3016.17	96.1211
3018.1	96.1002
3020.03	96.0999
3021.95	96.1073
3023.88	96.1061
3025.81	96.0746
3027.74	96.0879
3029.67	96.1205
3031.6	96.0772
3033.53	96.016
3035.45	95.9888
3037.38	95.9802
3039.31	95.9766
3041.24	95.9281
3043.17	95.8733
3045.1	95.8627
3047.03	95.8697
3048.95	95.845
3050.88	95.8335
3052.81	95.7862
3054.74	95.7943
3056.67	95.8036
3058.6	95.7749
3060.53	95.7498
3062.45	95.7015
3064.38	95.6684
3066.31	95.6362
3068.24	95.5868
3070.17	95.5776
3072.1	95.5625
3074.02	95.5094
3075.95	95.5008
3077.88	95.503
3079.81	95.5067
3081.74	95.4843
3083.67	95.3979
3085.59	95.318
3087.52	95.3016
3089.45	95.2408
3091.38	95.2171
3093.31	95.2993
3095.24	95.2826
3097.17	95.2026
3099.09	95.1718
3101.02	95.1598
3102.95	95.116
3104.88	95.0377
3106.81	95.0247
3108.74	95.0739
3110.67	95.0994
3112.59	95.0884
3114.52	95.0288
3116.45	95.0358
3118.38	95.0875
3120.31	95.051
3122.24	95.0369
3124.16	94.982
3126.09	94.912
3128.02	94.965
3129.95	95.0426
3131.88	95.0148
3133.81	94.9725
3135.74	94.9872
3137.66	95.0338
3139.59	95.029
3141.52	95.0277
3143.45	95.0199
3145.38	95.0228
3147.31	95.0078
3149.24	94.9935
3151.16	95.0334
3153.09	95.0487
3155.02	95.0314
3156.95	95.0213
3158.88	95.0431
3160.81	95.0431
3162.74	95.0303
3164.66	95.0894
3166.59	95.1211
3168.52	95.0421
3170.45	95.0048
3172.38	95.015
3174.31	95.0365
3176.24	95.0574
3178.16	95.0211
3180.09	94.9539
3182.02	94.9942
3183.95	95.0596
3185.88	95.0226
3187.81	94.9529
3189.73	94.932
3191.66	94.9355
3193.59	94.9357
3195.52	94.939
3197.45	94.9891
3199.38	95.0207
3201.3	95.0044
3203.23	94.9957
3205.16	95.0048
3207.09	95.0159
3209.02	95.0119
3210.95	94.9874
3212.88	94.9259
3214.8	94.884
3216.73	94.9137
3218.66	94.8679
3220.59	94.864
3222.52	94.8711
3224.45	94.8751
3226.38	94.8487
3228.3	94.8115
3230.23	94.7747
3232.16	94.7806
3234.09	94.8074
3236.02	94.8368
3237.95	94.9021
3239.88	94.8616
3241.8	94.7813
3243.73	94.7651
3245.66	94.755
3247.59	94.7354
3249.52	94.7912
3251.45	94.7682
3253.38	94.663
3255.3	94.6507
3257.23	94.6269
3259.16	94.6354
3261.09	94.6512
3263.02	94.699
3264.95	94.7457
3266.87	94.7649
3268.8	94.7993
3270.73	94.7559
3272.66	94.7004
3274.59	94.7213
3276.52	94.6938
3278.45	94.6902
3280.37	94.8082
3282.3	94.7772
3284.23	94.6679
3286.16	94.6906
3288.09	94.7757
3290.02	94.8236
3291.95	94.8166
3293.87	94.808
3295.8	94.7802
3297.73	94.781
3299.66	94.7934
3301.59	94.7991
3303.52	94.8041
3305.44	94.7986
3307.37	94.7408
3309.3	94.7345
3311.23	94.7939
3313.16	94.8646
3315.09	94.8761
3317.01	94.8411
3318.94	94.7868
3320.87	94.7694
3322.8	94.8133
3324.73	94.8516
3326.66	94.7731
3328.59	94.7803
3330.51	94.7934
3332.44	94.8341
3334.37	94.8614
3336.3	94.8852
3338.23	94.9426
3340.16	94.9911
3342.09	94.9085
3344.01	94.884
3345.94	94.9528
3347.87	94.9986
3349.8	94.947
3351.73	94.914
3353.66	94.9357
3355.59	94.9411
3357.51	94.9659
3359.44	95.042
3361.37	95.023
3363.3	94.9552
3365.23	94.9662
3367.16	95.0052
3369.08	95.0222
3371.01	95.0225
3372.94	95.0416
3374.87	95.0499
3376.8	95.0156
3378.73	94.9608
3380.66	95.0201
3382.58	95.0433
3384.51	95.0562
3386.44	95.0225
3388.37	95.0167
3390.3	95.0556
3392.23	95.0562
3394.16	95.0478
3396.08	95.0168
3398.01	94.9659
3399.94	94.9717
3401.87	95.0527
3403.8	95.1353
3405.73	95.1347
3407.65	95.0832
3409.58	95.142
3411.51	95.2436
3413.44	95.2358
3415.37	95.1885
3417.3	95.1974
3419.22	95.2433
3421.15	95.2686
3423.08	95.2769
3425.01	95.3051
3426.94	95.2655
3428.87	95.2838
3430.8	95.3613
3432.72	95.3138
3434.65	95.2821
3436.58	95.3678
3438.51	95.4102
3440.44	95.3678
3442.37	95.2822
3444.3	95.2734
3446.22	95.2576
3448.15	95.3182
3450.08	95.3182
3452.01	95.3258
3453.94	95.4067
3455.87	95.4859
3457.8	95.4889
3459.72	95.5263
3461.65	95.4691
3463.58	95.4688
3465.51	95.4584
3467.44	95.4432
3469.37	95.5405
3471.3	95.6473
3473.22	95.6495
3475.15	95.5755
3477.08	95.5347
3479.01	95.645
3480.94	95.6313
3482.87	95.651
3484.79	95.6555
3486.72	95.6089
3488.65	95.6646
3490.58	95.7188
3492.51	95.7242
3494.44	95.6315
3496.36	95.6302
3498.29	95.6683
3500.22	95.6534
3502.15	95.6897
3504.08	95.7955
3506.01	95.8564
3507.94	95.8783
3509.86	95.8218
3511.79	95.868
3513.72	95.9453
3515.65	95.999
3517.58	96.0932
3519.51	96.0906
3521.44	95.9696
3523.36	95.9378
3525.29	95.9867
3527.22	95.9882
3529.15	96.0451
3531.08	96.045
3533.01	95.9938
3534.93	95.9452
3536.86	95.9648
3538.79	96.0367
3540.72	95.9776
3542.65	95.895
3544.58	95.9123
3546.51	95.9856
3548.43	95.9501
3550.36	95.887
3552.29	95.836
3554.22	95.7761
3556.15	95.7246
3558.08	95.7598
3560.01	95.7799
3561.93	95.7176
3563.86	95.7075
3565.79	95.7655
3567.72	95.9208
3569.65	96.1144
3571.58	96.245
3573.51	96.3058
3575.43	96.3899
3577.36	96.5043
3579.29	96.4969
3581.22	96.4586
3583.15	96.4574
3585.08	96.4144
3587.01	96.4719
3588.93	96.5225
3590.86	96.5632
3592.79	96.5004
3594.72	96.4579
3596.65	96.482
3598.58	96.4716
3600.5	96.4861
3602.43	96.5388
3604.36	96.4974
3606.29	96.5144
3608.22	96.5816
3610.15	96.7346
3612.07	96.8589
3614	96.9023
3615.93	96.773
3617.86	96.6396
3619.79	96.6449
3621.72	96.6065
3623.65	96.5525
3625.57	96.5616
3627.5	96.666
3629.43	96.8072
3631.36	96.8067
3633.29	96.7791
3635.22	96.8368
3637.15	96.8888
3639.07	96.9266
3641	96.9084
3642.93	96.9066
3644.86	96.896
3646.79	96.6839
3648.72	96.6576
3650.64	96.8445
3652.57	97.0432
3654.5	97.0064
3656.43	96.9899
3658.36	97.0381
3660.29	97.0284
3662.22	97.0521
3664.14	97.0387
3666.07	96.9796
3668	97.0591
3669.93	97.1507
3671.86	97.0877
3673.79	96.8809
3675.72	97.0253
3677.64	97.0561
3679.57	96.8941
3681.5	96.9083
3683.43	96.8416
3685.36	96.7063
3687.29	96.7688
3689.22	96.8975
3691.14	96.7761
3693.07	96.7895
3695	96.794
3696.93	96.7202
3698.86	96.6573
3700.79	96.6491
3702.71	96.6001
3704.64	96.5192
3706.57	96.5617
3708.5	96.6698
3710.43	96.8384
3712.36	96.8956
3714.28	96.8822
3716.21	96.8397
3718.14	96.7516
3720.07	96.6262
3722	96.6116
3723.93	96.656
3725.86	96.5687
3727.78	96.5136
3729.71	96.5835
3731.64	96.7014
3733.57	96.6785
3735.5	96.5038
3737.43	96.6247
3739.36	96.7055
3741.28	96.7774
3743.21	96.7885
3745.14	96.8315
3747.07	96.9322
3749	97.0217
3750.93	96.9316
3752.86	96.9567
3754.78	96.9794
3756.71	96.9204
3758.64	96.9349
3760.57	96.9708
3762.5	96.904
3764.43	96.8942
3766.36	96.9541
3768.28	96.9482
3770.21	96.9678
3772.14	97.0063
3774.07	96.9608
3776	96.9257
3777.93	96.9098
3779.85	96.9971
3781.78	96.9649
3783.71	96.9081
3785.64	97.0002
3787.57	97.0335
3789.5	96.9466
3791.43	96.8912
3793.35	96.9021
3795.28	96.8465
3797.21	96.8605
3799.14	96.9592
3801.07	97.1411
3803	97.1433
3804.93	96.9684
3806.85	97.03
3808.78	97.1124
3810.71	97.0228
3812.64	97.043
3814.57	97.0914
3816.5	97.1631
3818.42	97.104
3820.35	97.0563
3822.28	97.1398
3824.21	97.0534
3826.14	96.9716
3828.07	96.9439
3829.99	96.9611
3831.92	97.0493
3833.85	96.9825
3835.78	96.8816
3837.71	96.9162
3839.64	96.9913
3841.57	96.9558
3843.49	96.9148
3845.42	96.9183
3847.35	96.9467
3849.28	96.8959
3851.21	96.7533
3853.14	96.8236
3855.07	97.0052
3856.99	96.984
3858.92	96.8671
3860.85	96.7301
3862.78	96.7935
3864.71	96.9223
3866.64	96.9308
3868.57	96.7784
3870.49	96.8635
3872.42	97.0155
3874.35	96.9736
3876.28	96.9123
3878.21	96.924
3880.14	97.0451
3882.07	96.9917
3883.99	96.869
3885.92	96.8099
3887.85	96.8568
3889.78	96.868
3891.71	96.9428
3893.64	97.0196
3895.56	96.8996
3897.49	96.7394
3899.42	96.6718
3901.35	96.7459
3903.28	96.8943
3905.21	96.9499
3907.14	96.906
3909.06	96.8282
3910.99	96.8305
3912.92	96.8149
3914.85	96.6968
3916.78	96.6719
3918.71	96.772
3920.64	96.8287
3922.56	96.811
3924.49	96.7702
3926.42	96.705
3928.35	96.6846
3930.28	96.7612
3932.21	96.6828
3934.13	96.6795
3936.06	96.7508
3937.99	96.7399
3939.92	96.7635
3941.85	96.7651
3943.78	96.7
3945.7	96.6461
3947.63	96.7138
3949.56	96.7934
3951.49	96.7837
3953.42	96.8249
3955.35	96.8686
3957.28	96.8221
3959.2	96.7348
3961.13	96.777
3963.06	96.8062
3964.99	96.7994
3966.92	96.7537
3968.85	96.6981
3970.78	96.7562
3972.7	96.8183
3974.63	96.7969
3976.56	96.7582
3978.49	96.8062
3980.42	96.6977
3982.35	96.6281
3984.28	96.6334
3986.2	96.704
3988.13	96.6786
3990.06	96.6328
3991.99	96.6993
3993.92	96.7356
3995.85	96.5968
3997.77	96.536
3999.7	96.6472
