# Supplementary material for: Nano-to-Submicron Hydroxyapatite Coatings for Magnesium-based Bioresorbable Implants – Deposition, Characterization, Degradation, Mechanical Properties, and Cytocompatibility
Source: Sci Rep. 2019 Jan 28;9:810. doi: 10.1038/s41598-018-37123-3 (PMC6349930; doi:10.1038/s41598-018-37123-3)
Supplement: Supplementary file 1 — Dataset for SREP-18-29489A [file 41598_2018_37123_MOESM1_ESM.zip › SupplementalDataFiles/Figure 13/Figure 13 (mHA_400).xlsx]

## Sheet: mHA_400
Wavenumber (cm-1)	Transmittance (%)
524.551	74.4453
526.48	87.874
528.408	77.4538
530.337	70.8036
532.265	69.0433
534.194	66.8888
536.122	69.4815
538.051	73.9399
539.979	76.7532
541.908	75.3235
543.836	74.147
545.765	74.1606
547.693	72.8774
549.622	72.2032
551.55	70.9414
553.479	69.9447
555.407	71.2968
557.336	69.3299
559.264	70.0418
561.193	72.9282
563.121	72.2192
565.05	69.6237
566.978	71.0814
568.907	70.6361
570.835	67.8859
572.764	70.3596
574.692	73.5538
576.621	71.571
578.549	70.6962
580.478	69.6718
582.406	69.1322
584.335	69.6918
586.263	68.9192
588.192	68.1731
590.12	68.3369
592.049	68.0111
593.977	67.7641
595.906	67.8124
597.834	67.3823
599.763	66.9437
601.691	67.2873
603.62	67.602
605.548	67.8241
607.477	68.6331
609.405	69.204
611.334	68.9963
613.262	69.8325
615.191	70.3485
617.119	70.5555
619.048	71.2852
620.976	71.8732
622.905	70.9022
624.833	70.6347
626.762	71.3019
628.69	71.493
630.619	71.2642
632.547	71.5733
634.476	71.9586
636.404	72.1083
638.333	72.2783
640.261	72.1165
642.19	72.1751
644.118	72.5633
646.047	72.6839
647.975	72.5888
649.904	72.486
651.832	72.7947
653.761	73.0105
655.689	73.0489
657.618	73.378
659.546	73.6371
661.475	73.6579
663.403	73.8336
665.332	73.8883
667.26	73.1706
669.188	73.277
671.117	74.1322
673.045	74.4018
674.974	74.4054
676.903	74.5323
678.831	74.6009
680.76	74.5386
682.688	74.673
684.616	74.7188
686.545	74.718
688.473	74.6483
690.402	74.7373
692.331	74.812
694.259	74.6323
696.188	74.5332
698.116	74.7361
700.044	74.7735
701.973	74.8136
703.902	75.0614
705.83	75.4497
707.759	75.7127
709.687	75.9869
711.615	76.2039
713.544	76.3891
715.472	76.5155
717.401	76.8023
719.33	77.1425
721.258	77.4799
723.187	77.7167
725.115	77.9108
727.043	78.2936
728.972	78.5739
730.9	78.6266
732.829	78.8539
734.757	79.1153
736.686	79.2939
738.614	79.4704
740.543	79.5745
742.471	79.7184
744.4	80.0063
746.328	80.1629
748.257	80.2968
750.185	80.6344
752.114	80.9277
754.042	81.1043
755.971	81.3489
757.899	81.5269
759.828	81.7602
761.756	81.9641
763.685	82.0071
765.613	82.1766
767.542	82.4667
769.47	82.7241
771.399	82.8457
773.327	82.8954
775.256	82.9729
777.184	83.0147
779.113	83.0279
781.041	83.0459
782.97	83.0944
784.898	83.1367
786.827	83.1226
788.755	83.0876
790.684	83.0128
792.612	82.9843
794.541	83.038
796.469	83.2399
798.398	83.3438
800.326	83.3684
802.255	83.4892
804.183	83.6988
806.112	83.9082
808.04	84.1441
809.969	84.3376
811.897	84.4181
813.826	84.5883
815.754	84.8668
817.683	84.9937
819.611	85.0255
821.54	85.0335
823.468	85.069
825.397	85.2034
827.325	85.2778
829.254	85.2359
831.182	85.1215
833.111	85.0246
835.039	84.833
836.968	84.479
838.896	84.0643
840.825	83.4037
842.753	82.4262
844.682	81.5108
846.61	80.5768
848.539	79.6583
850.467	78.9407
852.396	78.741
854.324	79.3548
856.253	80.9214
858.181	83.1664
860.11	85.3512
862.038	87.0834
863.967	88.1546
865.895	88.6985
867.824	89.0074
869.752	89.1699
871.681	89.103
873.609	88.7155
875.538	88.3539
877.466	88.337
879.395	88.5747
881.323	88.904
883.252	89.3907
885.18	90.1016
887.109	90.8125
889.037	91.4476
890.966	91.7786
892.894	91.8796
894.823	91.9354
896.751	92.0278
898.68	92.0481
900.608	92.0332
902.537	92.0153
904.465	92.0475
906.394	92.124
908.322	92.1615
910.251	92.1725
912.179	92.1398
914.108	92.1193
916.036	92.2593
917.965	92.2874
919.893	92.3045
921.822	92.3601
923.75	92.3631
925.679	92.3373
927.607	92.3698
929.536	92.3591
931.464	92.3565
933.393	92.4545
935.321	92.5179
937.25	92.433
939.178	92.3972
941.107	92.4335
943.035	92.4192
944.964	92.4016
946.892	92.4623
948.821	92.5029
950.749	92.5268
952.678	92.4869
954.606	92.4634
956.535	92.3886
958.463	92.3123
960.392	92.2684
962.32	92.284
964.249	92.4253
966.177	92.5382
968.106	92.5292
970.034	92.5466
971.963	92.51
973.891	92.5001
975.82	92.4573
977.748	92.3266
979.677	92.2932
981.605	92.3615
983.534	92.295
985.462	92.2669
987.391	92.3237
989.319	92.2903
991.248	92.2058
993.176	92.19
995.105	92.1048
997.033	91.9696
998.962	91.9159
1000.89	91.8634
1002.82	91.8285
1004.75	91.8246
1006.68	91.7054
1008.6	91.6071
1010.53	91.602
1012.46	91.6336
1014.39	91.5389
1016.32	91.4695
1018.25	91.3684
1020.17	91.2219
1022.1	91.1275
1024.03	91.0556
1025.96	90.9522
1027.89	90.9187
1029.82	90.9596
1031.75	90.9181
1033.67	90.8964
1035.6	90.8491
1037.53	90.7281
1039.46	90.6874
1041.39	90.6759
1043.32	90.7076
1045.24	90.7106
1047.17	90.7129
1049.1	90.6934
1051.03	90.74
1052.96	90.8317
1054.89	90.8983
1056.82	90.9562
1058.74	91.0581
1060.67	91.1917
1062.6	91.3028
1064.53	91.3226
1066.46	91.2836
1068.39	91.3875
1070.32	91.6018
1072.24	91.7137
1074.17	91.79
1076.1	91.8623
1078.03	91.8979
1079.96	91.8925
1081.89	91.8577
1083.82	91.7771
1085.74	91.6572
1087.67	91.5793
1089.6	91.5886
1091.53	91.6427
1093.46	91.6835
1095.39	91.6652
1097.32	91.6184
1099.24	91.6519
1101.17	91.8753
1103.1	92.1515
1105.03	92.4478
1106.96	92.6779
1108.89	92.9126
1110.81	93.0509
1112.74	93.1436
1114.67	93.2705
1116.6	93.4174
1118.53	93.4837
1120.46	93.5692
1122.38	93.7424
1124.31	93.8975
1126.24	93.973
1128.17	94.0881
1130.1	94.143
1132.03	94.1585
1133.96	94.1467
1135.88	94.1489
1137.81	94.1396
1139.74	94.1644
1141.67	94.2055
1143.6	94.206
1145.53	94.1739
1147.46	94.1869
1149.38	94.1659
1151.31	94.1524
1153.24	94.1386
1155.17	94.1398
1157.1	94.1527
1159.03	94.1805
1160.95	94.1485
1162.88	94.0414
1164.81	93.9536
1166.74	93.9327
1168.67	93.9086
1170.6	93.9009
1172.53	93.924
1174.45	93.8769
1176.38	93.8027
1178.31	93.7975
1180.24	93.8131
1182.17	93.7987
1184.1	93.7245
1186.03	93.6981
1187.95	93.6599
1189.88	93.591
1191.81	93.5473
1193.74	93.5515
1195.67	93.4871
1197.6	93.4107
1199.53	93.3784
1201.45	93.2904
1203.38	93.2053
1205.31	93.1951
1207.24	93.1445
1209.17	93.0916
1211.1	93.0487
1213.03	92.9641
1214.95	92.8642
1216.88	92.8286
1218.81	92.782
1220.74	92.7263
1222.67	92.6747
1224.6	92.6205
1226.52	92.5325
1228.45	92.4535
1230.38	92.3708
1232.31	92.299
1234.24	92.262
1236.17	92.2268
1238.1	92.1149
1240.02	92.0221
1241.95	91.9621
1243.88	91.884
1245.81	91.7567
1247.74	91.6803
1249.67	91.5825
1251.6	91.503
1253.52	91.4321
1255.45	91.3226
1257.38	91.1853
1259.31	91.137
1261.24	91.0377
1263.17	90.9092
1265.09	90.7952
1267.02	90.706
1268.95	90.6031
1270.88	90.513
1272.81	90.4076
1274.74	90.2846
1276.66	90.1527
1278.59	90.041
1280.52	89.9253
1282.45	89.7935
1284.38	89.6481
1286.31	89.5111
1288.24	89.3552
1290.16	89.1992
1292.09	89.073
1294.02	88.957
1295.95	88.7722
1297.88	88.5841
1299.81	88.4005
1301.74	88.2259
1303.66	88.0436
1305.59	87.9127
1307.52	87.7273
1309.45	87.4635
1311.38	87.1968
1313.31	87.0187
1315.23	86.7978
1317.16	86.5632
1319.09	86.3364
1321.02	86.0818
1322.95	85.816
1324.88	85.5183
1326.81	85.1996
1328.73	84.938
1330.66	84.6818
1332.59	84.3762
1334.52	84.0257
1336.45	83.6751
1338.38	83.3462
1340.31	82.9886
1342.23	82.5998
1344.16	82.1975
1346.09	81.7616
1348.02	81.3174
1349.95	80.8991
1351.88	80.4917
1353.81	80.0338
1355.73	79.5559
1357.66	79.085
1359.59	78.5985
1361.52	78.1114
1363.45	77.5655
1365.38	77.0119
1367.3	76.4887
1369.23	75.9751
1371.16	75.4557
1373.09	74.9561
1375.02	74.368
1376.95	73.8414
1378.88	73.3226
1380.8	72.8258
1382.73	72.3472
1384.66	71.9294
1386.59	71.5141
1388.52	71.0945
1390.45	70.6749
1392.38	70.347
1394.3	69.9956
1396.23	69.6826
1398.16	69.3829
1400.09	69.145
1402.02	68.8978
1403.95	68.7691
1405.87	68.636
1407.8	68.5723
1409.73	68.5365
1411.66	68.6294
1413.59	68.6385
1415.52	68.7272
1417.44	68.8865
1419.37	69.2035
1421.3	69.4059
1423.23	69.7281
1425.16	70.0811
1427.09	70.5124
1429.02	71.0292
1430.94	71.7079
1432.87	72.2386
1434.8	72.8305
1436.73	73.5468
1438.66	74.1539
1440.59	74.5638
1442.52	75.0489
1444.44	75.4487
1446.37	75.8829
1448.3	76.2197
1450.23	76.4488
1452.16	76.6434
1454.09	76.8566
1456.02	77.0741
1457.94	77.3381
1459.87	77.2344
1461.8	77.1295
1463.73	77.132
1465.66	77.1402
1467.59	76.9621
1469.52	76.9344
1471.44	77.0657
1473.37	77.2426
1475.3	77.3488
1477.23	77.6678
1479.16	78.0427
1481.09	78.6073
1483.01	79.164
1484.94	79.7577
1486.87	80.2867
1488.8	80.7946
1490.73	81.0168
1492.66	80.9913
1494.59	80.8686
1496.51	80.7189
1498.44	80.2415
1500.37	79.7571
1502.3	79.2258
1504.23	78.9127
1506.16	78.5908
1508.09	77.9513
1510.01	77.4307
1511.94	77.2419
1513.87	77.1733
1515.8	77.4357
1517.73	77.8493
1519.66	78.3487
1521.58	79.149
1523.51	79.856
1525.44	80.5077
1527.37	81.3433
1529.3	82.0324
1531.23	82.715
1533.15	83.485
1535.08	84.1788
1537.01	84.7109
1538.94	85.6038
1540.87	86.3215
1542.8	86.6309
1544.73	86.9814
1546.65	87.3788
1548.58	87.8072
1550.51	88.343
1552.44	88.7545
1554.37	89.272
1556.3	89.7419
1558.23	90.5392
1560.15	90.9761
1562.08	90.9249
1564.01	91.1402
1565.94	91.5366
1567.87	91.8406
1569.8	92.2271
1571.72	92.4354
1573.65	92.6993
1575.58	93.0478
1577.51	93.2654
1579.44	93.2606
1581.37	93.3813
1583.3	93.5306
1585.22	93.6892
1587.15	93.7726
1589.08	93.9082
1591.01	94.0015
1592.94	94.0723
1594.87	94.1184
1596.8	94.1984
1598.72	94.2081
1600.65	94.2802
1602.58	94.3341
1604.51	94.3402
1606.44	94.3496
1608.37	94.4022
1610.3	94.3499
1612.22	94.3281
1614.15	94.3804
1616.08	94.5429
1618.01	94.444
1619.94	94.3061
1621.87	94.2946
1623.8	94.3071
1625.72	94.1913
1627.65	94.1639
1629.58	94.0589
1631.51	93.999
1633.44	94.0591
1635.37	94.288
1637.29	94.0985
1639.22	93.9031
1641.15	93.8949
1643.08	93.9618
1645.01	94.1017
1646.94	94.3384
1648.87	94.256
1650.79	94.2934
1652.72	94.6482
1654.65	94.5151
1656.58	94.2663
1658.51	94.2729
1660.44	94.3214
1662.37	94.4524
1664.29	94.4294
1666.22	94.4544
1668.15	94.5933
1670.08	94.7248
1672.01	94.7147
1673.94	94.85
1675.86	94.9766
1677.79	94.9716
1679.72	95.0356
1681.65	95.2209
1683.58	95.5939
1685.51	95.7075
1687.43	95.5858
1689.36	95.6881
1691.29	95.7769
1693.22	95.8966
1695.15	96.1436
1697.08	96.2985
1699.01	96.357
1700.93	96.4929
1702.86	96.3762
1704.79	96.4546
1706.72	96.4793
1708.65	96.4921
1710.58	96.5225
1712.51	96.6303
1714.43	96.8149
1716.36	97.0534
1718.29	97.1792
1720.22	97.0373
1722.15	96.9629
1724.08	97.0178
1726.01	97.0475
1727.93	97.1071
1729.86	97.2032
1731.79	97.35
1733.72	97.5039
1735.65	97.4787
1737.58	97.4511
1739.5	97.6183
1741.43	97.5967
1743.36	97.5869
1745.29	97.6593
1747.22	97.7877
1749.15	97.863
1751.08	97.8412
1753	97.7552
1754.93	97.8192
1756.86	97.8621
1758.79	97.8745
1760.72	97.9147
1762.65	97.9291
1764.58	97.849
1766.5	97.8573
1768.43	97.9062
1770.36	98.0473
1772.29	98.174
1774.22	98.0991
1776.15	97.9652
1778.07	97.891
1780	97.9066
1781.93	97.9336
1783.86	97.912
1785.79	97.8755
1787.72	97.8393
1789.64	97.8917
1791.57	98
1793.5	98.0192
1795.43	97.8718
1797.36	97.8388
1799.29	97.9043
1801.22	97.9391
1803.14	97.9034
1805.07	97.9195
1807	97.9007
1808.93	97.9521
1810.86	97.9705
1812.79	97.9304
1814.72	97.9136
1816.64	97.9596
1818.57	97.9331
1820.5	97.9184
1822.43	97.9362
1824.36	98.0261
1826.29	98.0327
1828.21	98.054
1830.14	98.0773
1832.07	98.0103
1834	97.974
1835.93	97.9578
1837.86	97.9595
1839.79	97.9557
1841.71	97.982
1843.64	98.1576
1845.57	98.0914
1847.5	98.014
1849.43	98.0433
1851.36	98.0191
1853.29	97.9762
1855.21	98.0038
1857.14	97.9937
1859.07	97.996
1861	98.004
1862.93	98.0165
1864.86	98.0218
1866.79	98.1101
1868.71	98.1457
1870.64	98.0696
1872.57	98.0156
1874.5	98.0429
1876.43	98.0554
1878.36	98.0871
1880.29	98.0405
1882.21	98.0106
1884.14	98.0234
1886.07	98.079
1888	98.0908
1889.93	98.1004
1891.86	98.0253
1893.78	97.9861
1895.71	97.9717
1897.64	97.9636
1899.57	97.962
1901.5	98.0083
1903.43	98.0517
1905.36	98.0539
1907.28	98.0085
1909.21	98.0555
1911.14	98.047
1913.07	98.0532
1915	98.0974
1916.93	98.1314
1918.86	98.0841
1920.78	98.0464
1922.71	98.0676
1924.64	98.149
1926.57	98.1496
1928.5	98.1075
1930.43	98.0921
1932.35	98.1333
1934.28	98.1311
1936.21	98.122
1938.14	98.0865
1940.07	98.1008
1942	98.1673
1943.92	98.2471
1945.85	98.2459
1947.78	98.2503
1949.71	98.2166
1951.64	98.1893
1953.57	98.1674
1955.5	98.2292
1957.42	98.1798
1959.35	98.1976
1961.28	98.2081
1963.21	98.2772
1965.14	98.3009
1967.07	98.3354
1969	98.3166
1970.92	98.3674
1972.85	98.449
1974.78	98.4515
1976.71	98.262
1978.64	98.2305
1980.57	98.2395
1982.49	98.1709
1984.42	98.1619
1986.35	98.1836
1988.28	98.1597
1990.21	98.1944
1992.14	98.2411
1994.07	98.223
1995.99	98.1756
1997.92	98.1804
1999.85	98.1751
2001.78	98.2007
2003.71	98.1677
2005.64	98.188
2007.57	98.2562
2009.49	98.3469
2011.42	98.2426
2013.35	98.2754
2015.28	98.3632
2017.21	98.3277
2019.14	98.2175
2021.07	98.3203
2022.99	98.4461
2024.92	98.4727
2026.85	98.4241
2028.78	98.3754
2030.71	98.3481
2032.64	98.3883
2034.56	98.3848
2036.49	98.2764
2038.42	98.1584
2040.35	98.2109
2042.28	98.2226
2044.21	98.2825
2046.13	98.2094
2048.06	98.1227
2049.99	98.0845
2051.92	98.0822
2053.85	98.0585
2055.78	97.974
2057.71	97.9362
2059.64	97.9775
2061.56	97.9329
2063.49	97.8717
2065.42	97.8292
2067.35	97.8721
2069.28	97.8965
2071.21	97.8818
2073.14	97.8999
2075.06	97.8787
2076.99	97.8236
2078.92	97.8141
2080.85	97.7878
2082.78	97.7405
2084.7	97.7188
2086.63	97.7467
2088.56	97.7331
2090.49	97.7196
2092.42	97.7362
2094.35	97.7236
2096.28	97.6707
2098.2	97.7115
2100.13	97.7318
2102.06	97.7587
2103.99	97.7152
2105.92	97.6626
2107.85	97.687
2109.78	97.7034
2111.7	97.6304
2113.63	97.5965
2115.56	97.6121
2117.49	97.647
2119.42	97.6181
2121.35	97.5779
2123.28	97.6335
2125.2	97.7125
2127.13	97.7628
2129.06	97.7489
2130.99	97.7455
2132.92	97.7944
2134.85	97.7895
2136.78	97.8113
2138.7	97.855
2140.63	97.8049
2142.56	97.8386
2144.49	97.9271
2146.42	97.9033
2148.35	97.9444
2150.27	98.0222
2152.2	98.045
2154.13	98.0062
2156.06	98.0643
2157.99	98.1518
2159.92	98.1335
2161.84	97.9928
2163.77	97.995
2165.7	98.0285
2167.63	97.9536
2169.56	97.8928
2171.49	97.9125
2173.42	97.9562
2175.34	97.9937
2177.27	97.8899
2179.2	97.8718
2181.13	97.8832
2183.06	97.8469
2184.99	97.8226
2186.92	97.8612
2188.84	97.8527
2190.77	97.8166
2192.7	97.8255
2194.63	97.8452
2196.56	97.7976
2198.49	97.7184
2200.41	97.6912
2202.34	97.6699
2204.27	97.6374
2206.2	97.6513
2208.13	97.6663
2210.06	97.6797
2211.99	97.6862
2213.91	97.6384
2215.84	97.5761
2217.77	97.6023
2219.7	97.5729
2221.63	97.583
2223.56	97.6336
2225.49	97.5586
2227.41	97.4775
2229.34	97.505
2231.27	97.4857
2233.2	97.4483
2235.13	97.4682
2237.06	97.4612
2238.99	97.4025
2240.91	97.4203
2242.84	97.4232
2244.77	97.3862
2246.7	97.389
2248.63	97.3487
2250.56	97.3311
2252.49	97.3659
2254.41	97.35
2256.34	97.3209
2258.27	97.253
2260.2	97.2382
2262.13	97.2197
2264.06	97.2322
2265.98	97.2557
2267.91	97.2124
2269.84	97.1694
2271.77	97.1035
2273.7	97.0516
2275.63	97.0854
2277.55	97.111
2279.48	97.1159
2281.41	97.1165
2283.34	97.0817
2285.27	97.0497
2287.2	97.0903
2289.13	97.0076
2291.05	96.8942
2292.98	96.8449
2294.91	96.7878
2296.84	96.7147
2298.77	96.6906
2300.7	96.6297
2302.62	96.518
2304.55	96.3901
2306.48	96.2843
2308.41	96.194
2310.34	96.105
2312.27	95.9603
2314.2	95.8229
2316.12	95.7108
2318.05	95.5182
2319.98	95.2857
2321.91	95.1328
2323.84	95.0494
2325.77	94.9834
2327.7	94.8869
2329.62	94.7532
2331.55	94.6753
2333.48	94.7198
2335.41	94.6845
2337.34	94.6621
2339.27	94.6354
2341.2	94.5742
2343.12	94.5563
2345.05	94.6794
2346.98	95.1062
2348.91	95.407
2350.84	95.1028
2352.77	94.5959
2354.7	94.1971
2356.62	93.9546
2358.55	93.8412
2360.48	93.8186
2362.41	93.8791
2364.34	93.9708
2366.27	94.1244
2368.2	94.3644
2370.12	94.604
2372.05	94.8214
2373.98	95.0894
2375.91	95.3978
2377.84	95.7408
2379.76	96.1312
2381.69	96.429
2383.62	96.569
2385.55	96.675
2387.48	96.7875
2389.41	96.7878
2391.34	96.7548
2393.26	96.7541
2395.19	96.7591
2397.12	96.7683
2399.05	96.8012
2400.98	96.7897
2402.91	96.7547
2404.84	96.7777
2406.76	96.7718
2408.69	96.7407
2410.62	96.7563
2412.55	96.7977
2414.48	96.815
2416.41	96.7856
2418.34	96.7588
2420.26	96.7669
2422.19	96.8293
2424.12	96.8313
2426.05	96.7633
2427.98	96.746
2429.91	96.7572
2431.84	96.7735
2433.76	96.7728
2435.69	96.7391
2437.62	96.7113
2439.55	96.701
2441.48	96.7055
2443.41	96.7203
2445.33	96.699
2447.26	96.6181
2449.19	96.6196
2451.12	96.6478
2453.05	96.6925
2454.98	96.7101
2456.91	96.6951
2458.83	96.6924
2460.76	96.6817
2462.69	96.6214
2464.62	96.584
2466.55	96.5792
2468.48	96.624
2470.41	96.6572
2472.33	96.6438
2474.26	96.5945
2476.19	96.5952
2478.12	96.6169
2480.05	96.5844
2481.98	96.5485
2483.9	96.58
2485.83	96.5984
2487.76	96.5758
2489.69	96.5532
2491.62	96.5271
2493.55	96.5134
2495.47	96.4859
2497.4	96.4514
2499.33	96.4793
2501.26	96.5162
2503.19	96.5161
2505.12	96.4557
2507.05	96.4039
2508.97	96.3914
2510.9	96.3983
2512.83	96.3979
2514.76	96.3841
2516.69	96.3839
2518.62	96.4131
2520.55	96.449
2522.47	96.4204
2524.4	96.3904
2526.33	96.3904
2528.26	96.3881
2530.19	96.3576
2532.12	96.3392
2534.05	96.3507
2535.97	96.3465
2537.9	96.3416
2539.83	96.4004
2541.76	96.4244
2543.69	96.3529
2545.62	96.3138
2547.55	96.3267
2549.47	96.3133
2551.4	96.2736
2553.33	96.2772
2555.26	96.2818
2557.19	96.2932
2559.12	96.284
2561.04	96.2582
2562.97	96.2504
2564.9	96.236
2566.83	96.1971
2568.76	96.1873
2570.69	96.1988
2572.61	96.2232
2574.54	96.2198
2576.47	96.2302
2578.4	96.2052
2580.33	96.1832
2582.26	96.1622
2584.19	96.125
2586.11	96.1164
2588.04	96.1275
2589.97	96.0846
2591.9	96.0271
2593.83	96.0131
2595.76	96.0254
2597.69	96.0193
2599.61	95.9955
2601.54	95.9726
2603.47	95.9534
2605.4	95.9447
2607.33	95.8864
2609.26	95.8388
2611.18	95.8525
2613.11	95.8802
2615.04	95.8551
2616.97	95.8082
2618.9	95.783
2620.83	95.7836
2622.76	95.8005
2624.68	95.8047
2626.61	95.803
2628.54	95.799
2630.47	95.7827
2632.4	95.7786
2634.33	95.7725
2636.26	95.7163
2638.18	95.7007
2640.11	95.7157
2642.04	95.694
2643.97	95.6954
2645.9	95.6991
2647.83	95.674
2649.76	95.6526
2651.68	95.6449
2653.61	95.6586
2655.54	95.6507
2657.47	95.6458
2659.4	95.6261
2661.33	95.5791
2663.25	95.5865
2665.18	95.6104
2667.11	95.5977
2669.04	95.5757
2670.97	95.552
2672.9	95.5349
2674.82	95.5105
2676.75	95.5228
2678.68	95.5087
2680.61	95.4917
2682.54	95.514
2684.47	95.4875
2686.4	95.4589
2688.32	95.4941
2690.25	95.489
2692.18	95.4888
2694.11	95.4532
2696.04	95.4157
2697.97	95.3815
2699.9	95.3948
2701.82	95.4269
2703.75	95.442
2705.68	95.4376
2707.61	95.405
2709.54	95.3528
2711.47	95.3549
2713.4	95.388
2715.32	95.369
2717.25	95.3284
2719.18	95.3396
2721.11	95.3289
2723.04	95.2932
2724.97	95.2899
2726.89	95.2806
2728.82	95.2602
2730.75	95.2433
2732.68	95.2028
2734.61	95.1833
2736.54	95.1668
2738.47	95.1179
2740.39	95.1066
2742.32	95.1638
2744.25	95.1678
2746.18	95.1143
2748.11	95.0958
2750.04	95.0658
2751.97	95.0459
2753.89	95.0562
2755.82	95.0534
2757.75	95.0448
2759.68	95.0068
2761.61	94.9595
2763.54	94.948
2765.47	94.978
2767.39	94.9902
2769.32	94.9789
2771.25	94.9443
2773.18	94.9211
2775.11	94.8835
2777.04	94.838
2778.96	94.8363
2780.89	94.8349
2782.82	94.844
2784.75	94.8111
2786.68	94.7669
2788.61	94.743
2790.53	94.7134
2792.46	94.6734
2794.39	94.6638
2796.32	94.6398
2798.25	94.6375
2800.18	94.6686
2802.11	94.6648
2804.03	94.6546
2805.96	94.6371
2807.89	94.612
2809.82	94.5704
2811.75	94.5515
2813.68	94.5249
2815.61	94.4872
2817.53	94.4854
2819.46	94.5088
2821.39	94.485
2823.32	94.4549
2825.25	94.4005
2827.18	94.3943
2829.11	94.3814
2831.03	94.328
2832.96	94.3159
2834.89	94.3028
2836.82	94.2868
2838.75	94.2726
2840.68	94.2759
2842.61	94.3001
2844.53	94.26
2846.46	94.2037
2848.39	94.1848
2850.32	94.1613
2852.25	94.1151
2854.18	94.1055
2856.1	94.1123
2858.03	94.0905
2859.96	94.0841
2861.89	94.0587
2863.82	94.0201
2865.75	93.9972
2867.68	93.9926
2869.6	93.9557
2871.53	93.8853
2873.46	93.8348
2875.39	93.8124
2877.32	93.8153
2879.25	93.7809
2881.18	93.7599
2883.1	93.7693
2885.03	93.7323
2886.96	93.6905
2888.89	93.688
2890.82	93.7074
2892.75	93.7084
2894.67	93.6618
2896.6	93.5814
2898.53	93.5221
2900.46	93.5087
2902.39	93.4918
2904.32	93.4666
2906.24	93.453
2908.17	93.4441
2910.1	93.4223
2912.03	93.4024
2913.96	93.347
2915.89	93.3086
2917.82	93.2699
2919.74	93.2989
2921.67	93.2969
2923.6	93.2428
2925.53	93.2449
2927.46	93.2256
2929.39	93.1767
2931.32	93.1404
2933.24	93.1116
2935.17	93.0881
2937.1	93.0739
2939.03	93.0468
2940.96	92.968
2942.89	92.967
2944.82	92.999
2946.74	93.0088
2948.67	92.9204
2950.6	92.8312
2952.53	92.7894
2954.46	92.7936
2956.39	92.7915
2958.31	92.7592
2960.24	92.737
2962.17	92.6986
2964.1	92.6255
2966.03	92.6129
2967.96	92.5595
2969.89	92.4925
2971.81	92.5128
2973.74	92.5095
2975.67	92.4897
2977.6	92.4935
2979.53	92.4664
2981.46	92.4376
2983.39	92.4341
2985.31	92.3866
2987.24	92.3363
2989.17	92.2764
2991.1	92.2436
2993.03	92.2115
2994.96	92.2043
2996.89	92.1998
2998.81	92.2187
3000.74	92.2373
3002.67	92.1791
3004.6	92.1252
3006.53	92.1253
3008.46	92.1224
3010.38	92.0978
3012.31	92.0522
3014.24	92.0184
3016.17	91.9769
3018.1	91.944
3020.03	91.8997
3021.95	91.854
3023.88	91.8441
3025.81	91.7992
3027.74	91.7568
3029.67	91.8071
3031.6	91.8086
3033.53	91.7401
3035.45	91.6474
3037.38	91.6252
3039.31	91.5932
3041.24	91.53
3043.17	91.493
3045.1	91.4721
3047.03	91.4694
3048.95	91.4296
3050.88	91.4104
3052.81	91.3478
3054.74	91.3133
3056.67	91.2878
3058.6	91.247
3060.53	91.2152
3062.45	91.1432
3064.38	91.0688
3066.31	91.025
3068.24	91.0016
3070.17	90.9382
3072.1	90.8691
3074.02	90.8655
3075.95	90.8708
3077.88	90.8114
3079.81	90.731
3081.74	90.6489
3083.67	90.5843
3085.59	90.5471
3087.52	90.4741
3089.45	90.4151
3091.38	90.3782
3093.31	90.3343
3095.24	90.3007
3097.17	90.2991
3099.09	90.2142
3101.02	90.1672
3102.95	90.1669
3104.88	90.1295
3106.81	90.0941
3108.74	90.0823
3110.67	90.0676
3112.59	89.9833
3114.52	89.9774
3116.45	89.9937
3118.38	89.9563
3120.31	89.9543
3122.24	89.9814
3124.16	89.9048
3126.09	89.8555
3128.02	89.9365
3129.95	89.9441
3131.88	89.9061
3133.81	89.8748
3135.74	89.8762
3137.66	89.8927
3139.59	89.8934
3141.52	89.9094
3143.45	89.8936
3145.38	89.9156
3147.31	89.9421
3149.24	89.947
3151.16	89.9739
3153.09	89.979
3155.02	89.9902
3156.95	89.9827
3158.88	90.01
3160.81	89.9944
3162.74	89.9277
3164.66	89.9625
3166.59	90.0369
3168.52	90.0528
3170.45	90.013
3172.38	89.9733
3174.31	89.9812
3176.24	89.994
3178.16	89.9763
3180.09	89.966
3182.02	89.9756
3183.95	89.9728
3185.88	89.9162
3187.81	89.932
3189.73	89.9504
3191.66	89.9151
3193.59	89.8792
3195.52	89.8306
3197.45	89.7796
3199.38	89.7836
3201.3	89.7937
3203.23	89.7975
3205.16	89.8073
3207.09	89.812
3209.02	89.844
3210.95	89.781
3212.88	89.7329
3214.8	89.7053
3216.73	89.6952
3218.66	89.6187
3220.59	89.5859
3222.52	89.5968
3224.45	89.6079
3226.38	89.5961
3228.3	89.541
3230.23	89.4822
3232.16	89.4909
3234.09	89.4993
3236.02	89.4543
3237.95	89.4468
3239.88	89.4137
3241.8	89.3855
3243.73	89.3989
3245.66	89.3957
3247.59	89.3692
3249.52	89.3407
3251.45	89.4005
3253.38	89.4662
3255.3	89.4143
3257.23	89.3625
3259.16	89.4354
3261.09	89.4214
3263.02	89.3415
3264.95	89.3266
3266.87	89.3124
3268.8	89.3255
3270.73	89.3496
3272.66	89.3346
3274.59	89.3863
3276.52	89.4249
3278.45	89.4288
3280.37	89.4823
3282.3	89.4298
3284.23	89.3752
3286.16	89.421
3288.09	89.4704
3290.02	89.4932
3291.95	89.5148
3293.87	89.5189
3295.8	89.5491
3297.73	89.5347
3299.66	89.5486
3301.59	89.5442
3303.52	89.5488
3305.44	89.5852
3307.37	89.5848
3309.3	89.5776
3311.23	89.603
3313.16	89.6427
3315.09	89.6602
3317.01	89.6152
3318.94	89.5922
3320.87	89.6252
3322.8	89.6282
3324.73	89.6145
3326.66	89.6234
3328.59	89.658
3330.51	89.6252
3332.44	89.6543
3334.37	89.7433
3336.3	89.7446
3338.23	89.7572
3340.16	89.8247
3342.09	89.7823
3344.01	89.7693
3345.94	89.8102
3347.87	89.8202
3349.8	89.7857
3351.73	89.8047
3353.66	89.8155
3355.59	89.8085
3357.51	89.8994
3359.44	89.9699
3361.37	89.9626
3363.3	89.955
3365.23	89.9698
3367.16	89.9978
3369.08	89.9846
3371.01	89.9923
3372.94	90.0802
3374.87	90.1433
3376.8	90.0831
3378.73	90.0713
3380.66	90.1503
3382.58	90.1819
3384.51	90.1867
3386.44	90.1608
3388.37	90.1399
3390.3	90.1897
3392.23	90.286
3394.16	90.3056
3396.08	90.3116
3398.01	90.3841
3399.94	90.4233
3401.87	90.4419
3403.8	90.4879
3405.73	90.5326
3407.65	90.4902
3409.58	90.4682
3411.51	90.4556
3413.44	90.4506
3415.37	90.484
3417.3	90.5463
3419.22	90.6323
3421.15	90.7254
3423.08	90.6307
3425.01	90.5676
3426.94	90.6455
3428.87	90.6433
3430.8	90.6161
3432.72	90.6575
3434.65	90.7253
3436.58	90.709
3438.51	90.7105
3440.44	90.7319
3442.37	90.6741
3444.3	90.7089
3446.22	90.6952
3448.15	90.6984
3450.08	90.7391
3452.01	90.8124
3453.94	90.8146
3455.87	90.9021
3457.8	91.072
3459.72	91.1958
3461.65	91.1887
3463.58	91.1766
3465.51	91.1997
3467.44	91.2312
3469.37	91.3115
3471.3	91.3485
3473.22	91.3695
3475.15	91.4126
3477.08	91.4641
3479.01	91.5431
3480.94	91.585
3482.87	91.5799
3484.79	91.5576
3486.72	91.612
3488.65	91.7267
3490.58	91.7182
3492.51	91.6472
3494.44	91.6837
3496.36	91.7796
3498.29	91.8491
3500.22	91.8955
3502.15	91.9456
3504.08	91.9598
3506.01	91.9926
3507.94	92.0216
3509.86	92.0121
3511.79	92.0989
3513.72	92.1799
3515.65	92.2545
3517.58	92.382
3519.51	92.3789
3521.44	92.3054
3523.36	92.3013
3525.29	92.3465
3527.22	92.4308
3529.15	92.4728
3531.08	92.393
3533.01	92.3573
3534.93	92.406
3536.86	92.4637
3538.79	92.4689
3540.72	92.3135
3542.65	92.2482
3544.58	92.3045
3546.51	92.3194
3548.43	92.1811
3550.36	92.0932
3552.29	91.9963
3554.22	91.8864
3556.15	91.7827
3558.08	91.807
3560.01	91.8901
3561.93	91.9342
3563.86	92.1399
3565.79	92.3738
3567.72	92.5001
3569.65	92.6648
3571.58	92.9204
3573.51	93.1913
3575.43	93.3917
3577.36	93.5772
3579.29	93.6804
3581.22	93.7245
3583.15	93.7403
3585.08	93.7925
3587.01	94.0306
3588.93	94.0807
3590.86	94.0357
3592.79	94.018
3594.72	94.0747
3596.65	94.0935
3598.58	94.2336
3600.5	94.3097
3602.43	94.2708
3604.36	94.2402
3606.29	94.3599
3608.22	94.5152
3610.15	94.6071
3612.07	94.6634
3614	94.747
3615.93	94.6426
3617.86	94.4971
3619.79	94.4913
3621.72	94.5035
3623.65	94.5368
3625.57	94.6466
3627.5	94.7947
3629.43	94.8089
3631.36	94.7015
3633.29	94.7558
3635.22	94.816
3637.15	94.7563
3639.07	94.647
3641	94.6063
3642.93	94.5623
3644.86	94.6176
3646.79	94.6317
3648.72	94.7108
3650.64	94.9436
3652.57	94.958
3654.5	94.9076
3656.43	94.9346
3658.36	94.944
3660.29	94.9678
3662.22	94.9633
3664.14	94.9593
3666.07	94.9702
3668	95.1321
3669.93	95.299
3671.86	95.1611
3673.79	95.1199
3675.72	95.3543
3677.64	95.1432
3679.57	94.9915
3681.5	94.8733
3683.43	94.7621
3685.36	94.7339
3687.29	94.9778
3689.22	95.1507
3691.14	95.0027
3693.07	94.9279
3695	94.826
3696.93	94.7079
3698.86	94.7341
3700.79	94.8507
3702.71	94.8606
3704.64	94.7593
3706.57	94.7601
3708.5	94.911
3710.43	95.1495
3712.36	95.1178
3714.28	94.9545
3716.21	94.9417
3718.14	94.9673
3720.07	94.9112
3722	94.9463
3723.93	95.064
3725.86	95.1527
3727.78	95.0202
3729.71	95.0118
3731.64	95.2888
3733.57	95.2966
3735.5	95.144
3737.43	95.0964
3739.36	95.0704
3741.28	95.1165
3743.21	95.329
3745.14	95.4112
3747.07	95.2195
3749	95.3303
3750.93	95.3553
3752.86	95.2789
3754.78	95.1914
3756.71	95.1295
3758.64	95.1074
3760.57	95.0702
3762.5	94.9998
3764.43	95.0605
3766.36	95.041
3768.28	95.061
3770.21	95.1118
3772.14	94.9733
3774.07	94.7967
3776	94.7453
3777.93	94.9108
3779.85	94.9918
3781.78	94.9168
3783.71	94.9349
3785.64	94.9991
3787.57	94.9843
3789.5	94.9292
3791.43	94.9242
3793.35	94.9664
3795.28	95.0103
3797.21	95.0046
3799.14	95.0081
3801.07	95.2131
3803	95.165
3804.93	95.0591
3806.85	95.1094
3808.78	95.0503
3810.71	94.9601
3812.64	95.0277
3814.57	95.1673
3816.5	95.1611
3818.42	95.0474
3820.35	95.0901
3822.28	95.1825
3824.21	95.0074
3826.14	94.9268
3828.07	94.9173
3829.99	94.9548
3831.92	95.0583
3833.85	95.0051
3835.78	95.0067
3837.71	95.0581
3839.64	95.101
3841.57	95.1262
3843.49	95.0777
3845.42	94.9096
3847.35	94.789
3849.28	94.7874
3851.21	94.8479
3853.14	95.0806
3855.07	95.0162
3856.99	94.8711
3858.92	94.8189
3860.85	94.7487
3862.78	94.8171
3864.71	94.907
3866.64	94.8461
3868.57	94.8486
3870.49	94.9353
3872.42	94.8934
3874.35	94.8996
3876.28	94.8577
3878.21	94.7713
3880.14	94.8462
3882.07	94.8829
3883.99	94.779
3885.92	94.7184
3887.85	94.6939
3889.78	94.7249
3891.71	94.8643
3893.64	94.8508
3895.56	94.7239
3897.49	94.7202
3899.42	94.7747
3901.35	94.8626
3903.28	94.862
3905.21	94.7831
3907.14	94.6885
3909.06	94.6098
3910.99	94.6009
3912.92	94.6202
3914.85	94.6336
3916.78	94.6383
3918.71	94.6181
3920.64	94.6478
3922.56	94.64
3924.49	94.6391
3926.42	94.579
3928.35	94.5114
3930.28	94.598
3932.21	94.5928
3934.13	94.5517
3936.06	94.581
3937.99	94.6147
3939.92	94.6181
3941.85	94.5848
3943.78	94.5147
3945.7	94.4518
3947.63	94.5253
3949.56	94.5888
3951.49	94.6259
3953.42	94.6582
3955.35	94.6347
3957.28	94.5905
3959.2	94.5625
3961.13	94.5367
3963.06	94.5267
3964.99	94.558
3966.92	94.4843
3968.85	94.44
3970.78	94.501
3972.7	94.5705
3974.63	94.5914
3976.56	94.5386
3978.49	94.518
3980.42	94.4388
3982.35	94.4078
3984.28	94.4246
3986.2	94.5278
3988.13	94.5742
3990.06	94.5441
3991.99	94.4766
3993.92	94.4787
3995.85	94.4237
3997.77	94.3652
3999.7	94.4001
