# Supplementary material for: Nano-to-Submicron Hydroxyapatite Coatings for Magnesium-based Bioresorbable Implants – Deposition, Characterization, Degradation, Mechanical Properties, and Cytocompatibility
Source: Sci Rep. 2019 Jan 28;9:810. doi: 10.1038/s41598-018-37123-3 (PMC6349930; doi:10.1038/s41598-018-37123-3)
Supplement: Supplementary file 1 — Dataset for SREP-18-29489A [file 41598_2018_37123_MOESM1_ESM.zip › SupplementalDataFiles/Figure 13/Figure 13 (nHA_100).xlsx]

## Sheet: nHA_100
Wavenumber (cm-1)	Transmittance (%)
524.551	71.8235
526.48	72.4651
528.408	77.7308
530.337	80.311
532.265	77.7127
534.194	73.3618
536.122	74.188
538.051	77.173
539.979	78.6381
541.908	78.6035
543.836	76.7147
545.765	76.744
547.693	80.6884
549.622	81.845
551.55	78.6496
553.479	76.1757
555.407	78.0137
557.336	77.9382
559.264	77.3975
561.193	76.2856
563.121	75.4557
565.05	78.5436
566.978	81.2361
568.907	78.7708
570.835	76.1317
572.764	75.5378
574.692	76.8589
576.621	79.0282
578.549	79.2226
580.478	79.4655
582.406	78.2324
584.335	78.3197
586.263	79.2666
588.192	79.2992
590.12	79.6722
592.049	80.0266
593.977	79.5697
595.906	79.2655
597.834	78.9619
599.763	78.8859
601.691	78.6634
603.62	79.3088
605.548	80.4178
607.477	80.8788
609.405	80.4273
611.334	80.1028
613.262	80.8408
615.191	81.2442
617.119	81.3415
619.048	82.041
620.976	81.3343
622.905	80.8758
624.833	81.9834
626.762	82.0691
628.69	81.2026
630.619	81.325
632.547	81.5015
634.476	81.7846
636.404	82.1174
638.333	82.1006
640.261	82.0441
642.19	82.3878
644.118	82.5181
646.047	82.5054
647.975	82.1307
649.904	82.0417
651.832	82.2148
653.761	82.4187
655.689	82.2641
657.618	82.5085
659.546	82.7568
661.475	83.3175
663.403	83.9103
665.332	83.1013
667.26	77.8324
669.188	78.2853
671.117	83.0015
673.045	83.9326
674.974	83.802
676.903	83.5487
678.831	83.4864
680.76	83.5906
682.688	83.9782
684.616	84.1571
686.545	84.2675
688.473	84.3012
690.402	84.6068
692.331	84.9068
694.259	85.2422
696.188	85.3432
698.116	85.5681
700.044	85.833
701.973	86.055
703.902	86.2999
705.83	86.6154
707.759	86.7035
709.687	86.9629
711.615	87.2447
713.544	87.4558
715.472	87.4998
717.401	87.5189
719.33	87.5882
721.258	87.9537
723.187	88.3776
725.115	88.5773
727.043	88.6853
728.972	88.7909
730.9	89.0077
732.829	89.2635
734.757	89.4703
736.686	89.5448
738.614	89.552
740.543	89.4535
742.471	89.6302
744.4	89.9115
746.328	89.9848
748.257	90.0821
750.185	90.2567
752.114	90.4654
754.042	90.509
755.971	90.5375
757.899	90.6624
759.828	90.8221
761.756	90.8581
763.685	90.8961
765.613	90.9837
767.542	91.1097
769.47	91.221
771.399	91.2598
773.327	91.3087
775.256	91.3149
777.184	91.2979
779.113	91.3368
781.041	91.4118
782.97	91.5094
784.898	91.5675
786.827	91.5788
788.755	91.6621
790.684	91.7472
792.612	91.7398
794.541	91.7646
796.469	91.7829
798.398	91.8617
800.326	91.9258
802.255	91.9621
804.183	92.0369
806.112	92.0876
808.04	92.2208
809.969	92.3426
811.897	92.3311
813.826	92.3868
815.754	92.5046
817.683	92.5637
819.611	92.6986
821.54	92.7539
823.468	92.6909
825.397	92.7695
827.325	92.816
829.254	92.835
831.182	92.8425
833.111	92.7912
835.039	92.6898
836.968	92.4989
838.896	92.3005
840.825	91.8673
842.753	91.1722
844.682	90.5895
846.61	90.182
848.539	89.9377
850.467	89.9334
852.396	90.0795
854.324	90.1968
856.253	90.4464
858.181	91.1586
860.11	92.055
862.038	92.7748
863.967	93.2661
865.895	93.5339
867.824	93.7338
869.752	93.8937
871.681	93.9173
873.609	93.8678
875.538	93.8091
877.466	93.9771
879.395	94.3742
881.323	94.7225
883.252	94.9761
885.18	95.3919
887.109	95.8352
889.037	96.157
890.966	96.3238
892.894	96.3888
894.823	96.4787
896.751	96.5489
898.68	96.5259
900.608	96.5334
902.537	96.4722
904.465	96.5246
906.394	96.6476
908.322	96.7144
910.251	96.755
912.179	96.7256
914.108	96.7078
916.036	96.8277
917.965	96.8653
919.893	96.8423
921.822	96.819
923.75	96.8446
925.679	96.859
927.607	96.8726
929.536	96.8736
931.464	96.8648
933.393	96.9972
935.321	97.0523
937.25	96.9914
939.178	96.9331
941.107	96.8815
943.035	96.8908
944.964	96.9233
946.892	96.9568
948.821	96.9989
950.749	96.9751
952.678	96.9476
954.606	96.9989
956.535	96.9842
958.463	96.9335
960.392	96.8919
962.32	96.8645
964.249	96.8535
966.177	96.8837
968.106	96.9143
970.034	96.9632
971.963	96.9963
973.891	97.0104
975.82	97.0049
977.748	96.9467
979.677	96.9003
981.605	96.9192
983.534	96.9132
985.462	96.9508
987.391	97.0131
989.319	96.9998
991.248	96.9431
993.176	96.9656
995.105	97.0198
997.033	96.9885
998.962	96.9486
1000.89	96.9313
1002.82	96.929
1004.75	96.9826
1006.68	96.9752
1008.6	96.9271
1010.53	96.905
1012.46	96.9577
1014.39	96.9681
1016.32	96.9671
1018.25	96.9491
1020.17	96.9081
1022.1	96.9572
1024.03	97.0408
1025.96	97.0096
1027.89	96.9192
1029.82	96.9
1031.75	96.8927
1033.67	96.9102
1035.6	96.938
1037.53	96.9007
1039.46	96.8342
1041.39	96.8369
1043.32	96.8977
1045.24	96.9028
1047.17	96.889
1049.1	96.8242
1051.03	96.7914
1052.96	96.8453
1054.89	96.8868
1056.82	96.9286
1058.74	96.9406
1060.67	96.9434
1062.6	96.9575
1064.53	96.9436
1066.46	96.9233
1068.39	96.88
1070.32	96.8813
1072.24	96.8886
1074.17	96.8572
1076.1	96.8585
1078.03	96.8287
1079.96	96.7622
1081.89	96.7799
1083.82	96.8961
1085.74	96.9401
1087.67	96.9244
1089.6	96.9546
1091.53	96.972
1093.46	96.9838
1095.39	96.9887
1097.32	96.9827
1099.24	96.9647
1101.17	97.0094
1103.1	97.1053
1105.03	97.1741
1106.96	97.2037
1108.89	97.3868
1110.81	97.5562
1112.74	97.6477
1114.67	97.7294
1116.6	97.7528
1118.53	97.7688
1120.46	97.8185
1122.38	97.8963
1124.31	98.0061
1126.24	98.0196
1128.17	98.0317
1130.1	98.0788
1132.03	98.119
1133.96	98.092
1135.88	98.0911
1137.81	98.0709
1139.74	98.0995
1141.67	98.1181
1143.6	98.0998
1145.53	98.0492
1147.46	98.0542
1149.38	98.0547
1151.31	98.0655
1153.24	98.0781
1155.17	98.0354
1157.1	98.0173
1159.03	98.0567
1160.95	98.0845
1162.88	98.0288
1164.81	97.9778
1166.74	97.9556
1168.67	97.9642
1170.6	97.9548
1172.53	97.9232
1174.45	97.8752
1176.38	97.8109
1178.31	97.8359
1180.24	97.8854
1182.17	97.8703
1184.1	97.8285
1186.03	97.8115
1187.95	97.7726
1189.88	97.7561
1191.81	97.7194
1193.74	97.6809
1195.67	97.658
1197.6	97.6552
1199.53	97.6521
1201.45	97.5908
1203.38	97.5413
1205.31	97.5218
1207.24	97.4945
1209.17	97.5142
1211.1	97.4993
1213.03	97.4317
1214.95	97.3567
1216.88	97.3508
1218.81	97.3235
1220.74	97.2857
1222.67	97.271
1224.6	97.2353
1226.52	97.181
1228.45	97.1703
1230.38	97.1419
1232.31	97.0709
1234.24	97.0098
1236.17	96.9922
1238.1	96.969
1240.02	96.915
1241.95	96.8572
1243.88	96.8224
1245.81	96.7665
1247.74	96.7279
1249.67	96.6729
1251.6	96.6266
1253.52	96.5751
1255.45	96.5228
1257.38	96.4701
1259.31	96.4571
1261.24	96.41
1263.17	96.3484
1265.09	96.2688
1267.02	96.2034
1268.95	96.1479
1270.88	96.087
1272.81	95.9974
1274.74	95.9384
1276.66	95.9087
1278.59	95.8486
1280.52	95.7638
1282.45	95.6615
1284.38	95.5626
1286.31	95.5036
1288.24	95.4232
1290.16	95.3108
1292.09	95.2142
1294.02	95.1493
1295.95	95.0377
1297.88	94.9441
1299.81	94.8589
1301.74	94.7329
1303.66	94.607
1305.59	94.5189
1307.52	94.3778
1309.45	94.2079
1311.38	94.058
1313.31	93.9148
1315.23	93.7583
1317.16	93.6081
1319.09	93.4531
1321.02	93.2953
1322.95	93.1401
1324.88	92.9403
1326.81	92.7165
1328.73	92.5203
1330.66	92.3158
1332.59	92.0922
1334.52	91.83
1336.45	91.5521
1338.38	91.277
1340.31	91.0174
1342.23	90.7554
1344.16	90.4894
1346.09	90.2219
1348.02	89.9236
1349.95	89.5829
1351.88	89.2424
1353.81	88.9021
1355.73	88.5653
1357.66	88.2302
1359.59	87.845
1361.52	87.437
1363.45	87.0515
1365.38	86.7485
1367.3	86.4085
1369.23	86.0046
1371.16	85.6147
1373.09	85.2833
1375.02	84.9481
1376.95	84.6354
1378.88	84.2717
1380.8	83.9406
1382.73	83.6715
1384.66	83.4767
1386.59	83.2362
1388.52	83.0106
1390.45	82.8254
1392.38	82.6874
1394.3	82.5172
1396.23	82.4433
1398.16	82.3885
1400.09	82.3743
1402.02	82.3127
1403.95	82.2998
1405.87	82.311
1407.8	82.3307
1409.73	82.3595
1411.66	82.4578
1413.59	82.5213
1415.52	82.635
1417.44	82.7094
1419.37	82.867
1421.3	83.0843
1423.23	83.3242
1425.16	83.5834
1427.09	83.8696
1429.02	84.1617
1430.94	84.5233
1432.87	84.7994
1434.8	85.0639
1436.73	85.3672
1438.66	85.7183
1440.59	85.9458
1442.52	86.1914
1444.44	86.4141
1446.37	86.6012
1448.3	86.7532
1450.23	86.9655
1452.16	87.1309
1454.09	87.2238
1456.02	87.2639
1457.94	87.5152
1459.87	87.6327
1461.8	87.7043
1463.73	87.7761
1465.66	87.8914
1467.59	87.8813
1469.52	87.8737
1471.44	87.9219
1473.37	88.0231
1475.3	88.0687
1477.23	88.1714
1479.16	88.2829
1481.09	88.4396
1483.01	88.5782
1484.94	88.6991
1486.87	88.7759
1488.8	88.8478
1490.73	88.9089
1492.66	88.9924
1494.59	88.9689
1496.51	88.9471
1498.44	88.863
1500.37	88.7925
1502.3	88.7283
1504.23	88.7348
1506.16	88.6344
1508.09	88.5222
1510.01	88.5031
1511.94	88.5814
1513.87	88.6409
1515.8	88.7545
1517.73	88.9128
1519.66	89.1128
1521.58	89.4199
1523.51	89.6893
1525.44	89.904
1527.37	90.2645
1529.3	90.5532
1531.23	90.8066
1533.15	91.11
1535.08	91.4258
1537.01	91.6269
1538.94	91.9929
1540.87	92.3535
1542.8	92.4997
1544.73	92.6316
1546.65	92.8799
1548.58	93.0742
1550.51	93.3171
1552.44	93.5488
1554.37	93.7628
1556.3	93.9265
1558.23	94.233
1560.15	94.6074
1562.08	94.7239
1564.01	94.8348
1565.94	95.0453
1567.87	95.2256
1569.8	95.4616
1571.72	95.6162
1573.65	95.7631
1575.58	95.9464
1577.51	96.1082
1579.44	96.1499
1581.37	96.2633
1583.3	96.3759
1585.22	96.4732
1587.15	96.5388
1589.08	96.6545
1591.01	96.7563
1592.94	96.8249
1594.87	96.8481
1596.8	96.934
1598.72	97.0268
1600.65	97.1262
1602.58	97.1488
1604.51	97.1606
1606.44	97.1534
1608.37	97.2173
1610.3	97.2547
1612.22	97.2736
1614.15	97.2991
1616.08	97.3929
1618.01	97.3895
1619.94	97.3487
1621.87	97.2815
1623.8	97.2675
1625.72	97.2831
1627.65	97.338
1629.58	97.3514
1631.51	97.3219
1633.44	97.2916
1635.37	97.343
1637.29	97.32
1639.22	97.2867
1641.15	97.2582
1643.08	97.2957
1645.01	97.3707
1646.94	97.4352
1648.87	97.3961
1650.79	97.4165
1652.72	97.4926
1654.65	97.4456
1656.58	97.4382
1658.51	97.4904
1660.44	97.4648
1662.37	97.5137
1664.29	97.5252
1666.22	97.5273
1668.15	97.5311
1670.08	97.611
1672.01	97.6528
1673.94	97.6898
1675.86	97.7179
1677.79	97.7495
1679.72	97.7346
1681.65	97.7702
1683.58	97.8521
1685.51	97.9737
1687.43	97.981
1689.36	98.0212
1691.29	98.078
1693.22	98.1313
1695.15	98.1713
1697.08	98.2574
1699.01	98.3162
1700.93	98.3518
1702.86	98.3336
1704.79	98.3855
1706.72	98.456
1708.65	98.4948
1710.58	98.4915
1712.51	98.4894
1714.43	98.5119
1716.36	98.6144
1718.29	98.7212
1720.22	98.7108
1722.15	98.6793
1724.08	98.7359
1726.01	98.7561
1727.93	98.7429
1729.86	98.7129
1731.79	98.7516
1733.72	98.7952
1735.65	98.8311
1737.58	98.8439
1739.5	98.892
1741.43	98.8794
1743.36	98.8613
1745.29	98.8758
1747.22	98.9284
1749.15	98.9266
1751.08	98.859
1753	98.8747
1754.93	98.9631
1756.86	98.9646
1758.79	98.9797
1760.72	98.9641
1762.65	98.9356
1764.58	98.923
1766.5	98.9199
1768.43	98.9067
1770.36	98.9627
1772.29	98.9884
1774.22	98.9516
1776.15	98.9196
1778.07	98.9013
1780	98.883
1781.93	98.8898
1783.86	98.8796
1785.79	98.8853
1787.72	98.8623
1789.64	98.8337
1791.57	98.8161
1793.5	98.8486
1795.43	98.8566
1797.36	98.8511
1799.29	98.8471
1801.22	98.8238
1803.14	98.8319
1805.07	98.8808
1807	98.8812
1808.93	98.855
1810.86	98.834
1812.79	98.8272
1814.72	98.8478
1816.64	98.8794
1818.57	98.8141
1820.5	98.7385
1822.43	98.7643
1824.36	98.8184
1826.29	98.8237
1828.21	98.8221
1830.14	98.8045
1832.07	98.8196
1834	98.8262
1835.93	98.7878
1837.86	98.7601
1839.79	98.752
1841.71	98.7372
1843.64	98.7807
1845.57	98.8042
1847.5	98.7931
1849.43	98.7996
1851.36	98.7805
1853.29	98.7581
1855.21	98.7767
1857.14	98.7318
1859.07	98.7001
1861	98.7335
1862.93	98.7804
1864.86	98.745
1866.79	98.6978
1868.71	98.6989
1870.64	98.6929
1872.57	98.6905
1874.5	98.7183
1876.43	98.7307
1878.36	98.7354
1880.29	98.7002
1882.21	98.6774
1884.14	98.6768
1886.07	98.6939
1888	98.6493
1889.93	98.6237
1891.86	98.6021
1893.78	98.5667
1895.71	98.537
1897.64	98.5291
1899.57	98.5252
1901.5	98.561
1903.43	98.5628
1905.36	98.5591
1907.28	98.5215
1909.21	98.5741
1911.14	98.5761
1913.07	98.5331
1915	98.4825
1916.93	98.4734
1918.86	98.4583
1920.78	98.437
1922.71	98.4234
1924.64	98.4945
1926.57	98.5029
1928.5	98.4402
1930.43	98.4761
1932.35	98.5337
1934.28	98.4797
1936.21	98.4544
1938.14	98.4333
1940.07	98.3897
1942	98.4017
1943.92	98.5003
1945.85	98.533
1947.78	98.4533
1949.71	98.3952
1951.64	98.3939
1953.57	98.3731
1955.5	98.3898
1957.42	98.3402
1959.35	98.3276
1961.28	98.3262
1963.21	98.3874
1965.14	98.403
1967.07	98.4065
1969	98.3535
1970.92	98.3945
1972.85	98.4451
1974.78	98.3807
1976.71	98.2457
1978.64	98.2605
1980.57	98.2961
1982.49	98.2901
1984.42	98.3363
1986.35	98.3153
1988.28	98.3197
1990.21	98.3484
1992.14	98.2988
1994.07	98.2907
1995.99	98.2099
1997.92	98.2032
1999.85	98.2617
2001.78	98.2195
2003.71	98.1725
2005.64	98.241
2007.57	98.328
2009.49	98.3876
2011.42	98.2694
2013.35	98.1606
2015.28	98.1893
2017.21	98.2681
2019.14	98.2474
2021.07	98.2942
2022.99	98.302
2024.92	98.2212
2026.85	98.2147
2028.78	98.2566
2030.71	98.298
2032.64	98.345
2034.56	98.3196
2036.49	98.2669
2038.42	98.1989
2040.35	98.2331
2042.28	98.3308
2044.21	98.3548
2046.13	98.3231
2048.06	98.3215
2049.99	98.2473
2051.92	98.1934
2053.85	98.2089
2055.78	98.1543
2057.71	98.1317
2059.64	98.2221
2061.56	98.2321
2063.49	98.169
2065.42	98.1676
2067.35	98.225
2069.28	98.2564
2071.21	98.2685
2073.14	98.2576
2075.06	98.2506
2076.99	98.2403
2078.92	98.2436
2080.85	98.1948
2082.78	98.1091
2084.7	98.1313
2086.63	98.1892
2088.56	98.1877
2090.49	98.1531
2092.42	98.1506
2094.35	98.1478
2096.28	98.1058
2098.2	98.1355
2100.13	98.2116
2102.06	98.1864
2103.99	98.148
2105.92	98.1652
2107.85	98.1585
2109.78	98.125
2111.7	98.1022
2113.63	98.1086
2115.56	98.1385
2117.49	98.1313
2119.42	98.0428
2121.35	97.979
2123.28	98.0648
2125.2	98.0915
2127.13	98.0996
2129.06	98.0637
2130.99	98.0713
2132.92	98.0869
2134.85	98.0859
2136.78	98.05
2138.7	98.0359
2140.63	98.0146
2142.56	97.9573
2144.49	97.9671
2146.42	97.9458
2148.35	97.9668
2150.27	98.0024
2152.2	98.0045
2154.13	97.9749
2156.06	98.0078
2157.99	98.0449
2159.92	98.1003
2161.84	97.9893
2163.77	97.9477
2165.7	98.009
2167.63	98.0775
2169.56	98.0661
2171.49	98.0157
2173.42	98.0256
2175.34	98.0657
2177.27	98.043
2179.2	98.0491
2181.13	98.0435
2183.06	97.957
2184.99	97.8851
2186.92	97.9412
2188.84	97.9584
2190.77	97.9466
2192.7	97.9602
2194.63	97.973
2196.56	98.0225
2198.49	98.0699
2200.41	98.0309
2202.34	97.9187
2204.27	97.9051
2206.2	97.9607
2208.13	97.9426
2210.06	97.9009
2211.99	97.9124
2213.91	97.9683
2215.84	97.9422
2217.77	97.868
2219.7	97.7656
2221.63	97.8091
2223.56	97.8953
2225.49	97.8886
2227.41	97.8483
2229.34	97.9131
2231.27	97.8497
2233.2	97.7872
2235.13	97.7707
2237.06	97.7181
2238.99	97.7028
2240.91	97.7697
2242.84	97.7865
2244.77	97.7772
2246.7	97.8031
2248.63	97.7844
2250.56	97.7148
2252.49	97.688
2254.41	97.7005
2256.34	97.651
2258.27	97.5938
2260.2	97.5672
2262.13	97.5083
2264.06	97.4996
2265.98	97.5112
2267.91	97.4526
2269.84	97.4087
2271.77	97.3818
2273.7	97.3598
2275.63	97.4118
2277.55	97.462
2279.48	97.5058
2281.41	97.5679
2283.34	97.5575
2285.27	97.4958
2287.2	97.4189
2289.13	97.2408
2291.05	97.0375
2292.98	96.8583
2294.91	96.6584
2296.84	96.4281
2298.77	96.2094
2300.7	95.903
2302.62	95.5193
2304.55	95.0418
2306.48	94.4642
2308.41	93.7998
2310.34	93.1029
2312.27	92.4682
2314.2	91.9027
2316.12	91.2522
2318.05	90.3114
2319.98	89.2883
2321.91	88.4643
2323.84	88.0233
2325.77	87.7491
2327.7	87.1427
2329.62	86.4118
2331.55	86.1032
2333.48	86.1497
2335.41	85.9727
2337.34	85.6306
2339.27	85.3184
2341.2	85.1442
2343.12	85.1749
2345.05	85.8994
2346.98	88.2859
2348.91	89.9275
2350.84	88.1748
2352.77	85.3618
2354.7	83.4147
2356.62	82.1639
2358.55	81.4497
2360.48	81.2787
2362.41	81.5545
2364.34	82.1344
2366.27	83.0081
2368.2	84.1043
2370.12	85.4654
2372.05	86.97
2373.98	88.6177
2375.91	90.4212
2377.84	92.3564
2379.76	94.2378
2381.69	95.7379
2383.62	96.7065
2385.55	97.2801
2387.48	97.5726
2389.41	97.6822
2391.34	97.7157
2393.26	97.6893
2395.19	97.669
2397.12	97.6579
2399.05	97.6443
2400.98	97.643
2402.91	97.6444
2404.84	97.6044
2406.76	97.5606
2408.69	97.5736
2410.62	97.5957
2412.55	97.6225
2414.48	97.663
2416.41	97.6556
2418.34	97.6493
2420.26	97.6765
2422.19	97.6761
2424.12	97.5945
2426.05	97.5181
2427.98	97.5166
2429.91	97.5547
2431.84	97.5865
2433.76	97.5915
2435.69	97.5461
2437.62	97.5349
2439.55	97.5426
2441.48	97.5126
2443.41	97.5008
2445.33	97.4754
2447.26	97.4468
2449.19	97.4448
2451.12	97.4668
2453.05	97.4485
2454.98	97.426
2456.91	97.4855
2458.83	97.5143
2460.76	97.4842
2462.69	97.442
2464.62	97.4274
2466.55	97.4389
2468.48	97.5133
2470.41	97.5003
2472.33	97.457
2474.26	97.4406
2476.19	97.402
2478.12	97.3927
2480.05	97.3735
2481.98	97.3341
2483.9	97.3472
2485.83	97.4025
2487.76	97.4124
2489.69	97.4003
2491.62	97.3933
2493.55	97.3688
2495.47	97.3658
2497.4	97.3597
2499.33	97.3401
2501.26	97.3305
2503.19	97.3337
2505.12	97.3424
2507.05	97.3562
2508.97	97.3207
2510.9	97.2703
2512.83	97.2524
2514.76	97.2642
2516.69	97.2792
2518.62	97.3028
2520.55	97.3427
2522.47	97.3014
2524.4	97.268
2526.33	97.2511
2528.26	97.2454
2530.19	97.1912
2532.12	97.1745
2534.05	97.2135
2535.97	97.2573
2537.9	97.2837
2539.83	97.2674
2541.76	97.2239
2543.69	97.1697
2545.62	97.202
2547.55	97.2151
2549.47	97.1638
2551.4	97.141
2553.33	97.1423
2555.26	97.1485
2557.19	97.2187
2559.12	97.2314
2561.04	97.1658
2562.97	97.1677
2564.9	97.1513
2566.83	97.0919
2568.76	97.0537
2570.69	97.0734
2572.61	97.1081
2574.54	97.1099
2576.47	97.1061
2578.4	97.0867
2580.33	97.0666
2582.26	97.0604
2584.19	97.1078
2586.11	97.1296
2588.04	97.0826
2589.97	97.0659
2591.9	97.0515
2593.83	97.0356
2595.76	97.0233
2597.69	97.0146
2599.61	96.9975
2601.54	96.9933
2603.47	97.0084
2605.4	97.0283
2607.33	96.9977
2609.26	96.9477
2611.18	96.9404
2613.11	96.9775
2615.04	96.9829
2616.97	96.9367
2618.9	96.9354
2620.83	96.9651
2622.76	96.9783
2624.68	96.9968
2626.61	97.0177
2628.54	97.0122
2630.47	96.9991
2632.4	96.9973
2634.33	96.9994
2636.26	96.935
2638.18	96.8967
2640.11	96.9043
2642.04	96.9133
2643.97	96.9313
2645.9	96.9211
2647.83	96.8948
2649.76	96.9171
2651.68	96.9395
2653.61	96.94
2655.54	96.9275
2657.47	96.9166
2659.4	96.9209
2661.33	96.9098
2663.25	96.9074
2665.18	96.9263
2667.11	96.9052
2669.04	96.8567
2670.97	96.826
2672.9	96.8319
2674.82	96.8521
2676.75	96.8503
2678.68	96.7981
2680.61	96.7936
2682.54	96.8286
2684.47	96.8025
2686.4	96.7812
2688.32	96.7889
2690.25	96.8098
2692.18	96.8305
2694.11	96.7964
2696.04	96.7714
2697.97	96.7342
2699.9	96.7045
2701.82	96.7309
2703.75	96.7379
2705.68	96.7371
2707.61	96.7136
2709.54	96.682
2711.47	96.6961
2713.4	96.6999
2715.32	96.6711
2717.25	96.6452
2719.18	96.6659
2721.11	96.6749
2723.04	96.6779
2724.97	96.68
2726.89	96.6664
2728.82	96.6436
2730.75	96.6371
2732.68	96.6292
2734.61	96.6119
2736.54	96.5772
2738.47	96.5497
2740.39	96.5429
2742.32	96.5648
2744.25	96.567
2746.18	96.5208
2748.11	96.5224
2750.04	96.5104
2751.97	96.4984
2753.89	96.522
2755.82	96.5073
2757.75	96.4491
2759.68	96.4279
2761.61	96.415
2763.54	96.398
2765.47	96.3956
2767.39	96.4296
2769.32	96.4356
2771.25	96.411
2773.18	96.3854
2775.11	96.3417
2777.04	96.2941
2778.96	96.3223
2780.89	96.354
2782.82	96.3207
2784.75	96.288
2786.68	96.2994
2788.61	96.2802
2790.53	96.2564
2792.46	96.2455
2794.39	96.2435
2796.32	96.2224
2798.25	96.2416
2800.18	96.2619
2802.11	96.2648
2804.03	96.2556
2805.96	96.2087
2807.89	96.1911
2809.82	96.1931
2811.75	96.1801
2813.68	96.1586
2815.61	96.1233
2817.53	96.1492
2819.46	96.1868
2821.39	96.1704
2823.32	96.1389
2825.25	96.0871
2827.18	96.0928
2829.11	96.0843
2831.03	96.0385
2832.96	96.0288
2834.89	96.0567
2836.82	96.0641
2838.75	96.0364
2840.68	96.0067
2842.61	96.0133
2844.53	96.0181
2846.46	95.9945
2848.39	95.9997
2850.32	95.9823
2852.25	95.948
2854.18	95.9123
2856.1	95.8838
2858.03	95.9218
2859.96	95.9436
2861.89	95.9038
2863.82	95.8585
2865.75	95.8366
2867.68	95.8591
2869.6	95.8561
2871.53	95.8063
2873.46	95.7455
2875.39	95.7392
2877.32	95.7755
2879.25	95.7477
2881.18	95.6914
2883.1	95.6763
2885.03	95.6989
2886.96	95.7205
2888.89	95.6766
2890.82	95.6419
2892.75	95.6154
2894.67	95.5947
2896.6	95.582
2898.53	95.5659
2900.46	95.572
2902.39	95.5763
2904.32	95.5633
2906.24	95.5444
2908.17	95.5524
2910.1	95.5529
2912.03	95.528
2913.96	95.5442
2915.89	95.563
2917.82	95.5472
2919.74	95.5524
2921.67	95.5532
2923.6	95.513
2925.53	95.5073
2927.46	95.5098
2929.39	95.4805
2931.32	95.4514
2933.24	95.3945
2935.17	95.3857
2937.1	95.4137
2939.03	95.3846
2940.96	95.3212
2942.89	95.3003
2944.82	95.3187
2946.74	95.35
2948.67	95.3263
2950.6	95.2588
2952.53	95.2107
2954.46	95.2299
2956.39	95.2607
2958.31	95.2685
2960.24	95.2516
2962.17	95.183
2964.1	95.1135
2966.03	95.0926
2967.96	95.0837
2969.89	95.0812
2971.81	95.092
2973.74	95.0806
2975.67	95.0378
2977.6	95.0508
2979.53	95.0555
2981.46	95.0555
2983.39	95.0395
2985.31	95.004
2987.24	94.9804
2989.17	94.9568
2991.1	94.9543
2993.03	94.9127
2994.96	94.9073
2996.89	94.9103
2998.81	94.9406
3000.74	94.9504
3002.67	94.9292
3004.6	94.9323
3006.53	94.9664
3008.46	94.9552
3010.38	94.8975
3012.31	94.8378
3014.24	94.807
3016.17	94.8178
3018.1	94.8602
3020.03	94.8513
3021.95	94.8561
3023.88	94.8741
3025.81	94.8697
3027.74	94.839
3029.67	94.8201
3031.6	94.8139
3033.53	94.7988
3035.45	94.7939
3037.38	94.7761
3039.31	94.7552
3041.24	94.755
3043.17	94.7372
3045.1	94.7515
3047.03	94.7735
3048.95	94.7733
3050.88	94.7701
3052.81	94.7288
3054.74	94.7135
3056.67	94.7071
3058.6	94.6635
3060.53	94.6553
3062.45	94.6374
3064.38	94.6124
3066.31	94.6044
3068.24	94.5858
3070.17	94.5835
3072.1	94.5761
3074.02	94.5454
3075.95	94.5271
3077.88	94.4937
3079.81	94.509
3081.74	94.49
3083.67	94.4081
3085.59	94.4131
3087.52	94.4303
3089.45	94.353
3091.38	94.3189
3093.31	94.3737
3095.24	94.3618
3097.17	94.3337
3099.09	94.3648
3101.02	94.3462
3102.95	94.3028
3104.88	94.2793
3106.81	94.3039
3108.74	94.2737
3110.67	94.2802
3112.59	94.3024
3114.52	94.2695
3116.45	94.2159
3118.38	94.2178
3120.31	94.2313
3122.24	94.2605
3124.16	94.247
3126.09	94.1973
3128.02	94.247
3129.95	94.2694
3131.88	94.2337
3133.81	94.1829
3135.74	94.1876
3137.66	94.1921
3139.59	94.2016
3141.52	94.2119
3143.45	94.157
3145.38	94.1628
3147.31	94.2352
3149.24	94.2816
3151.16	94.2354
3153.09	94.1845
3155.02	94.1696
3156.95	94.1688
3158.88	94.2182
3160.81	94.2448
3162.74	94.2095
3164.66	94.2221
3166.59	94.2729
3168.52	94.2469
3170.45	94.1449
3172.38	94.1256
3174.31	94.1828
3176.24	94.186
3178.16	94.1577
3180.09	94.1116
3182.02	94.1452
3183.95	94.2018
3185.88	94.196
3187.81	94.1374
3189.73	94.1014
3191.66	94.1413
3193.59	94.1025
3195.52	94.0441
3197.45	94.0906
3199.38	94.1211
3201.3	94.1248
3203.23	94.1482
3205.16	94.151
3207.09	94.1861
3209.02	94.2482
3210.95	94.1958
3212.88	94.1103
3214.8	94.1318
3216.73	94.1507
3218.66	94.0973
3220.59	94.0349
3222.52	94.0011
3224.45	94.0212
3226.38	94.0739
3228.3	94.1236
3230.23	94.116
3232.16	94.0867
3234.09	94.0658
3236.02	94.0385
3237.95	94.0896
3239.88	94.09
3241.8	94.0526
3243.73	94.0713
3245.66	94.0872
3247.59	94.1036
3249.52	94.0272
3251.45	93.9478
3253.38	93.9449
3255.3	94.0104
3257.23	94.0457
3259.16	94.031
3261.09	94.0038
3263.02	94.0342
3264.95	94.0343
3266.87	93.9472
3268.8	93.9786
3270.73	94.0176
3272.66	93.9869
3274.59	93.9837
3276.52	93.9644
3278.45	93.9759
3280.37	94.0469
3282.3	94.0034
3284.23	93.9223
3286.16	93.9384
3288.09	94.002
3290.02	93.9723
3291.95	93.9611
3293.87	93.9854
3295.8	94.0225
3297.73	94.0345
3299.66	94.0225
3301.59	94.0389
3303.52	94.0093
3305.44	93.9736
3307.37	93.9645
3309.3	93.9432
3311.23	93.958
3313.16	93.9632
3315.09	93.9681
3317.01	94.0058
3318.94	94.0206
3320.87	93.9908
3322.8	93.9728
3324.73	94.0087
3326.66	94.0134
3328.59	93.9712
3330.51	93.9412
3332.44	93.9575
3334.37	93.9657
3336.3	93.9461
3338.23	93.9548
3340.16	93.9908
3342.09	93.9466
3344.01	93.9825
3345.94	94.0271
3347.87	94.0272
3349.8	93.9847
3351.73	93.9735
3353.66	93.9968
3355.59	93.9523
3357.51	93.9882
3359.44	94.0277
3361.37	93.9328
3363.3	93.9352
3365.23	93.9768
3367.16	93.9627
3369.08	93.9905
3371.01	94.0278
3372.94	94.0214
3374.87	94.0417
3376.8	94.0655
3378.73	93.9588
3380.66	93.9228
3382.58	93.9641
3384.51	94.0012
3386.44	94.0055
3388.37	93.9866
3390.3	94.0219
3392.23	94.0244
3394.16	94.0413
3396.08	94.0825
3398.01	94.0555
3399.94	94.0417
3401.87	94.0872
3403.8	94.1226
3405.73	94.1146
3407.65	94.0922
3409.58	94.1128
3411.51	94.1136
3413.44	94.0793
3415.37	94.073
3417.3	94.1621
3419.22	94.1761
3421.15	94.1621
3423.08	94.1673
3425.01	94.1803
3426.94	94.1769
3428.87	94.1554
3430.8	94.1846
3432.72	94.2848
3434.65	94.3181
3436.58	94.2786
3438.51	94.1908
3440.44	94.1688
3442.37	94.153
3444.3	94.1946
3446.22	94.1944
3448.15	94.1821
3450.08	94.1717
3452.01	94.2004
3453.94	94.3026
3455.87	94.3274
3457.8	94.2812
3459.72	94.3246
3461.65	94.4312
3463.58	94.4917
3465.51	94.4755
3467.44	94.3886
3469.37	94.3032
3471.3	94.3538
3473.22	94.4567
3475.15	94.3964
3477.08	94.3105
3479.01	94.3605
3480.94	94.4389
3482.87	94.4539
3484.79	94.4058
3486.72	94.4136
3488.65	94.5369
3490.58	94.5536
3492.51	94.4427
3494.44	94.4022
3496.36	94.4489
3498.29	94.4377
3500.22	94.3724
3502.15	94.3929
3504.08	94.5168
3506.01	94.558
3507.94	94.5043
3509.86	94.5097
3511.79	94.5331
3513.72	94.5035
3515.65	94.5296
3517.58	94.6048
3519.51	94.665
3521.44	94.6488
3523.36	94.6294
3525.29	94.5481
3527.22	94.5877
3529.15	94.6431
3531.08	94.6664
3533.01	94.7095
3534.93	94.6709
3536.86	94.6285
3538.79	94.6617
3540.72	94.6481
3542.65	94.6665
3544.58	94.7399
3546.51	94.7304
3548.43	94.6778
3550.36	94.6879
3552.29	94.6992
3554.22	94.7204
3556.15	94.6364
3558.08	94.5976
3560.01	94.6679
3561.93	94.6742
3563.86	94.596
3565.79	94.5185
3567.72	94.6232
3569.65	94.7438
3571.58	94.7661
3573.51	94.8093
3575.43	94.8883
3577.36	95.0014
3579.29	94.9968
3581.22	94.9061
3583.15	94.856
3585.08	94.8251
3587.01	94.8843
3588.93	94.8879
3590.86	94.8306
3592.79	94.7432
3594.72	94.7863
3596.65	94.8568
3598.58	94.8679
3600.5	94.8405
3602.43	94.8481
3604.36	94.8348
3606.29	94.8607
3608.22	95.0835
3610.15	95.2903
3612.07	95.3419
3614	95.2254
3615.93	94.9959
3617.86	94.8889
3619.79	94.9233
3621.72	94.8347
3623.65	94.7606
3625.57	94.8247
3627.5	94.8924
3629.43	94.9049
3631.36	94.9544
3633.29	94.9922
3635.22	95.1008
3637.15	95.186
3639.07	95.2209
3641	95.2173
3642.93	95.2678
3644.86	95.2874
3646.79	95.0923
3648.72	95.0855
3650.64	95.1999
3652.57	95.3443
3654.5	95.294
3656.43	95.3057
3658.36	95.4146
3660.29	95.423
3662.22	95.469
3664.14	95.458
3666.07	95.388
3668	95.4399
3669.93	95.3449
3671.86	95.1747
3673.79	95.1606
3675.72	95.2305
3677.64	95.193
3679.57	95.0572
3681.5	94.9377
3683.43	94.8275
3685.36	94.7216
3687.29	94.7057
3689.22	94.5277
3691.14	94.2677
3693.07	94.122
3695	94.0476
3696.93	94.0139
3698.86	94.1014
3700.79	94.3576
3702.71	94.5286
3704.64	94.5846
3706.57	94.6857
3708.5	94.8894
3710.43	95.2495
3712.36	95.3759
3714.28	95.4328
3716.21	95.4769
3718.14	95.3283
3720.07	95.1312
3722	95.0631
3723.93	95.026
3725.86	94.8909
3727.78	94.8708
3729.71	94.9729
3731.64	95.1288
3733.57	95.1585
3735.5	95.1173
3737.43	95.288
3739.36	95.4804
3741.28	95.5753
3743.21	95.7024
3745.14	95.7868
3747.07	95.7914
3749	95.8385
3750.93	95.7781
3752.86	95.7809
3754.78	95.7103
3756.71	95.7057
3758.64	95.7385
3760.57	95.6719
3762.5	95.5858
3764.43	95.6409
3766.36	95.7099
3768.28	95.7194
3770.21	95.6866
3772.14	95.6884
3774.07	95.6438
3776	95.6347
3777.93	95.7063
3779.85	95.7471
3781.78	95.6685
3783.71	95.6146
3785.64	95.6628
3787.57	95.688
3789.5	95.6599
3791.43	95.6682
3793.35	95.6966
3795.28	95.6555
3797.21	95.6236
3799.14	95.6852
3801.07	95.7741
3803	95.6396
3804.93	95.5773
3806.85	95.706
3808.78	95.7692
3810.71	95.6309
3812.64	95.6329
3814.57	95.6711
3816.5	95.6429
3818.42	95.6818
3820.35	95.7225
3822.28	95.7927
3824.21	95.6295
3826.14	95.5698
3828.07	95.6301
3829.99	95.7113
3831.92	95.8269
3833.85	95.7211
3835.78	95.5522
3837.71	95.5156
3839.64	95.6345
3841.57	95.6018
3843.49	95.5852
3845.42	95.5916
3847.35	95.5642
3849.28	95.4921
3851.21	95.4031
3853.14	95.4654
3855.07	95.5916
3856.99	95.5855
3858.92	95.5656
3860.85	95.4744
3862.78	95.4971
3864.71	95.558
3866.64	95.5203
3868.57	95.5268
3870.49	95.5491
3872.42	95.5864
3874.35	95.558
3876.28	95.5711
3878.21	95.5656
3880.14	95.5436
3882.07	95.543
3883.99	95.4883
3885.92	95.4387
3887.85	95.4969
3889.78	95.5072
3891.71	95.559
3893.64	95.5877
3895.56	95.5558
3897.49	95.4641
3899.42	95.4149
3901.35	95.4965
3903.28	95.5218
3905.21	95.5206
3907.14	95.4629
3909.06	95.4044
3910.99	95.4189
3912.92	95.4122
3914.85	95.3728
3916.78	95.3305
3918.71	95.3669
3920.64	95.407
3922.56	95.4174
3924.49	95.4202
3926.42	95.3628
3928.35	95.3335
3930.28	95.3329
3932.21	95.2491
3934.13	95.3259
3936.06	95.3965
3937.99	95.3434
3939.92	95.3542
3941.85	95.3442
3943.78	95.3451
3945.7	95.3456
3947.63	95.3477
3949.56	95.347
3951.49	95.4028
3953.42	95.493
3955.35	95.43
3957.28	95.3458
3959.2	95.2999
3961.13	95.3112
3963.06	95.3919
3964.99	95.391
3966.92	95.314
3968.85	95.2754
3970.78	95.339
3972.7	95.4224
3974.63	95.3609
3976.56	95.2391
3978.49	95.2237
3980.42	95.2175
3982.35	95.1959
3984.28	95.1928
3986.2	95.2352
3988.13	95.2773
3990.06	95.3336
3991.99	95.3015
3993.92	95.3588
3995.85	95.348
3997.77	95.287
3999.7	95.3307
