# Supplementary material for: Nano-to-Submicron Hydroxyapatite Coatings for Magnesium-based Bioresorbable Implants – Deposition, Characterization, Degradation, Mechanical Properties, and Cytocompatibility
Source: Sci Rep. 2019 Jan 28;9:810. doi: 10.1038/s41598-018-37123-3 (PMC6349930; doi:10.1038/s41598-018-37123-3)
Supplement: Supplementary file 1 — Dataset for SREP-18-29489A [file 41598_2018_37123_MOESM1_ESM.zip › SupplementalDataFiles/Figure 13/Figure 13 (nHA_400).xlsx]

## Sheet: nHA_400
Wavenumber (cm-1)	Transmittance (%)
524.551	80.7827
526.48	80.6069
528.408	74.1724
530.337	76.0577
532.265	76.9882
534.194	72.417
536.122	73.57
538.051	76.6796
539.979	77.6954
541.908	76.2434
543.836	75.7362
545.765	77.8145
547.693	79.0735
549.622	78.9519
551.55	77.677
553.479	76.2278
555.407	76.3935
557.336	74.8172
559.264	74.0693
561.193	74.7417
563.121	74.9918
565.05	75.7712
566.978	77.5907
568.907	78.053
570.835	76.0823
572.764	73.2103
574.692	72.2944
576.621	72.9459
578.549	73.7168
580.478	74.4221
582.406	73.7493
584.335	73.6536
586.263	74.3224
588.192	73.8114
590.12	73.7421
592.049	73.4197
593.977	74.0014
595.906	73.8581
597.834	72.7495
599.763	72.9981
601.691	73.2602
603.62	73.2781
605.548	73.8704
607.477	74.291
609.405	74.041
611.334	73.3975
613.262	73.3948
615.191	73.7829
617.119	74.6178
619.048	75.7041
620.976	75.7621
622.905	75.6031
624.833	75.5376
626.762	75.264
628.69	75.203
630.619	75.8319
632.547	76.2365
634.476	76.4014
636.404	76.7068
638.333	76.5765
640.261	76.6822
642.19	77.0288
644.118	76.9248
646.047	77.0059
647.975	77.0411
649.904	76.8057
651.832	76.7831
653.761	77.01
655.689	76.9116
657.618	76.9922
659.546	77.4203
661.475	77.6739
663.403	77.7329
665.332	77.5621
667.26	75.8278
669.188	75.9467
671.117	77.7246
673.045	78.1454
674.974	78.0466
676.903	78.0356
678.831	78.162
680.76	78.1779
682.688	78.1812
684.616	78.277
686.545	78.3811
688.473	78.4457
690.402	78.6138
692.331	78.6277
694.259	78.6924
696.188	78.694
698.116	78.7282
700.044	78.7918
701.973	78.9579
703.902	79.1652
705.83	79.498
707.759	79.6135
709.687	79.7678
711.615	79.9899
713.544	80.1472
715.472	80.269
717.401	80.4867
719.33	80.751
721.258	80.9941
723.187	81.2777
725.115	81.6126
727.043	81.8063
728.972	81.9467
730.9	82.17
732.829	82.3979
734.757	82.4758
736.686	82.6536
738.614	82.8561
740.543	82.8846
742.471	83.0271
744.4	83.2222
746.328	83.3083
748.257	83.5429
750.185	83.8273
752.114	83.969
754.042	84.2132
755.971	84.526
757.899	84.6329
759.828	84.816
761.756	85.0319
763.685	85.0972
765.613	85.208
767.542	85.4
769.47	85.503
771.399	85.6525
773.327	85.7893
775.256	85.811
777.184	85.7954
779.113	85.768
781.041	85.8295
782.97	85.9572
784.898	85.9965
786.827	86.0101
788.755	86.0265
790.684	85.9331
792.612	85.8809
794.541	85.8161
796.469	85.8399
798.398	85.9767
800.326	86.028
802.255	86.0733
804.183	86.1818
806.112	86.3987
808.04	86.6548
809.969	86.8635
811.897	86.9118
813.826	86.9856
815.754	87.1269
817.683	87.2596
819.611	87.3744
821.54	87.3872
823.468	87.339
825.397	87.4221
827.325	87.4552
829.254	87.4118
831.182	87.3478
833.111	87.2697
835.039	87.1264
836.968	86.8031
838.896	86.3833
840.825	85.7865
842.753	84.9487
844.682	84.1871
846.61	83.5443
848.539	83.0088
850.467	82.6756
852.396	82.7171
854.324	83.1903
856.253	84.2652
858.181	85.9485
860.11	87.6724
862.038	88.9605
863.967	89.793
865.895	90.2891
867.824	90.5503
869.752	90.6511
871.681	90.6446
873.609	90.3894
875.538	90.058
877.466	90.1029
879.395	90.3823
881.323	90.7055
883.252	91.179
885.18	91.8627
887.109	92.5349
889.037	93.0673
890.966	93.3324
892.894	93.3915
894.823	93.483
896.751	93.6178
898.68	93.5873
900.608	93.5811
902.537	93.5249
904.465	93.5258
906.394	93.6232
908.322	93.6688
910.251	93.6394
912.179	93.6613
914.108	93.7465
916.036	93.8531
917.965	93.858
919.893	93.8304
921.822	93.8365
923.75	93.8747
925.679	93.922
927.607	93.9135
929.536	93.8334
931.464	93.8231
933.393	93.923
935.321	93.9221
937.25	93.8327
939.178	93.7724
941.107	93.8002
943.035	93.8247
944.964	93.8192
946.892	93.8477
948.821	93.9098
950.749	93.9211
952.678	93.8516
954.606	93.8849
956.535	93.8427
958.463	93.7986
960.392	93.7894
962.32	93.7472
964.249	93.7047
966.177	93.7328
968.106	93.7526
970.034	93.8009
971.963	93.8257
973.891	93.811
975.82	93.7628
977.748	93.6869
979.677	93.6778
981.605	93.7857
983.534	93.7601
985.462	93.694
987.391	93.7076
989.319	93.7665
991.248	93.7385
993.176	93.7028
995.105	93.6679
997.033	93.6085
998.962	93.5825
1000.89	93.5245
1002.82	93.4829
1004.75	93.5002
1006.68	93.4366
1008.6	93.3347
1010.53	93.3041
1012.46	93.3369
1014.39	93.3207
1016.32	93.3285
1018.25	93.3181
1020.17	93.2733
1022.1	93.2441
1024.03	93.2966
1025.96	93.2823
1027.89	93.1897
1029.82	93.1642
1031.75	93.1879
1033.67	93.1665
1035.6	93.176
1037.53	93.1882
1039.46	93.1984
1041.39	93.2067
1043.32	93.2413
1045.24	93.2632
1047.17	93.2587
1049.1	93.2489
1051.03	93.3086
1052.96	93.3279
1054.89	93.3433
1056.82	93.395
1058.74	93.3982
1060.67	93.3902
1062.6	93.4388
1064.53	93.4448
1066.46	93.4457
1068.39	93.4406
1070.32	93.492
1072.24	93.4897
1074.17	93.4131
1076.1	93.4151
1078.03	93.4145
1079.96	93.335
1081.89	93.3213
1083.82	93.3725
1085.74	93.4137
1087.67	93.4537
1089.6	93.433
1091.53	93.4197
1093.46	93.4063
1095.39	93.38
1097.32	93.3578
1099.24	93.341
1101.17	93.4309
1103.1	93.6158
1105.03	93.8076
1106.96	93.9243
1108.89	94.1055
1110.81	94.263
1112.74	94.3651
1114.67	94.424
1116.6	94.527
1118.53	94.6163
1120.46	94.6976
1122.38	94.8265
1124.31	94.9665
1126.24	95.0399
1128.17	95.0933
1130.1	95.1821
1132.03	95.2507
1133.96	95.228
1135.88	95.2676
1137.81	95.3071
1139.74	95.3666
1141.67	95.4006
1143.6	95.3356
1145.53	95.2816
1147.46	95.3642
1149.38	95.3949
1151.31	95.3682
1153.24	95.3715
1155.17	95.4155
1157.1	95.4148
1159.03	95.4409
1160.95	95.4151
1162.88	95.3148
1164.81	95.2945
1166.74	95.2992
1168.67	95.2595
1170.6	95.239
1172.53	95.2177
1174.45	95.2035
1176.38	95.1818
1178.31	95.192
1180.24	95.1784
1182.17	95.1349
1184.1	95.0657
1186.03	95.0595
1187.95	95.039
1189.88	95.0133
1191.81	94.937
1193.74	94.8986
1195.67	94.9041
1197.6	94.8896
1199.53	94.8328
1201.45	94.7499
1203.38	94.703
1205.31	94.6764
1207.24	94.6338
1209.17	94.634
1211.1	94.6284
1213.03	94.5624
1214.95	94.4552
1216.88	94.3837
1218.81	94.3519
1220.74	94.3372
1222.67	94.305
1224.6	94.2655
1226.52	94.1876
1228.45	94.1125
1230.38	94.0712
1232.31	94.0113
1234.24	93.9119
1236.17	93.8645
1238.1	93.8169
1240.02	93.7508
1241.95	93.672
1243.88	93.626
1245.81	93.5468
1247.74	93.4464
1249.67	93.375
1251.6	93.3224
1253.52	93.2106
1255.45	93.1105
1257.38	93.0576
1259.31	93.0042
1261.24	92.8812
1263.17	92.7834
1265.09	92.698
1267.02	92.5918
1268.95	92.508
1270.88	92.4197
1272.81	92.2907
1274.74	92.1835
1276.66	92.0889
1278.59	92.008
1280.52	91.9069
1282.45	91.777
1284.38	91.6564
1286.31	91.5604
1288.24	91.4355
1290.16	91.2791
1292.09	91.1566
1294.02	91.0642
1295.95	90.9079
1297.88	90.7732
1299.81	90.6412
1301.74	90.4669
1303.66	90.2994
1305.59	90.1689
1307.52	90.0065
1309.45	89.7992
1311.38	89.5637
1313.31	89.3725
1315.23	89.2099
1317.16	89.0195
1319.09	88.802
1321.02	88.5969
1322.95	88.3983
1324.88	88.1548
1326.81	87.8793
1328.73	87.6518
1330.66	87.4468
1332.59	87.1949
1334.52	86.8898
1336.45	86.5986
1338.38	86.3155
1340.31	85.9977
1342.23	85.6789
1344.16	85.3378
1346.09	84.9808
1348.02	84.5995
1349.95	84.2449
1351.88	83.8908
1353.81	83.4833
1355.73	83.0742
1357.66	82.6821
1359.59	82.2578
1361.52	81.786
1363.45	81.2947
1365.38	80.9077
1367.3	80.4711
1369.23	80.0076
1371.16	79.5852
1373.09	79.1785
1375.02	78.7271
1376.95	78.3049
1378.88	77.8652
1380.8	77.4705
1382.73	77.0361
1384.66	76.6747
1386.59	76.3408
1388.52	76.0287
1390.45	75.7289
1392.38	75.4734
1394.3	75.1639
1396.23	74.9405
1398.16	74.7252
1400.09	74.5781
1402.02	74.4493
1403.95	74.3534
1405.87	74.2312
1407.8	74.1631
1409.73	74.1047
1411.66	74.1446
1413.59	74.1172
1415.52	74.1458
1417.44	74.1285
1419.37	74.2532
1421.3	74.4686
1423.23	74.695
1425.16	74.9587
1427.09	75.3306
1429.02	75.7067
1430.94	76.2615
1432.87	76.7728
1434.8	77.2335
1436.73	77.7838
1438.66	78.4406
1440.59	78.8769
1442.52	79.3003
1444.44	79.6552
1446.37	79.994
1448.3	80.2785
1450.23	80.5453
1452.16	80.7328
1454.09	80.8592
1456.02	80.8919
1457.94	81.1147
1459.87	81.2143
1461.8	81.248
1463.73	81.1997
1465.66	81.1813
1467.59	81.1188
1469.52	81.1121
1471.44	81.0363
1473.37	81.0407
1475.3	81.1234
1477.23	81.3165
1479.16	81.5415
1481.09	81.8646
1483.01	82.1806
1484.94	82.5134
1486.87	82.7839
1488.8	83.0712
1490.73	83.2921
1492.66	83.4856
1494.59	83.4605
1496.51	83.3545
1498.44	83.172
1500.37	83.0197
1502.3	82.7543
1504.23	82.5261
1506.16	82.1293
1508.09	81.8397
1510.01	81.7121
1511.94	81.7276
1513.87	81.7555
1515.8	81.9036
1517.73	82.2144
1519.66	82.5784
1521.58	83.0838
1523.51	83.7478
1525.44	84.2938
1527.37	84.9536
1529.3	85.5032
1531.23	85.995
1533.15	86.5065
1535.08	87.097
1537.01	87.4578
1538.94	87.8526
1540.87	88.3124
1542.8	88.7386
1544.73	89.1059
1546.65	89.5517
1548.58	89.8891
1550.51	90.2964
1552.44	90.6432
1554.37	90.9835
1556.3	91.2132
1558.23	91.5198
1560.15	92.0844
1562.08	92.3764
1564.01	92.5787
1565.94	92.9156
1567.87	93.1324
1569.8	93.4283
1571.72	93.7364
1573.65	93.9547
1575.58	94.1174
1577.51	94.3444
1579.44	94.4858
1581.37	94.6781
1583.3	94.8734
1585.22	95.0376
1587.15	95.143
1589.08	95.2881
1591.01	95.391
1592.94	95.4841
1594.87	95.4973
1596.8	95.5744
1598.72	95.6584
1600.65	95.7657
1602.58	95.8276
1604.51	95.8409
1606.44	95.8169
1608.37	95.8392
1610.3	95.8469
1612.22	95.8441
1614.15	95.8071
1616.08	95.814
1618.01	95.7984
1619.94	95.8215
1621.87	95.7608
1623.8	95.6874
1625.72	95.6573
1627.65	95.6612
1629.58	95.6736
1631.51	95.6901
1633.44	95.6477
1635.37	95.6126
1637.29	95.5486
1639.22	95.5639
1641.15	95.563
1643.08	95.6134
1645.01	95.6248
1646.94	95.6876
1648.87	95.7311
1650.79	95.7582
1652.72	95.716
1654.65	95.7887
1656.58	95.876
1658.51	95.9624
1660.44	95.96
1662.37	95.9983
1664.29	96.0656
1666.22	96.1276
1668.15	96.1028
1670.08	96.1681
1672.01	96.2504
1673.94	96.3085
1675.86	96.4167
1677.79	96.5751
1679.72	96.6059
1681.65	96.6226
1683.58	96.6354
1685.51	96.8606
1687.43	96.9667
1689.36	97.0802
1691.29	97.2017
1693.22	97.285
1695.15	97.2775
1697.08	97.3973
1699.01	97.4576
1700.93	97.5304
1702.86	97.6021
1704.79	97.662
1706.72	97.7047
1708.65	97.7895
1710.58	97.8712
1712.51	97.953
1714.43	97.9943
1716.36	98.0668
1718.29	98.1466
1720.22	98.2114
1722.15	98.2305
1724.08	98.3225
1726.01	98.4108
1727.93	98.425
1729.86	98.4071
1731.79	98.4507
1733.72	98.4503
1735.65	98.5777
1737.58	98.6342
1739.5	98.6947
1741.43	98.7266
1743.36	98.7243
1745.29	98.7462
1747.22	98.8076
1749.15	98.8038
1751.08	98.8093
1753	98.896
1754.93	98.9847
1756.86	98.9713
1758.79	98.9937
1760.72	98.9756
1762.65	98.9729
1764.58	98.9849
1766.5	99.0057
1768.43	98.9762
1770.36	98.9798
1772.29	98.9731
1774.22	99.0239
1776.15	99.0529
1778.07	99.0626
1780	99.0468
1781.93	99.0782
1783.86	99.0677
1785.79	99.0732
1787.72	99.0712
1789.64	99.041
1791.57	98.9615
1793.5	98.9986
1795.43	99.0281
1797.36	99.0494
1799.29	99.0556
1801.22	99.0641
1803.14	99.0564
1805.07	99.0779
1807	99.074
1808.93	99.0913
1810.86	99.0945
1812.79	99.0955
1814.72	99.0956
1816.64	99.1247
1818.57	99.1387
1820.5	99.1198
1822.43	99.1057
1824.36	99.1456
1826.29	99.1695
1828.21	99.19
1830.14	99.1682
1832.07	99.2018
1834	99.2114
1835.93	99.177
1837.86	99.1741
1839.79	99.2093
1841.71	99.2112
1843.64	99.1962
1845.57	99.1804
1847.5	99.2324
1849.43	99.3165
1851.36	99.2961
1853.29	99.2391
1855.21	99.2598
1857.14	99.25
1859.07	99.2609
1861	99.2627
1862.93	99.2647
1864.86	99.2425
1866.79	99.2101
1868.71	99.1916
1870.64	99.236
1872.57	99.2584
1874.5	99.2804
1876.43	99.2751
1878.36	99.2507
1880.29	99.223
1882.21	99.2568
1884.14	99.2795
1886.07	99.3089
1888	99.2438
1889.93	99.2246
1891.86	99.2362
1893.78	99.2352
1895.71	99.2344
1897.64	99.2702
1899.57	99.2518
1901.5	99.239
1903.43	99.257
1905.36	99.3077
1907.28	99.2839
1909.21	99.3303
1911.14	99.3187
1913.07	99.2641
1915	99.2385
1916.93	99.2766
1918.86	99.3001
1920.78	99.3221
1922.71	99.326
1924.64	99.3965
1926.57	99.3876
1928.5	99.3551
1930.43	99.3358
1932.35	99.3622
1934.28	99.3312
1936.21	99.2808
1938.14	99.3058
1940.07	99.3394
1942	99.3236
1943.92	99.386
1945.85	99.3879
1947.78	99.3661
1949.71	99.3839
1951.64	99.4137
1953.57	99.4262
1955.5	99.4971
1957.42	99.4116
1959.35	99.3152
1961.28	99.3293
1963.21	99.4907
1965.14	99.6215
1967.07	99.6699
1969	99.627
1970.92	99.6065
1972.85	99.579
1974.78	99.58
1976.71	99.4972
1978.64	99.4172
1980.57	99.4246
1982.49	99.4447
1984.42	99.4083
1986.35	99.4381
1988.28	99.4438
1990.21	99.3869
1992.14	99.3551
1994.07	99.4445
1995.99	99.4644
1997.92	99.4751
1999.85	99.4691
2001.78	99.3921
2003.71	99.3548
2005.64	99.4348
2007.57	99.4901
2009.49	99.4904
2011.42	99.4312
2013.35	99.457
2015.28	99.4993
2017.21	99.5243
2019.14	99.4579
2021.07	99.5072
2022.99	99.5204
2024.92	99.4937
2026.85	99.5189
2028.78	99.5439
2030.71	99.5742
2032.64	99.6123
2034.56	99.567
2036.49	99.4734
2038.42	99.406
2040.35	99.4554
2042.28	99.4493
2044.21	99.4591
2046.13	99.4732
2048.06	99.4688
2049.99	99.376
2051.92	99.3479
2053.85	99.4052
2055.78	99.3531
2057.71	99.2815
2059.64	99.2951
2061.56	99.3043
2063.49	99.2607
2065.42	99.1792
2067.35	99.189
2069.28	99.2238
2071.21	99.2133
2073.14	99.2468
2075.06	99.2836
2076.99	99.2885
2078.92	99.3172
2080.85	99.2837
2082.78	99.2073
2084.7	99.1981
2086.63	99.2062
2088.56	99.1681
2090.49	99.1359
2092.42	99.1318
2094.35	99.149
2096.28	99.1452
2098.2	99.1839
2100.13	99.1836
2102.06	99.1867
2103.99	99.1723
2105.92	99.1417
2107.85	99.1449
2109.78	99.1442
2111.7	99.1227
2113.63	99.0995
2115.56	99.0704
2117.49	99.106
2119.42	99.1017
2121.35	99.0669
2123.28	99.1317
2125.2	99.1849
2127.13	99.2485
2129.06	99.2748
2130.99	99.2405
2132.92	99.309
2134.85	99.3117
2136.78	99.2768
2138.7	99.2642
2140.63	99.2382
2142.56	99.2396
2144.49	99.2766
2146.42	99.273
2148.35	99.3294
2150.27	99.4039
2152.2	99.4194
2154.13	99.3536
2156.06	99.3931
2157.99	99.4595
2159.92	99.4753
2161.84	99.4339
2163.77	99.369
2165.7	99.3438
2167.63	99.3902
2169.56	99.3743
2171.49	99.4123
2173.42	99.4665
2175.34	99.4416
2177.27	99.3264
2179.2	99.3557
2181.13	99.3792
2183.06	99.3649
2184.99	99.3535
2186.92	99.3633
2188.84	99.3188
2190.77	99.2976
2192.7	99.3308
2194.63	99.3333
2196.56	99.2986
2198.49	99.2633
2200.41	99.2696
2202.34	99.2681
2204.27	99.2611
2206.2	99.3109
2208.13	99.2781
2210.06	99.2047
2211.99	99.1464
2213.91	99.1466
2215.84	99.171
2217.77	99.1678
2219.7	99.1054
2221.63	99.1419
2223.56	99.2225
2225.49	99.2521
2227.41	99.2155
2229.34	99.165
2231.27	99.0985
2233.2	99.0276
2235.13	99.0601
2237.06	99.078
2238.99	99.0286
2240.91	99.0534
2242.84	99.0724
2244.77	99.0883
2246.7	99.0866
2248.63	99.0421
2250.56	99.0186
2252.49	99.0278
2254.41	99.0099
2256.34	98.9989
2258.27	98.9673
2260.2	98.9821
2262.13	98.9301
2264.06	98.9074
2265.98	98.9496
2267.91	98.909
2269.84	98.8446
2271.77	98.8221
2273.7	98.7851
2275.63	98.8165
2277.55	98.8224
2279.48	98.7833
2281.41	98.7983
2283.34	98.8076
2285.27	98.7474
2287.2	98.7203
2289.13	98.6724
2291.05	98.5774
2292.98	98.5075
2294.91	98.4092
2296.84	98.2915
2298.77	98.2261
2300.7	98.0898
2302.62	97.8972
2304.55	97.7229
2306.48	97.5501
2308.41	97.3029
2310.34	97.0403
2312.27	96.756
2314.2	96.5181
2316.12	96.2654
2318.05	95.8569
2319.98	95.4223
2321.91	95.1024
2323.84	94.9098
2325.77	94.793
2327.7	94.5802
2329.62	94.2996
2331.55	94.1731
2333.48	94.1611
2335.41	94.0549
2337.34	93.9544
2339.27	93.8388
2341.2	93.7813
2343.12	93.7861
2345.05	94.0597
2346.98	95.0665
2348.91	95.7803
2350.84	95.0628
2352.77	93.8933
2354.7	93.0997
2356.62	92.5482
2358.55	92.2321
2360.48	92.1682
2362.41	92.2592
2364.34	92.5708
2366.27	92.9634
2368.2	93.4186
2370.12	93.947
2372.05	94.5481
2373.98	95.2382
2375.91	95.9804
2377.84	96.7157
2379.76	97.4454
2381.69	98.0277
2383.62	98.3696
2385.55	98.5665
2387.48	98.7002
2389.41	98.7231
2391.34	98.7306
2393.26	98.751
2395.19	98.7742
2397.12	98.7805
2399.05	98.7869
2400.98	98.7565
2402.91	98.7121
2404.84	98.7114
2406.76	98.7316
2408.69	98.7143
2410.62	98.6968
2412.55	98.7305
2414.48	98.7759
2416.41	98.7591
2418.34	98.7575
2420.26	98.7953
2422.19	98.842
2424.12	98.8035
2426.05	98.7496
2427.98	98.7581
2429.91	98.7802
2431.84	98.7936
2433.76	98.7958
2435.69	98.74
2437.62	98.7283
2439.55	98.7102
2441.48	98.6997
2443.41	98.7243
2445.33	98.6963
2447.26	98.6519
2449.19	98.6882
2451.12	98.7114
2453.05	98.7198
2454.98	98.6971
2456.91	98.6922
2458.83	98.6728
2460.76	98.7089
2462.69	98.7313
2464.62	98.7155
2466.55	98.7172
2468.48	98.7344
2470.41	98.7365
2472.33	98.7203
2474.26	98.6854
2476.19	98.6714
2478.12	98.6839
2480.05	98.6695
2481.98	98.68
2483.9	98.6663
2485.83	98.6753
2487.76	98.6966
2489.69	98.7139
2491.62	98.6754
2493.55	98.5959
2495.47	98.5661
2497.4	98.5682
2499.33	98.6291
2501.26	98.618
2503.19	98.591
2505.12	98.5661
2507.05	98.5596
2508.97	98.5628
2510.9	98.5706
2512.83	98.556
2514.76	98.5415
2516.69	98.5505
2518.62	98.5687
2520.55	98.5945
2522.47	98.6072
2524.4	98.5815
2526.33	98.5508
2528.26	98.5546
2530.19	98.5135
2532.12	98.4697
2534.05	98.4883
2535.97	98.526
2537.9	98.5305
2539.83	98.5326
2541.76	98.5319
2543.69	98.4971
2545.62	98.4889
2547.55	98.4729
2549.47	98.4634
2551.4	98.4446
2553.33	98.4233
2555.26	98.4375
2557.19	98.5014
2559.12	98.5176
2561.04	98.4942
2562.97	98.4588
2564.9	98.4432
2566.83	98.4254
2568.76	98.3777
2570.69	98.39
2572.61	98.442
2574.54	98.4215
2576.47	98.3745
2578.4	98.3812
2580.33	98.403
2582.26	98.403
2584.19	98.417
2586.11	98.4003
2588.04	98.3867
2589.97	98.3735
2591.9	98.3338
2593.83	98.3221
2595.76	98.2891
2597.69	98.2564
2599.61	98.2426
2601.54	98.2326
2603.47	98.2786
2605.4	98.2923
2607.33	98.2129
2609.26	98.1539
2611.18	98.1499
2613.11	98.1389
2615.04	98.1156
2616.97	98.0889
2618.9	98.0886
2620.83	98.078
2622.76	98.07
2624.68	98.1012
2626.61	98.1423
2628.54	98.1166
2630.47	98.048
2632.4	98.0509
2634.33	98.0612
2636.26	98.0057
2638.18	98.0071
2640.11	98.0276
2642.04	97.99
2643.97	98.0068
2645.9	98.0244
2647.83	97.9933
2649.76	97.9626
2651.68	97.9467
2653.61	97.9423
2655.54	97.9339
2657.47	97.924
2659.4	97.919
2661.33	97.9022
2663.25	97.9181
2665.18	97.9147
2667.11	97.8733
2669.04	97.8793
2670.97	97.8942
2672.9	97.9007
2674.82	97.8839
2676.75	97.8699
2678.68	97.8672
2680.61	97.8651
2682.54	97.8571
2684.47	97.8432
2686.4	97.8166
2688.32	97.8362
2690.25	97.8526
2692.18	97.8549
2694.11	97.7964
2696.04	97.7918
2697.97	97.7832
2699.9	97.7747
2701.82	97.8023
2703.75	97.8124
2705.68	97.7849
2707.61	97.7631
2709.54	97.7432
2711.47	97.7724
2713.4	97.778
2715.32	97.7292
2717.25	97.6872
2719.18	97.6984
2721.11	97.7022
2723.04	97.7045
2724.97	97.6882
2726.89	97.6789
2728.82	97.7134
2730.75	97.7205
2732.68	97.6699
2734.61	97.6319
2736.54	97.6033
2738.47	97.5941
2740.39	97.6045
2742.32	97.6303
2744.25	97.6323
2746.18	97.5646
2748.11	97.5332
2750.04	97.558
2751.97	97.5578
2753.89	97.5538
2755.82	97.5277
2757.75	97.4874
2759.68	97.462
2761.61	97.454
2763.54	97.4339
2765.47	97.4423
2767.39	97.4887
2769.32	97.506
2771.25	97.4885
2773.18	97.462
2775.11	97.4345
2777.04	97.3862
2778.96	97.3443
2780.89	97.3265
2782.82	97.3426
2784.75	97.3591
2786.68	97.348
2788.61	97.3
2790.53	97.2765
2792.46	97.2762
2794.39	97.2752
2796.32	97.2699
2798.25	97.2513
2800.18	97.2503
2802.11	97.2633
2804.03	97.2671
2805.96	97.245
2807.89	97.2615
2809.82	97.2418
2811.75	97.2078
2813.68	97.2029
2815.61	97.1841
2817.53	97.1551
2819.46	97.1754
2821.39	97.1599
2823.32	97.1155
2825.25	97.0863
2827.18	97.0862
2829.11	97.061
2831.03	97.0536
2832.96	97.0528
2834.89	97.0433
2836.82	97.0221
2838.75	96.9855
2840.68	96.9865
2842.61	96.993
2844.53	96.9588
2846.46	96.9403
2848.39	96.9411
2850.32	96.9245
2852.25	96.8828
2854.18	96.8482
2856.1	96.8725
2858.03	96.9131
2859.96	96.9055
2861.89	96.8863
2863.82	96.8807
2865.75	96.8448
2867.68	96.8459
2869.6	96.8574
2871.53	96.8068
2873.46	96.7556
2875.39	96.7221
2877.32	96.7289
2879.25	96.7201
2881.18	96.716
2883.1	96.7177
2885.03	96.7222
2886.96	96.7254
2888.89	96.7091
2890.82	96.6765
2892.75	96.6504
2894.67	96.6068
2896.6	96.5691
2898.53	96.5636
2900.46	96.5698
2902.39	96.5462
2904.32	96.5444
2906.24	96.5418
2908.17	96.4906
2910.1	96.4458
2912.03	96.4338
2913.96	96.4425
2915.89	96.4276
2917.82	96.3567
2919.74	96.365
2921.67	96.3697
2923.6	96.3543
2925.53	96.3556
2927.46	96.3315
2929.39	96.307
2931.32	96.3206
2933.24	96.2745
2935.17	96.2194
2937.1	96.1926
2939.03	96.2047
2940.96	96.1405
2942.89	96.1036
2944.82	96.1375
2946.74	96.1695
2948.67	96.1326
2950.6	96.0996
2952.53	96.0886
2954.46	96.09
2956.39	96.0631
2958.31	96.0323
2960.24	96.0003
2962.17	95.9763
2964.1	95.9438
2966.03	95.9528
2967.96	95.9301
2969.89	95.8863
2971.81	95.892
2973.74	95.8626
2975.67	95.8453
2977.6	95.8331
2979.53	95.7878
2981.46	95.7971
2983.39	95.7913
2985.31	95.7654
2987.24	95.76
2989.17	95.7491
2991.1	95.6891
2993.03	95.6053
2994.96	95.6012
2996.89	95.6229
2998.81	95.6111
3000.74	95.5712
3002.67	95.5073
3004.6	95.5186
3006.53	95.5753
3008.46	95.5502
3010.38	95.51
3012.31	95.4463
3014.24	95.3893
3016.17	95.3482
3018.1	95.3523
3020.03	95.357
3021.95	95.3313
3023.88	95.2967
3025.81	95.2479
3027.74	95.2326
3029.67	95.2655
3031.6	95.2467
3033.53	95.183
3035.45	95.1506
3037.38	95.1506
3039.31	95.1315
3041.24	95.0835
3043.17	95.0333
3045.1	95.0269
3047.03	95.0569
3048.95	95.0432
3050.88	95.012
3052.81	94.9539
3054.74	94.9205
3056.67	94.8973
3058.6	94.8314
3060.53	94.8138
3062.45	94.8231
3064.38	94.7686
3066.31	94.7048
3068.24	94.633
3070.17	94.6039
3072.1	94.6406
3074.02	94.5848
3075.95	94.5111
3077.88	94.5034
3079.81	94.5175
3081.74	94.4676
3083.67	94.3857
3085.59	94.381
3087.52	94.353
3089.45	94.2954
3091.38	94.2758
3093.31	94.299
3095.24	94.2741
3097.17	94.2179
3099.09	94.204
3101.02	94.1755
3102.95	94.1579
3104.88	94.1531
3106.81	94.1443
3108.74	94.1245
3110.67	94.1521
3112.59	94.1394
3114.52	94.1139
3116.45	94.1135
3118.38	94.0978
3120.31	94.0925
3122.24	94.0798
3124.16	94.0149
3126.09	93.9863
3128.02	94.0805
3129.95	94.1494
3131.88	94.1156
3133.81	94.1004
3135.74	94.1062
3137.66	94.1351
3139.59	94.1739
3141.52	94.1377
3143.45	94.0573
3145.38	94.0714
3147.31	94.1216
3149.24	94.1655
3151.16	94.1666
3153.09	94.1652
3155.02	94.1973
3156.95	94.1916
3158.88	94.2048
3160.81	94.1683
3162.74	94.1303
3164.66	94.2264
3166.59	94.3289
3168.52	94.3264
3170.45	94.2496
3172.38	94.17
3174.31	94.1968
3176.24	94.2545
3178.16	94.2467
3180.09	94.1715
3182.02	94.151
3183.95	94.1879
3185.88	94.2196
3187.81	94.1971
3189.73	94.1855
3191.66	94.176
3193.59	94.1655
3195.52	94.1022
3197.45	94.1301
3199.38	94.1796
3201.3	94.1659
3203.23	94.1835
3205.16	94.1866
3207.09	94.1273
3209.02	94.1125
3210.95	94.0756
3212.88	94.0584
3214.8	94.0919
3216.73	94.0889
3218.66	93.9957
3220.59	93.9955
3222.52	94.0427
3224.45	94.0232
3226.38	93.9809
3228.3	93.9806
3230.23	93.9788
3232.16	93.9861
3234.09	93.9594
3236.02	93.9551
3237.95	93.9753
3239.88	93.9636
3241.8	93.9521
3243.73	93.9544
3245.66	93.9638
3247.59	93.9635
3249.52	93.9612
3251.45	93.9361
3253.38	93.9239
3255.3	93.9453
3257.23	93.9431
3259.16	93.9637
3261.09	93.97
3263.02	93.9646
3264.95	93.9486
3266.87	93.9364
3268.8	93.9527
3270.73	93.9658
3272.66	93.9796
3274.59	94.0125
3276.52	93.9787
3278.45	93.9893
3280.37	94.035
3282.3	94.0252
3284.23	94.0036
3286.16	94.0084
3288.09	94.0874
3290.02	94.1637
3291.95	94.1467
3293.87	94.085
3295.8	94.0824
3297.73	94.146
3299.66	94.1579
3301.59	94.1234
3303.52	94.1518
3305.44	94.192
3307.37	94.2102
3309.3	94.2266
3311.23	94.2044
3313.16	94.2049
3315.09	94.1855
3317.01	94.1907
3318.94	94.162
3320.87	94.1547
3322.8	94.2713
3324.73	94.2959
3326.66	94.2058
3328.59	94.1707
3330.51	94.1664
3332.44	94.2725
3334.37	94.3253
3336.3	94.3123
3338.23	94.3566
3340.16	94.4118
3342.09	94.3524
3344.01	94.3593
3345.94	94.3515
3347.87	94.3784
3349.8	94.4229
3351.73	94.4306
3353.66	94.4012
3355.59	94.3886
3357.51	94.489
3359.44	94.526
3361.37	94.5099
3363.3	94.5284
3365.23	94.5484
3367.16	94.557
3369.08	94.5768
3371.01	94.6488
3372.94	94.64
3374.87	94.6545
3376.8	94.6897
3378.73	94.672
3380.66	94.7222
3382.58	94.733
3384.51	94.6994
3386.44	94.7119
3388.37	94.7008
3390.3	94.7064
3392.23	94.7992
3394.16	94.8034
3396.08	94.787
3398.01	94.8805
3399.94	94.9
3401.87	94.9253
3403.8	94.9475
3405.73	94.8725
3407.65	94.8107
3409.58	94.8423
3411.51	94.8962
3413.44	94.9717
3415.37	95.0079
3417.3	95.0652
3419.22	95.1117
3421.15	95.1168
3423.08	95.1108
3425.01	95.0542
3426.94	95.1117
3428.87	95.2006
3430.8	95.2602
3432.72	95.1976
3434.65	95.1401
3436.58	95.2134
3438.51	95.2899
3440.44	95.298
3442.37	95.2482
3444.3	95.2411
3446.22	95.242
3448.15	95.262
3450.08	95.2708
3452.01	95.3323
3453.94	95.4465
3455.87	95.537
3457.8	95.5613
3459.72	95.6218
3461.65	95.6231
3463.58	95.6715
3465.51	95.7252
3467.44	95.6779
3469.37	95.7181
3471.3	95.8303
3473.22	95.8388
3475.15	95.7698
3477.08	95.7673
3479.01	95.8514
3480.94	95.9269
3482.87	95.9652
3484.79	95.9656
3486.72	96.006
3488.65	96.1452
3490.58	96.187
3492.51	96.1092
3494.44	96.1388
3496.36	96.1815
3498.29	96.2273
3500.22	96.2447
3502.15	96.2855
3504.08	96.3513
3506.01	96.4752
3507.94	96.4937
3509.86	96.4415
3511.79	96.5014
3513.72	96.5203
3515.65	96.5705
3517.58	96.6736
3519.51	96.7352
3521.44	96.7361
3523.36	96.7044
3525.29	96.6608
3527.22	96.7169
3529.15	96.7879
3531.08	96.7701
3533.01	96.7209
3534.93	96.6855
3536.86	96.7598
3538.79	96.8218
3540.72	96.8027
3542.65	96.7786
3544.58	96.6998
3546.51	96.6764
3548.43	96.6247
3550.36	96.5165
3552.29	96.438
3554.22	96.4513
3556.15	96.4945
3558.08	96.5549
3560.01	96.5822
3561.93	96.6349
3563.86	96.7421
3565.79	96.8049
3567.72	96.9383
3569.65	97.2274
3571.58	97.4111
3573.51	97.5226
3575.43	97.6597
3577.36	97.8065
3579.29	97.8955
3581.22	97.9723
3583.15	98.0091
3585.08	97.9658
3587.01	97.9838
3588.93	98.0488
3590.86	98.1457
3592.79	98.1338
3594.72	98.1254
3596.65	98.1521
3598.58	98.1991
3600.5	98.1784
3602.43	98.2152
3604.36	98.2854
3606.29	98.3031
3608.22	98.3654
3610.15	98.5039
3612.07	98.5705
3614	98.6818
3615.93	98.6671
3617.86	98.5626
3619.79	98.5861
3621.72	98.6752
3623.65	98.6882
3625.57	98.685
3627.5	98.6833
3629.43	98.6425
3631.36	98.6875
3633.29	98.7741
3635.22	98.8911
3637.15	98.9524
3639.07	98.9585
3641	98.9797
3642.93	99.0384
3644.86	99.0745
3646.79	98.8092
3648.72	98.7162
3650.64	98.9343
3652.57	99.1173
3654.5	99.1774
3656.43	99.2171
3658.36	99.219
3660.29	99.2363
3662.22	99.2734
3664.14	99.2861
3666.07	99.2294
3668	99.1562
3669.93	99.1771
3671.86	99.2089
3673.79	99.235
3675.72	99.4171
3677.64	99.3846
3679.57	99.23
3681.5	99.2088
3683.43	99.1557
3685.36	99.1067
3687.29	99.1175
3689.22	99.0773
3691.14	99.0974
3693.07	99.1906
3695	99.1792
3696.93	99.0835
3698.86	99.0266
3700.79	99.0285
3702.71	99.0546
3704.64	98.9988
3706.57	98.9779
3708.5	99.0323
3710.43	99.2055
3712.36	99.1971
3714.28	99.2315
3716.21	99.2022
3718.14	99.1107
3720.07	99.0569
3722	99.09
3723.93	99.0975
3725.86	98.9856
3727.78	98.9819
3729.71	99.0659
3731.64	99.144
3733.57	99.2364
3735.5	99.147
3737.43	99.1084
3739.36	99.2462
3741.28	99.3868
3743.21	99.409
3745.14	99.3319
3747.07	99.3118
3749	99.2883
3750.93	99.1973
3752.86	99.1863
3754.78	99.2397
3756.71	99.2654
3758.64	99.3284
3760.57	99.3831
3762.5	99.352
3764.43	99.3517
3766.36	99.3793
3768.28	99.3716
3770.21	99.3401
3772.14	99.3573
3774.07	99.3495
3776	99.3244
3777.93	99.3105
3779.85	99.2622
3781.78	99.2886
3783.71	99.3356
3785.64	99.377
3787.57	99.418
3789.5	99.4061
3791.43	99.3656
3793.35	99.3343
3795.28	99.3221
3797.21	99.381
3799.14	99.3415
3801.07	99.2818
3803	99.3383
3804.93	99.3302
3806.85	99.2947
3808.78	99.3368
3810.71	99.3688
3812.64	99.4087
3814.57	99.4049
3816.5	99.3797
3818.42	99.3685
3820.35	99.2779
3822.28	99.3264
3824.21	99.3437
3826.14	99.2345
3828.07	99.2108
3829.99	99.2789
3831.92	99.3599
3833.85	99.3324
3835.78	99.269
3837.71	99.3478
3839.64	99.4315
3841.57	99.412
3843.49	99.443
3845.42	99.4337
3847.35	99.3529
3849.28	99.3011
3851.21	99.163
3853.14	99.0582
3855.07	99.3096
3856.99	99.4324
3858.92	99.3578
3860.85	99.2391
3862.78	99.1941
3864.71	99.2513
3866.64	99.2734
3868.57	99.2035
3870.49	99.2116
3872.42	99.2645
3874.35	99.2468
3876.28	99.3332
3878.21	99.3857
3880.14	99.4222
3882.07	99.3683
3883.99	99.3137
3885.92	99.305
3887.85	99.3225
3889.78	99.3
3891.71	99.3295
3893.64	99.398
3895.56	99.3612
3897.49	99.2951
3899.42	99.3426
3901.35	99.3969
3903.28	99.3744
3905.21	99.3899
3907.14	99.3499
3909.06	99.2612
3910.99	99.3014
3912.92	99.3879
3914.85	99.338
3916.78	99.2612
3918.71	99.3537
3920.64	99.3588
3922.56	99.2838
3924.49	99.2661
3926.42	99.2717
3928.35	99.2787
3930.28	99.3406
3932.21	99.2302
3934.13	99.2569
3936.06	99.3565
3937.99	99.3454
3939.92	99.2958
3941.85	99.2456
3943.78	99.1716
3945.7	99.1497
3947.63	99.2782
3949.56	99.4218
3951.49	99.4305
3953.42	99.4208
3955.35	99.4225
3957.28	99.354
3959.2	99.3132
3961.13	99.2897
3963.06	99.2991
3964.99	99.3616
3966.92	99.3914
3968.85	99.3507
3970.78	99.2773
3972.7	99.3419
3974.63	99.4013
3976.56	99.3397
3978.49	99.3064
3980.42	99.2301
3982.35	99.1762
3984.28	99.1551
3986.2	99.2579
3988.13	99.3525
3990.06	99.362
3991.99	99.3174
3993.92	99.3139
3995.85	99.2834
3997.77	99.279
3999.7	99.3355
