# Supplementary material for: Nano-to-Submicron Hydroxyapatite Coatings for Magnesium-based Bioresorbable Implants – Deposition, Characterization, Degradation, Mechanical Properties, and Cytocompatibility
Source: Sci Rep. 2019 Jan 28;9:810. doi: 10.1038/s41598-018-37123-3 (PMC6349930; doi:10.1038/s41598-018-37123-3)
Supplement: Supplementary file 1 — Dataset for SREP-18-29489A [file 41598_2018_37123_MOESM1_ESM.zip › SupplementalDataFiles/Figure 13/Figure 13(Mg).xlsx]

## Sheet: Mg
Wavenumber (cm-1)	Transmittance (%)
524.551	68.6805
526.48	65.2976
528.408	65.1968
530.337	66.1843
532.265	70.8755
534.194	72.7727
536.122	73.113
538.051	71.8506
539.979	70.9413
541.908	70.6783
543.836	71.4447
545.765	72.8652
547.693	73.881
549.622	72.672
551.55	70.3396
553.479	70.2708
555.407	71.74
557.336	70.6833
559.264	69.6949
561.193	69.4793
563.121	67.7461
565.05	68.0007
566.978	68.5288
568.907	67.2208
570.835	66.5422
572.764	67.7696
574.692	69.4407
576.621	68.5343
578.549	65.6907
580.478	63.8888
582.406	64.893
584.335	65.5071
586.263	64.7493
588.192	65.1653
590.12	65.5867
592.049	64.9269
593.977	64.7724
595.906	65.0113
597.834	65.1806
599.763	65.601
601.691	65.7611
603.62	65.3854
605.548	65.729
607.477	66.4979
609.405	66.8844
611.334	66.9418
613.262	67.2714
615.191	67.2393
617.119	67.3728
619.048	67.9977
620.976	68.2055
622.905	67.7033
624.833	67.8328
626.762	67.8851
628.69	68.0346
630.619	68.3321
632.547	68.3728
634.476	68.7536
636.404	68.9418
638.333	68.7703
640.261	68.7204
642.19	68.9394
644.118	69.2921
646.047	69.27
647.975	68.9581
649.904	68.8509
651.832	68.8135
653.761	68.9125
655.689	68.9428
657.618	69.2229
659.546	69.6728
661.475	70.0209
663.403	70.2147
665.332	69.6474
667.26	65.7621
669.188	66.1761
671.117	69.7115
673.045	70.3185
674.974	70.2727
676.903	70.1546
678.831	70.0932
680.76	70.1484
682.688	70.3369
684.616	70.4156
686.545	70.5012
688.473	70.5161
690.402	70.7671
692.331	70.8917
694.259	70.9429
696.188	71.0619
698.116	71.2224
700.044	71.205
701.973	71.3779
703.902	71.6556
705.83	72.0879
707.759	72.465
709.687	72.7801
711.615	73.041
713.544	73.3457
715.472	73.6146
717.401	73.7802
719.33	73.9299
721.258	74.3945
723.187	74.9181
725.115	75.2672
727.043	75.4681
728.972	75.7826
730.9	76.0961
732.829	76.3081
734.757	76.5837
736.686	76.8622
738.614	76.9882
740.543	77.0151
742.471	77.2092
744.4	77.5439
746.328	77.6983
748.257	77.8547
750.185	78.1887
752.114	78.5127
754.042	78.7931
755.971	79.0747
757.899	79.359
759.828	79.6848
761.756	79.9611
763.685	80.1328
765.613	80.3926
767.542	80.6102
769.47	80.7647
771.399	80.9553
773.327	81.0308
775.256	81.0706
777.184	81.0978
779.113	81.1335
781.041	81.2413
782.97	81.3969
784.898	81.4307
786.827	81.3987
788.755	81.429
790.684	81.2782
792.612	81.1536
794.541	81.1987
796.469	81.2733
798.398	81.3687
800.326	81.4149
802.255	81.5226
804.183	81.7591
806.112	81.98
808.04	82.2111
809.969	82.4343
811.897	82.5353
813.826	82.7227
815.754	82.9355
817.683	83.0627
819.611	83.1149
821.54	83.1522
823.468	83.1861
825.397	83.2711
827.325	83.2917
829.254	83.3153
831.182	83.2175
833.111	83.0815
835.039	82.9873
836.968	82.6334
838.896	82.1779
840.825	81.5703
842.753	80.6296
844.682	79.541
846.61	78.3774
848.539	77.1863
850.467	76.197
852.396	75.9921
854.324	76.8825
856.253	78.8275
858.181	81.4843
860.11	84.0804
862.038	86.0114
863.967	87.1967
865.895	87.8119
867.824	88.1265
869.752	88.1931
871.681	87.9889
873.609	87.5619
875.538	87.115
877.466	87.0135
879.395	87.2295
881.323	87.6263
883.252	88.218
885.18	89.1686
887.109	90.1185
889.037	90.7644
890.966	91.02
892.894	91.098
894.823	91.2172
896.751	91.2795
898.68	91.2903
900.608	91.3519
902.537	91.3327
904.465	91.3473
906.394	91.4126
908.322	91.4688
910.251	91.5123
912.179	91.5486
914.108	91.6245
916.036	91.7568
917.965	91.862
919.893	91.9457
921.822	91.9848
923.75	92.0143
925.679	92.0339
927.607	92.0362
929.536	92.0306
931.464	92.0861
933.393	92.1872
935.321	92.2435
937.25	92.193
939.178	92.163
941.107	92.2122
943.035	92.2576
944.964	92.2515
946.892	92.296
948.821	92.4005
950.749	92.4386
952.678	92.3756
954.606	92.4036
956.535	92.4239
958.463	92.4428
960.392	92.455
962.32	92.4519
964.249	92.4441
966.177	92.5495
968.106	92.5806
970.034	92.5794
971.963	92.5874
973.891	92.6002
975.82	92.5842
977.748	92.5869
979.677	92.6234
981.605	92.6573
983.534	92.6055
985.462	92.6148
987.391	92.6497
989.319	92.6339
991.248	92.6183
993.176	92.691
995.105	92.6859
997.033	92.602
998.962	92.5507
1000.89	92.5499
1002.82	92.5268
1004.75	92.5429
1006.68	92.4928
1008.6	92.4051
1010.53	92.3588
1012.46	92.3536
1014.39	92.3065
1016.32	92.2817
1018.25	92.2468
1020.17	92.2946
1022.1	92.3415
1024.03	92.3275
1025.96	92.1143
1027.89	91.979
1029.82	92.0918
1031.75	92.1208
1033.67	92.0382
1035.6	91.8534
1037.53	91.6732
1039.46	91.6021
1041.39	91.4966
1043.32	91.4899
1045.24	91.4715
1047.17	91.3741
1049.1	91.2634
1051.03	91.2537
1052.96	91.3097
1054.89	91.3494
1056.82	91.241
1058.74	91.2972
1060.67	91.496
1062.6	91.4957
1064.53	91.25
1066.46	91.0918
1068.39	91.2607
1070.32	91.3736
1072.24	91.3311
1074.17	91.2452
1076.1	91.2213
1078.03	91.2097
1079.96	91.1942
1081.89	91.2719
1083.82	91.3483
1085.74	91.4126
1087.67	91.4606
1089.6	91.5428
1091.53	91.5995
1093.46	91.5376
1095.39	91.3974
1097.32	91.2956
1099.24	91.2268
1101.17	91.3739
1103.1	91.672
1105.03	92.0541
1106.96	92.2826
1108.89	92.4737
1110.81	92.5293
1112.74	92.5716
1114.67	92.661
1116.6	92.7282
1118.53	92.7659
1120.46	92.8567
1122.38	92.957
1124.31	93.0628
1126.24	93.1269
1128.17	93.2044
1130.1	93.2605
1132.03	93.3206
1133.96	93.3177
1135.88	93.3136
1137.81	93.3157
1139.74	93.3418
1141.67	93.3237
1143.6	93.2497
1145.53	93.1884
1147.46	93.18
1149.38	93.1766
1151.31	93.1703
1153.24	93.1271
1155.17	93.0685
1157.1	93.054
1159.03	93.0748
1160.95	93.032
1162.88	92.9393
1164.81	92.8636
1166.74	92.7797
1168.67	92.7457
1170.6	92.7178
1172.53	92.6755
1174.45	92.6071
1176.38	92.5064
1178.31	92.4857
1180.24	92.4595
1182.17	92.3687
1184.1	92.2783
1186.03	92.2359
1187.95	92.1492
1189.88	92.0841
1191.81	91.9936
1193.74	91.9243
1195.67	91.8566
1197.6	91.7878
1199.53	91.749
1201.45	91.6574
1203.38	91.5765
1205.31	91.4978
1207.24	91.4111
1209.17	91.3294
1211.1	91.2036
1213.03	91.0945
1214.95	90.9859
1216.88	90.8731
1218.81	90.7364
1220.74	90.596
1222.67	90.4965
1224.6	90.4016
1226.52	90.2848
1228.45	90.1987
1230.38	90.1135
1232.31	90.0183
1234.24	89.9465
1236.17	89.8909
1238.1	89.8175
1240.02	89.6646
1241.95	89.493
1243.88	89.4436
1245.81	89.3315
1247.74	89.1791
1249.67	89.0177
1251.6	88.9468
1253.52	88.8526
1255.45	88.7369
1257.38	88.6336
1259.31	88.5762
1261.24	88.4882
1263.17	88.3909
1265.09	88.2708
1267.02	88.158
1268.95	88.0548
1270.88	87.9346
1272.81	87.7837
1274.74	87.6773
1276.66	87.5979
1278.59	87.4859
1280.52	87.3186
1282.45	87.1476
1284.38	86.9822
1286.31	86.8363
1288.24	86.6668
1290.16	86.4892
1292.09	86.3323
1294.02	86.1719
1295.95	85.9488
1297.88	85.7605
1299.81	85.5752
1301.74	85.3576
1303.66	85.1466
1305.59	84.9605
1307.52	84.7559
1309.45	84.5041
1311.38	84.204
1313.31	83.9327
1315.23	83.6759
1317.16	83.3821
1319.09	83.0785
1321.02	82.8066
1322.95	82.5479
1324.88	82.2455
1326.81	81.9067
1328.73	81.5866
1330.66	81.2653
1332.59	80.9088
1334.52	80.5201
1336.45	80.1268
1338.38	79.7419
1340.31	79.367
1342.23	78.9929
1344.16	78.5508
1346.09	78.0882
1348.02	77.6205
1349.95	77.1689
1351.88	76.7121
1353.81	76.2207
1355.73	75.7015
1357.66	75.1769
1359.59	74.6001
1361.52	73.9758
1363.45	73.358
1365.38	72.8284
1367.3	72.2668
1369.23	71.6919
1371.16	71.0634
1373.09	70.432
1375.02	69.8097
1376.95	69.2721
1378.88	68.6789
1380.8	68.1352
1382.73	67.5951
1384.66	67.1239
1386.59	66.6181
1388.52	66.1836
1390.45	65.7511
1392.38	65.2197
1394.3	64.6467
1396.23	64.4398
1398.16	64.1804
1400.09	63.9211
1402.02	63.6548
1403.95	63.4566
1405.87	63.3065
1407.8	63.2974
1409.73	63.2822
1411.66	63.4187
1413.59	63.5097
1415.52	63.6735
1417.44	63.7313
1419.37	64.0263
1421.3	64.4029
1423.23	64.791
1425.16	65.2497
1427.09	65.8112
1429.02	66.3792
1430.94	67.1622
1432.87	67.8487
1434.8	68.4659
1436.73	69.1921
1438.66	70.0713
1440.59	70.6541
1442.52	71.2251
1444.44	71.631
1446.37	72.0362
1448.3	72.3829
1450.23	72.6969
1452.16	72.901
1454.09	73.0459
1456.02	73.0421
1457.94	73.2893
1459.87	73.4374
1461.8	73.491
1463.73	73.3567
1465.66	73.3253
1467.59	73.2701
1469.52	73.2142
1471.44	73.1149
1473.37	73.2702
1475.3	73.5527
1477.23	74.069
1479.16	74.6243
1481.09	75.3024
1483.01	75.9915
1484.94	76.661
1486.87	77.1762
1488.8	77.6603
1490.73	77.9409
1492.66	78.0921
1494.59	77.8632
1496.51	77.4488
1498.44	76.8485
1500.37	76.2882
1502.3	75.6044
1504.23	74.977
1506.16	74.0491
1508.09	73.3395
1510.01	73.023
1511.94	72.8807
1513.87	72.81
1515.8	72.9941
1517.73	73.5019
1519.66	74.1184
1521.58	75.0103
1523.51	76.1309
1525.44	77.0282
1527.37	78.1348
1529.3	79.0945
1531.23	79.8906
1533.15	80.6977
1535.08	81.7399
1537.01	82.3136
1538.94	82.8993
1540.87	83.7455
1542.8	84.5113
1544.73	85.1374
1546.65	85.8529
1548.58	86.3624
1550.51	86.9566
1552.44	87.4618
1554.37	87.9581
1556.3	88.3022
1558.23	88.637
1560.15	89.4857
1562.08	90.0525
1564.01	90.373
1565.94	90.8124
1567.87	91.1081
1569.8	91.5229
1571.72	91.934
1573.65	92.1945
1575.58	92.3772
1577.51	92.7177
1579.44	92.9569
1581.37	93.1968
1583.3	93.3693
1585.22	93.5364
1587.15	93.6211
1589.08	93.7672
1591.01	93.8989
1592.94	93.9676
1594.87	93.9674
1596.8	94.0682
1598.72	94.1277
1600.65	94.2039
1602.58	94.236
1604.51	94.2385
1606.44	94.1877
1608.37	94.2023
1610.3	94.205
1612.22	94.1605
1614.15	94.0268
1616.08	93.9332
1618.01	93.9767
1619.94	94.0076
1621.87	93.8619
1623.8	93.7506
1625.72	93.6876
1627.65	93.6435
1629.58	93.6148
1631.51	93.5842
1633.44	93.4459
1635.37	93.3586
1637.29	93.3891
1639.22	93.4242
1641.15	93.4156
1643.08	93.4461
1645.01	93.3939
1646.94	93.3761
1648.87	93.4693
1650.79	93.4954
1652.72	93.3072
1654.65	93.5258
1656.58	93.7327
1658.51	93.8386
1660.44	93.8189
1662.37	93.8323
1664.29	93.955
1666.22	94.0374
1668.15	93.9368
1670.08	93.9939
1672.01	94.1522
1673.94	94.272
1675.86	94.428
1677.79	94.6801
1679.72	94.7824
1681.65	94.8269
1683.58	94.7866
1685.51	95.1686
1687.43	95.396
1689.36	95.5606
1691.29	95.7128
1693.22	95.8179
1695.15	95.805
1697.08	95.9306
1699.01	95.9578
1700.93	96.1541
1702.86	96.3082
1704.79	96.3395
1706.72	96.4327
1708.65	96.5973
1710.58	96.7146
1712.51	96.7995
1714.43	96.8029
1716.36	96.8691
1718.29	97.0259
1720.22	97.2678
1722.15	97.3372
1724.08	97.4305
1726.01	97.5442
1727.93	97.6018
1729.86	97.5858
1731.79	97.6242
1733.72	97.6025
1735.65	97.8424
1737.58	97.9482
1739.5	98.0064
1741.43	98.0548
1743.36	98.0988
1745.29	98.1534
1747.22	98.1991
1749.15	98.18
1751.08	98.2169
1753	98.3545
1754.93	98.4508
1756.86	98.4494
1758.79	98.5327
1760.72	98.5244
1762.65	98.5355
1764.58	98.5786
1766.5	98.5665
1768.43	98.5088
1770.36	98.4955
1772.29	98.4795
1774.22	98.5832
1776.15	98.6059
1778.07	98.6253
1780	98.6104
1781.93	98.6286
1783.86	98.6104
1785.79	98.6373
1787.72	98.6349
1789.64	98.5572
1791.57	98.4725
1793.5	98.5779
1795.43	98.6059
1797.36	98.5864
1799.29	98.5898
1801.22	98.6362
1803.14	98.6643
1805.07	98.683
1807	98.6743
1808.93	98.7034
1810.86	98.7074
1812.79	98.7399
1814.72	98.7805
1816.64	98.8145
1818.57	98.7683
1820.5	98.7525
1822.43	98.7624
1824.36	98.765
1826.29	98.7875
1828.21	98.7998
1830.14	98.7392
1832.07	98.7943
1834	98.832
1835.93	98.8352
1837.86	98.818
1839.79	98.8396
1841.71	98.8126
1843.64	98.7849
1845.57	98.7781
1847.5	98.8499
1849.43	98.9089
1851.36	98.9022
1853.29	98.8323
1855.21	98.846
1857.14	98.8556
1859.07	98.8786
1861	98.902
1862.93	98.9489
1864.86	98.8875
1866.79	98.7942
1868.71	98.742
1870.64	98.8122
1872.57	98.85
1874.5	98.8652
1876.43	98.8645
1878.36	98.8963
1880.29	98.8638
1882.21	98.8618
1884.14	98.8786
1886.07	98.9288
1888	98.926
1889.93	98.9231
1891.86	98.8817
1893.78	98.8354
1895.71	98.8138
1897.64	98.8218
1899.57	98.8425
1901.5	98.9049
1903.43	98.9036
1905.36	98.9089
1907.28	98.8471
1909.21	98.8704
1911.14	98.8985
1913.07	98.8954
1915	98.8757
1916.93	98.8718
1918.86	98.8629
1920.78	98.8714
1922.71	98.8809
1924.64	98.9503
1926.57	98.9149
1928.5	98.8765
1930.43	98.8981
1932.35	98.9484
1934.28	98.9106
1936.21	98.8912
1938.14	98.9298
1940.07	98.9396
1942	98.9363
1943.92	99.0228
1945.85	99.0449
1947.78	99.0423
1949.71	99.0067
1951.64	98.978
1953.57	98.9924
1955.5	99.0547
1957.42	98.9716
1959.35	98.9392
1961.28	98.9324
1963.21	99.1057
1965.14	99.1275
1967.07	99.0609
1969	99.0217
1970.92	99.0917
1972.85	99.152
1974.78	99.1477
1976.71	99.0661
1978.64	99.0181
1980.57	98.9882
1982.49	99.0207
1984.42	98.9804
1986.35	98.9911
1988.28	98.9718
1990.21	98.9643
1992.14	98.9542
1994.07	98.9818
1995.99	98.9455
1997.92	99.0175
1999.85	99.1032
2001.78	99.0145
2003.71	98.9247
2005.64	99.103
2007.57	99.1226
2009.49	99.0684
2011.42	99.0179
2013.35	99.0559
2015.28	99.0471
2017.21	99.0579
2019.14	99.0215
2021.07	99.1202
2022.99	99.1235
2024.92	99.0838
2026.85	99.0053
2028.78	99.0264
2030.71	99.0628
2032.64	99.1128
2034.56	99.116
2036.49	99.0791
2038.42	99.003
2040.35	98.9875
2042.28	98.9853
2044.21	98.9711
2046.13	98.9794
2048.06	99.0227
2049.99	98.9608
2051.92	98.9273
2053.85	98.9644
2055.78	98.9462
2057.71	98.8651
2059.64	98.8858
2061.56	98.9149
2063.49	98.8641
2065.42	98.7626
2067.35	98.7623
2069.28	98.8043
2071.21	98.8236
2073.14	98.8399
2075.06	98.8664
2076.99	98.8294
2078.92	98.7883
2080.85	98.7503
2082.78	98.7063
2084.7	98.6699
2086.63	98.6779
2088.56	98.6816
2090.49	98.7027
2092.42	98.6913
2094.35	98.6422
2096.28	98.5949
2098.2	98.608
2100.13	98.5957
2102.06	98.6481
2103.99	98.6765
2105.92	98.6384
2107.85	98.5833
2109.78	98.5595
2111.7	98.5603
2113.63	98.6083
2115.56	98.651
2117.49	98.6738
2119.42	98.6526
2121.35	98.6495
2123.28	98.6639
2125.2	98.6806
2127.13	98.7074
2129.06	98.7156
2130.99	98.7117
2132.92	98.7532
2134.85	98.7674
2136.78	98.7517
2138.7	98.7236
2140.63	98.6864
2142.56	98.705
2144.49	98.7676
2146.42	98.7828
2148.35	98.8427
2150.27	98.9005
2152.2	98.8611
2154.13	98.827
2156.06	98.9235
2157.99	99.0183
2159.92	99.0301
2161.84	98.8852
2163.77	98.8731
2165.7	98.9324
2167.63	98.8894
2169.56	98.8528
2171.49	98.9288
2173.42	98.9363
2175.34	98.9021
2177.27	98.8392
2179.2	98.8858
2181.13	98.8804
2183.06	98.7835
2184.99	98.7169
2186.92	98.7534
2188.84	98.7793
2190.77	98.7867
2192.7	98.7929
2194.63	98.7781
2196.56	98.7755
2198.49	98.746
2200.41	98.7358
2202.34	98.7323
2204.27	98.6445
2206.2	98.6007
2208.13	98.6459
2210.06	98.696
2211.99	98.6626
2213.91	98.6736
2215.84	98.691
2217.77	98.7139
2219.7	98.6679
2221.63	98.6888
2223.56	98.7294
2225.49	98.7219
2227.41	98.658
2229.34	98.6106
2231.27	98.5556
2233.2	98.5638
2235.13	98.599
2237.06	98.5766
2238.99	98.4867
2240.91	98.5582
2242.84	98.5665
2244.77	98.4663
2246.7	98.5026
2248.63	98.5094
2250.56	98.4527
2252.49	98.4294
2254.41	98.3991
2256.34	98.3405
2258.27	98.311
2260.2	98.3014
2262.13	98.2046
2264.06	98.152
2265.98	98.189
2267.91	98.1699
2269.84	98.0866
2271.77	98.0496
2273.7	98.0494
2275.63	98.0954
2277.55	98.1138
2279.48	98.1238
2281.41	98.1124
2283.34	98.1062
2285.27	98.0548
2287.2	97.9835
2289.13	97.8024
2291.05	97.5929
2292.98	97.424
2294.91	97.2561
2296.84	97.0301
2298.77	96.7883
2300.7	96.4916
2302.62	96.1586
2304.55	95.7423
2306.48	95.2116
2308.41	94.6045
2310.34	93.9992
2312.27	93.3555
2314.2	92.7686
2316.12	92.1897
2318.05	91.3221
2319.98	90.3267
2321.91	89.5438
2323.84	89.0991
2325.77	88.8477
2327.7	88.3167
2329.62	87.6423
2331.55	87.2663
2333.48	87.2625
2335.41	87.1247
2337.34	86.8422
2339.27	86.5624
2341.2	86.4397
2343.12	86.4732
2345.05	87.082
2346.98	89.3476
2348.91	90.9317
2350.84	89.2355
2352.77	86.5553
2354.7	84.7772
2356.62	83.6031
2358.55	82.8604
2360.48	82.6747
2362.41	82.9717
2364.34	83.6078
2366.27	84.4662
2368.2	85.5439
2370.12	86.8248
2372.05	88.2223
2373.98	89.7657
2375.91	91.4367
2377.84	93.2285
2379.76	94.9938
2381.69	96.3926
2383.62	97.2754
2385.55	97.7822
2387.48	98.0947
2389.41	98.2013
2391.34	98.2031
2393.26	98.2141
2395.19	98.2551
2397.12	98.2761
2399.05	98.2851
2400.98	98.2349
2402.91	98.1908
2404.84	98.1928
2406.76	98.1861
2408.69	98.1666
2410.62	98.192
2412.55	98.2698
2414.48	98.3329
2416.41	98.2688
2418.34	98.2391
2420.26	98.2618
2422.19	98.294
2424.12	98.2874
2426.05	98.2403
2427.98	98.2202
2429.91	98.2135
2431.84	98.1902
2433.76	98.2154
2435.69	98.2116
2437.62	98.231
2439.55	98.2078
2441.48	98.1767
2443.41	98.1701
2445.33	98.1481
2447.26	98.1497
2449.19	98.1998
2451.12	98.2287
2453.05	98.2207
2454.98	98.1909
2456.91	98.2012
2458.83	98.1977
2460.76	98.1907
2462.69	98.1689
2464.62	98.1635
2466.55	98.1572
2468.48	98.1647
2470.41	98.1443
2472.33	98.1175
2474.26	98.104
2476.19	98.0992
2478.12	98.0668
2480.05	98.0799
2481.98	98.0842
2483.9	98.0688
2485.83	98.0867
2487.76	98.1019
2489.69	98.0941
2491.62	98.0581
2493.55	98.0139
2495.47	97.9899
2497.4	97.9975
2499.33	98.0271
2501.26	98.0099
2503.19	98.0097
2505.12	97.9729
2507.05	97.9454
2508.97	97.9393
2510.9	97.9429
2512.83	97.9223
2514.76	97.8888
2516.69	97.9326
2518.62	97.9723
2520.55	97.9856
2522.47	97.9985
2524.4	97.9883
2526.33	97.9661
2528.26	97.9919
2530.19	97.9961
2532.12	97.9818
2534.05	97.9792
2535.97	97.9696
2537.9	97.9465
2539.83	97.952
2541.76	97.9721
2543.69	97.9547
2545.62	97.9698
2547.55	97.9616
2549.47	97.9324
2551.4	97.8981
2553.33	97.8794
2555.26	97.8735
2557.19	97.907
2559.12	97.897
2561.04	97.8733
2562.97	97.9191
2564.9	97.909
2566.83	97.8552
2568.76	97.8506
2570.69	97.8717
2572.61	97.8879
2574.54	97.8698
2576.47	97.8604
2578.4	97.8252
2580.33	97.8007
2582.26	97.7834
2584.19	97.7851
2586.11	97.7882
2588.04	97.8107
2589.97	97.798
2591.9	97.754
2593.83	97.7447
2595.76	97.7206
2597.69	97.6851
2599.61	97.6655
2601.54	97.627
2603.47	97.6246
2605.4	97.6046
2607.33	97.5554
2609.26	97.5381
2611.18	97.5141
2613.11	97.4938
2615.04	97.4822
2616.97	97.4306
2618.9	97.4205
2620.83	97.4736
2622.76	97.5038
2624.68	97.496
2626.61	97.4792
2628.54	97.4548
2630.47	97.433
2632.4	97.4315
2634.33	97.4456
2636.26	97.403
2638.18	97.3927
2640.11	97.4156
2642.04	97.3647
2643.97	97.3505
2645.9	97.3572
2647.83	97.3437
2649.76	97.3367
2651.68	97.3335
2653.61	97.3506
2655.54	97.3199
2657.47	97.2796
2659.4	97.2896
2661.33	97.2893
2663.25	97.3032
2665.18	97.296
2667.11	97.2528
2669.04	97.2416
2670.97	97.2523
2672.9	97.2697
2674.82	97.2569
2676.75	97.2269
2678.68	97.2043
2680.61	97.2353
2682.54	97.2586
2684.47	97.2067
2686.4	97.1709
2688.32	97.1739
2690.25	97.1705
2692.18	97.175
2694.11	97.1457
2696.04	97.1172
2697.97	97.1009
2699.9	97.1139
2701.82	97.1403
2703.75	97.1236
2705.68	97.1248
2707.61	97.1181
2709.54	97.0725
2711.47	97.0565
2713.4	97.0535
2715.32	97.0572
2717.25	97.0067
2719.18	96.977
2721.11	96.9756
2723.04	96.9623
2724.97	96.9565
2726.89	96.9625
2728.82	96.9567
2730.75	96.9254
2732.68	96.8989
2734.61	96.891
2736.54	96.8609
2738.47	96.8166
2740.39	96.7921
2742.32	96.8114
2744.25	96.802
2746.18	96.7633
2748.11	96.7731
2750.04	96.7644
2751.97	96.7405
2753.89	96.7236
2755.82	96.6989
2757.75	96.6807
2759.68	96.6513
2761.61	96.6428
2763.54	96.6131
2765.47	96.5761
2767.39	96.5731
2769.32	96.615
2771.25	96.6044
2773.18	96.5524
2775.11	96.4953
2777.04	96.4557
2778.96	96.4376
2780.89	96.4491
2782.82	96.4519
2784.75	96.4207
2786.68	96.4056
2788.61	96.3618
2790.53	96.3284
2792.46	96.295
2794.39	96.2769
2796.32	96.2544
2798.25	96.2553
2800.18	96.2719
2802.11	96.2468
2804.03	96.2488
2805.96	96.2335
2807.89	96.2035
2809.82	96.1411
2811.75	96.1122
2813.68	96.0861
2815.61	96.0523
2817.53	96.0572
2819.46	96.0677
2821.39	96.0327
2823.32	96.005
2825.25	95.9451
2827.18	95.9205
2829.11	95.8799
2831.03	95.8211
2832.96	95.7995
2834.89	95.7706
2836.82	95.7407
2838.75	95.7154
2840.68	95.6691
2842.61	95.6449
2844.53	95.6093
2846.46	95.5362
2848.39	95.4949
2850.32	95.4715
2852.25	95.4105
2854.18	95.3406
2856.1	95.3033
2858.03	95.2435
2859.96	95.1528
2861.89	95.0902
2863.82	95.0119
2865.75	94.9222
2867.68	94.8584
2869.6	94.8268
2871.53	94.7632
2873.46	94.6977
2875.39	94.638
2877.32	94.5482
2879.25	94.456
2881.18	94.3851
2883.1	94.3232
2885.03	94.2944
2886.96	94.2571
2888.89	94.1904
2890.82	94.1845
2892.75	94.1573
2894.67	94.0979
2896.6	94.0444
2898.53	93.9312
2900.46	93.7849
2902.39	93.7895
2904.32	93.8518
2906.24	93.864
2908.17	93.8534
2910.1	93.8245
2912.03	93.8194
2913.96	93.8519
2915.89	93.8406
2917.82	93.7994
2919.74	93.8017
2921.67	93.7637
2923.6	93.7339
2925.53	93.7756
2927.46	93.7769
2929.39	93.7134
2931.32	93.6742
2933.24	93.6171
2935.17	93.5657
2937.1	93.5739
2939.03	93.526
2940.96	93.4009
2942.89	93.3562
2944.82	93.3654
2946.74	93.3585
2948.67	93.2625
2950.6	93.1869
2952.53	93.1632
2954.46	93.0898
2956.39	93.0101
2958.31	92.9268
2960.24	92.8567
2962.17	92.7675
2964.1	92.6787
2966.03	92.6231
2967.96	92.5053
2969.89	92.386
2971.81	92.3444
2973.74	92.3277
2975.67	92.3057
2977.6	92.2849
2979.53	92.2794
2981.46	92.2998
2983.39	92.2735
2985.31	92.1582
2987.24	92.0622
2989.17	92.0212
2991.1	92.1388
2993.03	92.226
2994.96	92.2253
2996.89	92.2633
2998.81	92.3188
3000.74	92.3525
3002.67	92.347
3004.6	92.3695
3006.53	92.4658
3008.46	92.5472
3010.38	92.5413
3012.31	92.5105
3014.24	92.5419
3016.17	92.5523
3018.1	92.5615
3020.03	92.5824
3021.95	92.6341
3023.88	92.6656
3025.81	92.6194
3027.74	92.6342
3029.67	92.6585
3031.6	92.6438
3033.53	92.6185
3035.45	92.6091
3037.38	92.5802
3039.31	92.5153
3041.24	92.4577
3043.17	92.4152
3045.1	92.3903
3047.03	92.3662
3048.95	92.3821
3050.88	92.3502
3052.81	92.2667
3054.74	92.221
3056.67	92.1736
3058.6	92.0543
3060.53	92.008
3062.45	91.987
3064.38	91.8851
3066.31	91.8457
3068.24	91.8323
3070.17	91.7775
3072.1	91.6916
3074.02	91.6253
3075.95	91.5848
3077.88	91.4892
3079.81	91.4188
3081.74	91.3599
3083.67	91.269
3085.59	91.2061
3087.52	91.1824
3089.45	91.1119
3091.38	91.0191
3093.31	91.0109
3095.24	90.9727
3097.17	90.9022
3099.09	90.8735
3101.02	90.8061
3102.95	90.7696
3104.88	90.7274
3106.81	90.6602
3108.74	90.6604
3110.67	90.666
3112.59	90.641
3114.52	90.6265
3116.45	90.6258
3118.38	90.6062
3120.31	90.5711
3122.24	90.558
3124.16	90.5491
3126.09	90.5482
3128.02	90.6057
3129.95	90.5886
3131.88	90.5373
3133.81	90.53
3135.74	90.5544
3137.66	90.6105
3139.59	90.6341
3141.52	90.6388
3143.45	90.6215
3145.38	90.6466
3147.31	90.6729
3149.24	90.6595
3151.16	90.6902
3153.09	90.6866
3155.02	90.7237
3156.95	90.7429
3158.88	90.7657
3160.81	90.7567
3162.74	90.7714
3164.66	90.8248
3166.59	90.8412
3168.52	90.7722
3170.45	90.762
3172.38	90.7555
3174.31	90.752
3176.24	90.7728
3178.16	90.7512
3180.09	90.7233
3182.02	90.7161
3183.95	90.7212
3185.88	90.7347
3187.81	90.7195
3189.73	90.6915
3191.66	90.6432
3193.59	90.6106
3195.52	90.5947
3197.45	90.5868
3199.38	90.6173
3201.3	90.6369
3203.23	90.6276
3205.16	90.6001
3207.09	90.5526
3209.02	90.5316
3210.95	90.4698
3212.88	90.4338
3214.8	90.3999
3216.73	90.3651
3218.66	90.31
3220.59	90.297
3222.52	90.2703
3224.45	90.2797
3226.38	90.2718
3228.3	90.2699
3230.23	90.2429
3232.16	90.2384
3234.09	90.1865
3236.02	90.146
3237.95	90.1985
3239.88	90.1847
3241.8	90.1253
3243.73	90.148
3245.66	90.1791
3247.59	90.1425
3249.52	90.0815
3251.45	90.0728
3253.38	90.0986
3255.3	90.1502
3257.23	90.1321
3259.16	90.1043
3261.09	90.1258
3263.02	90.1663
3264.95	90.2318
3266.87	90.2448
3268.8	90.2047
3270.73	90.2045
3272.66	90.2282
3274.59	90.2809
3276.52	90.2802
3278.45	90.2987
3280.37	90.3362
3282.3	90.331
3284.23	90.3384
3286.16	90.4089
3288.09	90.465
3290.02	90.4707
3291.95	90.4722
3293.87	90.4816
3295.8	90.4939
3297.73	90.5726
3299.66	90.6296
3301.59	90.6367
3303.52	90.6646
3305.44	90.663
3307.37	90.6533
3309.3	90.6758
3311.23	90.721
3313.16	90.7519
3315.09	90.6999
3317.01	90.7267
3318.94	90.7358
3320.87	90.7392
3322.8	90.8201
3324.73	90.885
3326.66	90.8513
3328.59	90.8785
3330.51	90.9011
3332.44	90.9519
3334.37	90.9742
3336.3	90.9914
3338.23	91.0027
3340.16	91.0655
3342.09	91.053
3344.01	91.0003
3345.94	91.0428
3347.87	91.1142
3349.8	91.1296
3351.73	91.2304
3353.66	91.2622
3355.59	91.2074
3357.51	91.2686
3359.44	91.3895
3361.37	91.3693
3363.3	91.3515
3365.23	91.4089
3367.16	91.4756
3369.08	91.4935
3371.01	91.5177
3372.94	91.5683
3374.87	91.6042
3376.8	91.6382
3378.73	91.6738
3380.66	91.7436
3382.58	91.766
3384.51	91.7819
3386.44	91.8086
3388.37	91.8232
3390.3	91.8706
3392.23	91.9388
3394.16	91.9873
3396.08	92.0151
3398.01	92.07
3399.94	92.07
3401.87	92.1503
3403.8	92.2382
3405.73	92.2383
3407.65	92.1659
3409.58	92.1718
3411.51	92.1562
3413.44	92.2289
3415.37	92.3501
3417.3	92.4479
3419.22	92.4429
3421.15	92.4425
3423.08	92.4978
3425.01	92.5923
3426.94	92.5521
3428.87	92.507
3430.8	92.5624
3432.72	92.5216
3434.65	92.4727
3436.58	92.599
3438.51	92.6939
3440.44	92.7202
3442.37	92.6453
3444.3	92.6644
3446.22	92.6718
3448.15	92.6795
3450.08	92.7033
3452.01	92.7448
3453.94	92.9022
3455.87	93.0402
3457.8	93.0668
3459.72	93.1035
3461.65	93.1879
3463.58	93.3405
3465.51	93.2861
3467.44	93.2291
3469.37	93.3146
3471.3	93.4881
3473.22	93.5972
3475.15	93.6195
3477.08	93.6615
3479.01	93.7567
3480.94	93.8012
3482.87	93.8514
3484.79	93.8768
3486.72	93.9211
3488.65	94.0484
3490.58	94.1222
3492.51	94.0737
3494.44	94.0831
3496.36	94.1281
3498.29	94.1716
3500.22	94.2609
3502.15	94.3411
3504.08	94.4067
3506.01	94.5105
3507.94	94.474
3509.86	94.4587
3511.79	94.6251
3513.72	94.7682
3515.65	94.8555
3517.58	94.8818
3519.51	94.912
3521.44	94.8646
3523.36	94.8226
3525.29	94.8503
3527.22	94.9111
3529.15	94.8702
3531.08	94.8186
3533.01	94.849
3534.93	94.9171
3536.86	94.8992
3538.79	94.8595
3540.72	94.8062
3542.65	94.677
3544.58	94.5792
3546.51	94.5546
3548.43	94.5229
3550.36	94.4175
3552.29	94.2827
3554.22	94.2095
3556.15	94.2095
3558.08	94.2607
3560.01	94.3456
3561.93	94.445
3563.86	94.6407
3565.79	94.8145
3567.72	95.145
3569.65	95.5462
3571.58	95.8692
3573.51	96.1127
3575.43	96.3009
3577.36	96.5519
3579.29	96.7363
3581.22	96.8288
3583.15	96.8849
3585.08	96.7833
3587.01	96.7656
3588.93	96.9088
3590.86	97.0428
3592.79	96.9853
3594.72	96.9701
3596.65	97.0376
3598.58	97.1601
3600.5	97.2417
3602.43	97.3296
3604.36	97.3709
3606.29	97.3626
3608.22	97.4497
3610.15	97.6687
3612.07	97.8157
3614	97.8976
3615.93	97.7902
3617.86	97.5653
3619.79	97.4776
3621.72	97.523
3623.65	97.5367
3625.57	97.5411
3627.5	97.4899
3629.43	97.4538
3631.36	97.6698
3633.29	97.8295
3635.22	97.9224
3637.15	97.984
3639.07	98.0036
3641	98.0007
3642.93	97.9044
3644.86	97.8562
3646.79	97.6589
3648.72	97.5532
3650.64	97.7426
3652.57	98.0801
3654.5	98.0642
3656.43	97.9846
3658.36	98.0529
3660.29	98.0539
3662.22	98.0824
3664.14	98.1886
3666.07	98.1614
3668	98.1123
3669.93	98.0348
3671.86	98.0673
3673.79	97.8972
3675.72	97.9104
3677.64	98.1128
3679.57	98.1348
3681.5	98.1603
3683.43	98.0765
3685.36	97.9444
3687.29	97.8013
3689.22	97.6673
3691.14	97.7069
3693.07	97.9067
3695	98.0062
3696.93	97.9993
3698.86	97.9264
3700.79	97.8478
3702.71	97.929
3704.64	97.9799
3706.57	97.9967
3708.5	98.0497
3710.43	98.1636
3712.36	98.2635
3714.28	98.3852
3716.21	98.3653
3718.14	98.2523
3720.07	98.03
3722	97.849
3723.93	97.881
3725.86	97.8241
3727.78	97.7926
3729.71	97.8741
3731.64	97.9493
3733.57	97.9648
3735.5	97.8561
3737.43	98.0922
3739.36	98.3157
3741.28	98.4149
3743.21	98.3974
3745.14	98.4122
3747.07	98.4506
3749	98.4151
3750.93	98.2881
3752.86	98.4004
3754.78	98.5386
3756.71	98.4981
3758.64	98.4546
3760.57	98.5633
3762.5	98.6265
3764.43	98.5888
3766.36	98.6041
3768.28	98.6005
3770.21	98.6286
3772.14	98.7696
3774.07	98.6771
3776	98.6225
3777.93	98.6412
3779.85	98.6667
3781.78	98.7301
3783.71	98.6166
3785.64	98.6189
3787.57	98.6806
3789.5	98.7177
3791.43	98.723
3793.35	98.6548
3795.28	98.5388
3797.21	98.5497
3799.14	98.5415
3801.07	98.5165
3803	98.5611
3804.93	98.5314
3806.85	98.5253
3808.78	98.6184
3810.71	98.6658
3812.64	98.6757
3814.57	98.6687
3816.5	98.6982
3818.42	98.6534
3820.35	98.4438
3822.28	98.5238
3824.21	98.545
3826.14	98.4463
3828.07	98.5127
3829.99	98.648
3831.92	98.7823
3833.85	98.6679
3835.78	98.4462
3837.71	98.4741
3839.64	98.6522
3841.57	98.6218
3843.49	98.6066
3845.42	98.6555
3847.35	98.6535
3849.28	98.5318
3851.21	98.2779
3853.14	98.1611
3855.07	98.4429
3856.99	98.6191
3858.92	98.6448
3860.85	98.4667
3862.78	98.3338
3864.71	98.4109
3866.64	98.5525
3868.57	98.4209
3870.49	98.3504
3872.42	98.4077
3874.35	98.514
3876.28	98.6664
3878.21	98.612
3880.14	98.5867
3882.07	98.6118
3883.99	98.5364
3885.92	98.4883
3887.85	98.5788
3889.78	98.5472
3891.71	98.6001
3893.64	98.6869
3895.56	98.6657
3897.49	98.5886
3899.42	98.4555
3901.35	98.4386
3903.28	98.4595
3905.21	98.4974
3907.14	98.5448
3909.06	98.5166
3910.99	98.4774
3912.92	98.5226
3914.85	98.5667
3916.78	98.5302
3918.71	98.5581
3920.64	98.581
3922.56	98.602
3924.49	98.5995
3926.42	98.5421
3928.35	98.4781
3930.28	98.5688
3932.21	98.5131
3934.13	98.4823
3936.06	98.5521
3937.99	98.559
3939.92	98.5202
3941.85	98.4511
3943.78	98.3571
3945.7	98.3758
3947.63	98.4686
3949.56	98.5915
3951.49	98.6393
3953.42	98.621
3955.35	98.551
3957.28	98.5024
3959.2	98.4601
3961.13	98.4738
3963.06	98.5548
3964.99	98.6103
3966.92	98.5405
3968.85	98.5303
3970.78	98.5647
3972.7	98.6435
3974.63	98.6247
3976.56	98.5136
3978.49	98.4293
3980.42	98.4142
3982.35	98.4177
3984.28	98.4679
3986.2	98.5478
3988.13	98.5466
3990.06	98.5088
3991.99	98.4907
3993.92	98.4912
3995.85	98.4859
3997.77	98.539
3999.7	98.6328
