# Supplementary material for: Nano-to-Submicron Hydroxyapatite Coatings for Magnesium-based Bioresorbable Implants – Deposition, Characterization, Degradation, Mechanical Properties, and Cytocompatibility
Source: Sci Rep. 2019 Jan 28;9:810. doi: 10.1038/s41598-018-37123-3 (PMC6349930; doi:10.1038/s41598-018-37123-3)
Supplement: Supplementary file 1 — Dataset for SREP-18-29489A [file 41598_2018_37123_MOESM1_ESM.zip › SupplementalDataFiles/Figure 14/Figure 14(a).xlsx]

## Sheet: Small sample graph
	nHA_100	nHA_400	mHA_100	mHA_400	Mg
0 hr	100	100	100	100	100
12 hrs	99.8493	99.9273	99.698	100.033	99.542
24 hrs	99.2842	99.4801	99.1346	99.6309	98.3216
48 hrs	98.0421	98.9972	97.5549	99.1501	96.6818
72 hrs	96.7248	98.7005	96.4261	99.0385	94.7745
1 wk	92.9979	97.0294	92.3279	97.9261	90.6171
2 wks	87.9538	94.4655	87.6274	96.3285	85.1252
3 wks	82.6176	89.7444	84.64	92.9205	87.3409
4 wks	82.922	86.6408	85.036	91.1671	84.0188
6 wks	72.9507	76.7503	66.3041	79.3162	62.0107
Standard Deviation	nHA_100	nHA_400	mHA_100	mHA_400	Mg
0	0	0	0	0	0
12	0.0178663	0.0703909	0.064575	0.124038	0.0825711
24	0.0715376	0.0451791	0.11781	0.0188366	0.171989
48	0.0471559	0.0887843	0.174263	0.0663174	0.367748
72	0.0242688	0.123488	0.257851	0.0961404	0.337056
1 week	0.0702596	0.297433	0.351721	0.289053	0.409318
2 week	0.12238	0.457864	0.500135	0.647477	0.608596
3 week	0.688146	0.662978	1.23078	1.12893	0.488019
4 week	0.831591	0.544509	0.706452	0.925414	0.862247
6 week	0.935046	0.737746	1.19818	2.30109	1.14899
Time (initial mass/mg)	nHA_100_1	nHA_100_2	nHA_100_3	nHA_400_1	nHA_400_2	nHA_400_3	mHA_100_1	mHA_100_2	mHA_100_3	mHA_400_1	mHA_400_2	mHA_400_3	Mg_1	Mg_2	Mg_3
0	88	89.3	88.3	88.5	90	90.2	87.9	88.1	90.2	89.1	90.4	91.9	87.7	87.3	87.2
12	87.9	89.2	88.1	88.7	89.8	90	87.7	87.6	90.1	89	90.1	92.4	87.5	86.6	86.9
24	87.5	88.8	87.4	88.2	89.5	89.6	87.4	86.9	89.6	88.7	90.1	91.6	86.5	85.2	86.1
48	86.4	87.6	86.4	87.9	89.1	89	86	85.3	88.4	88.1	89.7	91.3	85.1	83.1	85.3
72	85.2	86.3	85.4	87.8	88.7	88.7	85.1	84	87.6	87.9	89.6	91.3	83.6	81.5	83.4
1 week	82.1	82.9	82	86.8	87.4	86.5	81.4	80.1	84.3	86.2	88.8	90.8	80.1	77.6	79.9
2 week	77.5	78.1	78	85.1	85	83.7	77.2	75.5	80.6	83.5	87.6	90.4	75.4	72.1	75.7
4 week	74.6	70.9	74.7	77.1	76	79.7	76	76.3	74	80.2	80	87.3	74.8	70.2	75.3
6 week	61	68	64.8	69.7	66.3	70.2	62	54.4	60.1	63.8	70.5	81.2	54.2	56.9	51.7
Mass Change
	nHA_100_1	nHA_100_2	nHA_100_3	nHA_400_1	nHA_400_2	nHA_400_3	mHA_100_1	mHA_100_2	mHA_100_3	mHA_400_1	mHA_400_2	mHA_400_3	Mg_1	Mg_2	Mg_3
12	99.8864	99.888	99.7735	100.226	99.7778	99.7783	99.7725	99.4325	99.8891	99.8878	99.6681	100.544	99.7719	99.1982	99.656
24	99.4318	99.4401	98.9807	99.661	99.4444	99.3348	99.4312	98.6379	99.3348	99.5511	99.6681	99.6736	98.6317	97.5945	98.7385
48	98.1818	98.0963	97.8482	99.322	99	98.6696	97.8385	96.8218	98.0044	98.8777	99.2257	99.3471	97.0353	95.189	97.8211
72	96.8182	96.6405	96.7157	99.209	98.5556	98.337	96.8146	95.3462	97.1175	98.6532	99.115	99.3471	95.325	93.3562	95.6422
1 week	93.2955	92.8331	92.8652	98.0791	97.1111	95.898	92.6052	90.9194	93.459	96.7452	98.2301	98.803	91.3341	88.8889	91.6284
2 week	88.0682	87.458	88.3352	96.1582	94.4444	92.7938	87.8271	85.6981	89.357	93.7149	96.9027	98.3678	85.9749	82.5888	86.8119
4 week	84.7727	79.3953	84.598	87.1186	84.4444	88.3592	86.4619	86.6061	82.0399	90.0112	88.4956	94.9946	85.2908	80.4124	86.3532
6 week	69.3182	76.1478	73.3862	78.7571	73.6667	77.8271	70.5347	61.748	66.6297	71.6049	77.9867	88.3569	61.8016	65.1775	59.289
