# Supplementary material for: Nano-to-Submicron Hydroxyapatite Coatings for Magnesium-based Bioresorbable Implants – Deposition, Characterization, Degradation, Mechanical Properties, and Cytocompatibility
Source: Sci Rep. 2019 Jan 28;9:810. doi: 10.1038/s41598-018-37123-3 (PMC6349930; doi:10.1038/s41598-018-37123-3)
Supplement: Supplementary file 1 — Dataset for SREP-18-29489A [file 41598_2018_37123_MOESM1_ESM.zip › SupplementalDataFiles/Figure 14/Figure 14(b).xlsx]

## Sheet: Sheet2
	nHA_100	nHA_400	mHA_100	mHA_400	Mg
12 hrs	99.9383	99.9353	100.087	100.078	99.9915
24 hrs	100.154	100.128	100.039	100.051	99.8652
48 hrs	102.504	102.43	99.9163	99.9417	102.537
72 hrs	101.997	102.122	99.7405	99.8549	102.219
1 wk	102.392	102.616	104.48	104.735	102.959
2 wks	102.745	102.796	104.541	104.659	103.08
3 wks	103.245	102.636	104.377	104.344	102.666
4 wks	102.762	102.594	104.375	103.997	102.697
5 wks	102.555	102.572	104.379	104.025	102.6
6 wks	103.169	103.24	104.671	104.446	103.237
Standard Deviation	nHA_100	nHA_400	mHA_100	mHA_400	Mg
12	0.0160729	0.00705884	0.0103584	0.00531813	0.00231638
24	0.131706	0.104875	0.0103053	0.0139102	0.00716106
48	0.019754	0.0255474	0.0077506	0.0197007	0.017776
72	0.0624463	0.0306111	0.0199736	0.00891398	0.0497866
1 week	0.0702886	0.0369896	0.0348186	0.0331141	0.068527
2 week	0.0592894	0.0606527	0.0406329	0.120317	0.0705676
3 week	0.143925	0.0774211	0.0951393	0.153621	0.0537462
4 week	0.165342	0.104354	0.144492	0.127477	0.0207461
5 week	0.215671	0.124766	0.20808	0.133936	0.14313
6 week	0.269485	0.0472837	0.157075	0.134224	0.0923766
Time (initial mass/mg)	nHA_100_1	nHA_100_2	nHA_100_3	nHA_400_1	nHA_400_2	nHA_400_3	mHA_100_1	mHA_100_2	mHA_100_3	mHA_400_1	mHA_400_2	mHA_400_3	Mg_1	Mg_2	Mg_3
0	1189.4	1188.2	1188.4	1191.1	1183.5	1184.3	1201.1	1191	1188.7	1202.6	1186.6	1190.4	1175	1191.4	1196.5
12	1188	1188.2	1187.6	1190.6	1182.4	1183.6	1201.7	1192.5	1189.7	1203.4	1187.4	1191.6	1174.8	1191.3	1196.5
24	1190	1196.3	1185.2	1197.5	1184.4	1181.6	1201.1	1191.9	1189.2	1202.5	1187.5	1191.4	1173.1	1190.1	1194.9
48	1219	1217.2	1219.1	1220.7	1212.9	1211.8	1199.7	1190.2	1187.9	1200.9	1186.3	1190.3	1204.2	1222.5	1226.6
72	1210	1213.6	1213.6	1215.1	1210	1209.3	1197.3	1187.6	1186.6	1200.4	1185.1	1188.9	1198.7	1218.4	1224.9
1 week	1215.5	1215.5	1220.3	1221.1	1216.3	1214.6	1253.4	1244.3	1243.5	1261.2	1241.7	1246.2	1206.4	1227.9	1234.1
2 week	1220.3	1219.6	1224	1223.3	1219.6	1215.5	1253.8	1245.2	1244.4	1252.8	1243.1	1250.4	1213.8	1224.7	1234.1
3 week	1222.7	1233.7	1225.3	1219.6	1218.4	1214.7	1249.6	1242.9	1245	1247.2	1240.4	1247.4	1205.6	1225.8	1226.5
4 week	1222.9	1213.5	1228.1	1221.4	1219	1210.8	1248.1	1241.7	1247.6	1244.3	1238.3	1240	1205.7	1224.3	1229
5 week	1222.8	1208	1226.3	1218.6	1220.2	1211.6	1244.8	1242.6	1250.1	1245.6	1240.6	1237.4	1199.8	1229	1226.8
6 week	1229.7	1213	1236.3	1229.2	1224.1	1220.9	1249.4	1249	1249.6	1251.6	1246	1241.1	1208.8	1233.7	1235.8
Mass Change
	nHA_100_1	nHA_100_2	nHA_100_3	nHA_400_1	nHA_400_2	nHA_400_3	mHA_100_1	mHA_100_2	mHA_100_3	mHA_400_1	mHA_400_2	mHA_400_3	Mg_1	Mg_2	Mg_3
12	99.8823	100	99.9327	99.958	99.9071	99.9409	100.05	100.126	100.084	100.067	100.067	100.101	99.983	99.9916	100
24	100.05	100.682	99.7307	100.537	100.076	99.772	100	100.076	100.042	99.9917	100.076	100.084	99.8383	99.8909	99.8663
48	102.489	102.441	102.583	102.485	102.484	102.322	99.8834	99.9328	99.9327	99.8586	99.9747	99.9916	102.485	102.61	102.516
72	101.732	102.138	102.12	102.015	102.239	102.111	99.6836	99.7145	99.8233	99.8171	99.8736	99.874	102.017	102.266	102.374
1 week	102.194	102.298	102.684	102.519	102.771	102.558	104.354	104.475	104.61	104.873	104.644	104.688	102.672	103.064	103.142
2 week	102.598	102.643	102.996	102.703	103.05	102.634	104.388	104.551	104.686	104.174	104.762	105.04	103.302	102.795	103.142
3 week	102.8	103.829	103.105	102.393	102.949	102.567	104.038	104.358	104.736	103.709	104.534	104.788	102.604	102.887	102.507
4 week	102.817	102.129	103.341	102.544	103	102.238	103.913	104.257	104.955	103.467	104.357	104.167	102.613	102.761	102.716
5 week	102.808	101.666	103.189	102.309	103.101	102.305	103.638	104.332	105.165	103.576	104.551	103.948	102.111	103.156	102.532
6 week	103.388	102.087	104.031	103.199	103.431	103.09	104.021	104.87	105.123	104.075	105.006	104.259	102.877	103.55	103.285
