# Supplementary material for: Nano-to-Submicron Hydroxyapatite Coatings for Magnesium-based Bioresorbable Implants – Deposition, Characterization, Degradation, Mechanical Properties, and Cytocompatibility
Source: Sci Rep. 2019 Jan 28;9:810. doi: 10.1038/s41598-018-37123-3 (PMC6349930; doi:10.1038/s41598-018-37123-3)
Supplement: Supplementary file 1 — Dataset for SREP-18-29489A [file 41598_2018_37123_MOESM1_ESM.zip › SupplementalDataFiles/Figure 15/Figure 15(a).xlsx]

## Sheet: Different pressure pH
ph
	nHA_100_1	nHA_100_2	nHA_100_3	nHA_400_1	nHA_400_2	nHA_400_3	mHA_100_1	mHA_100_2	mHA_100_3	mHA_400_1	mHA_400_2	mHA_400_3	Mg_1	Mg_2	Mg_3	SBF_1	SBF_2	SBF_3
12	8.03	8.07	8.11	8.02	8	8.13	8.09	8.23	8.11	8.03	8	8.11	8.14	8.29	8.28	7.66	7.65	7.64
24	8.09	8.14	8.23	7.97	7.97	8.03	8.14	8.23	8.3	8.04	8.05	8.02	8.24	8.27	8.21	7.77	7.75	7.73
48	8.27	8.24	8.23	7.97	8	8.06	8.42	8.4	8.35	8.12	8.19	7.94	8.29	8.33	8.34	7.7	7.67	7.66
72	8.49	8.3	8.28	8.14	8.03	8.12	8.28	8.33	8.34	8.1	7.97	7.88	8.34	8.54	8.62	7.72	7.71
1 week	8.4	8.49	8.5	8.16	8.27	8.37	8.48	8.52	8.42	8.32	8.13	8.16	8.61	8.48	8.46	7.79	7.72	7.71
2 week	8.42	8.47	8.43	8.31	8.36	8.43	8.43	8.5	8.45	8.39	8.35	8.11	8.41	8.51	8.47	7.73	7.67	7.7
3 week
4 week	8.45	8.43	8.5	8.48	8.33	8.33	8.46	8.35	8.4	8.33	8.48	8.28	8.33	8.46	8.36	7.78	7.76	7.75
5 week
6 week	8.32	8.46	8.34	8.45	8.33	8.41	8.48	8.37	8.37	8.49	8.35	8.32	8.52	8.49	8.45	7.88	7.74	7.73
	nHA_100	nHA_400	mHA_100	mHA_400	Mg	SBF
12 hrs	8.07	8.05	8.14333	8.04667	8.23667	7.65
24 hrs	8.15333	7.99	8.22333	8.03667	8.24	7.75
48 hrs	8.24667	8.01	8.39	8.08333	8.32	7.67667
72 hrs	8.35667	8.09667	8.31667	7.98333	8.5	7.715
1 wk	8.46333	8.26667	8.47333	8.20333	8.51667	7.74
2 wks	8.44	8.36667	8.46	8.28333	8.46333	7.7
4 wks	8.46	8.38	8.40333	8.36333	8.38333	7.76333
6 wks	8.37333	8.39667	8.40667	8.38667	8.48667	7.78333
Standard Deviation	nHA_100	nHA_400	mHA_100	mHA_400	Mg	SBF
12	0.0108866	0.0190516	0.020608	0.015476	0.0228252	0.00272166
24	0.0193091	0.00942809	0.0218299	0.0041574	0.00816497	0.00544331
48	0.00566558	0.0124722	0.00981307	0.0351013	0.00720082	0.00566558
72	0.0315446	0.0159474	0.0087489	0.0301027	0.0392523	0.00166667
1 week	0.0149897	0.0285882	0.0136987	0.0278	0.0221666	0.0118634
2 week	0.00720082	0.0164054	0.00981307	0.0412161	0.0136987	0.00816497
4 week	0.00981307	0.0235702	0.0149897	0.0283279	0.0185259	0.0041574
6 week	0.020608	0.0166296	0.0172848	0.0246957	0.00955814	0.0228252
