# Supplementary material for: Nano-to-Submicron Hydroxyapatite Coatings for Magnesium-based Bioresorbable Implants – Deposition, Characterization, Degradation, Mechanical Properties, and Cytocompatibility
Source: Sci Rep. 2019 Jan 28;9:810. doi: 10.1038/s41598-018-37123-3 (PMC6349930; doi:10.1038/s41598-018-37123-3)
Supplement: Supplementary file 1 — Dataset for SREP-18-29489A [file 41598_2018_37123_MOESM1_ESM.zip › SupplementalDataFiles/Figure 15/Figure 15(b).xlsx]

## Sheet: Sheet1
Mg(mg/L*0.01)
	nHA_100_1	nHA_100_2	nHA_100_3	nHA_400_1	nHA_400_2	nHA_400_3	mHA_100_1	mHA_100_2	mHA_100_3	mHA_400_1	mHA_400_2	mHA_400_3	Mg_1	Mg_2	Mg_3	SBF_1	SBF_2	SBF_3
12	3.296	3.844	4.724	3.035	4.145	3.443	2.414	2.666	2.836	2.915	2.536		3.604	2.49	2.821	0.273	0.272	0.242
24		4.355	3.114	1.666	4.929	3.988		1.952	2.767	2.182	1.795	1.962	3.84	3.154	4.985	0.326	0.26	0.773
48	5.866	6.408	5.815	6.214	5.945	6.515	2.392	2.559	3.474	2.921	2.138		6.561	5.054	7.711	0.344	0.243	0.287
72	5.59433	5.88706		5.5968	7.27141	7.67051	1.93464	2.41213	3.84385	2.77397	2.03104		5.6033	4.99908	7.32869	0.340419	0.226698	0.259919
1 week	13.375	14.082	13.6312	13.945	14.7794	13.2681	4.69092	6.46712	8.50279	7.97451	4.18107	2.63912	13.802	12.4193	15.4875	0.412493	0.289115	0.315701
2 week	7.18982	6.39207	12.2963	12.3494	7.18034	7.67052	8.60451	12.6903	6.32876	10.8752	6.80147	4.08539	10.5061	12.3385	12.4053	0.328833	0.236202	0.250725
4 week	8.046	0.012	5.882	7.694	9.564	11.42	8.225	12.51	9.577	13.07	7.877	10.11	7.401	12.06	8.035	0.357	0.288	0.296
6 week	8.749	8.785	9.377	6.035	7.583	7.531	8.89	8.977	8.449	9.681	8.591	9.039	6.862	7.216	6.995	0.395	0.364	0.531
	52.1162	49.7651	54.8395	56.5351	61.3971	61.5062	37.1511	50.2335	45.7784	52.3927	35.9506	27.8355	58.1795	59.7308	65.7684	2.77675	2.17902	2.95534
	5211.62	4976.51	5483.95	5653.51	6139.71	6150.62	3715.11	5023.35	4577.84	5239.27	3595.06	2783.55	5817.95	5973.08	6576.84	277.675	217.902	295.534
Mg2+ (mM)	nHA_100_1	nHA_100_2	nHA_100_3	nHA_400_1	nHA_400_2	nHA_400_3	mHA_100_1	mHA_100_2	mHA_100_3	mHA_400_1	mHA_400_2	mHA_400_3	Mg_1	Mg_2	Mg_3	SBF_1	SBF_2	SBF_3
12	13.561	15.8157	19.4363	12.4871	17.0541	14.1658	9.93211	10.9689	11.6684	11.9934	10.4341	0	14.8282	10.2448	11.6067	1.12323	1.11911	0.99568
24		4.355	3.114	1.666	4.929	3.988		1.952	2.767	2.182	1.795	1.962	3.84	3.154	4.985	0.326	0.26	0.773
48	5.866	6.408	5.815	6.214	5.945	6.515	2.392	2.559	3.474	2.921	2.138		6.561	5.054	7.711	0.344	0.243	0.287
72	5.59433	5.88706		5.5968	7.27141	7.67051	1.93464	2.41213	3.84385	2.77397	2.03104		5.6033	4.99908	7.32869	0.340419	0.226698	0.259919
1 week	13.375	14.082	13.6312	13.945	14.7794	13.2681	4.69092	6.46712	8.50279	7.97451	4.18107	2.63912	13.802	12.4193	15.4875	0.412493	0.289115	0.315701
2 week	7.18982	6.39207	12.2963	12.3494	7.18034	7.67052	8.60451	12.6903	6.32876	10.8752	6.80147	4.08539	10.5061	12.3385	12.4053	0.328833	0.236202	0.250725
4 week	8.046	0.012	5.882	7.694	9.564	11.42	8.225	12.51	9.577	13.07	7.877	10.11	7.401	12.06	8.035	0.357	0.288	0.296
6 week	8.749	8.785	9.377	6.035	7.583	7.531	8.89	8.977	8.449	9.681	8.591	9.039	6.862	7.216	6.995	0.395	0.364	0.531
Mg2+ (average)	nHA_100	nHA_400	mHA_100	mHA_400	Mg	SBF
12 hrs	16.271	14.569	10.8565	11.2137	12.2266	1.07934
24 hrs	15.3652	14.5142	9.70788	8.1451	16.4287	1.86381
48 hrs	24.8083	25.6106	11.5545	10.4073	26.5048	1.19866
72 hrs	23.6194	28.168	11.2331	9.88482	24.5917	1.13425
1 wk	56.3509	57.591	26.964	20.2903	57.2019	1.3952
2 wks	35.4909	37.304	37.8846	29.8458	48.3438	1.11878
4 wks	19.1182	39.3307	41.5717	42.5934	37.7097	1.29054
6 wks	36.9074	29.005	36.0913	37.4559	28.9008	1.76918
Standard Deviation	nHA_100	nHA_400	mHA_100	mHA_400	Mg	SBF
12	0.806702	0.628709	0.237758	0.259892	0.64061	0.0197266
24	0.850991	1.88069	0.55887	0.217356	1.03585	0.312518
48	0.368005	0.319308	0.652279	0.536927	1.49211	0.0567054
72	0.200731	1.2321	1.11258	0.509446	1.35375	0.0654804
1 week	0.40079	0.847664	2.1359	3.07465	1.72067	0.0727116
2 week	3.5872	3.19519	3.60953	3.82685	1.20683	0.0557883
4 week	4.655	2.08618	2.45299	2.91702	2.82951	0.0422613
6 week	0.394887	0.984423	0.317	0.6135	0.200234	0.0994726
