# Supplementary material for: Nano-to-Submicron Hydroxyapatite Coatings for Magnesium-based Bioresorbable Implants – Deposition, Characterization, Degradation, Mechanical Properties, and Cytocompatibility
Source: Sci Rep. 2019 Jan 28;9:810. doi: 10.1038/s41598-018-37123-3 (PMC6349930; doi:10.1038/s41598-018-37123-3)
Supplement: Supplementary file 1 — Dataset for SREP-18-29489A [file 41598_2018_37123_MOESM1_ESM.zip › SupplementalDataFiles/Figure 15/Figure 15(c).xlsx]

## Sheet: Sheet1
Ca2+ (ug/L*0.01)	nHA_100_1	nHA_100_2	nHA_100_3	nHA_400_1	nHA_400_2	nHA_400_3	mHA_100_1	mHA_100_2	mHA_100_3	mHA_400_1	mHA_400_2	mHA_400_3	Mg_1	Mg_2	Mg_3	SBF_1	SBF_2	SBF_3		#VALUE!
12	504.1	578.1	520.3	458.4	429.1	485	514.9	512.6	432.6	544.3	519.4		446.2	487.3	391.3	504	567.2	528.8
24		374.9	346.4	420.1	371.3	343.3		449.4	448.5	432.8	468.2	456.3	389.6	418.2	387.1	558.9	532.3
48	464.1	361.7	357.5	353.7	387.7	360	481.5	431	428.6	473.1	456.8		339.9	379.2	293.7	574.7	576.8	538.3
72	505.848	380.196		479.125	445.624	547.96	515.043	527.604	588.667	569.505	620.638		359.854	419.847	350.993	688.068	585.231	589.725
1 week	358.639	315.486	316.215	347.416	329.91	362.221	473.364	429.794	398.835	403.573	498.602	567.817	290.842	355.86	296.066	620.993	688.002	693.758
2 week	387.167	310.34	328.862	391.134	325.666	332.756	433.84	407.233	343.86	348.846	464.646	579.908	372.036	330.072	275.958	660.568	552.261	484.338
4 week	377.5		252.3	277.3	303.6	303.3	306.9	347.8	321	306.5	300.5	353.4	356.1	329.1	248.2	521.1	527.8	601.6
6 week	397.2	352.5	304.4	278.9	316.4	324.1	337.3	358.6	332.2	328.4	316.2	315.8	343	326.2	347	695.3	667.9	494.8
Ca2+ (mM)	nHA_100_1	nHA_100_2	nHA_100_3	nHA_400_1	nHA_400_2	nHA_400_3	mHA_100_1	mHA_100_2	mHA_100_3	mHA_400_1	mHA_400_2	mHA_400_3	Mg_1	Mg_2	Mg_3	SBF_1	SBF_2	SBF_3
12	1.26025	1.44525	1.30075	1.146	1.07275	1.2125	1.28725	1.2815	1.0815	1.36075	1.2985	0	1.1155	1.21825	0.97825	1.26	1.418	1.322
24	0	0.93725	0.866	1.05025	0.92825	0.85825	0	1.1235	1.12125	1.082	1.1705	1.14075	0.974	1.0455	0.96775	1.39725	1.33075	0
48	1.16025	0.90425	0.89375	0.88425	0.96925	0.9	1.20375	1.0775	1.0715	1.18275	1.142	0	0.84975	0.948	0.73425	1.43675	1.442	1.34575
72	1.26462	0.95049	0	1.19781	1.11406	1.3699	1.28761	1.31901	1.47167	1.42376	1.55159	0	0.899634	1.04962	0.877483	1.72017	1.46308	1.47431
1 week	0.896597	0.788716	0.790538	0.868539	0.824775	0.905552	1.18341	1.07448	0.997088	1.00893	1.24651	1.41954	0.727105	0.88965	0.740166	1.55248	1.72001	1.73439
2 week	0.967917	0.775851	0.822154	0.977835	0.814166	0.831891	1.0846	1.01808	0.85965	0.872115	1.16162	1.44977	0.930091	0.82518	0.689895	1.65142	1.38065	1.21085
4 week	0.94375	0	0.63075	0.69325	0.759	0.75825	0.76725	0.8695	0.8025	0.76625	0.75125	0.8835	0.89025	0.82275	0.6205	1.30275	1.3195	1.504
6 week	0.993	0.88125	0.761	0.69725	0.791	0.81025	0.84325	0.8965	0.8305	0.821	0.7905	0.7895	0.8575	0.8155	0.8675	1.73825	1.66975	1.237
	nHA_100	nHA_400	mHA_100	mHA_400	Mg	SBF
12 hrs	1.33542	1.14375	1.21675	1.32962	1.104	1.33333
24 hrs	0.901625	0.945583	1.12238	1.13108	0.99575	1.364
48 hrs	0.986083	0.917833	1.11758	1.16238	0.844	1.40817
72 hrs	1.10755	1.22726	1.35943	1.48768	0.942245	1.55252
1 wk	0.825284	0.866289	1.08499	1.22499	0.78564	1.66896
2 wks	0.855307	0.874631	0.987444	1.16117	0.815055	1.41431
4 wks	0.78725	0.736833	0.813083	0.800333	0.777833	1.37542
6 wks	0.878417	0.766167	0.85675	0.800333	0.846833	1.54833
Standard Deviation	nHA_100	nHA_400	mHA_100	mHA_400	Mg	SBF
12	0.264681	0.19025	0.318883	0.10375	0.327722	0.216664
24	0.11875	0.264454	0.00375	0.12257	0.11757	0.110833
48	0.410763	0.123071	0.203261	0.0679167	0.291192	0.147291
72	0.523548	0.355003	0.26798	0.213054	0.25487	0.395448
1 week	0.168106	0.110052	0.254762	0.561063	0.245797	0.275241
2 week	0.272801	0.244448	0.314521	0.786091	0.327736	0.604769
4 week	0.521667	0.102732	0.141363	0.197086	0.382045	0.30393
6 week	0.315783	0.164537	0.0952847	0.0487308	0.0750966	0.739717
