# Supplementary material for: Nano-to-Submicron Hydroxyapatite Coatings for Magnesium-based Bioresorbable Implants – Deposition, Characterization, Degradation, Mechanical Properties, and Cytocompatibility
Source: Sci Rep. 2019 Jan 28;9:810. doi: 10.1038/s41598-018-37123-3 (PMC6349930; doi:10.1038/s41598-018-37123-3)
Supplement: Supplementary file 1 — Dataset for SREP-18-29489A [file 41598_2018_37123_MOESM1_ESM.zip › SupplementalDataFiles/Figure 16/Figure 16(b).xlsx]

## Sheet: Sheet2
Mg(mg/L)	nHA_100_1	nHA_100_2	nHA_100_3	nHA_400_1	nHA_400_2	nHA_400_3	mHA_100_1	mHA_100_2	mHA_100_3	mHA_400_1	mHA_400_2	mHA_400_3	Mg_1	Mg_2	Mg_3	SBF_1	SBF_2	SBF_3
12	2083	1635		1740	2077	1318	1175	859.6	1013	1204	1012	823.8	1975	2742	2099	31	27.9	27.8
24	1494	2060	1106	1582	1840	2878	1537	1266		1263	1024	1128	2177	3212	2893	33.3	29.1	29.6
48	1885	1885	1693	1747	1741	1326	1723	524.6	1924	1618	1458	2777	1678	1694	1552	52.9	35.2
72	1242	898	1258	874	1633	2191	1629	1134	1462	850.7	1489	1381	1669	2124	876.2	33	30.7	30
1 week	2580	1637	799.9	2015	1672	1379	1210	1316	1428	1441	1378	1294	1825	1723	1720	38.6	32.6	36.1
2 week	1529	1484	1435	1531	1526	1773	1526	1507	1542	1524	1501	1501	1517	1562	1486	50.3	45.2	36.3
3 week	1421	1223	1418	1733	1941	1848	1456	1377	1432	1776	1410	1367	1387	1435	1411	30.4	29.3	30.5
4 week	2318	1641	1901	884.7	1371	1304	875.2	1467	1340	2391	1336	1539	1787	1568	1851	28.7	24.6	25.6
5 week	1624	1199	2112	1745	1552	2063	1700	1367	1240	1512	1334	1101	1218	1336	1456	27.4	30.5	25.2
6 week	1810	1957	1548	1380	1384	1444	1894	1914	1837	2261	1795	1949	1299	1346	1369	26.9	25.4	25.8
	17986	15619	13270.9	15231.7	16737	17524	14725.2	12732.2	13218	15840.7	13737	14860.8	16532	18742	16713.2	352.5	310.5	266.9
Mg(mM)	nHA_100_1	nHA_100_2	nHA_100_3	nHA_400_1	nHA_400_2	nHA_400_3	mHA_100_1	mHA_100_2	mHA_100_3	mHA_400_1	mHA_400_2	mHA_400_3	Mg_1	Mg_2	Mg_3	SBF_1	SBF_2	SBF_3
12	85.7025	67.2701	0	71.5902	85.4557	54.2275	48.344	35.3672	41.6787	49.5371	41.6375	33.8943	81.259	112.816	86.3608	1.27546	1.14791	1.1438
24	61.4688	84.7562	45.505	65.0895	75.7046	118.412	63.238	52.088	0	51.9646	42.1312	46.4102	89.57	132.154	119.029	1.37009	1.19728	1.21786
48	77.5561	77.5561	69.6564	71.8782	71.6314	54.5567	70.8908	21.584	79.1607	66.5707	59.9877	114.256	69.0393	69.6976	63.8552	2.17651	1.44826	0
72	51.1006	36.9471	51.7589	35.9597	67.1878	90.1461	67.0232	46.6571	60.1522	35.001	61.2631	56.8196	68.669	87.3894	36.0502	1.35775	1.26311	1.23431
1 week	106.151	67.3524	32.9109	82.9048	68.7924	56.7373	49.784	54.1452	58.7533	59.2882	56.6962	53.2401	75.0874	70.8908	70.7673	1.58815	1.34129	1.48529
2 week	62.9089	61.0574	59.0413	62.9912	62.7854	72.948	62.7854	62.0037	63.4437	62.7031	61.7568	61.7568	62.4151	64.2666	61.1397	2.06953	1.8597	1.49352
3 week	58.4653	50.3189	58.3419	71.3022	79.8601	76.0337	59.9054	56.655	58.9179	73.0714	58.0128	56.2436	57.0664	59.0413	58.0539	1.25077	1.20551	1.25489
4 week	95.3713	67.517	78.2144	36.3999	56.4081	53.6515	36.0091	60.358	55.1327	98.3748	54.9681	63.3203	73.524	64.5135	76.1572	1.18083	1.01214	1.05328
5 week	66.8175	49.3314	86.8957	71.7959	63.8552	84.8797	69.9445	56.2436	51.0183	62.2094	54.8858	45.2993	50.1131	54.9681	59.9054	1.12734	1.25489	1.03682
6 week	74.4703	80.5184	63.6906	56.7784	56.943	59.4116	77.9264	78.7492	75.5812	93.0261	73.8531	80.1893	53.4458	55.3796	56.3259	1.10677	1.04505	1.06151
	740.012	642.625	546.015	626.69	688.624	721.004	605.851	523.851	543.839	651.747	565.192	611.43	680.189	771.117	687.645	14.5032	12.7751	10.9813
average	nHA_100	nHA_400	mHA_100	mHA_400	Mg	SBF
12 hrs	76.4863	70.4245	41.7966	41.6896	93.4787	1.18906
24 hrs	63.91	86.402	57.663	46.8354	113.584	1.26174
48 hrs	74.9229	66.0221	57.2118	80.2715	67.5307	1.81238
72 hrs	46.6022	64.4312	57.9442	51.0279	64.0362	1.28506
1 wk	68.8048	69.4782	54.2275	56.4081	72.2485	1.47158
2 wks	61.0025	66.2415	62.7443	62.0723	62.6071	1.80758
4 week	80.3676	48.8199	50.4999	72.2211	71.3982	1.08208
6 week	72.8931	57.711	77.4189	82.3562	55.0504	1.07111
Standard Deviation	nHA_100	nHA_400	mHA_100	mHA_400	Mg	SBF
12	3.07207	4.25849	1.76613	2.12876	4.61049	0.0203728
24	5.37231	7.68184	1.85833	1.3419	5.93533	0.0256902
48	1.2413	2.70263	8.47262	8.06023	0.870946	0.121374
72	2.27749	7.4024	2.81993	3.82566	7.07121	0.0175752
1 week	9.97259	3.56461	1.22073	0.825842	0.669351	0.0337489
2 week	0.526461	1.58097	0.196203	0.148698	0.427921	0.0793421
3 week	1.27051	1.16675	0.453527	2.51678	0.26875	0.00745594
4 week	3.82432	2.95135	3.48876	6.2684	1.66184	0.0239384
5 week	5.11591	2.88946	2.66022	2.30803	1.33257	0.0298168
6 week	2.31995	0.401463	0.447403	2.65864	0.399532	0.00869793
