# Supplementary material for: Nano-to-Submicron Hydroxyapatite Coatings for Magnesium-based Bioresorbable Implants – Deposition, Characterization, Degradation, Mechanical Properties, and Cytocompatibility
Source: Sci Rep. 2019 Jan 28;9:810. doi: 10.1038/s41598-018-37123-3 (PMC6349930; doi:10.1038/s41598-018-37123-3)
Supplement: Supplementary file 1 — Dataset for SREP-18-29489A [file 41598_2018_37123_MOESM1_ESM.zip › SupplementalDataFiles/Figure 16/Figure 16(c).xlsx]

## Sheet: Sheet3
Ca (ug/L)	nHA_100_1	nHA_100_2	nHA_100_3	nHA_400_1	nHA_400_2	nHA_400_3	mHA_100_1	mHA_100_2	mHA_100_3	mHA_400_1	mHA_400_2	mHA_400_3	Mg_1	Mg_2	Mg_3	SBF_1	SBF_2	SBF_3
12	33.19	27.61	59.78	29.81	35.9	24.27	52.47	47.08	53.46	55.74	65.3	52.07	50.05		53.6	73.85	72.25	76.19
24	24.92	32.77	48.41	28.08	33.43	50.8	50.69	56.8	66.34	45.27	65.16	60.68	42.31			76.02	74.9	76.64
48	49.25	45.98	41	44.32	43.02	33.07	37.65		34.6	37.23	38.73	92.54	42.53	41.49	37.5	80.67	77.58	95.48
72	69.49	62.04	61.74	63.14	71.14	91.37	68.09	60.12	61.57	45.42	60.06	65.84	67.99			116.5	113.8	105.1
1 week	84.67	69.84	44.06	84.43	71.46	60.56	56.91	70.28	69.69	55.2	71.26	67.36	72.5	69.09	66.77	127.8	116	108
2 week	55	59.34	57.32	63.98	59.3	72.9	60.91	56.66	58.94	49.74	50.5	58.77	60.17	62.93	56.11	109.2	109.9	112.7
4 week	77.66	51.25	57.2	38.38	45.35	43.98	34.99	51.68	37.52	71.98	52.08	49.23	57.65	49.79	59.32	68.15	66.04	68.99
6 week	57.49	57.85	48.38	44.02	42.21	44.29	53.86	55.84	58.99	60.16	50.54	55.92	38.55	41.79	41.23	71.6	71.34	70.22
Ca (mM)	nHA_100_1	nHA_100_2	nHA_100_3	nHA_400_1	nHA_400_2	nHA_400_3	mHA_100_1	mHA_100_2	mHA_100_3	mHA_400_1	mHA_400_2	mHA_400_3	Mg_1	Mg_2	Mg_3	SBF_1	SBF_2	SBF_3
12	0.82975	0.69025	1.4945	0.74525	0.8975	0.60675	1.31175	1.177	1.3365	1.3935	1.6325	1.30175	1.25125	0	1.34	1.84625	1.80625	1.90475
24	0.623	0.81925	1.21025	0.702	0.83575	1.27	1.26725	1.42	1.6585	1.13175	1.629	1.517	1.05775	0	0	1.9005	1.8725	1.916
48	1.23125	1.1495	1.025	1.108	1.0755	0.82675	0.94125	0	0.865	0.93075	0.96825	2.3135	1.06325	1.03725	0.9375	2.01675	1.9395	2.387
72	1.73725	1.551	1.5435	1.5785	1.7785	2.28425	1.70225	1.503	1.53925	1.1355	1.5015	1.646	1.69975	0	0	2.9125	2.845	2.6275
1 week	2.11675	1.746	1.1015	2.11075	1.7865	1.514	1.42275	1.757	1.74225	1.38	1.7815	1.684	1.8125	1.72725	1.66925	3.195	2.9	2.7
2 week	1.375	1.4835	1.433	1.5995	1.4825	1.8225	1.52275	1.4165	1.4735	1.2435	1.2625	1.46925	1.50425	1.57325	1.40275	2.73	2.7475	2.8175
4 week	1.9415	1.28125	1.43	0.9595	1.13375	1.0995	0.87475	1.292	0.938	1.7995	1.302	1.23075	1.44125	1.24475	1.483	1.70375	1.651	1.72475
6 week	1.43725	1.44625	1.2095	1.1005	1.05525	1.10725	1.3465	1.396	1.47475	1.504	1.2635	1.398	0.96375	1.04475	1.03075	1.79	1.7835	1.7555
Ca	nHA_100	nHA_400	mHA_100	mHA_400	Mg	SBF
12	1.00483	0.749833	1.27508	1.44258	1.29563	1.85242
24	0.884167	0.935917	1.44858	1.42592	1.05775	1.89633
48	1.13525	1.00342	0.903125	1.40417	1.01267	2.11442
72	1.61058	1.88042	1.5815	1.42767	1.69975	2.795
1 week	1.65475	1.80375	1.64067	1.61517	1.73633	2.93167
2 week	1.4305	1.63483	1.47092	1.32508	1.49342	2.765
4 week	1.55092	1.06425	1.03492	1.44408	1.38967	1.69317
6 week	1.36433	1.08767	1.40575	1.3885	1.01308	1.77633
Standard Deviation	nHA_100	nHA_400	mHA_100	mHA_400	Mg	SBF
12	0.116966	0.0395808	0.0233625	0.0464724	0.0147917	0.0134827
24	0.0813662	0.0808203	0.0536669	0.0709911	0	0.00600051
48	0.0282673	0.0418749	0.0127083	0.214393	0.0180668	0.0651029
72	0.0298731	0.0989991	0.0288854	0.0716168	0	0.0405346
1 week	0.139822	0.0813091	0.0514027	0.0569952	0.0196111	0.0677732
2 week	0.0147767	0.0470117	0.0144716	0.0340786	0.0233422	0.0126014
3 week	0.03182	0.00756739	0.00994087	0.0625984	0.0198795	0.0182341
4 week	0.0942605	0.0251259	0.0612034	0.0843318	0.0346265	0.0103415
5 week	0.0963839	0.0466507	0.042222	0.0182606	0.0215033	0.0553523
6 week	0.0365151	0.0076957	0.0176033	0.0328044	0.011783	0.0049895
