# Supplementary material for: Nano-to-Submicron Hydroxyapatite Coatings for Magnesium-based Bioresorbable Implants – Deposition, Characterization, Degradation, Mechanical Properties, and Cytocompatibility
Source: Sci Rep. 2019 Jan 28;9:810. doi: 10.1038/s41598-018-37123-3 (PMC6349930; doi:10.1038/s41598-018-37123-3)
Supplement: Supplementary file 1 — Dataset for SREP-18-29489A [file 41598_2018_37123_MOESM1_ESM.zip › SupplementalDataFiles/Figure 17/Figure 17(a).xlsx]

## Sheet: DR (SA&V)
DR	average(SA)			V						DR (SA)	nHA_100	nHA_400	mHA_100	mHA_400	Mg
nHA_100	0.316347			8.01604						1	0.314665	0.342847	0.219224	0.316428	0.353334
nHA_400	0.364641			9.23978						2	0.303483	0.377667	0.30647	0.21538	0.36704
mHA_100	0.266267			6.74703						3	0.330894	0.373411	0.273106	0.158675	0.400594
mHA_400	0.230161			5.83213						average	0.316347	0.364641	0.266267	0.230161	0.373656
Mg	0.373656			9.4682						STD	0.0137828	0.0189942	0.0440234	0.0799089	0.0243148
STD (SA)	0.0137828	0.0189942	0.0440234	0.0799089	0.0243148					DR (V)	nHA_100	nHA_400	mHA_100	mHA_400	Mg
STD	0.349246	0.481302	1.11552	2.02484	0.616121					1	7.97341	8.68752	5.555	8.01809	8.95325
										2	7.69006	9.56983	7.76576	5.45759	9.30055
										3	8.38464	9.462	6.92034	4.02071	10.1508
										average	8.01604	9.23978	6.74703	5.83213	9.4682
										STD	0.349246	0.481302	1.11552	2.02484	0.616121
