# Supplementary material for: Nano-to-Submicron Hydroxyapatite Coatings for Magnesium-based Bioresorbable Implants – Deposition, Characterization, Degradation, Mechanical Properties, and Cytocompatibility
Source: Sci Rep. 2019 Jan 28;9:810. doi: 10.1038/s41598-018-37123-3 (PMC6349930; doi:10.1038/s41598-018-37123-3)
Supplement: Supplementary file 1 — Dataset for SREP-18-29489A [file 41598_2018_37123_MOESM1_ESM.zip › SupplementalDataFiles/Figure 17/Figure 17(b).xlsx]

## Sheet: DR (SA&V)
DR	nHA_100	nHA_400	mHA_100	mHA_400	Mg				DR (SA)	nHA_100	nHA_400	mHA_100	mHA_400	Mg
SA	0.266176	0.261597	0.216503	0.234371	0.275034				1	0.284963	0.240452	0.232267	0.250294	0.261466
STD (SA)	0.0265679	0.0195025	0.0163046	0.0167075	0.0198841				2	0.24739	0.265457	0.200739	0.216976	0.297859
V	1.6525	1.74661	1.42949	1.56483	1.83633				3	0.210149	0.27888	0.209294	0.235842	0.265777
STD(V)	0.249758	0.130213	0.108861	0.111552	0.132761				Average	0.266176	0.261597	0.216503	0.234371	0.275034
									STD	0.0265679	0.0195025	0.0163046	0.0167075	0.0198841
									DR (V)	nHA_100(V)	nHA_400(V)	mHA_100(V)	mHA_400(V)	Mg(V)
									1	1.90262	1.60544	1.55079	1.67115	1.74574
									2	1.65176	1.77239	1.34028	1.44869	1.98872
									3	1.40311	1.86201	1.3974	1.57465	1.77453
									average	1.6525	1.74661	1.42949	1.56483	1.83633
									STD	0.249758	0.130213	0.108861	0.111552	0.132761
	DR (SA)			DR (V)
nHA_100	0.266176			1.6525
nHA_400	0.261597			1.74661
mHA_100	0.216503			1.42949
mHA_400	0.234371			1.56483
Mg	0.275034			1.83633
