# Supplementary material for: Nano-to-Submicron Hydroxyapatite Coatings for Magnesium-based Bioresorbable Implants – Deposition, Characterization, Degradation, Mechanical Properties, and Cytocompatibility
Source: Sci Rep. 2019 Jan 28;9:810. doi: 10.1038/s41598-018-37123-3 (PMC6349930; doi:10.1038/s41598-018-37123-3)
Supplement: Supplementary file 1 — Dataset for SREP-18-29489A [file 41598_2018_37123_MOESM1_ESM.zip › SupplementalDataFiles/Figure 18/Figure 18(a).xlsx]

## Sheet: DR(M&V)
DR	M			average(V)			DR (M)	nHA_100	nHA_400	mHA_100	mHA_400	Mg
nHA_100	4.00349			8.01604			1	3.9822	4.32907	2.7403	3.91602	4.52784
nHA_400	4.60427			9.23978			2	3.84069	4.76873	3.83088	2.66547	4.70348
mHA_100	3.32833			6.74703			3	4.18758	4.715	3.41383	1.96371	5.13347
mHA_400	2.8484			5.83213			average	4.00349	4.60427	3.32833	2.8484	4.78826
Mg	4.78826			9.4682			STD	0.174426	0.239837	0.550292	0.988927	0.311585
STD (M)	0.174426	0.239837	0.550292	0.988927	0.311585		DR (V)	nHA_100	nHA_400	mHA_100	mHA_400	Mg
STD (V)	0.349246	0.481302	1.11552	2.02484	0.616121		1	7.97341	8.68752	5.555	8.01809	8.95325
							2	7.69006	9.56983	7.76576	5.45759	9.30055
							3	8.38464	9.462	6.92034	4.02071	10.1508
							average	8.01604	9.23978	6.74703	5.83213	9.4682
							STD	0.349246	0.481302	1.11552	2.02484	0.616121
