# Supplementary material for: Nano-to-Submicron Hydroxyapatite Coatings for Magnesium-based Bioresorbable Implants – Deposition, Characterization, Degradation, Mechanical Properties, and Cytocompatibility
Source: Sci Rep. 2019 Jan 28;9:810. doi: 10.1038/s41598-018-37123-3 (PMC6349930; doi:10.1038/s41598-018-37123-3)
Supplement: Supplementary file 1 — Dataset for SREP-18-29489A [file 41598_2018_37123_MOESM1_ESM.zip › SupplementalDataFiles/Figure 18/Figure 18(b).xlsx]

## Sheet: DR (M&V)
	DR (M)			DR (V)					nHA_100	nHA_400	mHA_100	mHA_400	Mg
nHA_100	0.920293			1.6525				1	1.05959	0.895895	0.860105	0.927171	0.973039
nHA_400	0.974675			1.74661				2	0.919882	0.98906	0.743351	0.803751	1.10847
mHA_100	0.79283			1.42949				3	0.781406	1.03907	0.775032	0.873635	0.989085
mHA_400	0.868186			1.56483				average	0.920293	0.974675	0.79283	0.868186	1.02353
Mg	1.02353			1.83633				STD	0.139093	0.0726639	0.0603772	0.06189	0.0739982
STD (M)	0.139093	0.0726639	0.0603772	0.06189	0.0739982				nHA_100(V)	nHA_400(V)	mHA_100(V)	mHA_400(V)	Mg(V)
STD (V)	0.249758	0.130213	0.108861	0.111552	0.132761			1	1.90262	1.60544	1.55079	1.67115	1.74574
								2	1.65176	1.77239	1.34028	1.44869	1.98872
								3	1.40311	1.86201	1.3974	1.57465	1.77453
								average	1.6525	1.74661	1.42949	1.56483	1.83633
								STD	0.249758	0.130213	0.108861	0.111552	0.132761
