# Supplementary material for: Nano-to-Submicron Hydroxyapatite Coatings for Magnesium-based Bioresorbable Implants – Deposition, Characterization, Degradation, Mechanical Properties, and Cytocompatibility
Source: Sci Rep. 2019 Jan 28;9:810. doi: 10.1038/s41598-018-37123-3 (PMC6349930; doi:10.1038/s41598-018-37123-3)
Supplement: Supplementary file 1 — Dataset for SREP-18-29489A [file 41598_2018_37123_MOESM1_ESM.zip › SupplementalDataFiles/Figure 19/Figure 19(a).xlsx]

## Sheet: 1st
strain (nHA_100)	nHA_100 [stress (Mpa)]	strain (nHA_400)	nHA_400 [stress (Mpa)]	strain (mHA_100)	mHA_100 [stress (Mpa)]	strain (mHA_400)	mHA_400 [stress (Mpa)]	strain (Mg)	Mg [stress (Mpa)]
0	-0.122416	0	0.0147168	0	-0.00610548	0	0.00182684	0	0.000677003
3.65385e-05	0.0787191	5.19231e-05	0.0581446	2.69231e-05	0.0405491	2.30769e-05	0.000625396	3.26923e-05	0.000238343
0.000164103	1.84228	0.000210256	0.114929	0.000194872	1.58815	0.00018141	-0.000933001	0.000171795	0.00232458
0.000324359	4.39772	0.000314744	0.136301	0.000316667	3.27497	0.000333974	-0.0017818	0.000320513	-0.00112675
0.000426923	5.92745	0.000415385	0.231216	0.000403846	4.18025	0.000409615	0.00166885	0.000426923	0.0024364
0.000519872	7.17453	0.000541026	0.615722	0.000550641	5.87185	0.000544872	-0.000566999	0.000517949	-0.000294477
0.000648718	9.04912	0.000658974	1.20507	0.000648718	7.0688	0.000648718	-0.00161114	0.000657051	-0.00236781
0.000764744	10.4493	0.000730128	1.64477	0.000733974	8.13601	0.000747436	-0.00385989	0.000757051	-0.00180964
0.000838462	11.5142	0.000867308	2.40605	0.000859615	9.46078	0.000846154	-0.00104301	0.000840385	-0.00122046
0.000964103	12.8219	0.000966026	3.16645	0.000967949	10.7655	0.000969872	0.000255772	0.000971795	0.000146673
0.00107372	14.1771	0.0010641	3.93801	0.0010641	12.0634	0.0010859	-0.00175917	0.00108141	7.87687e-05
0.00117436	15.1986	0.00116859	4.62282	0.00116282	12.9554	0.00115705	-0.000148031	0.00116859	-0.0026641
0.00127115	15.9766	0.00128654	5.65148	0.00129231	14.5349	0.00129808	0.00141806	0.00127115	0.00197171
0.00139487	17.1497	0.00140064	6.64517	0.00139679	15.5253	0.00139487	-0.000760299	0.00140064	-0.000211182
0.0015141	18.0515	0.00147372	7.26877	0.00147949	16.3706	0.00149103	0.00183612	0.00150449	-0.000929606
0.00158205	18.5025	0.00161859	8.46834	0.0016109	17.6007	0.00159936	-0.000417157	0.00158974	-0.00175079
0.00171923	19.5054	0.00171538	9.47864	0.00172115	18.6633	0.00171731	-0.000678135	0.00172115	-0.000151426
0.00182179	20.1832	0.00180833	10.4437	0.00180641	19.6418	0.00183141	-0.00132322	0.00183333	-0.00534722
0.00191987	20.8513	0.00191987	11.402	0.0019141	20.4997	0.00190256	-0.00171073	0.00191026	-0.00121458
0.00202628	21.3953	0.00203397	12.6411	0.00203974	21.8574	0.00204551	-0.00187506	0.00202051	0.000328656
0.00214038	22.1211	0.00214423	13.8711	0.00214423	22.8054	0.00214615	0.00143142	0.00215	0.00140923
0.00226218	22.8211	0.00222308	14.6169	0.00222885	23.6246	0.00223718	-8.53327e-05	0.00225064	0.00821254
0.00232949	22.9937	0.00236603	16.1249	0.00235833	24.8719	0.00235064	-0.000131507	0.0023391	0.00297465
0.00247244	23.883	0.00246474	17.2189	0.00247244	25.8769	0.00246282	-0.00363558	0.00246474	0.0127209
0.00257115	24.2766	0.00255385	18.2897	0.00255	26.7428	0.00257308	-0.000569262	0.00258077	0.0265702
0.00266154	24.7137	0.00267372	19.4416	0.00266538	27.6663	0.00265192	0.00193889	0.00265769	0.0523201
0.00277564	25.1962	0.00278526	20.7899	0.00278718	28.9509	0.00279487	0.00256881	0.00277949	0.0879169
0.00289167	25.7275	0.00288782	22.0347	0.00288974	29.895	0.00289359	-0.00227116	0.00289359	0.103289
0.00300385	26.2377	0.002975	22.8373	0.00297885	30.658	0.00298077	-0.00186736	0.00299423	0.122153
0.00307885	26.3275	0.0031141	24.4782	0.00310641	31.883	0.00310256	-0.00053101	0.00308462	0.142906
0.00321987	27.0985	0.00321218	25.5352	0.00321795	32.8229	0.00321218	0.00112064	0.0032141	0.174108
0.00331474	27.2841	0.00329936	26.5877	0.00329551	33.5955	0.00331474	0.00058488	0.00333013	0.267611
0.00340769	27.6393	0.00342692	27.9115	0.00342115	34.5885	0.00340192	0.000725441	0.00340385	0.40687
0.00352885	28.0921	0.00353718	29.1796	0.00353269	35.7074	0.00354295	-0.00075464	0.00353269	0.6155
0.00364103	28.4595	0.00362756	30.387	0.00363333	36.574	0.00364295	0.0034287	0.0036391	0.810354
0.00374551	28.8206	0.00372244	31.2298	0.00372628	37.2847	0.00372628	0.0148669	0.00373974	0.857324
0.00382692	28.862	0.00386154	32.9142	0.00385192	38.4022	0.00385577	0.0528198	0.00384038	0.859609
0.00397179	29.57	0.00396346	34.0088	0.00397372	39.3435	0.00396154	0.134937	0.00396154	0.861041
0.00406795	29.6743	0.00404679	34.9769	0.00404295	39.8747	0.00405641	0.32707	0.00407564	0.867741
0.00415321	29.875	0.00417244	36.3475	0.00417628	40.8544	0.00415513	0.483111	0.00414936	0.882294
0.00427885	30.3272	0.00428269	37.5353	0.00427885	41.6778	0.00428462	0.679116	0.00428462	1.02643
0.00439038	30.5902	0.00437308	38.7091	0.00437692	42.4129	0.00439038	0.734168	0.00438654	1.4562
0.0044891	30.8493	0.00447756	39.6435	0.00448141	43.0418	0.00447372	0.779398	0.00448333	1.93181
0.00457821	30.9043	0.00460513	41.2368	0.00460321	43.9299	0.00460705	0.827285	0.00458974	2.40691
0.00471538	31.4897	0.00470962	42.2879	0.00471731	44.6627	0.00471538	0.855625	0.00470962	3.13573
0.00481731	31.5911	0.00479231	43.1537	0.00478846	45.0156	0.0048	0.87064	0.00481731	3.79356
0.00490064	31.6818	0.00492179	44.5595	0.00492564	45.8729	0.00490449	0.890104	0.00489295	4.2638
0.00502821	32.1314	0.0050359	45.7223	0.00503013	46.4596	0.0050359	0.927985	0.00503782	5.15366
0.00514231	32.3246	0.00511667	46.6994	0.00512051	46.9756	0.00513654	1.01018	0.00513846	5.98744
0.00523077	32.4574	0.00522885	47.7035	0.00523269	47.5033	0.00522115	1.32217	0.00522692	6.71961
0.00533141	32.5807	0.00535064	49.1632	0.00534872	48.1412	0.00535064	1.92629	0.00534103	7.48318
0.00546282	33.0712	0.00545321	50.155	0.0054609	48.7214	0.00546282	2.50767	0.00545321	8.47749
0.00556154	33.1231	0.00554167	51.0018	0.0055359	48.9181	0.00554359	3.11352	0.00556538	9.44708
0.00564615	33.1918	0.00567308	52.3998	0.00567692	49.6828	0.00565962	3.73684	0.00564423	10.0596
0.00577756	33.6531	0.00578333	53.4351	0.00577564	50.0249	0.00577756	4.70906	0.00578526	11.2884
0.00589167	33.8011	0.0058609	54.2772	0.00586859	50.4114	0.00588205	5.49892	0.00588205	12.192
0.00597244	33.8245	0.00598397	55.3396	0.00598397	50.8673	0.00596859	6.17631	0.00597051	13.075
0.00608269	34.0276	0.00609808	56.6069	0.00609423	51.2663	0.0061	7.31618	0.00609423	14.0514
0.00620449	34.4021	0.00619872	57.5847	0.00620641	51.6903	0.00621218	8.27858	0.00620449	15.2308
0.0063109	34.5222	0.00629359	58.3704	0.00628397	51.7259	0.00628974	9.1017	0.00630705	16.306
0.00639744	34.5256	0.00642115	59.6901	0.006425	52.3756	0.00641282	10.0879	0.00639167	17.0085
0.006525	34.9519	0.00653077	60.6808	0.006525	52.532	0.00652308	11.3668	0.00653269	18.4582
0.00664103	35.1055	0.00660449	61.3503	0.00661026	52.7221	0.00662564	12.3965	0.00663141	19.448
0.00671667	35.0413	0.00673782	62.4764	0.00673974	53.1406	0.00672051	13.2867	0.00671859	20.3826
0.00683782	35.3356	0.00684936	63.5995	0.00684936	52.9826	0.00684167	14.6941	0.00684551	21.5674
0.00695385	35.6079	0.00694423	64.4631	0.00694808	53.3495	0.00696154	15.9122	0.00695192	22.7241
0.00705641	35.7179	0.00704487	65.2404	0.00703718	53.4559	0.00703333	16.8472	0.00704872	23.8916
0.00714744	35.7268	0.00716282	66.3866	0.00717051	53.9772	0.00716474	18.1315	0.00714167	24.6385
0.00726859	36.1001	0.00728013	67.3869	0.00727051	54.0703	0.00727051	19.5823	0.00727821	26.1741
0.00739038	36.2986	0.00735385	67.9321	0.00735962	54.1693	0.00737115	20.7824	0.00738077	27.2007
0.0074641	36.1712	0.00749295	69.1181	0.0074891	54.543	0.00746987	21.8154	0.0074641	28.1239
0.00759359	36.5453	0.00759359	69.9631	0.00759936	54.6364	0.00759167	23.4309	0.00759551	29.4213
0.00770128	36.6981	0.0076859	70.7685	0.00768782	54.7153	0.00770705	24.7722	0.00769936	30.5308
0.0078	36.8309	0.00779423	71.5297	0.00778462	54.7886	0.00777885	25.7253	0.00779231	31.6556
0.00789679	36.8682	0.0079141	72.5775	0.00792179	55.1833	0.00791795	27.2805	0.00789487	32.5176
0.00802051	37.2318	0.00802436	73.4461	0.00802051	55.1622	0.00801859	28.7301	0.00802628	34.0445
0.0081359	37.4	0.00809936	73.878	0.00810513	55.1781	0.00811474	30.0071	0.00812628	35.0522
0.00820962	37.2473	0.00824038	75.0331	0.00823654	55.5109	0.00822115	31.1682	0.00821154	35.9311
0.00834679	37.6956	0.00834103	75.6975	0.00834679	55.5692	0.00833718	32.8084	0.00834103	37.2682
0.00844744	37.7229	0.00843333	76.3849	0.00843333	55.5769	0.00845705	34.3591	0.00845513	38.3995
0.00854551	37.875	0.00854936	77.1399	0.00854167	55.7273	0.00852628	35.2279	0.0085359	39.4018
0.00865192	37.9716	0.00865769	77.9038	0.00866346	56.0169	0.00866731	36.977	0.00865	40.3551
0.00876795	38.2507	0.00876987	78.7064	0.00876987	56.0908	0.0087641	38.3079	0.00876987	41.8009
0.00888205	38.4518	0.00884679	78.9825	0.00885256	56.036	0.00885833	39.6257	0.00886987	42.7655
0.00895321	38.2445	0.00898782	80.0283	0.00898013	56.4092	0.00898013	40.9586	0.0089609	43.6449
0.00909423	38.7453	0.00909038	80.5261	0.0091	56.5021	0.00908654	42.5339	0.00909231	45.0608
0.00919872	38.7878	0.00917949	81.009	0.00917564	56.405	0.00919679	44.0412	0.00920449	46.0929
0.0092891	38.8607	0.00930256	81.701	0.00929487	56.6307	0.00927564	44.9175	0.00928141	46.9534
0.00940128	39.0158	0.00940705	82.229	0.0094109	56.8268	0.00941474	46.7415	0.00940321	48.0263
0.00951154	39.2244	0.00951154	82.8162	0.00951346	56.8832	0.00951731	48.0633	0.00951538	49.3156
0.00962564	39.459	0.00959872	83.0356	0.00960256	56.8704	0.00960449	49.2784	0.00961795	50.3161
0.00970449	39.276	0.00973718	83.8946	0.00973141	57.2229	0.00972564	50.6787	0.00971026	51.1304
0.00984744	39.8132	0.00983782	84.1978	0.00984936	57.3413	0.00983397	52.1747	0.00983782	52.4794
0.00994615	39.7739	0.00992308	84.4963	0.00992115	57.1766	0.00993846	53.678	0.00995192	53.5141
0.0100314	39.8078	0.0100487	85.0901	0.0100487	57.5063	0.010025	54.5412	0.010025	54.2409
0.0101506	40.0447	0.0101603	85.4554	0.0101545	57.6018	0.0101622	56.3835	0.0101564	55.3854
0.0102628	40.2349	0.0102551	85.8216	0.010259	57.7239	0.0102628	57.5767	0.0102628	56.5077
0.0103673	40.3956	0.0103519	86.0121	0.0103538	57.7288	0.0103519	58.7268	0.0103615	57.47
0.0104519	40.2742	0.0104833	86.6626	0.0104756	58.0006	0.0104795	60.1828	0.0104622	58.2718
0.0105949	40.8112	0.0105833	86.8445	0.0105949	58.1429	0.0105872	61.5191	0.0105814	59.4705
0.0106917	40.7418	0.0106686	87.0185	0.0106647	57.9567	0.0106801	62.8295	0.0107013	60.523
0.0107788	40.7635	0.0108038	87.6141	0.0108038	58.3548	0.010775	63.7023	0.0107712	61.0856
0.0109064	41.0989	0.0109103	87.7941	0.0109045	58.3886	0.0109083	65.4699	0.0109083	62.2696
0.0110141	41.1971	0.0109968	87.9802	0.0110026	58.4916	0.0110103	66.5774	0.0110103	63.1738
0.0111109	41.3085	0.0111032	88.2255	0.0111051	58.5549	0.0110955	67.5748	0.0111051	64.0095
0.0112038	41.2697	0.0112269	88.6934	0.0112231	58.7703	0.0112269	69.083	0.0112135	64.7893
0.0113391	41.7531	0.0113333	88.8893	0.011341	58.9409	0.0113372	70.3199	0.0113314	65.8506
0.011441	41.7454	0.0114179	88.9561	0.0114141	58.7672	0.0114237	71.4939	0.0114449	66.769
0.0115263	41.7199	0.0115494	89.4587	0.0115532	59.1805	0.0115282	72.4241	0.0115186	67.2478
0.0116558	42.1144	0.0116596	89.6254	0.0116538	59.1588	0.0116558	74.097	0.0116596	68.4209
0.0117641	42.1766	0.0117404	89.6688	0.0117462	59.229	0.0117603	75.1099	0.0117558	69.1033
0.0118506	42.2107	0.0118564	89.9648	0.0118564	59.3611	0.0118449	76.0295	0.0118487	69.8811
0.0119532	42.2657	0.0119744	90.2926	0.0119724	59.5491	0.0119744	77.5096	0.0119667	70.6743
0.0120904	42.7323	0.0120788	90.4703	0.0120846	59.6894	0.0120904	78.6875	0.0120808	71.5558
0.0121885	42.7085	0.0121692	90.5196	0.0121615	59.5426	0.0121673	79.6176	0.0121885	72.402
0.0122756	42.6912	0.0122929	90.9441	0.0123045	59.9879	0.0122814	80.6354	0.012266	72.767
0.0124013	43.0492	0.012409	91.1288	0.0124013	59.9197	0.0124013	82.1361	0.0124109	73.9424
0.0125135	43.1408	0.0124865	91.0642	0.0124923	59.9817	0.0125038	83.123	0.0125077	74.4895
0.0125981	43.1375	0.0126096	91.4227	0.0126135	60.1977	0.0125923	83.9437	0.0125942	75.1006
0.0127103	43.2932	0.0127199	91.6429	0.0127237	60.3118	0.0127218	85.3714	0.0127179	75.9106
0.0128301	43.6168	0.0128205	91.8104	0.0128263	60.4434	0.0128378	86.4587	0.0128282	76.617
0.0129327	43.6647	0.0129154	91.8492	0.0129071	60.3095	0.0129135	87.2358	0.0129327	77.3319
0.0130212	43.6326	0.0130423	92.2733	0.0130519	60.7797	0.0130365	88.3327	0.0130173	77.6718
0.0131506	44.055	0.0131564	92.4329	0.0131506	60.7333	0.0131449	89.5189	0.0131545	78.6824
0.0132628	44.1247	0.0132301	92.3032	0.0132378	60.7374	0.0132513	90.5006	0.0132571	79.1352
0.0133417	44.0461	0.0133654	92.7429	0.0133596	60.9943	0.0133417	91.2252	0.0133417	79.5897
0.0134635	44.3052	0.0134635	92.8253	0.0134673	61.0789	0.0134654	92.4837	0.0134673	80.3261
0.0135776	44.5497	0.013566	93.0242	0.0135699	61.2087	0.0135872	93.4979	0.0135795	80.8451
0.0136782	44.625	0.0136705	93.0952	0.0136609	61.1591	0.0136571	94.04	0.0136744	81.3646
0.0137724	44.6173	0.0137904	93.4214	0.0137981	61.5668	0.0137923	95.1716	0.0137686	81.6711
0.0138962	44.9891	0.0139058	93.622	0.0139	61.5493	0.0138962	96.0875	0.0139038	82.5016
0.0140141	45.119	0.0139737	93.4101	0.0139814	61.4988	0.0139929	96.8829	0.0140026	82.7831
0.0140859	44.9425	0.0141167	93.9416	0.014109	61.8373	0.0140955	97.5609	0.0140878	83.0909
0.0142135	45.3	0.0142173	93.9772	0.0142212	61.9251	0.0142154	98.6353	0.0142192	83.7786
0.014325	45.4816	0.0143096	94.0812	0.0143115	61.9568	0.0143327	99.5175	0.0143308	84.1477
0.0144237	45.5659	0.0144199	94.2378	0.0144103	61.9973	0.0144045	99.8522	0.014416	84.4184
0.0145224	45.5936	0.0145397	94.5283	0.0145436	62.3751	0.0145436	100.96	0.0145205	84.7457
0.0146417	45.9239	0.01465	94.6979	0.0146442	62.3588	0.0146417	101.584	0.0146462	85.3411
0.0147577	46.0779	0.014725	94.5164	0.0147308	62.3377	0.0147385	102.275	0.01475	85.6198
0.0148314	45.8932	0.0148679	95.0832	0.0148603	62.6875	0.0148468	102.879	0.0148372	85.7981
0.0149686	46.3455	0.0149647	95.0353	0.0149705	62.7279	0.0149628	103.715	0.0149647	86.3742
0.0150724	46.4198	0.0150571	95.1326	0.0150551	62.724	0.0150769	104.46	0.0150808	86.6652
0.0151692	46.4962	0.0151712	95.3374	0.0151654	62.8495	0.01515	104.651	0.0151596	86.7728
0.0152718	46.5485	0.0152833	95.5229	0.0152891	63.1388	0.0152949	105.724	0.0152756	87.1315
0.0153878	46.8502	0.0153936	95.7642	0.0153936	63.1943	0.0153897	106.106	0.0153955	87.5882
0.0155096	47.094	0.0154724	95.5682	0.0154801	63.1454	0.0154821	106.661	0.0154974	87.7927
0.0155808	46.8254	0.0156192	96.1676	0.0156096	63.501	0.0155981	107.248	0.0155865	87.9075
0.0157218	47.3648	0.0157122	96.0514	0.0157179	63.5536	0.0157122	107.884	0.0157103	88.3848
0.0158186	47.3269	0.0157994	96.1125	0.0157994	63.4891	0.0158186	108.482	0.0158282	88.6495
0.0159109	47.4242	0.0159224	96.4223	0.0159167	63.6992	0.0159013	108.643	0.0159051	88.6546
0.0160288	47.611	0.0160346	96.5644	0.0160385	63.9597	0.0160423	109.614	0.0160288	89.0548
0.0161391	47.8039	0.0161353	96.7165	0.0161372	63.9931	0.0161429	109.889	0.016141	89.332
0.0162494	48.0167	0.0162237	96.6243	0.0162301	63.9836	0.0162276	110.237	0.0162417	89.5286
0.0163282	47.8072	0.016359	97.1348	0.0163513	64.2823	0.0163513	110.846	0.0163359	89.6134
0.0164673	48.3461	0.0164615	97.0907	0.0164692	64.4154	0.0164596	111.301	0.0164596	90.0469
0.0165699	48.3313	0.0165468	97.1087	0.0165449	64.2899	0.0165622	111.766	0.0165756	90.2842
0.0166564	48.353	0.0166724	97.4579	0.0166763	64.6105	0.0166506	111.925	0.0166506	90.195
0.0167782	48.6095	0.016784	97.5829	0.0167821	64.7152	0.0167897	112.807	0.0167859	90.6568
0.0168885	48.7651	0.0168769	97.6579	0.0168808	64.8013	0.0168885	112.963	0.0168846	90.7668
0.0169929	48.9386	0.0169737	97.6385	0.0169776	64.8108	0.0169756	113.219	0.0169872	90.973
0.0170756	48.7724	0.0171109	98.1602	0.0171032	65.1267	0.0171032	113.847	0.0170872	91.0754
0.0172147	49.3368	0.017209	98.0979	0.0172167	65.2426	0.0172128	114.177	0.017209	91.4277
0.0173154	49.2907	0.0172962	98.1007	0.0172904	65.0889	0.0173019	114.478	0.0173231	91.6485
0.0174045	49.3113	0.0174218	98.4843	0.0174256	65.4652	0.0173968	114.624	0.0173949	91.4728
0.0175282	49.6341	0.0175359	98.581	0.0175282	65.529	0.0175397	115.463	0.017534	91.9753
0.0176359	49.7243	0.0176224	98.5898	0.0176263	65.6089	0.0176397	115.564	0.0176378	92.08
0.0177346	49.8712	0.0177288	98.701	0.0177327	65.6938	0.0177231	115.705	0.0177327	92.2017
0.0178256	49.7742	0.0178545	99.0933	0.0178468	65.8963	0.0178506	116.317	0.0178391	92.3402
0.0179609	50.3024	0.0179583	99.1506	0.0179647	66.0835	0.0179609	116.561	0.0179545	92.6229
0.0180628	50.2758	0.0180436	99.0779	0.0180359	65.8878	0.0180474	116.779	0.0180686	92.8379
0.0181462	50.2315	0.0181712	99.4821	0.018175	66.3318	0.0181538	117.004	0.0181442	92.6697
0.0182795	50.6479	0.0182853	99.5942	0.0182795	66.3626	0.0182795	117.61	0.0182872	93.2185
0.0183891	50.7209	0.018366	99.5269	0.0183699	66.4118	0.0183833	117.788	0.0183853	93.2043
0.0184782	50.7782	0.0184821	99.7492	0.018484	66.5589	0.0184667	117.831	0.0184744	93.2843
0.0185808	50.7975	0.0185981	100.031	0.0185942	66.7124	0.0185981	118.44	0.0185885	93.4877
0.0187045	51.2271	0.0187026	100.096	0.0187083	66.9102	0.0187122	118.675	0.0187045	93.7309
0.0188103	51.2565	0.018791	100.06	0.0187833	66.734	0.018791	118.702	0.0188103	93.9097
0.0188974	51.2001	0.0189186	100.473	0.0189263	67.2109	0.0189071	119.033	0.0188917	93.7796
0.0190269	51.6447	0.0190385	100.625	0.0190269	67.1847	0.0190288	119.54	0.0190346	94.3394
0.019141	51.7402	0.0191077	100.41	0.019116	67.2204	0.0191276	119.655	0.0191314	94.2697
0.0192199	51.6582	0.0192295	100.74	0.0192333	67.4186	0.0192199	119.728	0.0192199	94.3346
0.0193301	51.8002	0.0193474	101.001	0.0193436	67.5531	0.0193436	120.274	0.0193436	94.6242
0.0194558	52.2135	0.0194481	101.07	0.0194519	67.7537	0.0194596	120.497	0.0194538	94.777
0.0195583	52.2238	0.0195423	101.069	0.0195346	67.5906	0.0195365	120.446	0.0195526	94.8987
0.0196449	52.1784	0.019666	101.434	0.0196737	68.0582	0.0196641	120.892	0.019641	94.8296
0.0197744	52.6186	0.0197801	101.579	0.0197705	67.9956	0.0197744	121.184	0.0197782	95.3311
0.0198885	52.7259	0.0198558	101.405	0.0198596	68.0275	0.0198731	121.348	0.0198808	95.3276
0.0199654	52.6168	0.0199891	101.821	0.019991	68.3412	0.0199692	121.419	0.0199673	95.3214
0.0200872	52.8727	0.0200929	101.923	0.0200949	68.3859	0.0200929	121.934	0.0200949	95.6793
0.0201994	53.1261	0.0201917	102.023	0.0201917	68.5148	0.020209	122.164	0.0202032	95.7692
0.0203038	53.2366	0.0202923	102.061	0.0202846	68.4581	0.0202808	121.989	0.0202962	95.8413
0.0203923	53.1618	0.0204115	102.392	0.0204179	68.8771	0.0204141	122.51	0.0203885	95.8234
0.0205179	53.5909	0.0205276	102.575	0.0205237	68.8908	0.0205256	122.795	0.0205314	96.3557
0.0206397	53.7593	0.0206013	102.364	0.0206071	68.8439	0.0206186	122.87	0.0206301	96.3042
0.0207115	53.5624	0.0207423	102.87	0.0207365	69.1892	0.020725	123.006	0.0207154	96.298
0.0208442	53.9578	0.0208423	102.89	0.0208442	69.2447	0.0208385	123.383	0.0208404	96.6524
0.0209468	54.0752	0.0209353	102.939	0.0209353	69.3146	0.0209564	123.686	0.0209526	96.7452
0.0210455	54.1851	0.0210436	103.086	0.0210359	69.332	0.0210282	123.483	0.0210417	96.7838
0.0211442	54.2027	0.0211596	103.352	0.0211654	69.7135	0.0211673	124.103	0.0211481	96.8739
0.0212673	54.5958	0.0212692	103.537	0.0212692	69.7293	0.0212692	124.182	0.0212731	97.2565
0.0213872	54.7767	0.0213487	103.346	0.0213564	69.7116	0.0213622	124.32	0.0213737	97.2648
0.0214571	54.5186	0.0214878	103.883	0.0214821	70.0555	0.0214724	124.48	0.0214609	97.2306
0.0215942	55.0072	0.0215904	103.85	0.0215942	70.1247	0.0215865	124.844	0.0215923	97.6571
0.0216923	55.0396	0.0216788	103.909	0.0216788	70.1115	0.0216981	125.099	0.0217019	97.7163
0.021791	55.1811	0.0217987	104.135	0.0217891	70.2278	0.0217756	124.915	0.0217833	97.6757
0.0218974	55.2577	0.0219109	104.33	0.0219109	70.5352	0.0219205	125.588	0.0218994	97.8696
0.0220154	55.5581	0.0220135	104.47	0.0220135	70.5944	0.0220173	125.564	0.0220173	98.1626
0.0221308	55.7776	0.0220942	104.303	0.0221	70.5434	0.0221077	125.665	0.0221212	98.2195
0.0222006	55.5047	0.0222372	104.876	0.0222333	70.9432	0.0222256	125.935	0.0222103	98.1845
0.0223474	56.1055	0.0223397	104.86	0.0223455	70.9988	0.022334	126.174	0.0223359	98.5865
0.0224442	56.0499	0.0224263	104.852	0.0224224	70.9287	0.0224442	126.486	0.0224519	98.6845
0.0225365	56.1497	0.02255	105.163	0.0225442	71.155	0.0225231	126.256	0.0225269	98.537
0.0226487	56.3185	0.0226545	105.25	0.0226526	71.333	0.0226641	126.952	0.0226506	98.8395
0.0227628	56.5534	0.0227571	105.432	0.022759	71.4581	0.0227647	126.924	0.0227667	99.09
0.0228712	56.7542	0.0228474	105.327	0.0228532	71.4363	0.0228513	126.997	0.0228647	99.1279
0.0229519	56.5636	0.0229846	105.864	0.0229788	71.7813	0.0229788	127.361	0.0229615	99.1424
0.0230949	57.1533	0.0230872	105.837	0.0230949	71.9005	0.0230853	127.528	0.0230833	99.4942
0.0231936	57.0922	0.0231705	105.778	0.0231667	71.7262	0.0231859	127.759	0.0231994	99.6309
0.0232821	57.1247	0.0233	106.191	0.0232955	72.0572	0.0232724	127.6	0.0232724	99.4452
0.0234	57.3831	0.0234077	106.26	0.0234058	72.2022	0.0234115	128.296	0.0234058	99.8604
0.0235122	57.5703	0.0235006	106.329	0.0235045	72.2957	0.0235141	128.288	0.0235141	99.9726
0.0236147	57.734	0.0235994	106.352	0.0236032	72.3075	0.0236013	128.29	0.023609	100.038
0.0237032	57.6107	0.0237327	106.838	0.0237282	72.6398	0.0237244	128.703	0.023709	100.066
0.0238423	58.1732	0.0238327	106.821	0.0238423	72.7594	0.0238346	128.87	0.0238288	100.397
0.0239391	58.0866	0.0239199	106.78	0.0239141	72.5848	0.0239295	129.028	0.0239526	100.624
0.0240282	58.1234	0.0240474	107.202	0.0240513	73.0078	0.0240263	128.973	0.0240224	100.326
0.0241532	58.4759	0.0241571	107.256	0.0241513	73.0251	0.0241571	129.6	0.0241609	100.844
0.0242635	58.6031	0.0242442	107.282	0.02425	73.1542	0.0242596	129.607	0.0242577	100.837
0.0243564	58.6828	0.0243487	107.361	0.0243526	73.1913	0.0243449	129.576	0.0243526	100.922
0.0244468	58.6102	0.0244782	107.809	0.0244705	73.4577	0.0244782	130.123	0.0244667	101.06
0.0245897	59.2143	0.0245782	107.826	0.0245897	73.6561	0.0245859	130.195	0.0245801	101.305
0.0246904	59.1653	0.0246673	107.779	0.0246596	73.4219	0.0246712	130.234	0.0246923	101.483
0.0247756	59.1245	0.0247949	108.22	0.0248045	73.9263	0.0247814	130.359	0.0247679	101.254
0.0249013	59.5285	0.0249051	108.258	0.0248994	73.8741	0.0249032	130.842	0.0249071	101.775
0.0250109	59.6114	0.0249878	108.241	0.0249917	73.9652	0.0250071	130.933	0.025009	101.782
0.0251019	59.6855	0.0251058	108.439	0.0251058	74.1162	0.0250923	130.863	0.0250981	101.804
0.0252064	59.7222	0.0252237	108.751	0.0252218	74.3228	0.0252237	131.415	0.025216	102.004
0.025334	60.2022	0.0253263	108.818	0.0253321	74.5004	0.0253378	131.54	0.0253282	102.201
0.0254378	60.2166	0.0254147	108.768	0.025409	74.3099	0.0254147	131.471	0.0254359	102.374
0.0255192	60.1102	0.0255404	109.187	0.02555	74.8133	0.0255327	131.719	0.0255154	102.172
0.0256487	60.5613	0.0256603	109.338	0.0256468	74.7462	0.0256468	132.095	0.0256564	102.739
0.0257609	60.6856	0.0257333	109.156	0.0257372	74.8164	0.0257532	132.247	0.0257551	102.677
0.0258436	60.6493	0.0258609	109.512	0.0258571	75.0289	0.0258436	132.203	0.0258455	102.716
0.0259558	60.7962	0.0259673	109.704	0.0259692	75.1798	0.0259692	132.717	0.0259673	102.972
0.0260795	61.2045	0.0260699	109.797	0.0260737	75.3363	0.0260872	132.888	0.0260756	103.079
0.0261814	61.2344	0.0261679	109.806	0.0261545	75.1797	0.0261583	132.704	0.0261795	103.276
0.0262686	61.1859	0.0262917	110.211	0.0263013	75.7171	0.0262859	133.1	0.0262647	103.101
0.0263981	61.6543	0.0264077	110.344	0.0263981	75.6341	0.0263962	133.386	0.0264019	103.662
0.0265103	61.7382	0.0264795	110.123	0.0264853	75.6645	0.0264968	133.527	0.0265045	103.605
0.0265891	61.6396	0.0266122	110.588	0.0266064	75.9469	0.0265929	133.502	0.0265872	103.571
0.0267109	61.9115	0.0267167	110.696	0.0267186	76.0563	0.0267167	134.025	0.0267186	103.973
0.026825	62.1952	0.0268135	110.787	0.0268173	76.1531	0.0268346	134.207	0.0268288	104.048
0.0269256	62.2784	0.026916	110.831	0.0269103	76.1023	0.0269038	134.008	0.0269218	104.122
0.0270199	62.2484	0.0270353	111.197	0.0270449	76.5727	0.027041	134.52	0.0270179	104.077
0.0271474	62.6965	0.0271532	111.384	0.0271474	76.5497	0.0271397	134.645	0.0271474	104.551
0.0272577	62.7948	0.027225	111.126	0.0272327	76.5017	0.0272404	134.826	0.02725	104.521
0.0273308	62.6306	0.0273641	111.679	0.0273583	76.8435	0.0273449	134.875	0.0273365	104.495
0.0274622	63.0118	0.0274622	111.663	0.0274679	76.9519	0.027466	135.325	0.0274679	104.927
0.0275763	63.2631	0.027559	111.798	0.027559	76.9747	0.0275801	135.578	0.0275801	104.998
0.0276712	63.3117	0.0276712	111.913	0.0276615	77.0273	0.02765	135.266	0.0276635	104.959
0.0277718	63.3373	0.0277853	112.163	0.027791	77.426	0.0277949	135.908	0.0277673	105.031
0.0278891	63.6978	0.0278987	112.401	0.0278929	77.4115	0.027891	135.96	0.0278987	105.508
0.028009	63.916	0.0279705	112.131	0.0279782	77.3801	0.027984	136.083	0.0279994	105.472
0.0280808	63.6866	0.0281115	112.727	0.0281077	77.7661	0.0280942	136.229	0.0280846	105.412
0.0282199	64.1966	0.0282122	112.683	0.0282218	77.8419	0.028216	136.659	0.0282141	105.857
0.0283199	64.2435	0.0283006	112.749	0.0283006	77.781	0.0283256	136.867	0.0283276	105.946
0.0284147	64.3434	0.0284224	112.981	0.028409	77.9157	0.0283974	136.576	0.0284071	105.868
0.0285212	64.4274	0.0285327	113.185	0.0285365	78.3011	0.0285423	137.289	0.028525	106.061
0.028641	64.7894	0.0286391	113.388	0.028641	78.3269	0.028641	137.284	0.028641	106.365
0.0287506	64.9637	0.0287199	113.179	0.0287276	78.2664	0.0287314	137.382	0.0287449	106.429
0.0288263	64.7434	0.0288647	113.817	0.0288551	78.6533	0.0288474	137.612	0.0288321	106.351
0.0289673	65.3173	0.0289615	113.708	0.0289673	78.7335	0.0289596	137.908	0.0289596	106.785
0.0290673	65.3216	0.0290462	113.734	0.0290462	78.6545	0.0290699	138.212	0.0290814	106.938
0.0291603	65.3989	0.0291737	114.088	0.0291679	78.8964	0.0291487	137.919	0.0291526	106.74
0.0292763	65.5887	0.0292859	114.245	0.0292821	79.128	0.0292936	138.697	0.0292801	107.073
0.0293846	65.8155	0.0293827	114.357	0.0293865	79.2196	0.0293885	138.608	0.0293885	107.264
0.0294962	66.0538	0.0294692	114.207	0.029475	79.1697	0.029475	138.673	0.0294865	107.335
0.0295718	65.8083	0.0296122	114.871	0.0296006	79.5336	0.0296006	139.041	0.0295814	107.321
0.0297167	66.4362	0.029709	114.762	0.0297167	79.6588	0.0297109	139.265	0.029709	107.741
0.0298173	66.4321	0.0297923	114.737	0.0297923	79.5098	0.0298096	139.481	0.0298269	107.891
0.0299058	66.4499	0.0299212	115.149	0.0299212	79.8525	0.0298981	139.315	0.0298981	107.652
0.0300276	66.735	0.0300333	115.302	0.0300314	80.0086	0.0300353	140.028	0.0300333	108.1
0.0301321	66.8697	0.0301263	115.358	0.0301282	80.0682	0.0301378	139.99	0.0301321	108.16
0.0302404	67.1195	0.0302231	115.33	0.0302288	80.1034	0.0302205	140.002	0.0302346	108.321
0.0303231	66.9311	0.0303538	115.868	0.0303481	80.4163	0.0303462	140.442	0.0303346	108.318
0.0304641	67.551	0.0304583	115.846	0.0304622	80.5614	0.0304603	140.644	0.0304545	108.666
0.0305647	67.5237	0.0305417	115.795	0.0305378	80.3952	0.0305513	140.749	0.0305705	108.852
0.0306494	67.5113	0.0306692	116.239	0.0306731	80.8239	0.0306494	140.725	0.0306417	108.585
0.030775	67.8507	0.0307846	116.364	0.0307769	80.8704	0.0307827	141.41	0.0307846	109.132
0.0308872	68.0178	0.0308699	116.347	0.0308718	80.9441	0.0308853	141.373	0.0308814	109.118
0.030984	68.1726	0.0309744	116.424	0.0309801	81.0505	0.0309705	141.354	0.0309782	109.228
0.0310763	68.0515	0.0311038	116.923	0.0310981	81.3072	0.0310942	141.83	0.0310859	109.341
0.0312096	68.6411	0.0312019	116.88	0.0312096	81.4641	0.0312115	142.064	0.0312019	109.602
0.0313103	68.5947	0.0312872	116.832	0.0312833	81.2588	0.0312949	142.053	0.0313141	109.806
0.0313955	68.5784	0.0314186	117.337	0.0314224	81.7404	0.0314051	142.194	0.0313917	109.573
0.0315308	69.0773	0.0315365	117.472	0.0315269	81.782	0.0315288	142.734	0.0315365	110.141
0.0316365	69.1188	0.0316115	117.333	0.0316192	81.8268	0.0316327	142.812	0.0316327	110.072
0.0317237	69.176	0.0317314	117.592	0.0317333	81.9819	0.0317179	142.718	0.0317237	110.131
0.0318282	69.2284	0.0318455	117.905	0.0318417	82.1617	0.0318455	143.277	0.0318378	110.332
0.0319532	69.7172	0.0319494	118.021	0.0319532	82.3534	0.0319615	143.451	0.0319532	110.562
0.0320596	69.7782	0.0320385	117.949	0.0320327	82.188	0.0320385	143.378	0.0320577	110.716
0.0321449	69.694	0.0321641	118.409	0.0321737	82.6959	0.0321603	143.667	0.032141	110.532
0.0322744	70.1873	0.0322859	118.594	0.0322744	82.6501	0.0322724	144.083	0.032284	111.136
0.0323865	70.2726	0.0323551	118.368	0.0323609	82.6799	0.0323763	144.192	0.0323782	111.009
0.0324673	70.2489	0.0324846	118.76	0.0324846	82.9282	0.0324673	144.142	0.0324692	111.082
0.0325814	70.3985	0.0325929	118.987	0.0325929	83.0755	0.0325929	144.699	0.0325929	111.379
0.0327013	70.815	0.0326936	119.099	0.0326974	83.2182	0.0327128	144.934	0.0327032	111.52
0.0328032	70.8735	0.0327897	119.087	0.0327821	83.1071	0.0327821	144.699	0.0327994	111.624
0.0328942	70.8392	0.0329115	119.502	0.0329231	83.6311	0.0329096	145.097	0.0328865	111.491
0.0330179	71.2862	0.0330295	119.71	0.0330218	83.5546	0.0330237	145.499	0.0330295	112.094
0.0331378	71.4505	0.0331006	119.475	0.033109	83.5784	0.0331224	145.602	0.0331301	112.039
0.0332128	71.3134	0.0332378	119.967	0.033234	83.8878	0.0332186	145.591	0.0332147	111.998
0.0333346	71.5967	0.0333404	120.061	0.0333404	83.9698	0.0333365	146.072	0.0333385	112.357
0.0334468	71.9023	0.0334391	120.206	0.0334391	84.1109	0.0334583	146.332	0.0334487	112.456
0.0335474	72.0041	0.0335417	120.222	0.0335295	84.0231	0.0335295	146.111	0.0335436	112.572
0.0336417	71.9628	0.0336609	120.629	0.0336686	84.5243	0.0336647	146.644	0.0336417	112.531
0.0337712	72.4763	0.0337731	120.813	0.0337692	84.4954	0.0337692	146.853	0.033775	113.059
0.0338872	72.6109	0.0338487	120.584	0.0338545	84.4744	0.0338641	146.974	0.0338776	113.037
0.0339583	72.4094	0.0339917	121.176	0.033984	84.8479	0.0339679	147.022	0.0339583	112.925
0.0340917	72.8386	0.0340859	121.128	0.0340897	84.882	0.0340878	147.498	0.0340878	113.364
0.0341904	72.9637	0.0341827	121.292	0.0341827	84.9733	0.0342019	147.781	0.0342019	113.486
0.0342929	73.1555	0.0342949	121.416	0.0342853	84.9944	0.0342756	147.51	0.0342872	113.458
0.0343968	73.1726	0.034409	121.72	0.0344147	85.4129	0.0344167	148.161	0.0343929	113.549
0.0345167	73.5947	0.0345205	121.961	0.0345147	85.4205	0.0345147	148.255	0.0345205	114.015
0.0346327	73.7898	0.0345942	121.665	0.0346019	85.376	0.0346096	148.387	0.0346212	113.988
0.0347006	73.5212	0.034741	122.326	0.0347314	85.7763	0.0347237	148.562	0.0347103	113.94
0.0348436	74.0664	0.0348397	122.311	0.0348455	85.8549	0.0348333	148.892	0.0348397	114.403
0.0349436	74.1544	0.0349282	122.343	0.0349263	85.8151	0.0349455	149.198	0.0349494	114.469
0.0350365	74.2613	0.0350462	122.597	0.0350385	85.9668	0.035025	148.965	0.0350308	114.403
0.0351468	74.3645	0.0351545	122.811	0.0351603	86.2986	0.0351622	149.644	0.0351468	114.602
0.035266	74.7451	0.0352622	123.058	0.0352603	86.3336	0.035266	149.721	0.0352679	114.953
0.0353763	74.9375	0.0353455	122.843	0.0353513	86.3002	0.0353551	149.781	0.0353686	114.999
0.03545	74.6828	0.0354865	123.493	0.0354808	86.7422	0.0354769	150.084	0.0354596	114.942
0.0355929	75.3196	0.0355872	123.454	0.0355949	86.7961	0.0355872	150.364	0.0355872	115.392
0.035691	75.2957	0.0356718	123.435	0.0356699	86.6797	0.0356853	150.57	0.0356987	115.477
0.0357821	75.41	0.0357936	123.766	0.0357936	86.9753	0.0357705	150.404	0.0357744	115.334
0.0358981	75.5721	0.0359077	123.995	0.0359058	87.1957	0.0359135	151.165	0.0359	115.644
0.0360103	75.8564	0.0360045	124.095	0.0360064	87.2705	0.0360179	151.223	0.0360179	115.954
0.0361218	76.1296	0.0360949	124.01	0.0360987	87.2488	0.0361026	151.205	0.0361141	115.98
0.0361974	75.8452	0.0362359	124.666	0.0362244	87.6472	0.0362224	151.58	0.0362109	115.973
0.0363462	76.5652	0.0363327	124.573	0.0363423	87.7755	0.0363308	151.79	0.0363308	116.349
0.0364372	76.4452	0.0364192	124.571	0.0364135	87.5877	0.0364314	152.057	0.0364487	116.528
0.0365256	76.5228	0.0365468	124.997	0.0365468	87.9791	0.0365237	151.933	0.0365218	116.325
0.0366513	76.8425	0.0366532	125.093	0.0366513	88.0909	0.036659	152.662	0.0366571	116.778
0.0367635	77.0742	0.0367481	125.214	0.0367519	88.207	0.0367615	152.671	0.0367615	116.878
0.0368641	77.2578	0.0368481	125.216	0.0368519	88.2256	0.0368442	152.63	0.0368558	116.95
0.0369487	77.0712	0.0369776	125.753	0.0369718	88.5392	0.0369756	153.141	0.0369583	116.992
0.0370878	77.7469	0.0370801	125.767	0.0370917	88.7423	0.0370821	153.317	0.0370821	117.381
0.0371885	77.6817	0.0371673	125.718	0.0371596	88.4873	0.037175	153.458	0.0371923	117.53
0.0372731	77.7114	0.0372968	126.206	0.0372968	88.9497	0.0372769	153.468	0.0372673	117.303
0.0373987	78.0734	0.0374083	126.333	0.0373968	89.0067	0.0374045	154.123	0.0374064	117.839
0.0375109	78.2639	0.0374897	126.273	0.0374955	89.1206	0.0375109	154.192	0.0375071	117.871
0.0376058	78.4051	0.0375981	126.402	0.0376038	89.1946	0.0375942	154.134	0.0376019	117.946
0.0376981	78.2988	0.0377295	126.956	0.0377192	89.4832	0.0377212	154.717	0.0377135	118.082
0.0378372	78.9811	0.0378295	126.962	0.0378353	89.6794	0.0378353	154.843	0.0378256	118.338
0.0379359	78.9054	0.0379167	126.891	0.0379071	89.4403	0.0379167	154.889	0.0379397	118.581
0.0380212	78.898	0.0380423	127.373	0.0380519	89.9871	0.0380269	155.013	0.0380135	118.293
0.0381442	79.3179	0.0381558	127.485	0.0381462	89.9239	0.03815	155.623	0.0381558	118.903
0.0382603	79.5072	0.0382353	127.43	0.0382391	90.0294	0.0382545	155.715	0.0382583	118.916
0.0383474	79.5414	0.0383551	127.685	0.0383571	90.2141	0.0383436	155.663	0.0383474	118.935
0.0384538	79.6089	0.0384712	128.05	0.0384712	90.4288	0.0384692	156.261	0.0384673	119.168
0.0385808	80.1653	0.0385731	128.143	0.0385788	90.616	0.0385808	156.371	0.0385731	119.344
0.0386833	80.1817	0.0386622	128.064	0.0386545	90.3786	0.0386622	156.376	0.0386814	119.574
0.0387686	80.114	0.0387917	128.602	0.0388013	90.991	0.0387821	156.626	0.0387628	119.358
0.0388981	80.6007	0.0389058	128.719	0.0388962	90.8903	0.0388981	157.112	0.0389058	119.987
0.0390115	80.7698	0.0389808	128.575	0.0389846	90.9449	0.039	157.235	0.0390058	119.937
0.0390929	80.7111	0.0391103	128.953	0.0391045	91.2006	0.039091	157.183	0.0390929	119.941
0.039209	80.9211	0.0392186	129.202	0.0392186	91.3997	0.0392147	157.746	0.0392128	120.222
0.039325	81.3502	0.0393173	129.288	0.0393231	91.5375	0.0393385	158.021	0.039325	120.408
0.0394288	81.4198	0.0394135	129.306	0.0394058	91.3694	0.0394077	157.808	0.0394269	120.6
0.0395199	81.3701	0.0395333	129.741	0.0395449	91.9458	0.0395372	158.254	0.0395141	120.421
0.0396474	81.8806	0.0396551	129.973	0.0396455	91.8824	0.0396436	158.58	0.0396532	121.043
0.0397635	82.0526	0.0397244	129.718	0.0397321	91.9017	0.0397442	158.723	0.03975	120.952
0.0398346	81.8526	0.0398596	130.217	0.0398558	92.2116	0.0398442	158.758	0.0398346	120.942
0.0399564	82.1767	0.0399641	130.376	0.0399679	92.3413	0.0399641	159.318	0.0399699	121.394
0.0400744	82.6022	0.0400609	130.502	0.0400647	92.4574	0.040084	159.56	0.0400763	121.459
0.0401763	82.6878	0.0401667	130.579	0.0401551	92.3669	0.0401532	159.302	0.0401667	121.55
0.0402673	82.6324	0.0402846	130.981	0.0402942	92.935	0.0402865	159.874	0.0402654	121.53
0.0403891	83.1029	0.0403987	131.164	0.040391	92.8435	0.0403929	160.099	0.0403968	122.056
0.040509	83.3125	0.0404705	130.916	0.0404763	92.8281	0.0404897	160.265	0.0404994	122.065
0.0405821	83.1245	0.0406115	131.531	0.0406071	93.2477	0.0405936	160.335	0.0405859	121.997
0.0407154	83.5757	0.0407135	131.62	0.0407192	93.3345	0.0407115	160.826	0.0407154	122.452
0.0408218	83.7936	0.0408083	131.689	0.0408064	93.3636	0.0408295	161.145	0.0408256	122.554
0.0409186	83.9128	0.0409186	131.837	0.0409109	93.4134	0.0408994	160.832	0.0409109	122.556
0.0410167	83.8988	0.0410321	132.17	0.0410359	93.8414	0.0410397	161.534	0.0410186	122.621
0.0411385	84.3624	0.0411442	132.447	0.0411404	93.871	0.0411385	161.635	0.0411423	123.098
0.0412545	84.6043	0.0412199	132.158	0.0412256	93.8147	0.0412353	161.805	0.0412449	123.123
0.0413256	84.3567	0.0413628	132.863	0.0413532	94.2392	0.0413474	161.985	0.041334	123.079
0.0414667	84.9241	0.0414609	132.834	0.0414686	94.3618	0.0414551	162.322	0.041459	123.54
0.0415673	85.0148	0.04155	132.895	0.0415481	94.2763	0.0415731	162.744	0.0415769	123.647
0.0416622	85.1266	0.0416737	133.196	0.0416622	94.4485	0.0416468	162.388	0.0416545	123.56
0.0417724	85.2513	0.0417821	133.424	0.041784	94.8226	0.0417897	163.181	0.0417705	123.76
0.0418859	85.608	0.0418859	133.661	0.0418859	94.8689	0.0418878	163.219	0.0418878	124.147
0.0419981	85.8442	0.0419692	133.441	0.041975	94.8188	0.041975	163.286	0.0419904	124.204
0.0420737	85.6206	0.0421083	134.132	0.0420987	95.2216	0.0420968	163.586	0.0420795	124.121
0.0422147	86.2503	0.0422109	134.107	0.0422186	95.3713	0.042209	163.959	0.0422109	124.676
0.0423186	86.3203	0.0422955	134.117	0.0422936	95.2342	0.0423147	164.249	0.0423263	124.767
0.0424077	86.3557	0.0424212	134.481	0.0424154	95.5224	0.0423962	164.001	0.0424	124.599
0.0425256	86.5977	0.0425314	134.712	0.0425314	95.7899	0.0425372	164.812	0.0425276	124.947
0.0426378	86.897	0.0426301	134.88	0.042634	95.8827	0.042634	164.757	0.0426321	125.152
0.0427397	87.0756	0.0427186	134.72	0.0427244	95.8265	0.0427224	164.867	0.0427359	125.303
0.0428212	86.8859	0.0428538	135.389	0.04285	96.2412	0.0428481	165.285	0.0428327	125.276
0.042966	87.6054	0.0429564	135.388	0.042966	96.3901	0.0429622	165.591	0.0429583	125.741
0.0430667	87.6144	0.0430429	135.401	0.0430391	96.2225	0.0430545	165.752	0.0430744	125.905
0.0431532	87.6281	0.0431724	135.851	0.0431724	96.6134	0.0431436	165.589	0.0431436	125.632
0.0432731	87.9321	0.0432808	135.971	0.043275	96.7275	0.0432865	166.466	0.0432808	126.124
0.0433833	88.1668	0.0433718	136.08	0.0433756	96.8554	0.0433853	166.393	0.0433853	126.276
0.0434853	88.3962	0.0434699	136.048	0.0434776	96.8911	0.0434699	166.412	0.0434776	126.35
0.0435744	88.2392	0.0436013	136.701	0.0435955	97.2245	0.0435974	166.918	0.043584	126.416
0.0437135	88.9347	0.0437058	136.708	0.0437154	97.4539	0.0437096	167.199	0.0437058	126.82
0.0438122	88.8947	0.0437891	136.639	0.0437827	97.1676	0.0438006	167.321	0.0438199	127.002
0.0438968	88.881	0.0439199	137.198	0.0439218	97.6646	0.0438987	167.279	0.043891	126.745
0.0440263	89.3117	0.0440301	137.304	0.0440282	97.7767	0.0440282	168.042	0.0440321	127.337
0.0441346	89.5001	0.0441154	137.336	0.0441212	97.8491	0.0441346	168.082	0.0441308	127.345
0.0442276	89.624	0.0442256	137.439	0.0442276	97.9384	0.0442179	168.03	0.0442256	127.463
0.0443237	89.578	0.0443468	137.972	0.0443429	98.2345	0.0443429	168.58	0.0443353	127.559
0.044459	90.2327	0.0444513	138.011	0.044459	98.4559	0.044459	168.854	0.0444494	127.888
0.0445596	90.2291	0.0445385	137.953	0.0445327	98.2159	0.0445423	168.884	0.0445654	128.162
0.0446462	90.1993	0.0446679	138.521	0.0446737	98.7794	0.0446526	168.99	0.0446365	127.851
0.0447737	90.6935	0.0447833	138.69	0.0447718	98.7675	0.0447756	169.672	0.0447853	128.542
0.0448821	90.8054	0.044859	138.566	0.0448647	98.8498	0.0448763	169.68	0.0448782	128.449
0.0449692	90.8927	0.0449788	138.821	0.0449788	99.0103	0.0449635	169.647	0.0449673	128.515
0.045075	90.9304	0.0450949	139.263	0.0450929	99.2765	0.0450949	170.289	0.0450872	128.774
0.0452045	91.5394	0.0451968	139.335	0.0451987	99.4562	0.0452122	170.548	0.0452006	129.037
0.0453071	91.5815	0.0452859	139.279	0.0452801	99.2528	0.0452859	170.418	0.0453071	129.25
0.0453942	91.5276	0.0454154	139.843	0.045425	99.8615	0.0454077	170.714	0.0453885	129.011
0.0455237	92.0714	0.0455333	140.032	0.0455199	99.7858	0.0455199	171.225	0.0455276	129.684
0.0456314	92.1322	0.0456045	139.843	0.0456103	99.8404	0.0456237	171.389	0.0456256	129.592
0.0457147	92.1832	0.045734	140.268	0.0457321	100.123	0.0457147	171.332	0.0457147	129.661
0.0458308	92.3613	0.0458385	140.518	0.0458404	100.269	0.0458404	171.931	0.0458365	129.969
0.0459506	92.8468	0.0459423	140.704	0.0459423	100.432	0.0459583	172.216	0.0459506	130.176
0.0460526	92.9304	0.0460372	140.65	0.0460314	100.323	0.0460295	172.026	0.0460487	130.335
0.0461397	92.8653	0.046159	141.161	0.0461686	100.881	0.0461609	172.478	0.0461359	130.154
0.0462673	93.4079	0.0462808	141.438	0.0462712	100.854	0.0462692	172.896	0.0462788	130.886
0.0463891	93.6185	0.0463481	141.143	0.0463558	100.846	0.0463692	173.035	0.046375	130.763
0.0464603	93.4501	0.0464872	141.728	0.0464833	101.218	0.046466	173.034	0.0464622	130.788
0.0465878	93.7973	0.0465878	141.869	0.0465936	101.34	0.0465859	173.564	0.0465859	131.164
0.0466942	94.1299	0.0466846	141.997	0.0466846	101.417	0.0467058	173.947	0.0467	131.336
0.0467962	94.247	0.0467885	142.072	0.0467788	101.374	0.0467769	173.688	0.0467904	131.414
0.0468929	94.244	0.0469083	142.522	0.0469199	101.957	0.0469141	174.266	0.046891	131.395
0.0470167	94.799	0.0470244	142.826	0.0470186	101.925	0.0470167	174.535	0.0470224	132.014
0.0471346	94.9776	0.0470974	142.505	0.0471058	101.882	0.0471135	174.684	0.0471269	131.989
0.0472058	94.7524	0.0472365	143.171	0.0472308	102.297	0.0472173	174.752	0.0472096	131.91
0.0473372	95.2407	0.0473353	143.217	0.0473391	102.368	0.0473353	175.287	0.0473372	132.376
0.0474436	95.4677	0.0474301	143.37	0.0474301	102.445	0.0474474	175.605	0.0474513	132.559
0.0475423	95.6137	0.0475423	143.536	0.0475365	102.503	0.0475244	175.377	0.0475346	132.528
0.0476423	95.646	0.0476538	143.867	0.0476596	102.958	0.0476673	176.086	0.0476442	132.646
0.0477622	96.1247	0.0477679	144.188	0.047766	103.005	0.0477622	176.142	0.0477679	133.169
0.0478801	96.3756	0.0478436	143.872	0.0478494	102.914	0.0478571	176.328	0.0478705	133.156
0.0479494	96.0955	0.0479904	144.662	0.0479808	103.405	0.0479712	176.528	0.0479571	133.102
0.0480904	96.7248	0.0480827	144.59	0.0480904	103.472	0.0480846	176.984	0.0480865	133.622
0.0481891	96.8132	0.0481756	144.718	0.0481718	103.45	0.0481929	177.313	0.0482026	133.776
0.0482878	96.9892	0.0482917	144.989	0.0482878	103.625	0.0482686	177.001	0.0482763	133.618
0.0483974	97.1	0.0484038	145.273	0.0484077	104.004	0.0484135	177.788	0.0483917	133.86
0.0485077	97.4409	0.0485077	145.529	0.0485096	104.055	0.0485154	177.925	0.0485154	134.339
0.0486256	97.796	0.0485949	145.341	0.0485987	104	0.0486026	177.997	0.0486179	134.392
0.0486974	97.478	0.0487359	146.08	0.0487244	104.472	0.0487224	178.291	0.0487071	134.308
0.0488404	98.1841	0.0488346	146.035	0.0488404	104.577	0.0488301	178.629	0.0488346	134.827
0.0489385	98.214	0.0489212	146.076	0.0489173	104.466	0.0489346	178.969	0.0489481	134.966
0.0490276	98.3054	0.0490449	146.47	0.0490391	104.747	0.0490199	178.751	0.0490237	134.809
0.0491494	98.5574	0.0491571	146.711	0.0491532	105.042	0.0491628	179.598	0.0491513	135.188
0.0492609	98.89	0.0492513	146.871	0.0492532	105.143	0.0492628	179.645	0.0492609	135.478
0.0493673	99.1581	0.0493462	146.795	0.04935	105.118	0.0493481	179.653	0.0493615	135.588
0.0494468	98.8898	0.0494814	147.526	0.0494737	105.558	0.0494699	180.039	0.0494564	135.538
0.0495878	99.6415	0.0495821	147.461	0.0495897	105.693	0.049584	180.41	0.0495801	136.025
0.049684	99.5727	0.0496667	147.472	0.0496609	105.51	0.0496763	180.602	0.0496936	136.221
0.049775	99.6866	0.0497942	147.971	0.0497923	105.929	0.0497712	180.502	0.0497673	135.997
0.0498987	100.044	0.0499064	148.162	0.0499026	106.141	0.0499103	181.373	0.0499045	136.509
0.0500109	100.305	0.0499936	148.257	0.0499994	106.224	0.050009	181.347	0.050009	136.696
0.050109	100.509	0.0500917	148.239	0.0501013	106.267	0.0500936	181.366	0.0501032	136.752
0.0501942	100.287	0.0502288	148.985	0.0502173	106.612	0.0502231	181.896	0.0502077	136.821
0.0503391	101.112	0.0503314	148.971	0.0503391	106.87	0.0503314	182.143	0.0503276	137.263
0.0504359	101.033	0.0504141	148.913	0.0504083	106.601	0.0504224	182.274	0.0504397	137.454
0.0505205	101.044	0.0505417	149.444	0.0505474	107.144	0.0505244	182.304	0.0505147	137.227
0.0506481	101.498	0.0506519	149.607	0.05065	107.215	0.0506519	183.012	0.0506538	137.826
0.0507603	101.735	0.0507372	149.674	0.0507429	107.284	0.0507564	183.125	0.0507564	137.905
0.0508532	101.883	0.0508506	149.829	0.0508532	107.42	0.050841	183.085	0.0508487	137.977
0.0509494	101.805	0.0509705	150.375	0.0509686	107.754	0.0509724	183.708	0.0509628	138.149
0.0510808	102.513	0.0510769	150.485	0.0510827	107.979	0.0510827	183.928	0.0510788	138.504
0.0511853	102.52	0.0511622	150.372	0.0511564	107.721	0.0511641	183.906	0.0511833	138.68
0.0512679	102.466	0.0512897	150.949	0.0512994	108.337	0.0512737	184.056	0.0512603	138.431
0.0513955	102.978	0.0514051	151.18	0.0513974	108.327	0.0514032	184.829	0.0514032	139.104
0.0515115	103.177	0.0514827	151.073	0.0514865	108.379	0.0515038	184.902	0.0515058	139.195
0.0515949	103.251	0.0516026	151.383	0.0516026	108.586	0.0515929	184.86	0.0515949	139.193
0.0517006	103.285	0.0517186	151.865	0.0517141	108.854	0.051716	185.418	0.0517141	139.457
0.0518301	103.962	0.0518186	151.944	0.0518263	109.117	0.0518321	185.69	0.0518224	139.694
0.0519288	103.938	0.0519154	151.928	0.0519038	108.837	0.0519096	185.651	0.0519288	139.939
0.052016	103.891	0.0520372	152.468	0.0520449	109.484	0.0520333	185.983	0.0520122	139.734
0.0521449	104.491	0.0521532	152.683	0.0521429	109.454	0.0521468	186.512	0.0521532	140.44
0.0522628	104.692	0.0522282	152.531	0.052234	109.528	0.0522474	186.653	0.0522551	140.417
0.0523385	104.602	0.0523577	152.975	0.0523577	109.798	0.0523385	186.578	0.0523385	140.395
0.0524564	104.833	0.052466	153.303	0.052466	109.968	0.052466	187.254	0.052466	140.785
0.0525699	105.295	0.0525641	153.44	0.0525679	110.193	0.0525795	187.498	0.0525737	140.985
0.0526763	105.435	0.0526647	153.473	0.0526513	109.99	0.0526551	187.383	0.0526705	141.139
0.0527654	105.37	0.0527865	153.997	0.0527923	110.667	0.0527865	187.833	0.0527635	141.039
0.052891	105.931	0.0528987	154.224	0.0528929	110.609	0.0528929	188.248	0.0529006	141.749
0.0530103	106.178	0.0529718	153.991	0.0529776	110.608	0.052991	188.387	0.0530006	141.697
0.0530821	106.001	0.053109	154.557	0.0531071	111.014	0.0530917	188.418	0.0530859	141.671
0.0532096	106.367	0.0532173	154.848	0.0532154	111.135	0.0532096	188.999	0.0532135	142.129
0.0533199	106.779	0.0533103	154.927	0.0533103	111.287	0.0533314	189.351	0.0533218	142.262
0.0534218	106.897	0.053416	155.026	0.0534045	111.195	0.0534006	189.072	0.0534141	142.405
0.0535186	106.881	0.0535282	155.426	0.0535378	111.814	0.0535359	189.672	0.0535109	142.334
0.0536385	107.383	0.0536462	155.783	0.0536404	111.751	0.0536404	190.002	0.0536462	143.015
0.0537583	107.677	0.0537212	155.512	0.053725	111.744	0.0537365	190.165	0.0537468	143.013
0.0538314	107.465	0.0538603	156.213	0.0538564	112.215	0.0538429	190.258	0.0538314	142.962
0.0539628	107.954	0.0539609	156.301	0.0539686	112.342	0.0539571	190.759	0.0539628	143.501
0.0540692	108.218	0.0540519	156.413	0.0540538	112.355	0.054075	191.129	0.0540712	143.574
0.0541654	108.364	0.0541673	156.621	0.0541558	112.376	0.0541462	190.835	0.0541577	143.646
0.0542679	108.401	0.0542795	157.015	0.0542872	112.965	0.0542853	191.587	0.0542679	143.731
0.0543859	108.892	0.0543878	157.291	0.0543878	112.931	0.0543897	191.797	0.0543917	144.28
0.0545	109.171	0.0544692	157.066	0.0544712	112.886	0.0544808	191.918	0.0544942	144.329
0.0545769	108.947	0.0546083	157.823	0.0546026	113.384	0.0545923	192.08	0.0545808	144.262
0.0547199	109.579	0.0547083	157.852	0.0547179	113.542	0.0547064	192.55	0.0547083	144.792
0.0548128	109.643	0.0547994	157.931	0.0547974	113.482	0.0548224	193	0.0548263	144.984
0.0549096	109.815	0.0549212	158.268	0.0549115	113.646	0.0548962	192.626	0.0549019	144.867
0.0550212	109.959	0.0550269	158.525	0.0550288	114.076	0.0550372	193.462	0.0550231	145.137
0.0551353	110.373	0.0551314	158.846	0.0551333	114.165	0.0551353	193.532	0.0551372	145.547
0.0552494	110.706	0.0552167	158.602	0.0552205	114.085	0.0552244	193.648	0.0552378	145.614
0.0553205	110.37	0.0553577	159.411	0.05535	114.593	0.05535	194.02	0.0553308	145.591
0.0554635	111.073	0.0554577	159.437	0.0554699	114.772	0.0554558	194.364	0.0554577	146.179
0.0555641	111.21	0.0555449	159.478	0.055541	114.606	0.0555583	194.711	0.0555756	146.327
0.0556551	111.289	0.0556724	159.918	0.0556667	114.926	0.0556455	194.454	0.0556474	146.121
0.0557712	111.519	0.055775	160.08	0.0557769	115.252	0.0557808	195.264	0.0557769	146.574
0.0558808	111.859	0.0558769	160.39	0.0558769	115.323	0.0558865	195.391	0.0558846	146.849
0.0559891	112.16	0.0559679	160.233	0.0559718	115.305	0.0559718	195.417	0.0559833	146.963
0.0560724	111.928	0.0561051	161.021	0.0560974	115.797	0.0560974	195.869	0.0560801	146.958
0.0562135	112.685	0.0562058	161.041	0.0562154	116.007	0.0562077	196.2	0.0562038	147.488
0.0563135	112.719	0.0562904	161.032	0.0562846	115.765	0.0563019	196.457	0.0563231	147.733
0.0564006	112.758	0.056416	161.508	0.0564199	116.241	0.0563949	196.271	0.056391	147.453
0.0565205	113.084	0.0565301	161.76	0.0565224	116.396	0.0565263	197.102	0.0565282	148.007
0.0566327	113.404	0.0566186	161.904	0.056625	116.566	0.0566327	197.199	0.0566308	148.168
0.0567308	113.618	0.0567212	161.898	0.0567231	116.568	0.0567192	197.246	0.0567288	148.326
0.0568218	113.484	0.0568506	162.607	0.0568429	116.982	0.0568429	197.749	0.0568353	148.396
0.0569647	114.285	0.0569513	162.607	0.0569609	117.249	0.0569571	198.026	0.0569494	148.785
0.0570615	114.242	0.0570378	162.595	0.0570301	116.947	0.0570455	198.225	0.0570673	149.106
0.0571462	114.233	0.0571712	163.243	0.0571731	117.562	0.0571481	198.152	0.0571385	148.781
0.0572718	114.702	0.0572795	163.364	0.0572718	117.607	0.0572737	198.956	0.0572776	149.43
0.0573821	114.931	0.0573609	163.394	0.0573667	117.735	0.0573782	199.043	0.0573763	149.496
0.0574744	115.093	0.0574724	163.573	0.0574763	117.858	0.0574628	198.992	0.0574705	149.626
0.057575	115.077	0.0575942	164.147	0.0575904	118.179	0.0575962	199.694	0.0575865	149.809
0.0577045	115.758	0.0576987	164.281	0.0577045	118.482	0.0577083	199.906	0.0576987	150.161
0.0578071	115.817	0.0577878	164.233	0.0577801	118.198	0.0577917	199.972	0.0578109	150.454
0.0578936	115.791	0.0579147	164.855	0.0579231	118.852	0.0579032	200.071	0.0578859	150.17
0.058025	116.355	0.0580308	165.041	0.0580212	118.855	0.0580173	200.737	0.0580308	150.906
0.0581353	116.525	0.0581045	164.96	0.0581122	118.932	0.0581256	200.876	0.0581256	150.861
0.0582167	116.547	0.0582282	165.269	0.0582282	119.148	0.0582147	200.855	0.0582147	150.949
0.0583224	116.615	0.0583397	165.742	0.0583417	119.454	0.0583417	201.543	0.0583378	151.287
0.0584538	117.351	0.0584442	165.909	0.0584481	119.662	0.0584596	201.834	0.05845	151.566
0.0585564	117.406	0.0585372	165.897	0.0585295	119.471	0.0585314	201.702	0.0585545	151.806
0.0586436	117.343	0.0586571	166.443	0.0586724	120.158	0.0586551	201.988	0.0586333	151.537
0.0587667	117.892	0.0587801	166.749	0.0587686	120.076	0.0587686	202.631	0.0587801	152.358
0.0588808	118.07	0.0588519	166.546	0.0588577	120.157	0.0588712	202.743	0.058875	152.271
0.0589622	118.067	0.0589814	167.005	0.0589814	120.496	0.0589622	202.693	0.0589603	152.3
0.0590801	118.307	0.0590878	167.362	0.0590917	120.709	0.0590897	203.376	0.0590859	152.727
0.0591974	118.841	0.0591859	167.511	0.0591897	120.899	0.0592071	203.681	0.0591994	152.996
0.0593	118.968	0.0592846	167.527	0.059275	120.72	0.0592788	203.525	0.0592962	153.167
0.0593891	118.884	0.0594103	168.151	0.0594199	121.453	0.0594122	203.988	0.0593872	153.019
0.0595186	119.513	0.0595263	168.406	0.0595205	121.408	0.0595147	204.38	0.0595205	153.744
0.0596301	119.686	0.0595974	168.189	0.0596051	121.413	0.0596167	204.612	0.0596244	153.731
0.0597077	119.578	0.0597346	168.784	0.0597288	121.798	0.0597135	204.583	0.0597096	153.727
0.0598353	119.972	0.0598314	168.947	0.0598372	121.954	0.0598333	205.201	0.0598372	154.205
0.0599455	120.382	0.0599295	169.169	0.0599333	122.137	0.0599551	205.601	0.0599494	154.382
0.0600436	120.514	0.0600397	169.272	0.0600282	122.06	0.0600244	205.313	0.0600397	154.528
0.0601423	120.506	0.0601596	169.809	0.0601635	122.723	0.0601654	205.99	0.0601385	154.473
0.0602622	121.056	0.0602718	170.107	0.060266	122.712	0.0602622	206.206	0.0602718	155.211
0.0603821	121.326	0.060341	169.789	0.0603487	122.653	0.0603583	206.401	0.0603679	155.138
0.0604513	121.105	0.0604878	170.542	0.0604763	123.128	0.0604667	206.498	0.0604551	155.121
0.0605846	121.609	0.0605846	170.669	0.0605904	123.313	0.0605827	207.089	0.0605846	155.688
0.060691	121.951	0.0606756	170.782	0.0606756	123.337	0.0607006	207.506	0.0607006	155.891
0.0607891	122.064	0.060791	171.013	0.0607814	123.42	0.0607718	207.145	0.0607814	155.872
0.0608917	122.132	0.0609071	171.478	0.0609109	124.016	0.0609128	207.929	0.0608936	156.024
0.0610096	122.65	0.0610154	171.756	0.0610115	124.009	0.0610096	208.044	0.0610135	156.569
0.0611256	122.895	0.0610923	171.508	0.0610987	123.98	0.0611045	208.284	0.0611179	156.656
0.0611987	122.657	0.0612333	172.301	0.0612276	124.517	0.0612179	208.463	0.0612064	156.603
0.0613359	123.29	0.0613321	172.341	0.0613397	124.635	0.0613301	208.947	0.0613301	157.158
0.0614404	123.518	0.0614212	172.459	0.0614212	124.604	0.0614404	209.33	0.06145	157.402
0.0615333	123.614	0.061541	172.764	0.0615372	124.816	0.0615173	209.003	0.0615231	157.267
0.061641	123.73	0.0616526	173.144	0.0616564	125.268	0.0616641	209.932	0.0616449	157.554
0.0617571	124.196	0.061759	173.489	0.0617571	125.368	0.061759	209.942	0.0617609	158.064
0.0618731	124.569	0.0618404	173.214	0.0618481	125.312	0.06185	210.112	0.0618635	158.143
0.0619462	124.229	0.0619853	174.107	0.0619756	125.873	0.0619679	210.418	0.0619538	158.117
0.0620872	124.984	0.0620795	174.016	0.0620872	126.016	0.0620814	210.828	0.0620776	158.645
0.0621859	125.067	0.0621647	174.109	0.0621628	125.889	0.0621821	211.126	0.0621974	158.913
0.0622769	125.168	0.0622923	174.566	0.0622885	126.225	0.0622712	210.949	0.0622712	158.739
0.0624006	125.453	0.0624064	174.904	0.0624064	126.662	0.0624103	211.839	0.0624006	159.165
0.0625083	125.831	0.0624987	175.093	0.0625045	126.7	0.0625083	211.851	0.0625083	159.513
0.0626128	126.105	0.0625917	174.967	0.0625994	126.694	0.0625974	211.923	0.062609	159.655
0.0626962	125.863	0.0627288	175.806	0.0627192	127.143	0.0627192	212.358	0.0627058	159.629
0.0628353	126.626	0.0628295	175.798	0.0628372	127.387	0.0628314	212.705	0.0628276	160.17
0.0629372	126.719	0.0629141	175.818	0.0629103	127.199	0.0629256	212.926	0.062941	160.433
0.0630244	126.736	0.0630397	176.337	0.0630436	127.689	0.0630244	212.87	0.0630167	160.215
0.0631462	127.111	0.0631538	176.624	0.06315	127.894	0.0631558	213.752	0.0631558	160.78
0.0632558	127.428	0.0632404	176.752	0.0632442	128.015	0.0632558	213.736	0.0632519	160.932
0.0633564	127.698	0.0633449	176.739	0.0633468	128.055	0.0633429	213.772	0.0633526	161.108
0.0634455	127.481	0.0634763	177.556	0.0634686	128.533	0.0634705	214.346	0.0634571	161.18
0.0635808	128.286	0.0635769	177.573	0.0635827	128.751	0.0635846	214.636	0.063575	161.654
0.0636827	128.319	0.0636635	177.556	0.0636558	128.539	0.0636673	214.725	0.0636904	161.962
0.0637699	128.351	0.0637872	178.109	0.0637968	129.143	0.0637699	214.722	0.0637622	161.639
0.0638974	128.822	0.0639051	178.404	0.0638974	129.246	0.0639013	215.617	0.0639032	162.307
0.0640096	129.047	0.0639865	178.42	0.0639923	129.344	0.0640058	215.686	0.0640058	162.482
0.0640981	129.231	0.0641	178.613	0.0641038	129.501	0.0640923	215.643	0.0640962	162.554
0.0641949	129.12	0.0642199	179.271	0.0642141	129.844	0.064216	216.238	0.0642103	162.749
0.0643263	129.909	0.0643224	179.388	0.0643282	130.148	0.0643301	216.502	0.0643205	163.114
0.0644308	129.957	0.0644109	179.308	0.0644013	129.859	0.0644109	216.585	0.0644327	163.448
0.0645135	129.898	0.0645365	179.909	0.0645442	130.551	0.0645269	216.75	0.0645115	163.198
0.0646449	130.503	0.0646545	180.231	0.0646449	130.615	0.0646468	217.46	0.0646526	163.929
0.0647571	130.721	0.0647301	180.134	0.0647359	130.688	0.0647513	217.609	0.0647532	163.979
0.0648417	130.817	0.0648577	180.504	0.0648558	130.935	0.0648378	217.494	0.0648397	164.023
0.0649519	130.847	0.0649654	180.971	0.0649615	131.203	0.0649615	218.136	0.0649577	164.302
0.0650756	131.55	0.0650679	181.113	0.0650718	131.514	0.0650795	218.46	0.0650737	164.697
0.0651763	131.562	0.0651609	181.08	0.0651513	131.258	0.0651571	218.376	0.0651724	164.894
0.0652647	131.532	0.0652846	181.706	0.0652923	131.999	0.0652808	218.709	0.065259	164.729
0.0653942	132.164	0.0654058	182.069	0.0653942	132.017	0.0653923	219.303	0.0654038	165.53
0.0655103	132.427	0.0654737	181.795	0.0654814	132.049	0.0654929	219.438	0.0654987	165.485
0.0655859	132.349	0.0656032	182.275	0.0656032	132.367	0.0655897	219.417	0.0655878	165.53
0.0657051	132.543	0.0657154	182.756	0.0657109	132.615	0.0657109	220.077	0.0657135	165.935
0.0658212	133.158	0.0658135	182.907	0.0658154	132.903	0.065825	220.374	0.0658192	166.188
0.0659237	133.239	0.0659122	182.918	0.0659026	132.691	0.0659026	220.228	0.0659179	166.391
0.0660128	133.176	0.0660321	183.496	0.0660417	133.43	0.066034	220.713	0.0660128	166.312
0.0661417	133.822	0.0661481	183.825	0.0661397	133.389	0.0661417	221.147	0.0661481	167.038
0.0662577	134.089	0.0662212	183.599	0.066225	133.407	0.0662385	221.308	0.0662481	167.066
0.0663314	133.946	0.0663603	184.235	0.0663583	133.916	0.0663429	221.358	0.0663353	167.066
0.066459	134.318	0.0664628	184.535	0.0664647	134.046	0.0664609	221.979	0.0664628	167.568
0.0665647	134.714	0.0665571	184.649	0.0665551	134.208	0.0665705	222.259	0.0665744	167.813
0.0666692	134.926	0.0666615	184.74	0.0666558	134.169	0.0666462	222.066	0.0666596	167.836
0.0667641	134.861	0.0667795	185.29	0.0667853	134.816	0.0667814	222.661	0.0667603	167.876
0.0668859	135.438	0.0668917	185.656	0.0668897	134.893	0.0668936	223.177	0.0668974	168.65
0.0670071	135.783	0.0669667	185.388	0.0669744	134.824	0.0669859	223.202	0.0669974	168.675
0.067075	135.525	0.0671096	186.144	0.0671038	135.356	0.0670923	223.308	0.0670846	168.616
0.0672141	136.089	0.0672083	186.297	0.0672141	135.506	0.0672045	223.8	0.0672083	169.18
0.0673147	136.363	0.0673013	186.406	0.0672994	135.577	0.0673186	224.228	0.0673205	169.332
0.0674109	136.495	0.0674147	186.631	0.0674071	135.639	0.0673974	223.952	0.0674051	169.387
0.0675154	136.547	0.0675269	187.104	0.0675308	136.224	0.0675385	224.746	0.0675154	169.55
0.0676333	137.097	0.0676353	187.428	0.0676372	136.316	0.0676372	224.881	0.0676391	170.18
0.0677532	137.481	0.0677179	187.209	0.0677237	136.277	0.0677276	225.016	0.0677417	170.266
0.0678224	137.131	0.0678551	187.998	0.0678474	136.813	0.0678436	225.231	0.0678282	170.177
0.0679635	137.842	0.0679596	188.133	0.0679654	136.998	0.0679538	225.703	0.0679596	170.82
0.0680603	137.965	0.0680449	188.181	0.0680449	136.979	0.0680603	226.047	0.0680718	170.987
0.0681564	138.169	0.0681686	188.561	0.0681603	137.173	0.0681429	225.837	0.0681487	170.923
0.0682667	138.295	0.0682801	188.953	0.0682763	137.655	0.068284	226.697	0.0682705	171.217
0.0683827	138.738	0.068375	189.144	0.0683788	137.77	0.0683846	226.81	0.0683865	171.745
0.0684949	139.142	0.0684622	188.987	0.0684699	137.717	0.0684737	226.87	0.0684853	171.819
0.0685679	138.779	0.0686051	189.887	0.0685974	138.32	0.0685949	227.238	0.0685795	171.803
0.0687147	139.606	0.068709	190.02	0.0687147	138.498	0.0687013	227.575	0.0687013	172.395
0.0688096	139.65	0.0687923	189.992	0.0687885	138.374	0.0688058	228.008	0.0688212	172.659
0.0689026	139.791	0.0689179	190.458	0.068916	138.724	0.0688929	227.727	0.0688949	172.467
0.0690179	140.071	0.0690237	190.722	0.0690199	139.052	0.0690321	228.632	0.0690218	172.897
0.0691282	140.403	0.0691224	190.999	0.0691244	139.243	0.069134	228.72	0.0691321	173.304
0.0692346	140.756	0.0692192	190.907	0.0692212	139.234	0.0692192	228.766	0.0692308	173.435
0.0693199	140.541	0.0693526	191.755	0.0693468	139.805	0.0693487	229.263	0.0693314	173.474
0.0694609	141.364	0.0694564	191.833	0.0694647	140.045	0.0694506	229.469	0.0694506	174.034
0.0695628	141.411	0.0695378	191.762	0.0695321	139.776	0.0695494	229.829	0.0695667	174.252
0.0696481	141.426	0.0696673	192.364	0.0696673	140.294	0.0696423	229.633	0.0696385	174.039
0.0697699	141.8	0.0697776	192.631	0.0697737	140.571	0.0697776	230.544	0.0697737	174.604
0.0698795	142.11	0.0698641	192.762	0.0698699	140.705	0.0698814	230.678	0.0698814	174.944
0.0699782	142.372	0.0699705	192.826	0.0699724	140.767	0.0699667	230.616	0.0699763	175.014
0.0700731	142.248	0.0700981	193.603	0.0700942	141.273	0.0700923	231.145	0.0700808	175.128
0.0702083	143.085	0.0701987	193.66	0.0702083	141.533	0.0702064	231.49	0.0701987	175.61
0.0703064	143.049	0.0702853	193.635	0.0702795	141.268	0.0702929	231.649	0.0703141	175.958
0.0703936	143.087	0.0704128	194.287	0.0704205	141.907	0.0703974	231.6	0.0703859	175.652
0.0705192	143.595	0.0705288	194.505	0.0705192	142.015	0.0705231	232.433	0.0705269	176.391
0.0706333	143.847	0.0706077	194.539	0.0706135	142.188	0.0706256	232.501	0.0706295	176.521
0.0707199	144.024	0.0707218	194.708	0.0707218	142.326	0.0707122	232.451	0.0707179	176.598
0.0708186	143.937	0.0708417	195.385	0.0708378	142.737	0.0708455	233.182	0.0708359	176.825
0.0709558	144.818	0.0709462	195.551	0.0709558	143.11	0.0709577	233.38	0.0709481	177.28
0.0710583	144.828	0.0710365	195.508	0.0710269	142.769	0.0710346	233.376	0.0710564	177.574
0.0711429	144.783	0.0711603	196.172	0.0711737	143.533	0.0711506	233.577	0.0711353	177.29
0.0712667	145.337	0.0712724	196.365	0.0712667	143.503	0.0712686	234.223	0.0712763	178.096
0.0713788	145.55	0.0713519	196.372	0.0713577	143.645	0.0713731	234.424	0.0713769	178.144
0.0714654	145.69	0.071475	196.688	0.071475	143.894	0.0714615	234.327	0.0714635	178.206
0.0715756	145.763	0.071591	197.273	0.0715891	144.279	0.0715891	235.035	0.0715833	178.512
0.0716974	146.445	0.0716917	197.427	0.0716974	144.586	0.071709	235.33	0.0716974	178.924
0.0718038	146.574	0.0717846	197.4	0.0717769	144.308	0.0717808	235.19	0.0718	179.205
0.0718885	146.468	0.0719058	198.017	0.0719179	145.103	0.0719058	235.532	0.0718827	178.928
0.0720141	147.07	0.0720295	198.389	0.072016	145.08	0.072016	236.08	0.0720199	179.734
0.0721321	147.342	0.0720994	198.167	0.0721051	145.182	0.0721205	236.304	0.0721224	179.801
0.0722096	147.306	0.0722327	198.714	0.0722269	145.515	0.0722154	236.278	0.0722115	179.869
0.0723288	147.559	0.0723346	199.069	0.0723365	145.816	0.0723327	236.875	0.0723365	180.29
0.0724468	148.179	0.0724333	199.234	0.0724372	146.063	0.0724564	237.254	0.0724468	180.54
0.0725455	148.242	0.0725397	199.324	0.0725244	145.885	0.0725244	237.014	0.0725417	180.787
0.0726404	148.21	0.0726577	199.94	0.0726692	146.724	0.0726577	237.506	0.0726321	180.619
0.0727615	148.809	0.072775	200.27	0.0727654	146.644	0.0727615	237.94	0.0727692	181.472
0.0728776	149.081	0.0728449	199.992	0.0728526	146.692	0.0728603	238.129	0.0728718	181.492
0.0729551	148.981	0.0729801	200.653	0.0729744	147.125	0.0729609	238.104	0.0729551	181.461
0.0730846	149.417	0.0730846	200.936	0.0730885	147.394	0.0730846	238.819	0.0730865	182.049
0.0731923	149.789	0.0731788	201.111	0.0731788	147.533	0.0732019	239.171	0.0731962	182.254
0.073291	149.969	0.0732872	201.261	0.0732776	147.521	0.0732718	238.853	0.0732872	182.413
0.0733897	149.963	0.0734051	201.802	0.0734109	148.27	0.0734128	239.52	0.0733878	182.364
0.0735115	150.573	0.0735192	202.17	0.0735154	148.29	0.0735058	239.727	0.0735154	183.136
0.0736269	150.878	0.0735904	201.846	0.0735981	148.237	0.0736058	239.979	0.0736173	183.153
0.0736987	150.611	0.0737295	202.665	0.0737256	148.758	0.0737141	240.053	0.0737026	183.122
0.073834	151.157	0.0738321	202.802	0.0738397	148.999	0.073834	240.67	0.073834	183.747
0.0739442	151.596	0.0739263	202.998	0.0739244	149.054	0.0739462	241.062	0.07395	184.014
0.0740385	151.655	0.0740404	203.229	0.0740327	149.17	0.0740173	240.632	0.0740288	183.988
0.0741449	151.755	0.0741506	203.623	0.0741564	149.828	0.0741622	241.485	0.074141	184.112
0.0742571	152.196	0.0742628	204.105	0.0742609	149.84	0.074259	241.63	0.0742628	184.795
0.0743731	152.569	0.0743397	203.741	0.0743474	149.815	0.0743494	241.78	0.0743628	184.852
0.0744481	152.329	0.0744808	204.653	0.0744731	150.409	0.0744654	241.965	0.0744519	184.798
0.0745872	153.018	0.0745795	204.703	0.074591	150.628	0.0745833	242.54	0.0745814	185.443
0.0746897	153.218	0.0746667	204.789	0.0746647	150.536	0.0746897	242.89	0.0746994	185.732
0.0747801	153.31	0.0747936	205.205	0.0747801	150.763	0.0747667	242.516	0.0747744	185.619
0.0748942	153.479	0.0749019	205.601	0.0749038	151.402	0.0749115	243.452	0.0748962	185.919
0.0750064	153.931	0.0750045	205.936	0.0750064	151.486	0.0750103	243.497	0.0750064	186.412
0.0751147	154.256	0.0750917	205.694	0.0750974	151.452	0.0750974	243.582	0.0751109	186.602
0.0751955	154.024	0.0752282	206.593	0.0752186	151.999	0.0752167	243.892	0.0752013	186.525
0.0753365	154.813	0.075325	206.56	0.0753365	152.245	0.0753288	244.311	0.0753269	187.156
0.0754353	154.899	0.0754141	206.678	0.0754122	152.131	0.0754314	244.748	0.0754487	187.484
0.0755244	154.966	0.0755417	207.197	0.0755397	152.512	0.075516	244.401	0.0755179	187.264
0.0756455	155.264	0.0756532	207.548	0.0756513	152.956	0.0756609	245.428	0.0756513	187.762
0.07575	155.598	0.0757442	207.732	0.07575	153.091	0.0757538	245.35	0.0757538	188.121
0.0758622	156.026	0.0758391	207.588	0.0758449	153.059	0.075841	245.385	0.0758545	188.25
0.0759429	155.708	0.0759763	208.553	0.0759667	153.61	0.0759686	245.861	0.0759526	188.261
0.0760801	156.528	0.0760744	208.534	0.076084	153.917	0.0760821	246.275	0.0760744	188.871
0.0761827	156.616	0.0761615	208.542	0.0761577	153.713	0.0761712	246.494	0.0761942	189.254
0.0762718	156.693	0.0762891	209.136	0.0762929	154.238	0.0762699	246.317	0.0762641	188.936
0.0763994	157.099	0.0764032	209.489	0.0763955	154.553	0.0764013	247.213	0.0764013	189.596
0.0765013	157.349	0.0764917	209.611	0.0764936	154.672	0.0765032	247.227	0.0765013	189.803
0.0766019	157.661	0.0765962	209.607	0.0765962	154.75	0.0765904	247.234	0.0766	189.98
0.0766929	157.438	0.0767199	210.402	0.076716	155.273	0.0767141	247.763	0.0767064	190.087
0.0768301	158.312	0.0768263	210.515	0.0768282	155.552	0.0768301	248.129	0.0768205	190.57
0.076934	158.385	0.0769071	210.428	0.0769051	155.344	0.0769147	248.242	0.0769378	190.974
0.0770212	158.389	0.0770365	211.087	0.0770423	155.985	0.0770192	248.181	0.0770096	190.621
0.0771449	158.859	0.0771545	211.418	0.0771449	156.158	0.0771506	249.125	0.0771545	191.424
0.0772551	159.104	0.0772333	211.442	0.0772391	156.298	0.0772506	249.114	0.0772487	191.511
0.0773455	159.347	0.0773494	211.603	0.0773513	156.46	0.0773378	249.094	0.0773436	191.68
0.0774462	159.237	0.0774654	212.319	0.0774654	156.921	0.0774596	249.622	0.0774558	191.895
0.0775756	160.07	0.0775699	212.394	0.0775718	157.166	0.0775833	250.041	0.0775699	192.302
0.0776776	160.098	0.0776583	212.355	0.0776487	156.945	0.0776603	249.983	0.0776776	192.682
0.0777647	160.051	0.0777859	213.067	0.0777917	157.696	0.0777763	250.155	0.0777609	192.424
0.0778962	160.711	0.0779058	213.431	0.0778962	157.87	0.0778942	250.885	0.0779019	193.256
0.0780064	160.891	0.0779776	213.252	0.0779853	157.915	0.0779987	251.003	0.0780006	193.299
0.0780891	160.946	0.0781026	213.636	0.0781026	158.199	0.0780853	250.89	0.0780891	193.384
0.0782032	161.07	0.078209	214.152	0.078209	158.507	0.0782109	251.548	0.078209	193.723
0.0783192	161.71	0.0783154	214.363	0.0783173	158.861	0.0783288	251.889	0.0783212	194.087
0.0784256	161.846	0.0784083	214.333	0.0784019	158.655	0.0784058	251.785	0.0784218	194.371
0.0785122	161.774	0.0785314	214.988	0.0785429	159.461	0.0785314	252.151	0.0785103	194.203
0.0786397	162.422	0.0786494	215.353	0.0786436	159.489	0.0786397	252.673	0.0786494	195.076
0.0787558	162.679	0.0787212	215.13	0.0787288	159.508	0.0787423	252.831	0.0787481	195.028
0.0788327	162.623	0.0788564	215.682	0.0788545	159.925	0.0788385	252.773	0.0788346	195.103
0.0789526	162.844	0.0789583	216.113	0.0789603	160.205	0.0789583	253.409	0.0789583	195.587
0.0790667	163.419	0.079059	216.281	0.079059	160.465	0.0790782	253.796	0.0790724	195.878
0.0791692	163.599	0.0791596	216.323	0.0791519	160.364	0.0791481	253.465	0.0791635	196.119
0.0792635	163.562	0.0792776	216.875	0.0792891	161.171	0.0792795	253.941	0.0792558	195.949
0.0793853	164.188	0.0793949	217.321	0.0793891	161.179	0.0793891	254.509	0.0793968	196.862
0.0795071	164.48	0.0794705	217.068	0.0794744	161.178	0.0794878	254.65	0.0794974	196.89
0.0795769	164.294	0.0796096	217.734	0.0796038	161.705	0.0795904	254.618	0.0795827	196.868
0.0797083	164.688	0.0797083	217.984	0.0797103	161.887	0.0797045	255.167	0.0797064	197.375
0.0798141	165.167	0.0798026	218.15	0.0798026	162.117	0.0798218	255.582	0.0798179	197.636
0.0799147	165.324	0.0799109	218.282	0.0799013	162.048	0.0798974	255.284	0.0799071	197.814
0.0800135	165.28	0.0800269	218.832	0.0800327	162.818	0.0800346	255.943	0.0800135	197.841
0.0801353	165.942	0.0801372	219.227	0.0801372	162.898	0.0801372	256.249	0.0801391	198.573
0.0802526	166.264	0.0802179	218.994	0.0802218	162.874	0.0802295	256.389	0.0802449	198.691
0.0803244	166.014	0.0803609	219.785	0.0803513	163.453	0.0803378	256.427	0.0803282	198.588
0.0804615	166.567	0.0804558	219.881	0.0804577	163.584	0.0804558	257.023	0.0804538	199.193
0.0805577	166.83	0.0805481	220.063	0.0805462	163.761	0.0805654	257.397	0.0805699	199.497
0.0806583	167.05	0.080666	220.336	0.0806545	163.822	0.0806429	257.073	0.0806526	199.495
0.0807647	167.078	0.0807782	220.807	0.0807821	164.55	0.0807859	257.875	0.0807647	199.68
0.0808865	167.696	0.0808827	221.187	0.0808827	164.624	0.0808846	258.006	0.0808865	200.384
0.0809981	168.032	0.0809615	220.871	0.0809692	164.579	0.080975	258.121	0.0809885	200.442
0.0810699	167.675	0.0811064	221.781	0.0810968	165.178	0.0810929	258.34	0.0810795	200.409
0.0812147	168.413	0.0812071	221.921	0.0812167	165.436	0.0812013	258.77	0.0812032	201.035
0.0813077	168.552	0.0812962	222.004	0.0812923	165.381	0.0813096	259.141	0.0813192	201.297
0.0814019	168.708	0.0814135	222.356	0.0814115	165.634	0.0813923	258.851	0.0813981	201.229
0.081516	168.857	0.0815218	222.726	0.0815256	166.209	0.0815295	259.702	0.0815179	201.549
0.0816359	169.448	0.0816244	223.107	0.0816263	166.296	0.081634	259.882	0.081634	202.089
0.0817423	169.726	0.0817147	222.9	0.0817186	166.286	0.0817224	259.878	0.0817346	202.238
0.0818173	169.396	0.0818538	223.846	0.0818481	166.992	0.0818462	260.253	0.0818288	202.213
0.0819603	170.224	0.0819564	223.912	0.0819622	167.192	0.0819526	260.6	0.0819526	202.844
0.082059	170.306	0.0820378	223.869	0.0820359	167.033	0.0820513	260.839	0.0820647	203.116
0.0821474	170.423	0.0821635	224.375	0.0821615	167.45	0.0821397	260.612	0.0821397	202.926
0.0822654	170.641	0.0822731	224.742	0.0822731	167.902	0.0822827	261.559	0.0822712	203.41
0.0823814	171.098	0.0823679	224.964	0.0823718	168.056	0.0823833	261.672	0.0823833	203.919
0.0824859	171.465	0.0824667	224.893	0.0824686	168.041	0.0824686	261.607	0.0824801	204.029
0.0825667	171.121	0.0826	225.831	0.0825942	168.685	0.0825904	262.029	0.0825821	204.055
0.0827115	172.055	0.0827019	225.854	0.0827115	168.974	0.0827019	262.339	0.0826962	204.555
0.0828064	172.02	0.0827872	225.822	0.0827814	168.735	0.0827968	262.601	0.0828141	204.949
0.0828936	172.067	0.0829147	226.439	0.0829167	169.289	0.0828955	262.464	0.0828897	204.715
0.0830167	172.471	0.083025	226.719	0.0830186	169.609	0.0830269	263.347	0.0830269	205.356
0.0831308	172.864	0.0831115	226.843	0.0831173	169.778	0.0831288	263.404	0.0831288	205.618
0.0832256	173.112	0.0832199	226.906	0.0832218	169.855	0.0832141	263.315	0.0832218	205.755
0.0833205	172.895	0.0833455	227.707	0.0833359	170.345	0.0833436	263.911	0.0833301	205.872
0.0834532	173.777	0.0834474	227.843	0.0834596	170.772	0.0834532	264.166	0.0834455	206.411
0.0835558	173.763	0.0835365	227.78	0.0835269	170.443	0.0835404	264.269	0.0835558	206.75
0.083641	173.793	0.0836641	228.465	0.0836679	171.16	0.0836487	264.288	0.0836353	206.514
0.0837667	174.261	0.0837763	228.694	0.0837686	171.344	0.0837705	265.09	0.0837763	207.27
0.0838801	174.586	0.0838551	228.683	0.083859	171.475	0.0838744	265.193	0.0838763	207.428
0.0839673	174.744	0.0839673	228.866	0.0839731	171.64	0.0839635	265.109	0.0839673	207.531
0.0840699	174.643	0.0840968	229.723	0.0840891	172.157	0.0840872	265.76	0.0840853	207.789
0.0842013	175.53	0.0841955	229.799	0.0842013	172.497	0.0842032	265.984	0.0841917	208.168
0.0843032	175.5	0.0842859	229.734	0.0842763	172.197	0.0842821	265.961	0.0843032	208.601
0.0843904	175.493	0.0844058	230.34	0.0844173	172.998	0.0843981	266.092	0.0843808	208.26
0.0845122	175.998	0.0845256	230.679	0.0845122	173.02	0.0845179	266.845	0.0845218	209.124
0.0846321	176.354	0.0846006	230.594	0.0846064	173.232	0.0846205	266.986	0.0846263	209.256
0.0847128	176.355	0.0847282	230.977	0.0847263	173.529	0.0847128	266.877	0.0847128	209.319
0.084825	176.473	0.0848404	231.548	0.0848404	173.944	0.0848346	267.549	0.0848365	209.701
0.0849468	177.209	0.0849372	231.674	0.084941	174.235	0.0849506	267.73	0.0849391	209.968
0.0850513	177.298	0.0850333	231.646	0.0850218	173.949	0.0850276	267.655	0.0850474	210.373
0.0851378	177.196	0.0851551	232.33	0.0851667	174.853	0.0851513	267.938	0.0851321	210.121
0.0852635	177.803	0.0852712	232.628	0.0852635	174.85	0.0852654	268.568	0.0852712	210.992
0.0853814	178.103	0.0853468	232.466	0.0853506	174.933	0.085366	268.714	0.0853737	211.094
0.0854583	178.019	0.0854801	232.994	0.0854744	175.348	0.0854583	268.575	0.0854583	211.098
0.0855821	178.313	0.0855859	233.431	0.0855878	175.725	0.0855801	269.211	0.0855821	211.512
0.0856904	178.861	0.0856827	233.579	0.0856865	175.981	0.0857058	269.649	0.0856942	211.878
0.0857949	178.992	0.0857853	233.629	0.0857756	175.773	0.0857737	269.328	0.085791	212.144
0.0858872	178.92	0.0859006	234.236	0.0859109	176.631	0.085909	269.845	0.0858853	211.978
0.0860109	179.558	0.0860224	234.647	0.0860128	176.67	0.0860109	270.247	0.0860167	212.845
0.0861308	179.897	0.0860923	234.32	0.0860981	176.683	0.0861096	270.376	0.0861173	212.86
0.0862006	179.65	0.0862295	235.02	0.0862237	177.194	0.0862141	270.376	0.0862045	212.875
0.0863295	180.026	0.0863314	235.322	0.0863372	177.489	0.0863333	271.062	0.0863372	213.513
0.0864417	180.604	0.0864282	235.502	0.0864282	177.727	0.0864494	271.41	0.0864455	213.714
0.0865423	180.726	0.0865404	235.646	0.0865288	177.617	0.0865212	271.001	0.0865308	213.857
0.0866391	180.654	0.0866487	236.147	0.0866603	178.465	0.0866564	271.677	0.0866372	213.872
0.0867564	181.255	0.0867641	236.558	0.0867583	178.439	0.0867603	271.961	0.0867603	214.624
0.0868744	181.585	0.0868378	236.225	0.0868436	178.449	0.0868551	272.109	0.0868667	214.765
0.0869481	181.339	0.0869788	237.071	0.086975	179.075	0.0869635	272.145	0.0869538	214.707
0.0870853	181.901	0.0870814	237.301	0.087091	179.343	0.0870795	272.721	0.0870833	215.341
0.0871872	182.24	0.0871737	237.394	0.0871699	179.394	0.0871929	273.119	0.0871949	215.58
0.087284	182.402	0.0872878	237.588	0.0872821	179.482	0.0872667	272.675	0.0872763	215.624
0.0873885	182.397	0.0874	238.088	0.0874	180.178	0.0874058	273.492	0.0873923	215.756
0.0875064	182.971	0.0875103	238.538	0.0875083	180.312	0.0875083	273.64	0.0875064	216.414
0.0876179	183.341	0.0875891	238.168	0.0875929	180.271	0.0876006	273.792	0.0876122	216.593
0.0876955	183.041	0.0877282	239.086	0.0877186	180.883	0.0877167	273.953	0.0877032	216.57
0.0878365	183.751	0.0878269	239.134	0.0878365	181.19	0.087825	274.32	0.087825	217.17
0.0879353	183.963	0.0879154	239.21	0.0879135	181.147	0.0879372	274.815	0.0879449	217.474
0.0880276	184.056	0.0880429	239.658	0.0880333	181.387	0.0880141	274.339	0.0880199	217.362
0.0881436	184.241	0.0881513	240.029	0.0881494	182.029	0.0881551	275.262	0.0881436	217.678
0.0882538	184.689	0.0882481	240.348	0.0882538	182.133	0.0882558	275.309	0.0882538	218.218
0.0883622	185.031	0.0883404	240.119	0.0883442	182.114	0.0883423	275.325	0.0883538	218.375
0.0884429	184.758	0.0884737	240.989	0.0884641	182.673	0.0884679	275.663	0.0884487	218.325
0.0885821	185.542	0.0885782	241.11	0.0885859	183.051	0.0885782	276.069	0.0885763	219.066
0.0886865	185.73	0.0886635	241.114	0.0886615	182.907	0.0886788	276.383	0.0886923	219.343
0.0887731	185.729	0.0887904	241.626	0.0887885	183.329	0.0887654	276.009	0.0887673	219.157
0.0888949	186.057	0.0889026	241.997	0.0888968	183.776	0.0889026	276.967	0.0888987	219.634
0.0890051	186.453	0.0889936	242.216	0.0889974	183.944	0.0890013	276.902	0.0889994	219.992
0.0891019	186.673	0.0890904	242.035	0.0890942	183.95	0.0890904	276.944	0.0891	220.206
0.0891904	186.439	0.0892192	242.928	0.0892135	184.539	0.0892173	277.422	0.0892038	220.223
0.0893333	187.333	0.0893237	243.021	0.0893314	184.918	0.0893333	277.805	0.0893256	220.887
0.089434	187.472	0.0894128	243.033	0.0894071	184.708	0.0894186	277.901	0.0894397	221.234
0.0895212	187.434	0.0895365	243.609	0.0895442	185.302	0.0895154	277.65	0.089509	220.89
0.0896404	187.792	0.0896519	243.891	0.0896423	185.546	0.0896519	278.654	0.0896519	221.575
0.0897506	188.103	0.0897353	244.035	0.089741	185.755	0.0897506	278.591	0.0897506	221.858
0.0898474	188.371	0.0898397	243.983	0.0898494	185.85	0.0898359	278.52	0.0898455	221.986
0.0899436	188.212	0.0899673	244.87	0.0899635	186.375	0.0899635	279.08	0.0899558	222.12
0.0900769	189.073	0.0900692	244.949	0.0900788	186.783	0.0900788	279.436	0.0900731	222.694
0.0901814	189.125	0.0901545	244.849	0.0901506	186.436	0.0901641	279.491	0.0901833	223.059
0.0902647	189.04	0.0902859	245.595	0.0902917	187.147	0.0902705	279.378	0.0902609	222.749
0.0903942	189.565	0.0904019	245.874	0.0903942	187.429	0.0903923	280.199	0.0904	223.532
0.0905019	189.821	0.0904808	245.882	0.0904865	187.579	0.0905	280.284	0.0904981	223.665
0.090591	189.951	0.0905968	246.019	0.0905987	187.744	0.0905853	280.124	0.0905891	223.802
0.0906955	189.928	0.0907109	246.73	0.090709	188.171	0.0907109	280.715	0.0907051	223.999
0.090825	190.725	0.0908154	246.845	0.0908212	188.602	0.0908327	281.075	0.0908192	224.493
0.0909269	190.773	0.0909077	246.784	0.0909	188.328	0.0909077	280.982	0.0909288	224.925
0.0910141	190.695	0.0910353	247.525	0.0910429	189.143	0.0910256	281.053	0.0910064	224.553
0.0911417	191.298	0.0911532	247.862	0.0911436	189.267	0.0911397	281.797	0.0911532	225.503
0.0912538	191.478	0.0912224	247.664	0.0912301	189.349	0.0912442	281.815	0.0912442	225.455
0.0913346	191.54	0.09135	247.995	0.0913481	189.645	0.0913327	281.66	0.0913327	225.559
0.0914468	191.584	0.0914603	248.636	0.0914603	190.048	0.0914603	282.372	0.0914564	225.917
0.0915705	192.364	0.0915609	248.775	0.0915628	190.398	0.0915821	282.72	0.0915705	226.359
0.0916724	192.453	0.0916571	248.704	0.0916494	190.178	0.0916513	282.451	0.0916686	226.677
0.0917635	192.377	0.0917827	249.428	0.0917904	191.072	0.0917788	282.759	0.0917558	226.387
0.0918872	193.002	0.0918987	249.78	0.0918891	191.077	0.0918853	283.279	0.0918949	227.326
0.0920013	193.165	0.0919724	249.53	0.0919763	191.159	0.0919897	283.443	0.0919955	227.319
0.0920782	193.166	0.0921051	250.064	0.0921013	191.585	0.0920859	283.317	0.0920821	227.386
0.0922019	193.37	0.0922077	250.44	0.0922096	191.905	0.0922058	283.912	0.0922038	227.828
0.0923179	194.008	0.0923064	250.661	0.0923064	192.186	0.0923256	284.303	0.0923179	228.205
0.0924186	194.111	0.0924071	250.61	0.0923994	192.059	0.0923949	283.94	0.0924128	228.441
0.092509	193.997	0.0925244	251.265	0.092534	192.91	0.092534	284.461	0.0925071	228.252
0.0926327	194.633	0.0926462	251.732	0.0926385	193.016	0.0926346	284.882	0.0926442	229.239
0.0927564	194.956	0.092716	251.358	0.0927237	193	0.0927353	284.997	0.0927449	229.201
0.0928237	194.722	0.092859	252.116	0.0928532	193.579	0.0928378	284.954	0.0928314	229.212
0.092959	195.156	0.0929532	252.303	0.092959	193.788	0.0929513	285.434	0.0929532	229.72
0.0930615	195.586	0.0930481	252.465	0.0930481	193.959	0.0930692	285.891	0.0930692	230.072
0.0931603	195.697	0.0931583	252.555	0.0931487	193.927	0.0931449	285.511	0.0931564	230.152
0.0932622	195.674	0.0932782	253.182	0.0932859	194.844	0.0932859	286.156	0.0932622	230.211
0.093384	196.34	0.0933878	253.616	0.0933859	194.926	0.093384	286.405	0.0933878	231.05
0.0935019	196.636	0.0934635	253.207	0.0934712	194.865	0.0934788	286.48	0.0934923	231.1
0.0935718	196.308	0.0936064	254.072	0.0935949	195.433	0.0935891	286.519	0.0935776	231.012
0.093709	196.889	0.0937013	254.13	0.093709	195.674	0.0937032	287.009	0.0937032	231.594
0.0938109	197.203	0.0937955	254.338	0.0937936	195.805	0.0938109	287.376	0.0938205	231.963
0.0939058	197.337	0.0939096	254.55	0.0939077	195.927	0.0938942	287.032	0.0939	231.927
0.0940141	197.372	0.0940237	255.026	0.0940276	196.629	0.0940353	287.804	0.0940199	232.145
0.0941321	197.947	0.0941321	255.438	0.0941295	196.749	0.0941295	287.835	0.094134	232.826
0.0942455	198.301	0.0942109	255.031	0.0942186	196.682	0.0942224	287.942	0.0942359	232.883
0.0943173	197.893	0.0943577	256.042	0.0943442	197.37	0.0943423	288.146	0.0943269	232.828
0.0944583	198.647	0.0944526	256.043	0.0944603	197.589	0.0944526	288.537	0.0944526	233.504
0.0945583	198.809	0.094541	256.147	0.0945391	197.598	0.0945545	288.886	0.0945724	233.859
0.0946532	198.962	0.094659	256.477	0.094659	197.874	0.0946378	288.433	0.0946436	233.638
0.0947673	199.091	0.0947731	256.891	0.0947731	198.456	0.0947827	289.335	0.0947654	233.975
0.0948776	199.504	0.0948718	257.211	0.0948756	198.614	0.0948833	289.436	0.0948814	234.624
0.094991	199.953	0.0949641	257.011	0.0949679	198.585	0.0949699	289.395	0.0949833	234.779
0.0950647	199.504	0.0951032	257.968	0.0950897	199.246	0.0950897	289.714	0.0950782	234.706
0.0952077	200.356	0.0952019	257.952	0.0952096	199.525	0.0951981	289.984	0.0951981	235.325
0.0953064	200.416	0.0952891	257.958	0.0952827	199.389	0.0952987	290.322	0.095316	235.644
0.0953949	200.454	0.0954103	258.403	0.0954122	199.824	0.095391	290.007	0.0953891	235.445
0.0955186	200.749	0.0955244	258.783	0.0955205	200.315	0.0955282	290.912	0.0955224	235.968
0.0956288	201.17	0.0956154	258.952	0.0956212	200.495	0.0956308	290.97	0.0956288	236.411
0.0957314	201.48	0.0957179	258.901	0.0957218	200.517	0.0957135	290.799	0.0957276	236.565
0.0958141	201.122	0.0958468	259.791	0.0958372	201.095	0.0958372	291.235	0.0958256	236.526
0.0959551	202.026	0.0959494	259.777	0.0959551	201.399	0.0959513	291.545	0.0959455	237.125
0.0960519	201.96	0.0960346	259.754	0.0960269	201.214	0.0960423	291.702	0.0960615	237.506
0.0961385	202.03	0.0961603	260.347	0.0961641	201.807	0.0961423	291.504	0.0961346	237.223
0.096266	202.463	0.0962776	260.677	0.0962699	202.209	0.0962737	292.42	0.0962737	237.888
0.0963821	202.835	0.0963571	260.677	0.0963647	202.33	0.0963744	292.351	0.0963744	238.182
0.0964731	203.006	0.0964635	260.684	0.0964692	202.399	0.0964615	292.232	0.0964692	238.283
0.0965635	202.718	0.0965949	261.626	0.0965853	202.939	0.0965891	292.8	0.0965769	238.388
0.0967045	203.697	0.0966968	261.664	0.0967045	203.407	0.0967026	292.996	0.0966929	238.973
0.0968032	203.633	0.096784	261.558	0.0967763	203.062	0.0967878	293.032	0.0968032	239.31
0.0968885	203.571	0.0969077	262.145	0.0969173	203.811	0.0968962	293	0.0968846	239.04
0.097016	204.098	0.0970237	262.444	0.0970135	203.979	0.0970199	293.734	0.0970218	239.792
0.0971295	204.434	0.0971026	262.447	0.0971083	204.135	0.0971237	293.855	0.0971237	239.995
0.0972186	204.551	0.0972224	262.639	0.0972244	204.359	0.0972109	293.658	0.0972147	240.078
0.0973192	204.386	0.0973385	263.356	0.0973365	204.873	0.0973385	294.283	0.0973327	240.324
0.0974442	205.226	0.0974423	263.495	0.0974462	205.23	0.0974506	294.465	0.0974442	240.804
0.0975506	205.287	0.0975314	263.334	0.0975256	204.931	0.0975295	294.355	0.0975449	241.04
0.0976359	205.15	0.0976551	263.993	0.0976628	205.74	0.0976474	294.458	0.0976282	240.779
0.0977615	205.725	0.097775	264.376	0.0977654	205.874	0.0977712	295.219	0.0977731	241.674
0.0978808	206.042	0.0978481	264.182	0.0978538	205.971	0.0978692	295.26	0.097875	241.879
0.0979603	206.046	0.0979776	264.562	0.0979737	206.282	0.0979622	295.092	0.0979622	241.866
0.0980744	206.065	0.098084	265.124	0.0980859	206.718	0.0980801	295.594	0.098084	242.225
0.0981942	206.829	0.0981846	265.245	0.0981904	207.089	0.0982	295.906	0.0981904	242.525
0.0982942	206.819	0.0982827	265.202	0.0982731	206.779	0.098275	295.704	0.0982923	242.854
0.0983833	206.687	0.0984026	265.856	0.0984103	207.695	0.0984045	296.033	0.0983833	242.652
0.0985109	207.352	0.0985186	266.194	0.0985128	207.767	0.0985147	296.549	0.0985205	243.568
0.0986327	207.685	0.0985917	265.957	0.0986013	207.86	0.0986115	296.593	0.0986231	243.638
0.0987038	207.491	0.0987269	266.496	0.0987231	208.275	0.0987096	296.446	0.0987058	243.568
0.0988276	207.713	0.0988333	266.934	0.0988333	208.588	0.0988295	297.045	0.0988314	244.071
0.0989378	208.3	0.0989301	267.074	0.0989321	208.945	0.0989455	297.338	0.0989417	244.378
0.0990423	208.425	0.0990365	267.083	0.0990205	208.701	0.0990224	297.028	0.099034	244.608
0.0991346	208.292	0.0991519	267.681	0.0991577	209.663	0.0991577	297.526	0.0991327	244.514
0.0992564	208.909	0.0992622	267.991	0.0992603	209.698	0.0992603	297.84	0.099266	245.389
0.0993782	209.248	0.0993378	267.688	0.0993436	209.677	0.0993571	297.922	0.0993667	245.432
0.0994474	208.951	0.0994788	268.37	0.0994769	210.271	0.0994609	297.849	0.0994532	245.374
0.0995827	209.383	0.0995846	268.78	0.0995846	210.559	0.099575	298.355	0.0995808	245.974
0.0996872	209.845	0.0996776	268.808	0.0996756	210.764	0.0996949	298.758	0.099691	246.204
0.0997878	209.947	0.0997859	268.913	0.0997763	210.668	0.0997667	298.271	0.0997782	246.348
0.0998878	209.898	0.0998974	269.382	0.0999019	211.546	0.0999038	298.904	0.099884	246.329
0.100004	210.42	0.10001	269.827	0.100006	211.559	0.100008	299.151	0.10001	247.157
0.100122	210.828	0.100089	269.482	0.100093	211.584	0.100103	299.227	0.100114	247.259
0.100196	210.499	0.10023	270.324	0.100222	212.223	0.100217	299.286	0.100203	247.179
0.100335	211.082	0.10033	270.475	0.100338	212.554	0.100322	299.663	0.100328	247.83
0.100435	211.365	0.100419	270.515	0.100417	212.546	0.100438	300.054	0.100438	247.98
0.100531	211.477	0.100539	270.771	0.100528	212.593	0.100514	299.554	0.10052	248.044
0.100638	211.464	0.100647	271.222	0.100653	213.467	0.100655	300.349	0.100636	248.171
0.100753	211.999	0.100751	271.526	0.100753	213.497	0.100759	300.503	0.100759	248.925
0.100865	212.349	0.100838	271.257	0.10084	213.436	0.100848	300.496	0.10086	249.044
0.100945	212.028	0.100978	272.152	0.100972	214.109	0.100962	300.575	0.100949	248.934
0.10109	212.772	0.101078	272.216	0.101088	214.456	0.101076	301.01	0.101074	249.579
0.101182	212.81	0.101165	272.231	0.101163	214.365	0.101184	301.414	0.101196	249.933
0.101275	212.927	0.101288	272.629	0.101287	214.615	0.101263	300.879	0.101267	249.754
0.101391	213.079	0.101395	272.928	0.101397	215.225	0.101404	301.768	0.101395	250.113
0.101503	213.499	0.101496	273.294	0.101501	215.402	0.101503	301.749	0.101503	250.646
0.101611	213.888	0.101584	272.972	0.10159	215.306	0.10159	301.697	0.101603	250.754
0.101688	213.423	0.101721	273.913	0.101713	215.972	0.101719	302.041	0.1017	250.726
0.101833	214.243	0.101826	273.998	0.101835	216.347	0.101826	302.324	0.101826	251.468
0.101934	214.369	0.101912	273.968	0.101906	216.172	0.101922	302.568	0.101944	251.747
0.102022	214.403	0.10204	274.486	0.10204	216.607	0.102017	302.201	0.102013	251.451
0.10214	214.639	0.102144	274.659	0.102144	217.088	0.102148	303.001	0.102144	251.987
0.102249	214.973	0.102239	274.967	0.102243	217.207	0.102254	303.042	0.102251	252.406
0.102353	215.308	0.102337	274.747	0.102339	217.178	0.102337	302.901	0.102349	252.554
0.102442	214.984	0.102471	275.654	0.102463	217.881	0.102465	303.333	0.102451	252.574
0.102581	215.874	0.102573	275.741	0.102583	218.275	0.102577	303.592	0.102571	253.191
0.102683	215.922	0.102658	275.633	0.102653	217.956	0.102666	303.722	0.102689	253.554
0.102766	215.834	0.102783	276.168	0.102792	218.583	0.102766	303.418	0.102758	253.193
0.102888	216.174	0.102899	276.492	0.102888	218.864	0.102894	304.238	0.102897	253.888
0.103	216.502	0.102983	276.581	0.102988	219.1	0.103	304.289	0.102996	254.093
0.103095	216.7	0.103093	276.532	0.103093	219.134	0.103089	304.163	0.103095	254.308
0.103191	216.485	0.103214	277.334	0.10321	219.722	0.10321	304.611	0.103203	254.403
0.103328	217.416	0.103317	277.389	0.103326	220.128	0.103328	304.818	0.103317	254.875
0.103427	217.348	0.103406	277.283	0.103398	219.765	0.10341	304.848	0.103433	255.358
0.103514	217.261	0.103537	278.06	0.103541	220.557	0.103518	304.677	0.103504	254.904
0.103641	217.762	0.103651	278.242	0.103637	220.747	0.103641	305.47	0.103647	255.766
0.103749	218.006	0.103726	278.124	0.103734	220.935	0.103746	305.506	0.103746	255.877
0.10384	218.112	0.103848	278.353	0.103844	221.078	0.103831	305.239	0.103837	255.96
0.103947	218.04	0.10396	278.956	0.10396	221.562	0.103962	305.91	0.103958	256.215
0.10407	218.782	0.104064	279.153	0.104068	221.989	0.104076	306.094	0.10407	256.698
0.104174	218.857	0.104155	279.006	0.104149	221.694	0.104155	305.978	0.104174	257.044
0.104262	218.716	0.104283	279.711	0.104292	222.542	0.104275	305.997	0.104256	256.681
0.104391	219.327	0.104399	279.989	0.104389	222.626	0.104385	306.639	0.104395	257.582
0.104503	219.525	0.10447	279.765	0.104478	222.717	0.104491	306.643	0.104493	257.585
0.104582	219.412	0.104601	280.112	0.104596	223.009	0.10458	306.405	0.104582	257.684
0.104696	219.483	0.104706	280.595	0.10471	223.448	0.10471	307.071	0.104706	258.083
0.104822	220.284	0.10481	280.794	0.10481	223.769	0.104829	307.389	0.104822	258.514
0.104922	220.342	0.104908	280.723	0.104899	223.567	0.104897	306.978	0.104916	258.735
0.105013	220.166	0.105026	281.314	0.105038	224.478	0.105028	307.228	0.105001	258.398
0.105133	220.706	0.105148	281.685	0.105137	224.443	0.105135	307.757	0.105146	259.422
0.105251	220.955	0.105215	281.358	0.105223	224.554	0.105235	307.77	0.105243	259.382
0.105329	220.841	0.105353	281.865	0.105349	225.005	0.105331	307.571	0.105328	259.363
0.105453	221.1	0.105455	282.238	0.105461	225.336	0.105459	308.236	0.105453	259.857
0.105567	221.656	0.105552	282.367	0.105552	225.582	0.105575	308.506	0.105569	260.235
0.105665	221.727	0.105656	282.335	0.105644	225.361	0.105644	308.061	0.105662	260.416
0.105758	221.559	0.105776	283.021	0.105787	226.359	0.105779	308.49	0.105758	260.223
0.105882	222.2	0.105892	283.406	0.105888	226.396	0.105882	308.779	0.105888	261.119
0.105998	222.435	0.105965	282.995	0.105973	226.358	0.105983	308.902	0.105992	261.164
0.106073	222.227	0.106104	283.688	0.106094	226.872	0.106085	308.711	0.106075	261.055
0.106206	222.631	0.106199	283.833	0.106206	227.13	0.106201	309.23	0.106203	261.648
0.106311	223.019	0.106296	284.01	0.106297	227.356	0.106321	309.635	0.106319	261.943
0.10641	223.103	0.10641	284.128	0.1064	227.308	0.106392	309.092	0.106404	262.061
0.106512	223.013	0.106529	284.694	0.106529	228.176	0.106537	309.773	0.106512	261.999
0.106628	223.59	0.106635	285.032	0.106635	228.27	0.106629	309.876	0.106635	262.887
0.106749	223.903	0.106709	284.525	0.106717	228.128	0.106724	309.874	0.106738	262.845
0.106819	223.525	0.106856	285.427	0.106842	228.748	0.106835	309.824	0.106822	262.738
0.106954	224.093	0.10695	285.503	0.10696	229.077	0.10695	310.354	0.106952	263.425
0.107058	224.37	0.107039	285.541	0.107041	229.091	0.107064	310.742	0.107072	263.771
0.107155	224.472	0.107159	285.789	0.107153	229.211	0.10714	310.135	0.107146	263.648
0.107265	224.492	0.107275	286.285	0.107275	230.004	0.107281	310.932	0.107265	263.8
0.107373	224.934	0.107379	286.598	0.107377	230.061	0.107375	310.85	0.107379	264.478
0.107491	225.253	0.10746	286.188	0.107468	229.999	0.10747	310.949	0.107483	264.583
0.107565	224.847	0.107601	287.11	0.107592	230.662	0.107586	311.035	0.107574	264.476
0.107704	225.551	0.107702	287.103	0.107708	230.939	0.107702	311.428	0.107698	265.129
0.10781	225.792	0.107787	287.12	0.107785	230.87	0.107806	311.722	0.107817	265.478
0.107901	225.788	0.10791	287.441	0.107906	231.132	0.107885	311.132	0.107889	265.285
0.108015	225.86	0.108024	287.837	0.108022	231.768	0.10803	312.032	0.108019	265.616
0.108125	226.275	0.108123	288.162	0.108123	231.938	0.108127	311.933	0.108129	266.213
0.108238	226.718	0.108212	287.773	0.108217	231.86	0.108215	311.909	0.108229	266.3
0.108316	226.176	0.108351	288.796	0.108341	232.531	0.108335	312.133	0.108326	266.246
0.108457	227.038	0.108447	288.627	0.108455	232.791	0.108449	312.403	0.108446	266.791
0.108553	227.029	0.10853	288.601	0.10853	232.617	0.108544	312.542	0.108563	267.206
0.108642	227.03	0.10866	289.097	0.10866	233.041	0.108638	312.226	0.108637	266.926
0.10877	227.349	0.108776	289.487	0.108774	233.655	0.108776	313.125	0.108772	267.47
0.108876	227.667	0.108863	289.587	0.108869	233.719	0.10888	313.025	0.108874	267.843
0.108976	227.942	0.108965	289.393	0.108969	233.702	0.108963	312.843	0.108972	267.967
0.109065	227.555	0.109094	290.3	0.109085	234.247	0.109087	313.199	0.109075	267.954
0.109201	228.368	0.109197	290.241	0.109204	234.666	0.109201	313.431	0.109193	268.52
0.109305	228.432	0.109282	290.164	0.109278	234.416	0.10929	313.476	0.109307	268.914
0.10939	228.329	0.109407	290.69	0.109415	235.021	0.109394	313.271	0.109386	268.597
0.109517	228.727	0.109523	291.019	0.109517	235.356	0.109521	314.112	0.109525	269.278
0.109628	229.01	0.109604	291.032	0.109612	235.467	0.109624	313.926	0.10962	269.454
0.109721	229.2	0.109717	290.975	0.109719	235.537	0.109711	313.74	0.109719	269.612
0.109815	228.864	0.10984	291.85	0.109836	236.133	0.109834	314.23	0.10983	269.704
0.109946	229.687	0.109942	291.797	0.109946	236.472	0.109954	314.464	0.109944	270.246
0.110051	229.708	0.110031	291.692	0.110026	236.197	0.110031	314.327	0.110054	270.649
0.110139	229.638	0.110153	292.207	0.110165	236.938	0.110141	314.187	0.110128	270.177
0.110261	230.07	0.110274	292.592	0.110265	237.144	0.110269	315.02	0.110271	271.004
0.110377	230.291	0.110352	292.447	0.110356	237.247	0.110371	314.96	0.110373	271.215
0.110462	230.403	0.110472	292.619	0.110472	237.44	0.11046	314.689	0.110464	271.302
0.110566	230.171	0.110586	293.277	0.11058	237.873	0.110582	315.189	0.110578	271.481
0.110694	231.009	0.11069	293.358	0.110692	238.34	0.110699	315.349	0.110688	271.882
0.110796	230.999	0.110781	293.186	0.110769	237.956	0.110779	315.184	0.110796	272.287
0.110883	230.807	0.110904	293.773	0.11091	238.805	0.110899	315.247	0.110879	271.924
0.111015	231.466	0.111021	294.116	0.111015	238.963	0.111013	315.826	0.111022	272.86
0.111128	231.634	0.111097	293.89	0.111103	239.044	0.111117	315.878	0.111122	272.911
0.111208	231.582	0.111227	294.271	0.111225	239.351	0.111206	315.536	0.111206	272.87
0.111324	231.538	0.111331	294.692	0.111329	239.677	0.111331	316.069	0.111328	273.189
0.111437	232.224	0.111433	294.802	0.111435	240.071	0.111447	316.3	0.111439	273.618
0.111544	232.234	0.111532	294.678	0.111521	239.751	0.111522	315.985	0.111538	273.847
0.111633	232.084	0.111652	295.267	0.11166	240.667	0.111652	316.256	0.111631	273.61
0.111762	232.709	0.111772	295.661	0.111762	240.788	0.11176	316.724	0.11177	274.577
0.11188	233.003	0.111839	295.194	0.111849	240.77	0.11186	316.666	0.111868	274.536
0.111949	232.699	0.111976	295.728	0.111971	241.143	0.111959	316.472	0.111953	274.478
0.112075	232.854	0.112081	296.156	0.112083	241.491	0.112077	316.964	0.112081	274.971
0.112187	233.5	0.112179	296.257	0.112179	241.84	0.112193	317.211	0.112191	275.252
0.112287	233.487	0.112283	296.184	0.112272	241.559	0.11227	316.807	0.112281	275.406
0.112382	233.302	0.112396	296.655	0.112407	242.487	0.112403	317.251	0.112382	275.277
0.11251	233.92	0.112513	297.066	0.112506	242.479	0.11251	317.508	0.112513	276.125
0.112626	234.195	0.112588	296.64	0.112592	242.474	0.112604	317.492	0.112616	276.188
0.112697	233.868	0.112728	297.349	0.112726	243.11	0.11271	317.364	0.112703	276.097
0.11283	234.214	0.11283	297.55	0.112834	243.318	0.112826	317.82	0.112832	276.709
0.112935	234.564	0.112921	297.615	0.112921	243.463	0.112937	318.045	0.11294	276.876
0.113033	234.692	0.113031	297.626	0.113025	243.395	0.113013	317.554	0.113023	276.901
0.113131	234.503	0.113147	298.14	0.113151	244.181	0.113153	318.134	0.113129	276.88
0.113251	235.073	0.113255	298.453	0.113257	244.321	0.113261	318.374	0.113267	277.823
0.113373	235.434	0.113337	298.04	0.113342	244.219	0.113352	318.282	0.113363	277.842
0.113442	234.993	0.113479	298.865	0.113472	244.853	0.113466	318.261	0.113452	277.689
0.113585	235.578	0.113576	298.902	0.113583	245.109	0.113574	318.515	0.113574	278.235
0.11368	235.732	0.113667	298.908	0.113665	245.144	0.113682	318.83	0.11369	278.503
0.113777	235.791	0.113788	299.119	0.113779	245.184	0.113763	318.295	0.113771	278.438
0.113885	235.728	0.113895	299.478	0.113897	245.917	0.113904	319.007	0.11389	278.635
0.114004	236.289	0.113999	299.748	0.114001	246.047	0.114006	319.039	0.114006	279.285
0.114117	236.642	0.114086	299.404	0.114094	246.004	0.114094	318.916	0.114107	279.378
0.11419	236.082	0.114223	300.241	0.114213	246.577	0.114213	319.008	0.114198	279.232
0.114333	236.816	0.114328	300.319	0.114335	246.89	0.114321	319.297	0.114323	279.908
0.114428	236.836	0.114414	300.227	0.114408	246.793	0.114426	319.526	0.114437	280.123
0.114522	236.941	0.114538	300.59	0.114532	247.004	0.114513	319.081	0.114515	279.966
0.114637	236.981	0.114646	300.883	0.114644	247.639	0.114656	319.911	0.114642	280.305
0.11475	237.405	0.11474	301.001	0.114744	247.759	0.114754	319.809	0.114752	280.837
0.114858	237.714	0.114833	300.734	0.114837	247.658	0.114841	319.596	0.114851	280.92
0.114936	237.206	0.114974	301.641	0.114965	248.398	0.114965	319.872	0.114949	280.829
0.115083	238.075	0.115077	301.715	0.115083	248.678	0.115071	320.01	0.115069	281.468
0.115177	238.009	0.115162	301.553	0.115154	248.48	0.115171	320.278	0.115188	281.786
0.11527	238.022	0.115283	301.956	0.115287	248.872	0.115262	319.773	0.115258	281.446
0.115386	238.197	0.115394	302.167	0.115388	249.284	0.115394	320.554	0.115394	281.969
0.115502	238.536	0.115487	302.34	0.11549	249.483	0.1155	320.514	0.1155	282.364
0.115598	238.735	0.115588	302.174	0.115592	249.46	0.115588	320.333	0.115598	282.475
0.115691	238.389	0.115718	303.021	0.115714	250.133	0.115716	320.718	0.115703	282.46
0.11583	239.247	0.115822	303.033	0.11583	250.487	0.115821	320.75	0.115817	282.99
0.115929	239.136	0.115905	302.797	0.115897	250.093	0.115913	320.877	0.115933	283.31
0.116015	239.049	0.116035	303.385	0.116038	250.7	0.116013	320.482	0.116004	282.953
0.116135	239.348	0.116145	303.536	0.116139	251.058	0.116143	321.26	0.116143	283.635
0.116251	239.646	0.11623	303.542	0.116234	251.186	0.116249	321.254	0.116249	283.968
0.116342	239.753	0.116342	303.525	0.116342	251.208	0.116334	320.96	0.116342	283.986
0.116444	239.519	0.116463	304.26	0.116462	251.845	0.116458	321.365	0.11645	284.013
0.116574	240.364	0.116566	304.266	0.116574	252.201	0.116576	321.5	0.116564	284.516
0.116676	240.202	0.116655	304.065	0.116647	251.823	0.116657	321.445	0.11668	284.991
0.116761	240.071	0.116778	304.683	0.11679	252.563	0.116769	321.251	0.116755	284.481
0.116888	240.544	0.116896	304.861	0.116887	252.724	0.11689	321.911	0.116896	285.324
0.117004	240.749	0.116972	304.691	0.116981	252.878	0.116991	321.807	0.116995	285.377
0.117084	240.694	0.117092	304.823	0.117092	252.944	0.11708	321.532	0.117084	285.421
0.11719	240.52	0.117212	305.481	0.117207	253.476	0.117209	322.142	0.117207	285.689
0.117319	241.383	0.117312	305.527	0.117319	253.928	0.117327	322.22	0.117317	286.104
0.117424	241.346	0.117406	305.369	0.117395	253.472	0.117401	321.913	0.11742	286.42
0.117511	241.121	0.117528	305.977	0.117542	254.405	0.117524	322.011	0.117505	285.995
0.117634	241.599	0.117644	306.109	0.117634	254.367	0.117636	322.481	0.117642	286.85
0.117748	241.782	0.117717	305.88	0.117723	254.45	0.117738	322.472	0.117744	286.921
0.117829	241.719	0.117847	306.184	0.117847	254.748	0.117831	322.164	0.117831	286.874
0.117947	241.726	0.117959	306.7	0.117959	255.219	0.117955	322.718	0.117955	287.231
0.118065	242.394	0.118057	306.729	0.118059	255.55	0.118076	322.913	0.118067	287.592
0.118171	242.416	0.118154	306.557	0.118146	255.167	0.118144	322.458	0.118163	287.868
0.118256	242.093	0.118274	307.12	0.118283	256.1	0.118276	322.709	0.118254	287.487
0.118382	242.642	0.118396	307.478	0.118384	256.069	0.118382	323.028	0.118388	288.384
0.118497	242.864	0.118463	307.019	0.118471	256.112	0.118484	323.089	0.118492	288.427
0.118575	242.626	0.118602	307.558	0.118594	256.485	0.118583	322.849	0.118579	288.392
0.118701	242.822	0.118704	307.841	0.118708	256.851	0.118699	323.261	0.118703	288.822
0.118813	243.359	0.118799	307.845	0.118801	257.097	0.118824	323.571	0.118815	289.066
0.118913	243.331	0.118907	307.82	0.118896	256.811	0.118892	322.969	0.118905	289.281
0.119008	243.129	0.119025	308.393	0.119033	257.835	0.119029	323.377	0.119004	289.027
0.119129	243.685	0.119139	308.686	0.119133	257.771	0.119129	323.575	0.119135	289.934
0.119244	243.897	0.119212	308.17	0.11922	257.753	0.119226	323.544	0.119238	289.943
0.119321	243.588	0.119349	308.844	0.11934	258.201	0.119332	323.325	0.119321	289.766
0.119454	243.943	0.119454	308.987	0.11946	258.563	0.11945	323.834	0.119454	290.408
0.119562	244.321	0.119545	308.977	0.119545	258.652	0.119568	324.085	0.119566	290.634
0.119656	244.294	0.119656	309.031	0.119651	258.591	0.119639	323.465	0.119651	290.678
0.119763	244.194	0.119772	309.507	0.119776	259.457	0.11978	324.047	0.119759	290.586
0.119879	244.697	0.119883	309.818	0.119881	259.471	0.119873	323.983	0.119879	291.361
0.119989	244.859	0.119958	309.244	0.119966	259.356	0.119972	324.002	0.119985	291.362
0.120064	244.458	0.120097	310.051	0.120091	259.914	0.120085	323.931	0.12007	291.207
0.120199	244.911	0.120199	310.081	0.120209	260.233	0.120203	324.382	0.120201	291.884
0.120313	245.391	0.120292	310.125	0.12029	260.202	0.120312	324.58	0.120319	292.191
0.120404	245.248	0.12041	310.265	0.120406	260.313	0.120385	323.867	0.120393	291.968
0.120512	245.201	0.12052	310.552	0.12052	261.029	0.120532	324.654	0.120512	292.059
0.120624	245.562	0.120626	310.935	0.120626	261.065	0.120626	324.52	0.120628	292.818
0.120737	245.842	0.120708	310.37	0.120717	260.963	0.120715	324.408	0.120731	292.815
0.120815	245.396	0.120849	311.278	0.120841	261.6	0.120833	324.463	0.120822	292.64
0.120956	246.078	0.120949	311.222	0.12096	261.902	0.120951	324.87	0.120949	293.317
0.121055	246.124	0.121032	311.074	0.12103	261.681	0.121055	324.996	0.121067	293.628
0.121146	246.071	0.121162	311.43	0.121154	261.92	0.121137	324.359	0.12114	293.351
0.121264	246.122	0.121272	311.749	0.121272	262.649	0.121276	325.159	0.12127	293.661
0.121374	246.49	0.121368	311.933	0.121372	262.718	0.121378	325.01	0.121374	294.112
0.121478	246.689	0.121459	311.503	0.121467	262.573	0.121463	324.857	0.121476	294.251
0.121563	246.295	0.121596	312.425	0.121585	263.159	0.121587	324.991	0.121571	294.043
0.121703	247.038	0.121695	312.22	0.121704	263.48	0.121699	325.229	0.121693	294.691
0.121804	247.03	0.121779	312.096	0.121778	263.253	0.121795	325.355	0.121814	295.074
0.121892	246.896	0.121907	312.57	0.121911	263.692	0.121888	324.803	0.121884	294.684
0.122015	247.118	0.122025	312.892	0.122017	264.143	0.122027	325.716	0.122023	295.227
0.12212	247.321	0.122112	312.863	0.122115	264.302	0.122124	325.394	0.12212	295.506
0.122224	247.621	0.122208	312.514	0.122214	264.158	0.122206	325.137	0.122218	295.57
0.122313	247.126	0.122344	313.489	0.122334	264.768	0.122334	325.488	0.122321	295.484
0.12245	247.928	0.122444	313.288	0.122448	265.128	0.122452	325.693	0.122442	296.121
0.122554	247.907	0.122527	313.089	0.122525	264.8	0.122537	325.633	0.12256	296.514
0.122641	247.75	0.122656	313.632	0.122664	265.403	0.122643	325.281	0.122631	295.993
0.122767	248.101	0.122774	313.931	0.122763	265.695	0.122767	326.013	0.122772	296.71
0.122871	248.161	0.122856	313.778	0.12286	265.772	0.122871	325.768	0.122867	296.805
0.122967	248.365	0.122965	313.629	0.122969	265.806	0.122956	325.532	0.122963	296.941
0.123062	247.951	0.123083	314.363	0.123081	266.32	0.123081	325.896	0.123076	296.98
0.123197	248.758	0.123192	314.376	0.123192	266.64	0.123203	326.134	0.12319	297.45
0.123302	248.752	0.123277	314.066	0.123271	266.326	0.123281	325.873	0.123302	297.826
0.123385	248.483	0.123404	314.643	0.12341	267.025	0.123392	325.646	0.123375	297.299
0.12351	248.862	0.123524	314.899	0.123516	267.26	0.123516	326.396	0.123524	298.162
0.123626	249.025	0.123599	314.668	0.123605	267.268	0.123619	326.187	0.123617	298.183
0.123712	249.078	0.123723	314.738	0.123723	267.447	0.12371	325.889	0.12371	298.232
0.123819	248.817	0.123835	315.353	0.123833	267.876	0.123827	326.253	0.123823	298.372
0.123941	249.523	0.123933	315.262	0.123935	268.117	0.123949	326.467	0.123937	298.764
0.124044	249.427	0.124024	314.974	0.124019	267.788	0.124024	326.099	0.124042	299.077
0.124132	249.166	0.124152	315.621	0.124162	268.618	0.124146	326.141	0.12413	298.712
0.124263	249.774	0.124273	315.969	0.124263	268.807	0.12426	326.663	0.124273	299.624
0.124378	249.838	0.124343	315.501	0.124353	268.753	0.124366	326.601	0.124368	299.518
0.124453	249.643	0.124476	315.86	0.124471	269.008	0.124457	326.198	0.124455	299.486
0.124573	249.655	0.124575	316.162	0.124579	269.313	0.124577	326.609	0.124575	299.785
0.124688	250.181	0.124681	316.249	0.124681	269.65	0.124694	326.799	0.12469	300.122
0.124791	250.2	0.124779	316.048	0.124772	269.355	0.124772	326.367	0.124785	300.303
0.124882	249.924	0.124899	316.546	0.124909	270.245	0.124907	326.635	0.124882	300.055
0.125008	250.478	0.125021	316.978	0.125012	270.272	0.125008	326.838	0.125017	300.948
0.125129	250.667	0.125087	316.318	0.125094	270.172	0.125108	326.756	0.125115	300.823
0.125199	250.319	0.125226	316.838	0.125222	270.591	0.125208	326.46	0.125203	300.747
0.125328	250.457	0.125324	317.067	0.12533	270.86	0.125326	326.864	0.125326	301.214
0.125434	250.879	0.125424	317.107	0.125422	271.036	0.125446	327.158	0.125442	301.48
0.125537	250.889	0.125533	317.012	0.125523	270.867	0.125515	326.464	0.125525	301.498
0.125633	250.663	0.125645	317.398	0.125653	271.708	0.125651	326.835	0.125626	301.278
0.125751	251.097	0.125757	317.734	0.125757	271.733	0.125757	327.071	0.125763	302.242
0.125875	251.368	0.125836	317.218	0.125844	271.623	0.125853	326.992	0.125865	302.193
0.125942	250.926	0.125979	317.869	0.125971	272.171	0.12596	326.77	0.12595	301.999
0.126078	251.226	0.126078	317.952	0.126079	272.327	0.126074	327.08	0.126074	302.467
0.126182	251.549	0.126171	317.909	0.126167	272.472	0.126188	327.291	0.126188	302.693
0.126278	251.555	0.126282	317.883	0.126271	272.319	0.126263	326.643	0.126272	302.709
0.126383	251.346	0.126394	318.253	0.1264	273.163	0.126404	327.205	0.126385	302.669
0.126503	251.893	0.126503	318.509	0.126504	273.237	0.126506	327.244	0.126508	303.459
0.126621	252.108	0.126585	318.04	0.126592	273.078	0.126597	327.114	0.126611	303.456
0.12669	251.591	0.12673	318.864	0.126719	273.69	0.126709	326.987	0.126696	303.191
0.126833	252.092	0.126823	318.662	0.126829	273.783	0.126821	327.236	0.126821	303.759
0.126924	252.129	0.126914	318.666	0.126912	273.846	0.126928	327.422	0.126941	304.077
0.127024	252.179	0.127034	318.81	0.127028	273.843	0.12701	326.83	0.127018	303.862
0.127136	252.085	0.127146	319.113	0.127147	274.583	0.127155	327.504	0.127138	304.018
0.127256	252.569	0.127246	319.343	0.12725	274.656	0.127254	327.436	0.127252	304.656
0.127362	252.765	0.127331	318.774	0.127339	274.48	0.127341	327.159	0.127354	304.645
0.127435	252.127	0.127476	319.664	0.127461	275.052	0.127463	327.208	0.127447	304.45
0.127582	252.828	0.127574	319.546	0.127584	275.352	0.127571	327.393	0.127571	305.066
0.127677	252.801	0.12766	319.404	0.127656	275.184	0.127673	327.488	0.127685	305.286
0.127768	252.752	0.127781	319.626	0.127783	275.391	0.127764	326.974	0.127762	305.027
0.127885	252.776	0.127892	319.826	0.127894	275.963	0.127897	327.625	0.127887	305.318
0.128003	253.191	0.12799	319.994	0.127992	275.989	0.128001	327.502	0.128001	305.849
0.128108	253.34	0.128085	319.594	0.128088	275.848	0.128088	327.204	0.1281	305.872
0.128187	252.768	0.12822	320.423	0.128214	276.571	0.128214	327.427	0.128199	305.729
0.12833	253.539	0.128324	320.337	0.128332	276.785	0.128324	327.486	0.128321	306.299
0.128428	253.413	0.128405	320.051	0.128401	276.453	0.128415	327.417	0.12843	306.505
0.128513	253.285	0.128529	320.396	0.128535	276.891	0.12851	326.959	0.128506	306.139
0.128635	253.399	0.128645	320.632	0.128639	277.246	0.128647	327.651	0.128641	306.621
0.128749	253.684	0.128731	320.565	0.128737	277.378	0.128751	327.62	0.128753	307.094
0.128849	253.904	0.128836	320.35	0.128838	277.279	0.128836	327.213	0.128846	307.009
0.128937	253.35	0.128967	321.184	0.12896	277.88	0.12896	327.496	0.12895	306.93
0.129078	254.209	0.129068	321.024	0.129078	278.2	0.12907	327.475	0.129064	307.36
0.129174	253.942	0.129154	320.753	0.129147	277.746	0.12916	327.41	0.129179	307.729
0.129259	253.766	0.12928	321.239	0.129286	278.353	0.129265	327.078	0.129257	307.287
0.129385	254.059	0.129396	321.346	0.129387	278.581	0.129392	327.755	0.129396	307.962
0.129503	254.34	0.129478	321.191	0.129485	278.725	0.129499	327.593	0.129499	308.126
0.129589	254.328	0.129591	321.139	0.129595	278.735	0.129583	327.133	0.129587	308.082
0.12969	253.915	0.129713	321.762	0.129705	279.154	0.129707	327.524	0.129701	308.123
0.129819	254.646	0.129813	321.711	0.129823	279.61	0.129821	327.494	0.129813	308.579
0.129924	254.468	0.129904	321.416	0.129894	279.078	0.129904	327.301	0.129922	308.811
0.130008	254.261	0.130029	321.967	0.130037	279.81	0.130018	327.117	0.130003	308.399
0.130132	254.591	0.130144	322.082	0.130134	279.912	0.13014	327.682	0.130144	309.174
0.13025	254.801	0.130221	321.749	0.130225	279.964	0.13024	327.498	0.130244	309.224
0.130333	254.69	0.130343	321.839	0.130345	280.052	0.130331	327.053	0.130335	309.163
0.130439	254.397	0.130462	322.467	0.130456	280.547	0.130453	327.48	0.130454	309.362
0.130569	255.185	0.130561	322.368	0.130565	280.874	0.130572	327.468	0.130561	309.621
0.130671	254.984	0.130658	322.112	0.130642	280.396	0.130648	327.086	0.130665	309.952
0.130758	254.726	0.130776	322.518	0.130787	281.265	0.130769	327.036	0.130748	309.43
0.130878	255.05	0.130893	322.712	0.130881	281.171	0.130883	327.432	0.130889	310.289
0.131001	255.3	0.130967	322.288	0.130971	281.241	0.130986	327.308	0.130994	310.325
0.131079	255.027	0.131098	322.59	0.131094	281.491	0.131083	326.933	0.131081	310.216
0.131198	255.015	0.131204	322.918	0.13121	281.914	0.131202	327.333	0.131206	310.558
0.131312	255.571	0.131303	322.91	0.131306	282.131	0.131322	327.311	0.131308	310.678
0.131417	255.458	0.131403	322.637	0.131392	281.625	0.131394	326.794	0.131411	310.97
0.131508	255.144	0.131521	323.136	0.131535	282.599	0.131523	326.911	0.131502	310.536
0.131629	255.572	0.131637	323.331	0.131631	282.495	0.131633	327.215	0.131637	311.39
0.131747	255.754	0.131712	322.86	0.131716	282.428	0.131731	327.046	0.131741	311.422
0.131824	255.42	0.131853	323.334	0.131842	282.798	0.13183	326.633	0.131824	311.195
0.131954	255.558	0.131956	323.544	0.13196	283.189	0.131948	326.976	0.13195	311.562
0.132058	255.891	0.132048	323.392	0.13205	283.288	0.132072	327.188	0.132065	311.832
0.132162	255.847	0.132156	323.26	0.132143	282.922	0.132139	326.428	0.132154	311.95
0.132259	255.552	0.132269	323.655	0.132276	283.845	0.132278	326.776	0.132255	311.653
0.132379	256.008	0.132387	323.96	0.132383	283.82	0.132379	326.8	0.132385	312.455
0.132496	256.203	0.132458	323.29	0.132465	283.684	0.132475	326.621	0.132485	312.378
0.132566	255.647	0.132599	323.911	0.132591	284.133	0.132583	326.316	0.13257	312.15
0.132701	255.908	0.132701	323.987	0.132709	284.388	0.132699	326.664	0.132705	312.808
0.13281	256.296	0.132794	323.901	0.132792	284.49	0.132813	326.749	0.132817	312.911
0.132906	256.206	0.13291	323.894	0.132898	284.266	0.132888	325.964	0.132894	312.787
0.13301	255.937	0.133016	324.15	0.133028	285.163	0.133026	326.418	0.13301	312.738
0.133122	256.278	0.13313	324.39	0.133126	285.021	0.133128	326.299	0.133128	313.39
0.13324	256.5	0.133205	323.741	0.133209	284.828	0.133219	326.065	0.133233	313.429
0.133315	255.988	0.133346	324.472	0.133338	285.422	0.133333	325.83	0.133321	313.18
0.133456	256.48	0.133453	324.494	0.13346	285.732	0.133447	326.068	0.133449	313.753
0.133557	256.556	0.13354	324.293	0.133536	285.582	0.133559	326.166	0.133565	313.945
0.133647	256.481	0.133657	324.325	0.133653	285.613	0.133634	325.3	0.13364	313.729
0.133758	256.269	0.133767	324.564	0.133765	286.233	0.133773	325.88	0.133762	313.783
0.133874	256.65	0.133872	324.816	0.133874	286.275	0.133874	325.626	0.133874	314.34
0.133982	256.833	0.133957	324.182	0.133963	286.089	0.133969	325.401	0.13398	314.411
0.134063	256.264	0.134096	324.982	0.134086	286.639	0.134086	325.281	0.134072	314.194
0.134206	256.887	0.134196	324.801	0.134212	286.989	0.134196	325.29	0.134192	314.687
0.134303	256.813	0.134281	324.559	0.134279	286.662	0.134301	325.394	0.134316	314.974
0.134394	256.674	0.134413	324.894	0.134405	286.826	0.134382	324.509	0.134386	314.593
0.134513	256.685	0.134521	325.029	0.134515	287.437	0.134521	325.187	0.134515	314.852
0.134621	256.919	0.134612	325.068	0.134619	287.462	0.134625	324.836	0.134621	315.271
0.134726	257.046	0.13471	324.623	0.134714	287.272	0.134708	324.418	0.134722	315.291
0.13481	256.537	0.134842	325.328	0.134834	287.773	0.134838	324.51	0.134819	315.055
0.134949	257.18	0.134946	325.237	0.134951	288.104	0.134947	324.515	0.134944	315.697
0.135054	257.16	0.135031	324.923	0.135027	287.747	0.135042	324.378	0.135062	315.952
0.135141	256.912	0.135158	325.278	0.13516	288.174	0.135135	323.645	0.135133	315.493
0.135265	257.052	0.135272	325.435	0.135265	288.54	0.135271	324.297	0.135269	315.936
0.135372	257.204	0.135357	325.347	0.135363	288.61	0.135371	323.805	0.135365	316.107
0.135467	257.193	0.135462	324.96	0.135465	288.434	0.135456	323.394	0.135465	316.198
0.135558	256.723	0.135583	325.634	0.135581	288.943	0.135583	323.579	0.135576	316.103
0.135701	257.473	0.135692	325.574	0.135697	289.249	0.135701	323.636	0.135696	316.647
0.135803	257.389	0.13578	325.301	0.135774	288.846	0.135784	323.249	0.135805	316.906
0.135888	257.086	0.135902	325.69	0.135915	289.446	0.135887	322.634	0.135875	316.3
0.136008	257.246	0.136022	325.799	0.13601	289.547	0.136018	323.283	0.136022	316.973
0.136122	257.367	0.136101	325.587	0.136106	289.626	0.136119	322.761	0.136117	317.065
0.136213	257.368	0.136213	325.361	0.136219	289.61	0.136203	322.224	0.136209	317.037
0.136315	257.009	0.136333	326.011	0.136331	290.044	0.136333	322.434	0.136325	317.051
0.136445	257.706	0.136437	325.902	0.136443	290.424	0.136449	322.408	0.136441	317.505
0.136547	257.533	0.136524	325.47	0.136518	289.839	0.136529	321.918	0.136549	317.754
0.136632	257.202	0.136653	326.069	0.136661	290.531	0.136642	321.454	0.136626	317.194
0.136762	257.57	0.136771	326.131	0.136762	290.677	0.13676	321.853	0.136769	317.966
0.136872	257.615	0.136847	325.785	0.136853	290.662	0.136866	321.521	0.136868	317.897
0.136956	257.468	0.136968	325.761	0.136968	290.738	0.136953	320.898	0.136956	317.865
0.137069	257.255	0.137076	326.195	0.137076	291.058	0.137078	321.123	0.137074	317.959
0.13719	257.831	0.137183	326.108	0.137185	291.403	0.1372	321.097	0.137188	318.297
0.137293	257.705	0.137276	325.738	0.13727	290.94	0.137274	320.484	0.137293	318.614
0.137381	257.358	0.137403	326.284	0.137409	291.726	0.137399	320.261	0.137376	318
0.137507	257.8	0.137521	326.46	0.137511	291.747	0.137509	320.526	0.137521	318.935
0.137623	257.794	0.137588	325.873	0.137596	291.641	0.13761	320.107	0.137612	318.662
0.137699	257.527	0.137724	326.067	0.137716	291.822	0.137703	319.51	0.137701	318.591
0.137818	257.439	0.137828	326.433	0.137828	292.147	0.137828	319.8	0.137824	318.888
0.137936	257.943	0.137926	326.287	0.137926	292.36	0.137949	319.795	0.137942	319.189
0.138038	257.857	0.138027	325.98	0.138019	291.987	0.138019	318.969	0.138035	319.297
0.138133	257.513	0.138151	326.488	0.138158	292.875	0.138151	319.001	0.138127	318.848
0.138254	257.961	0.138266	326.671	0.138256	292.744	0.138253	319.012	0.138262	319.73
0.138369	257.901	0.138338	326.062	0.138344	292.612	0.138355	318.736	0.138363	319.551
0.138444	257.593	0.138473	326.437	0.138469	292.971	0.138454	318.19	0.13845	319.397
0.138574	257.628	0.138574	326.531	0.138579	293.157	0.138576	318.395	0.138572	319.73
0.138685	258.068	0.138672	326.5	0.138672	293.264	0.138693	318.406	0.138689	319.984
0.138784	257.93	0.138776	326.224	0.138772	293.014	0.138763	317.481	0.138776	319.996
0.138879	257.552	0.138894	326.637	0.1389	293.753	0.138906	317.719	0.138879	319.656
0.138999	257.957	0.139012	326.886	0.139006	293.794	0.139003	317.583	0.13901	320.567
0.139124	258.156	0.139081	326.138	0.139091	293.553	0.139101	317.235	0.13911	320.354
0.139192	257.568	0.13923	326.804	0.139219	294.052	0.139205	316.771	0.139197	320.148
0.139329	257.859	0.139323	326.666	0.139331	294.194	0.139321	316.806	0.139317	320.507
0.139429	258	0.139413	326.51	0.139413	294.125	0.139433	316.79	0.139439	320.773
0.139526	257.862	0.139528	326.391	0.139522	293.988	0.139512	315.925	0.13952	320.616
0.139634	257.641	0.139646	326.774	0.139651	294.8	0.139655	316.23	0.139634	320.543
0.139752	258.075	0.139754	326.993	0.139754	294.788	0.139754	315.915	0.139756	321.261
0.139868	258.169	0.139833	326.247	0.139842	294.525	0.139844	315.489	0.139858	321.134
0.139939	257.532	0.139974	326.995	0.139962	294.985	0.139956	315.098	0.139947	320.838
0.140076	257.964	0.140069	326.695	0.14008	295.164	0.140071	315.082	0.140069	321.283
0.140179	257.993	0.140162	326.604	0.14016	295.014	0.140177	314.923	0.140188	321.546
0.140271	257.869	0.140279	326.614	0.140275	295.02	0.140262	314.08	0.140265	321.263
0.140383	257.696	0.140395	326.871	0.140393	295.65	0.140404	314.489	0.140389	321.395
0.140499	258.05	0.140496	326.995	0.140496	295.666	0.140499	313.938	0.140497	321.882
0.140612	258.173	0.14058	326.283	0.140587	295.366	0.14059	313.488	0.140602	321.816
0.140685	257.478	0.140723	327.122	0.14071	295.939	0.140712	313.266	0.140698	321.566
0.140826	258.059	0.140818	326.799	0.140828	296.103	0.140824	313.121	0.140818	322.044
0.140926	257.961	0.140909	326.632	0.140905	295.863	0.140921	312.867	0.14094	322.354
0.141019	257.828	0.141029	326.79	0.141033	296.066	0.141007	311.889	0.141007	321.805
0.141137	257.758	0.141144	326.914	0.141144	296.582	0.14115	312.335	0.141137	322.075
0.141245	257.904	0.141235	326.853	0.141241	296.504	0.141251	311.777	0.141249	322.577
0.141353	258.135	0.141332	326.43	0.14134	296.292	0.141336	311.117	0.141349	322.539
0.141432	257.399	0.141469	327.213	0.141456	296.82	0.141458	310.885	0.141447	322.268
0.141575	258.108	0.141571	326.943	0.141579	297.045	0.141569	310.542	0.141563	322.696
0.141676	257.92	0.141656	326.576	0.141649	296.64	0.141664	310.18	0.141683	322.957
0.141761	257.654	0.141778	326.823	0.141782	296.992	0.141761	309.293	0.141755	322.453
0.141888	257.768	0.141894	326.938	0.141887	297.329	0.141896	309.618	0.141894	322.94
0.141998	257.956	0.141981	326.771	0.141987	297.393	0.142	308.967	0.141996	323.143
0.142097	258.003	0.142089	326.497	0.142091	297.228	0.142081	308.114	0.142091	323.123
0.142186	257.381	0.142215	327.203	0.142205	297.708	0.142205	307.958	0.142197	322.908
0.142321	258.084	0.142315	326.836	0.142323	297.915	0.142321	307.613	0.142313	323.352
0.142419	257.765	0.142402	326.457	0.142394	297.448	0.142408	306.964	0.142425	323.585
0.142508	257.554	0.142528	326.845	0.142531	297.976	0.142514	306.143	0.142503	323.045
0.142636	257.792	0.142647	326.954	0.142638	298.225	0.142642	306.313	0.142646	323.668
0.142754	257.969	0.142722	326.595	0.142732	298.19	0.142742	305.443	0.142744	323.701
0.142837	257.776	0.142837	326.392	0.142838	298.065	0.142831	304.495	0.142835	323.608
0.142935	257.246	0.142958	327.013	0.142953	298.477	0.142956	304.26	0.142951	323.593
0.143071	258.036	0.143065	326.837	0.143069	298.839	0.143071	303.596	0.143061	323.916
0.143171	257.704	0.143153	326.402	0.143142	298.221	0.143151	302.624	0.143167	324.108
0.143254	257.354	0.143275	326.792	0.143285	298.965	0.143267	301.745	0.14325	323.588
0.143381	257.676	0.143393	326.838	0.143383	298.948	0.143387	301.417	0.143389	324.263
0.143501	257.804	0.143469	326.412	0.143474	298.875	0.14349	300.457	0.143496	324.337
0.143582	257.599	0.143592	326.429	0.143596	298.967	0.143582	299.232	0.143582	324.131
0.14369	257.229	0.143706	326.859	0.143704	299.319	0.143706	298.801	0.143704	324.275
0.143812	257.816	0.143808	326.753	0.143808	299.563	0.14382	297.93	0.143814	324.532
0.143919	257.636	0.143903	326.269	0.143895	299.008	0.143895	296.652	0.143909	324.561
0.144003	257.205	0.144022	326.636	0.14403	299.756	0.144021	295.835	0.143997	324.123
0.144129	257.561	0.14414	326.744	0.144135	299.719	0.144138	295.44	0.14414	324.892
0.144251	257.682	0.144214	326.209	0.144222	299.596	0.144237	294.358	0.144243	324.913
0.144326	257.348	0.144347	326.431	0.144344	299.764	0.144331	293.126	0.144329	324.639
0.144447	257.165	0.144455	326.707	0.144455	300.043	0.144449	292.529	0.144449	324.841
0.144558	257.669	0.14455	326.46	0.144554	300.245	0.144569	291.778	0.14456	324.969
0.144662	257.429	0.144653	326.114	0.144641	299.685	0.144643	290.417	0.144656	325.08
0.144751	257	0.144769	326.464	0.144774	300.497	0.144776	289.827	0.144753	324.695
0.144878	257.444	0.144884	326.596	0.14488	300.441	0.144882	289.174	0.144886	325.487
0.145	257.573	0.144963	325.96	0.144969	300.326	0.144979	288.219	0.14499	325.36
0.14507	257.029	0.145097	326.351	0.145093	300.613	0.145079	287.124	0.145074	325.038
0.145201	257.085	0.145203	326.368	0.145205	300.754	0.145197	286.731	0.145201	325.429
0.145305	257.358	0.145296	326.162	0.145296	300.901	0.145311	286.014	0.145311	325.532
0.14541	257.242	0.145406	325.939	0.14539	300.429	0.145388	284.72	0.145398	325.481
0.145504	256.838	0.14552	326.25	0.145524	301.27	0.145528	284.342	0.145504	325.235
0.145624	257.179	0.145628	326.305	0.145626	301.167	0.14563	283.572	0.145632	325.946
0.145746	257.362	0.145705	325.602	0.145711	300.885	0.145722	282.578	0.145734	325.811
0.145813	256.716	0.145844	326.081	0.145842	301.376	0.145833	281.532	0.145823	325.503
0.145954	256.977	0.145954	326.203	0.145954	301.502	0.145943	280.834	0.145947	325.96
0.146053	257.14	0.146043	325.889	0.146041	301.484	0.14606	280.102	0.146062	326.001
0.146153	256.972	0.146159	325.769	0.146147	301.188	0.146134	278.427	0.146142	325.835
0.146256	256.667	0.146265	325.871	0.146269	301.935	0.146275	278.007	0.146254	325.69
0.146372	256.89	0.146372	325.972	0.146374	301.763	0.146378	277.012	0.146378	326.342
0.146487	257.083	0.146456	325.325	0.14646	301.526	0.14647	275.953	0.146479	326.277
0.146565	256.441	0.146597	325.95	0.14659	302.051	0.146588	275.017	0.146572	325.957
0.146706	256.809	0.1467	325.795	0.14671	302.294	0.146692	274.299	0.146696	326.448
0.146804	256.812	0.146785	325.441	0.146783	301.991	0.146804	273.659	0.14681	326.43
0.146897	256.612	0.146908	325.476	0.146901	301.885	0.146881	272.274	0.146887	326.194
0.147007	256.385	0.147015	325.519	0.147019	302.589	0.147022	272.196	0.147009	326.21
0.147121	256.606	0.147115	325.552	0.147119	302.461	0.147127	271.452	0.147127	326.746
0.147229	256.705	0.147206	324.979	0.14721	302.135	0.147213	270.52	0.147226	326.648
0.147312	256.086	0.147345	325.665	0.147337	302.696	0.147333	269.903	0.147318	326.329
0.147455	256.603	0.147446	325.386	0.147457	302.926	0.147446	269.441	0.14744	326.763
0.14755	256.352	0.147533	324.98	0.147529	302.568	0.14755	269.015	0.147563	327.028
0.147642	256.181	0.147658	325.146	0.147656	302.659	0.147635	267.74	0.147633	326.498
0.14776	256.104	0.147764	325.09	0.147762	303.097	0.147772	267.855	0.147766	326.753
0.147872	256.242	0.147861	325.111	0.147867	303.126	0.147871	267.018	0.147872	327.057
0.147973	256.322	0.147956	324.464	0.14796	302.795	0.147958	266.186	0.147969	326.929
0.148056	255.594	0.148089	325.133	0.148081	303.323	0.148087	265.867	0.148071	326.673
0.148203	256.233	0.148193	324.889	0.148204	303.61	0.148197	265.338	0.148191	327.227
0.148301	256.037	0.14828	324.476	0.148272	303.077	0.148288	264.712	0.148309	327.363
0.148388	255.732	0.148408	324.774	0.148412	303.43	0.148387	263.691	0.148379	326.737
0.148508	255.73	0.148513	324.603	0.14851	303.687	0.148513	263.717	0.148516	327.212
0.148618	255.764	0.148603	324.477	0.148606	303.619	0.148622	263.018	0.14862	327.318
0.148717	255.793	0.148707	323.977	0.148709	303.377	0.148705	262.109	0.148713	327.23
0.148812	255.205	0.148835	324.586	0.148831	303.902	0.148833	261.834	0.148821	327.074
0.148946	255.837	0.14894	324.366	0.148951	304.208	0.148946	261.323	0.148938	327.484
0.149051	255.576	0.149026	323.863	0.14902	303.56	0.149031	260.608	0.149053	327.708
0.149132	255.142	0.149153	324.139	0.149163	304.146	0.14914	259.686	0.149124	327.017
0.149256	255.263	0.149269	324.11	0.149256	304.136	0.149262	259.67	0.149265	327.619
0.149371	255.321	0.149348	323.756	0.149354	304.158	0.149367	258.923	0.149365	327.613
0.14946	255.145	0.149466	323.476	0.149462	304.013	0.149456	257.988	0.14946	327.571
0.149563	254.681	0.149582	323.939	0.14958	304.424	0.149578	257.685	0.149576	327.497
0.149692	255.292	0.149685	323.633	0.149692	304.735	0.149698	257.099	0.149685	327.721
0.149794	254.94	0.149775	323.146	0.149765	304.038	0.149777	256.246	0.149798	328.037
0.149881	254.52	0.149903	323.619	0.14991	304.764	0.149891	255.395	0.149874	327.291
0.150007	254.751	0.150019	323.502	0.150007	304.697	0.150007	255.242	0.150015	328.015
0.150121	254.669	0.150092	322.908	0.150099	304.647	0.150113	254.451	0.150115	327.884
0.150204	254.369	0.150217	322.904	0.150215	304.67	0.1502	253.385	0.1502	327.7
0.150316	254.029	0.150329	323.149	0.150328	304.905	0.150329	253.186	0.150326	327.77
0.15044	254.441	0.15043	322.919	0.15043	305.081	0.150447	252.475	0.150436	328.067
0.15054	254.197	0.150524	322.432	0.150517	304.57	0.150522	251.413	0.15054	328.201
0.150631	253.705	0.150648	322.788	0.15066	305.352	0.150646	250.71	0.150623	327.584
0.150756	253.981	0.150768	322.79	0.150758	305.204	0.150753	250.315	0.150764	328.379
0.150869	253.862	0.150838	322.04	0.150846	305.029	0.150857	249.476	0.150861	328.074
0.150947	253.361	0.150971	322.161	0.150965	305.159	0.150951	248.455	0.150946	327.878
0.151067	253.134	0.151073	322.222	0.151077	305.362	0.151077	248.214	0.151073	328.129
0.151189	253.553	0.151176	322.036	0.151176	305.452	0.151197	247.638	0.151191	328.381
0.15129	253.217	0.151278	321.598	0.151269	305.026	0.151265	246.365	0.151282	328.341
0.151382	252.686	0.151392	321.778	0.151408	305.88	0.1514	245.881	0.151372	327.748
0.1515	252.813	0.151515	321.897	0.151504	305.561	0.151502	245.445	0.151512	328.611
0.151618	252.725	0.151583	321.017	0.151591	305.349	0.151601	244.596	0.15161	328.298
0.151696	252.18	0.151722	321.295	0.151717	305.687	0.151703	243.639	0.151694	327.996
0.151824	252.128	0.151822	321.225	0.15183	305.823	0.151826	243.404	0.151822	328.351
0.151933	252.261	0.151917	320.933	0.151917	305.821	0.15194	242.798	0.15194	328.56
0.152031	251.942	0.152028	320.556	0.152016	305.372	0.152012	241.521	0.152026	328.383
0.15213	251.388	0.152146	320.816	0.152151	306.196	0.152151	241.212	0.152128	327.984
0.152249	251.617	0.152257	320.787	0.152253	306.019	0.152249	240.53	0.152253	328.703
0.152363	251.465	0.152331	319.906	0.152338	305.738	0.152348	239.726	0.15236	328.545
0.152441	250.765	0.152476	320.355	0.152464	306.098	0.152454	238.74	0.152443	328.156
0.152576	250.838	0.152569	319.972	0.152578	306.199	0.152571	238.254	0.152571	328.569
0.15268	250.774	0.152661	319.714	0.152661	306.06	0.152686	237.64	0.152688	328.666
0.152775	250.402	0.152779	319.475	0.152771	305.831	0.15276	236.142	0.152769	328.45
0.152881	249.941	0.152897	319.652	0.152897	306.551	0.152904	235.824	0.152883	328.225
0.152994	250.032	0.153001	319.537	0.153001	306.447	0.152999	234.697	0.153003	328.901
0.153113	249.979	0.153076	318.572	0.153088	306.067	0.15309	233.425	0.153103	328.614
0.153185	249.078	0.153225	319.178	0.15321	306.464	0.153206	232.002	0.153188	328.208
0.153324	249.292	0.153318	318.701	0.153328	306.575	0.153324	230.456	0.153318	328.713
0.153428	249.09	0.153404	318.263	0.153406	306.329	0.153428	227.607	0.15344	328.912
0.153521	248.715	0.153528	318.172	0.153524	306.301	0.153459	224.704	0.153511	328.454
0.153637	248.323	0.153646	318.218	0.153644	306.914	0.153486	221.832	0.153638	328.495
0.153743	248.243	0.153745	318.01	0.153743	306.734	0.153743		0.153745	328.876
0.153859	248.101	0.153829	317.125	0.153835	306.374	0.153835		0.153849	328.747
0.153932	247.151	0.153967	317.665	0.153957	306.853	0.153957		0.153944	328.406
0.154073	247.438	0.154069	317.204	0.154075	306.983	0.154075		0.154065	328.828
0.154179	247.085	0.154154	316.688	0.154153	306.607	0.154153		0.154189	329.078
0.154266	246.541	0.154278	316.634	0.154281	306.781	0.154281		0.154254	328.433
0.154384	246.125	0.154394	316.546	0.15439	307.12	0.15439		0.154388	328.625
0.154494	245.998	0.154487	316.337	0.154488	307.017	0.154488		0.154492	328.95
0.154601	245.881	0.154581	315.516	0.154587	306.729	0.154587		0.154595	328.814
0.154683	244.842	0.154716	316.127	0.154706	307.186	0.154706		0.154697	328.53
0.154822	245.147	0.154815	315.492	0.154821	307.31	0.154821		0.154813	328.858
0.154923	244.597	0.1549	314.917	0.154896	306.777	0.154896		0.154927	329.041
0.155008	243.953	0.155028	315.028	0.155028	307.045	0.155028		0.155004	328.451
0.155139	243.779	0.155147	314.932	0.155143	307.478	0.155143		0.155143	328.838
0.155246	243.493	0.155228	314.468	0.155234	307.287	0.155234		0.155244	328.961
0.15534	243.122	0.155337	313.867	0.155342	307.052	0.155342		0.15534	328.836
0.155437	242.212	0.155458	314.284	0.155453	307.345	0.155453		0.155447	328.559
0.155566	242.401	0.155564	313.777	0.155568	307.562	0.155568		0.15556	328.896
0.155672	241.865	0.155649	313.165	0.155646	306.98	0.155646		0.155672	329.055
0.155758	241.152	0.155775	313.266	0.155785	307.486	0.155785		0.155752	328.445
0.155885	241	0.155895	313.145	0.155887	307.579	0.155887		0.155897	329.053
0.155997	240.686	0.15597	312.501	0.155978	307.424	0.155978		0.155989	328.853
0.156084	240.242	0.156088	312.054	0.156092	307.291	0.156092		0.156084	328.746
0.156187	239.389	0.156206	312.413	0.1562	307.557	0.1562		0.1562	328.648
0.156312	239.65	0.15631	311.884	0.15631	307.746	0.15631		0.15631	328.874
0.156418	239.123	0.156401	311.238	0.156391	307.196	0.156391		0.156418	329.079
0.156507	238.463	0.156521	311.248	0.156534	307.841	0.156534		0.156497	328.292
0.156629	238.361	0.156642	311.163	0.156635	307.771	0.156635		0.156642	328.994
0.156749	238.023	0.156717	310.355	0.156723	307.549	0.156723		0.156741	328.875
0.156829	237.477	0.156843	310.136	0.156843	307.576	0.156843		0.156829	328.642
0.15694	236.753	0.156953	310.223	0.156949	307.75	0.156949		0.156947	328.647
0.15706	236.977	0.157056	309.767	0.157056	308.009	0.157056		0.157058	328.789
0.157163	236.436	0.15715	309.056	0.157138	307.329	0.157138		0.15716	328.918
0.157251	235.638	0.15727	309.137	0.157278	308.023	0.157278		0.157249	328.304
0.15738	235.733	0.157388	308.945	0.15738	307.9	0.15738		0.157388	329.016
0.157496	235.372	0.157463	308.074	0.157469	307.71	0.157469		0.15749	328.819
0.157573	234.681	0.157598	308.034	0.157596	307.844	0.157596		0.157573	328.48
0.157695	234.155	0.157699	307.803	0.157699	307.905	0.157699		0.157695	328.619
0.157805	234.169	0.157799	307.348	0.157799	308.041	0.157799		0.157809	328.767
0.15791	233.611	0.157904	306.688	0.157888	307.427	0.157888		0.157902	328.71
0.158002	232.839	0.158019	306.689	0.158025	308.183	0.158025		0.158	328.252
0.158128	232.88	0.158137	306.511	0.158129	308.082	0.158129		0.158137	329.026
0.158247	232.626	0.158207	305.348	0.158217	307.782	0.158217		0.158236	328.71
0.158317	231.661	0.158346	305.38	0.15834	307.982	0.15834		0.158322	328.366
0.158446	231.305	0.15845	305.092	0.158452	308.097	0.158452		0.158448	328.678
0.158553	231.273	0.158543	304.463	0.158543	308.103	0.158543		0.158558	328.665
0.158653	230.671	0.158655	303.807	0.158644	307.626	0.158644		0.158646	328.519
0.158753	229.942	0.158765	303.57	0.158773	308.344	0.158773		0.158753	328.206
0.158879	229.938	0.158879	303.287	0.158875	308.13	0.158875		0.158881	328.808
0.158993	229.611	0.158956	302.098	0.15896	307.768	0.15896		0.158983	328.663
0.159063	228.596	0.159099	302.175	0.159092	308.239	0.159092		0.159071	328.226
0.1592	228.409	0.1592	301.522	0.159204	308.213	0.159204		0.159198	328.644
0.159302	228.079	0.159287	300.71	0.159285	308.002	0.159285		0.15931	328.642
0.159401	227.569	0.159401	300.004	0.159397	307.795	0.159397		0.159389	328.277
0.159505	226.827	0.159517	299.648	0.159517	308.333	0.159517		0.159505	328.107
0.159621	226.734	0.159619	299.066	0.159622	308.257	0.159622		0.159631	328.74
0.159738	226.486	0.159704	297.797	0.15971	307.842	0.15971		0.159729	328.52
0.15981	225.394	0.159849	297.843	0.159837	308.279	0.159837		0.159822	328.082
0.159957	225.466	0.159946	296.889	0.159955	308.323	0.159955		0.159942	328.402
0.160051	224.971	0.160034	295.918	0.160028	307.996	0.160028		0.16006	328.463
0.16014	224.31	0.160158	295.309	0.16015	307.874	0.16015		0.160137	328.017
0.160253	223.698	0.160266	294.689	0.160262	308.298	0.160262		0.160258	328.021
0.160372	223.646	0.160363	293.909	0.160369	308.239	0.160369		0.160372	328.411
0.16048	223.362	0.160455	292.644	0.160461	307.908	0.160461		0.160472	328.271
0.16056	222.244	0.16059	292.54	0.160581	308.232	0.160581		0.160567	327.817
0.160701	222.418	0.160695	291.558	0.160706	308.408	0.160706		0.160689	328.231
0.160796	221.77	0.16078	290.423	0.160774	307.901	0.160774		0.160805	328.297
0.160888	221.257	0.160907	289.879	0.160903	307.941	0.160903		0.16088	327.76
0.161006	220.771	0.161017	289.088	0.16101	308.294	0.16101		0.161015	327.962
0.16112	220.589	0.161106	288.069	0.16111	308.165	0.16111		0.161124	328.232
0.161224	220.32	0.161204	286.869	0.161208	307.779	0.161208		0.161217	327.942
0.161305	219.212	0.161342	286.775	0.161332	308.288	0.161332		0.161321	327.62
0.161448	219.498	0.161442	285.718	0.16145	308.342	0.16145		0.161435	327.955
0.161545	218.842	0.161529	284.452	0.161522	307.771	0.161522		0.161558	328.133
0.161635	218.235	0.161651	283.823	0.161659	308.037	0.161659		0.161626	327.403
0.161755	217.884	0.161765	282.926	0.161755	308.102	0.161755		0.161763	327.761
0.161869	217.553	0.161852	281.83	0.161856	308.02	0.161856		0.161867	327.84
0.161964	217.094	0.161962	280.666	0.161962	307.711	0.161962		0.161962	327.661
0.16206	216.201	0.162086	280.304	0.162082	308.158	0.162082		0.162074	327.433
0.162196	216.406	0.162188	279.071	0.162196	308.275	0.162196		0.162182	327.662
0.1623	215.709	0.162273	277.638	0.162265	307.502	0.162265		0.162298	327.773
0.162383	214.853	0.162403	277.026	0.162412	307.982	0.162412		0.162374	327.047
0.162506	214.553	0.162515	275.813	0.162504	307.928	0.162504		0.162513	327.544
0.162621	214.092	0.162596	274.321	0.162599	307.755	0.162599		0.162617	327.54
0.16271	213.397	0.162715	272.995	0.162712	307.534	0.162712		0.16271	327.286
0.162814	212.534	0.162831	272.071	0.162831	307.875	0.162831		0.162822	327.073
0.162941	212.561	0.162933	270.437	0.162939	307.926	0.162939		0.162933	327.281
0.163044	211.654	0.163026	268.508	0.163015	307.154	0.163015		0.163044	327.458
0.163129	210.716	0.163148	267.298	0.163158	307.728	0.163158		0.163123	326.66
0.163256	210.363	0.163268	265.541	0.163254	307.504	0.163254		0.163264	327.306
0.163374	209.675	0.163339	263.194	0.163347	307.31	0.163347		0.163362	327.089
0.163451	208.598	0.163467	261.343	0.163463	307.118	0.163463		0.163449	326.783
0.163563	207.562	0.163579	259.47	0.163577	307.302	0.163577		0.163577	326.824
0.163687	207.292	0.163679	256.973	0.163683	307.403	0.163683		0.163685	326.964
0.163791	206.151	0.163779	254.169	0.163764	306.548	0.163764		0.163783	326.997
0.163878	204.77	0.163896	251.674	0.163909	307.281	0.163909		0.163874	326.309
0.164002	203.983	0.163992	248.844	0.164002	306.803	0.164002		0.16401	326.922
0.16412	202.664	0.164054	245.995	0.164088	306.494	0.164088		0.164114	326.737
0.164199	200.931	0.164101	243.123	0.164214	306.498	0.164214		0.164199	326.347
0.164321	199.39	0.164201	240.267	0.16433	306.618	0.16433		0.164324	326.49
0.164435	198.026	0.16428	237.403	0.164425	306.555	0.164425		0.164437	326.557
0.164537	196.042	0.164328	234.556	0.164515	305.804	0.164515		0.164527	326.493
0.164628	193.839	0.16438	231.695	0.164651	306.464	0.164651		0.164624	325.846
0.164751	192.363	0.164419	228.848	0.164751	306.026	0.164751		0.164751	326.469
0.164838	190.475	0.164838		0.164838	305.65	0.164838		0.164858	326.276
0.164962	187.913	0.164962		0.164962	305.717	0.164962		0.164946	325.918
0.165078	185.688	0.165078		0.165078	305.754	0.165078		0.16507	326.124
0.165165		0.165165		0.165165	305.528	0.165165		0.165186	326.103
0.165265		0.165265		0.165265	304.906	0.165265		0.165271	325.935
0.165401		0.165401		0.165401	305.585	0.165401		0.165375	325.43
0.165501		0.165501		0.165501	305.106	0.165501		0.165501	326.066
0.165588		0.165588		0.165588	304.632	0.165588		0.165605	325.802
0.165708		0.165708		0.165708	304.725	0.165708		0.165688	325.294
0.165828		0.165828		0.165828	304.722	0.165828		0.165821	325.717
0.16591		0.16591		0.16591	304.329	0.16591		0.165935	325.665
0.166022		0.166022		0.166022	303.967	0.166022		0.166017	325.353
0.166144		0.166144		0.166144	304.478	0.166144		0.166131	325.038
0.166248		0.166248		0.166248	304.087	0.166248		0.166244	325.506
0.166335		0.166335		0.166335	303.516	0.166335		0.166351	325.228
0.166459		0.166459		0.166459	303.721	0.166459		0.16644	324.764
0.166577		0.166577		0.166577	303.677	0.166577		0.166567	325.18
0.166656		0.166656		0.166656	303.17	0.166656		0.166688	325.258
0.166778		0.166778		0.166778	302.987	0.166778		0.166758	324.653
0.166888		0.166888		0.166888	303.235	0.166888		0.166886	324.524
0.166992		0.166992		0.166992	302.886	0.166992		0.166996	324.965
0.167087		0.167087		0.167087	302.324	0.167087		0.167096	324.64
0.167206		0.167206		0.167206	302.554	0.167206		0.167191	324.159
0.16733		0.16733		0.16733	302.522	0.16733		0.167317	324.565
0.167397		0.167397		0.167397	301.651	0.167397		0.167435	324.616
0.167525		0.167525		0.167525	301.514	0.167525		0.167506	323.965
0.167637		0.167637		0.167637	301.709	0.167637		0.167637	324.017
0.167738		0.167738		0.167738	301.252	0.167738		0.16774	324.15
0.167836		0.167836		0.167836	300.569	0.167836		0.167842	323.989
0.167952		0.167952		0.167952	300.618	0.167952		0.16794	323.503
0.16807		0.16807		0.16807	300.415	0.16807		0.16806	323.846
0.168146		0.168146		0.168146	299.546	0.168146		0.16818	323.937
0.16828		0.16828		0.16828	299.517	0.16828		0.168249	323.159
0.168387		0.168387		0.168387	299.334	0.168387		0.168394	323.499
0.168481		0.168481		0.168481	298.848	0.168481		0.168489	323.399
0.168586		0.168586		0.168586	298.153	0.168586		0.168584	323.116
0.168701		0.168701		0.168701	298.164	0.168701		0.168692	322.751
0.168813		0.168813		0.168813	297.946	0.168813		0.168812	323.066
0.168893		0.168893		0.168893	296.951	0.168893		0.168924	323.169
0.169034		0.169034		0.169034	297.077	0.169034		0.168999	322.296
0.169132		0.169132		0.169132	296.69	0.169132		0.169142	322.809
0.169225		0.169225		0.169225	296.128	0.169225		0.169235	322.497
0.169341		0.169341		0.169341	295.64	0.169341		0.169329	322.272
0.169451		0.169451		0.169451	295.516	0.169451		0.169444	322.03
0.169557		0.169557		0.169557	295.272	0.169557		0.169559	322.198
0.16964		0.16964		0.16964	294.308	0.16964		0.169665	322.268
0.169779		0.169779		0.169779	294.53	0.169779		0.169745	321.374
0.169882		0.169882		0.169882	294.1	0.169882		0.16989	321.979
0.169972		0.169972		0.169972	293.464	0.169972		0.169986	321.633
0.170094		0.170094		0.170094	293.117	0.170094		0.170077	321.326
0.170201		0.170201		0.170201	292.92	0.170201		0.170195	321.225
0.170299		0.170299		0.170299	292.552	0.170299		0.170307	321.26
0.170388		0.170388		0.170388	291.643	0.170388		0.170405	321.172
0.170529		0.170529		0.170529	291.96	0.170529		0.170498	320.508
0.170633		0.170633		0.170633	291.513	0.170633		0.170637	321.148
0.170718		0.170718		0.170718	290.766	0.170718		0.170738	320.753
0.170838		0.170838		0.170838	290.463	0.170838		0.170822	320.32
0.170948		0.170948		0.170948	290.059	0.170948		0.170944	320.325
0.171047		0.171047		0.171047	289.638	0.171047		0.171058	320.329
0.171141		0.171141		0.171141	288.576	0.171141		0.171151	320.133
0.171276		0.171276		0.171276	288.705	0.171276		0.171251	319.579
0.171377		0.171377		0.171377	287.819	0.171377		0.171385	320.227
0.171462		0.171462		0.171462	286.782	0.171462		0.171483	319.673
0.171589		0.171589		0.171589	286.365	0.171589		0.171568	319.192
0.171699		0.171699		0.171699	285.618	0.171699		0.171694	319.376
0.171788		0.171788		0.171788	284.742	0.171788		0.171813	319.333
0.171893		0.171893		0.171893	283.678	0.171893		0.171893	318.982
0.17202		0.17202		0.17202	283.546	0.17202		0.171999	318.417
0.172122		0.172122		0.172122	282.55	0.172122		0.172128	318.995
0.172212		0.172212		0.172212	281.406	0.172212		0.172231	318.614
0.172337		0.172337		0.172337	280.991	0.172337		0.172317	318.065
0.172451		0.172451		0.172451	280.13	0.172451		0.172443	318.229
0.172532		0.172532		0.172532	279.135	0.172532		0.172559	318.132
0.172644		0.172644		0.172644	278.111	0.172644		0.172637	317.653
0.172768		0.172768		0.172768	277.87	0.172768		0.172754	317.329
0.172872		0.172872		0.172872	276.898	0.172872		0.172874	317.745
0.172961		0.172961		0.172961	275.694	0.172961		0.172978	317.405
0.173085		0.173085		0.173085	275.263	0.173085		0.173067	316.776
0.173199		0.173199		0.173199	274.282	0.173199		0.173191	316.955
0.173278		0.173278		0.173278	273.182	0.173278		0.173306	316.863
0.173397		0.173397		0.173397	272.231	0.173397		0.173382	316.273
0.173515		0.173515		0.173515	271.857	0.173515		0.173508	316.133
0.173615		0.173615		0.173615	270.861	0.173615		0.173624	316.408
0.173706		0.173706		0.173706	269.624	0.173706		0.17372	315.972
0.17383		0.17383		0.17383	269.207	0.17383		0.173817	315.397
0.173954		0.173954		0.173954	268.472	0.173954		0.173937	315.623
0.174023		0.174023		0.174023	267.142	0.174023		0.174053	315.507
0.174156		0.174156		0.174156	266.501	0.174156		0.174129	314.815
0.174259		0.174259		0.174259	265.859	0.174259		0.174263	314.88
0.17436		0.17436		0.17436	264.866	0.17436		0.174369	314.881
0.17446		0.17446		0.17446	263.682	0.17446		0.174463	314.489
0.174581		0.174581		0.174581	263.306	0.174581		0.17457	314.03
0.174699		0.174699		0.174699	262.463	0.174699		0.174688	314.228
0.174769		0.174769		0.174769	260.943	0.174769		0.174798	314.102
0.174904		0.174904		0.174904	260.381	0.174904		0.174873	313.266
0.17501		0.17501		0.17501	259.602	0.17501		0.175008	313.423
0.175105		0.175105		0.175105	258.488	0.175105		0.175119	313.501
0.175212		0.175212		0.175212	257.262	0.175212		0.175212	313.039
0.175327		0.175327		0.175327	256.588	0.175327		0.175321	312.642
0.175443		0.175443		0.175443	255.657	0.175443		0.175431	312.68
0.175515		0.175515		0.175515	253.973	0.175515		0.175544	312.584
0.175656		0.175656		0.175656	253.475	0.175656		0.175622	311.774
0.175756		0.175756		0.175756	252.365	0.175756		0.175763	312.126
0.175851		0.175851		0.175851	251.294	0.175851		0.175866	311.878
0.175965		0.175965		0.175965	250.248	0.175965		0.175955	311.436
0.176075		0.176075		0.176075	249.529	0.176075		0.176073	311.149
0.176187		0.176187		0.176187	248.903	0.176187		0.176181	311.119
0.176262		0.176262		0.176262	247.348	0.176262		0.176285	311.014
0.176403		0.176403		0.176403	247.166	0.176403		0.176372	310.21
0.176503		0.176503		0.176503	246.214	0.176503		0.176513	310.655
0.17659		0.17659		0.17659	245.231	0.17659		0.176613	310.264
0.176716		0.176716		0.176716	244.501	0.176716		0.176699	309.737
0.176826		0.176826		0.176826	243.941	0.176826		0.176822	309.593
0.17693		0.17693		0.17693	243.27	0.17693		0.176928	309.443
0.177013		0.177013		0.177013	241.892	0.177013		0.177031	309.392
0.177153		0.177153		0.177153	241.839	0.177153		0.17712	308.485
0.177249		0.177249		0.177249	240.716	0.177249		0.177255	308.941
0.177338		0.177338		0.177338	239.751	0.177338		0.177359	308.543
0.177463		0.177463		0.177463	239.087	0.177463		0.177446	308.01
0.177579		0.177579		0.177579	238.383	0.177579		0.177574	307.972
0.177672		0.177672		0.177672	237.406	0.177672		0.17768	307.723
0.177761		0.177761		0.177761	235.898	0.177761		0.177774	307.504
0.177902		0.177902		0.177902	235.661	0.177902		0.177871	306.711
0.178001		0.178001		0.178001	234.246	0.178001		0.178004	307.174
0.178085		0.178085		0.178085	232.74	0.178085		0.178109	306.77
0.178213		0.178213		0.178213	231.648	0.178213		0.178194	306.168
0.178329		0.178329		0.178329	230.383	0.178329		0.178319	306.159
0.178416		0.178416		0.178416	228.889	0.178416		0.178435	305.993
0.178518		0.178518		0.178518	227.226	0.178518		0.178518	305.568
0.178644		0.178644		0.178644	226.599	0.178644		0.178626	304.918
0.17875		0.17875		0.17875	225.173	0.17875		0.17875	305.293
0.178833		0.178833		0.178833	223.648	0.178833		0.178853	304.774
0.178959		0.178959		0.178959	222.806	0.178959		0.178939	304.107
0.179078		0.179078		0.179078	221.718	0.179078		0.179071	304.331
0.179158		0.179158		0.179158	220.307	0.179158		0.179185	304.016
0.17927		0.17927		0.17927	218.784	0.17927		0.179262	303.381
0.179392		0.179392		0.179392	217.992	0.179392		0.179379	302.984
0.179492		0.179492		0.179492	216.272	0.179492		0.179497	303.156
0.179581		0.179581		0.179581	214.47	0.179581		0.179598	302.716
0.179708		0.179708		0.179708	213.178	0.179708		0.179691	302.025
0.17983		0.17983		0.17983	211.13	0.17983		0.179814	302.16
0.179896		0.179896		0.179896	208.267	0.179896		0.179936	301.971
0.179973		0.179973		0.179973	205.412	0.179973		0.180006	301.188
0.180083		0.180083		0.180083	202.537	0.180083		0.180133	300.894
0.180126		0.180126		0.180126	199.653	0.180126		0.180241	300.934
0.180162		0.180162		0.180162	196.792	0.180162		0.180344	300.549
0.180203		0.180203		0.180203	193.872	0.180203		0.180442	299.914
0.180558		0.180558		0.180558		0.180558		0.180558	299.95
0.180683		0.180683		0.180683		0.180683		0.180683	299.844
0.180751		0.180751		0.180751		0.180751		0.180751	298.96
0.180887		0.180887		0.180887		0.180887		0.180887	298.854
0.180991		0.180991		0.180991		0.180991		0.180991	298.782
0.181087		0.181087		0.181087		0.181087		0.181087	298.326
0.18119		0.18119		0.18119		0.18119		0.18119	297.688
0.181312		0.181312		0.181312		0.181312		0.181312	297.889
0.181428		0.181428		0.181428		0.181428		0.181428	297.653
0.181499		0.181499		0.181499		0.181499		0.181499	296.729
0.18164		0.18164		0.18164		0.18164		0.18164	296.808
0.181735		0.181735		0.181735		0.181735		0.181735	296.472
0.181831		0.181831		0.181831		0.181831		0.181831	296.07
0.181943		0.181943		0.181943		0.181943		0.181943	295.566
0.182061		0.182061		0.182061		0.182061		0.182061	295.652
0.182171		0.182171		0.182171		0.182171		0.182171	295.451
0.182244		0.182244		0.182244		0.182244		0.182244	294.407
0.182391		0.182391		0.182391		0.182391		0.182391	294.692
0.182486		0.182486		0.182486		0.182486		0.182486	294.259
0.182575		0.182575		0.182575		0.182575		0.182575	293.751
0.182692		0.182692		0.182692		0.182692		0.182692	293.392
0.18281		0.18281		0.18281		0.18281		0.18281	293.387
0.182915		0.182915		0.182915		0.182915		0.182915	293.133
0.182996		0.182996		0.182996		0.182996		0.182996	292.16
0.183135		0.183135		0.183135		0.183135		0.183135	292.493
0.183235		0.183235		0.183235		0.183235		0.183235	291.995
0.183322		0.183322		0.183322		0.183322		0.183322	291.472
0.183444		0.183444		0.183444		0.183444		0.183444	291.17
0.183558		0.183558		0.183558		0.183558		0.183558	291.05
0.183658		0.183658		0.183658		0.183658		0.183658	290.85
0.183746		0.183746		0.183746		0.183746		0.183746	289.865
0.183887		0.183887		0.183887		0.183887		0.183887	290.344
0.183981		0.183981		0.183981		0.183981		0.183981	289.641
0.184068		0.184068		0.184068		0.184068		0.184068	289.052
0.184196		0.184196		0.184196		0.184196		0.184196	288.957
0.184312		0.184312		0.184312		0.184312		0.184312	288.809
0.1844		0.1844		0.1844		0.1844		0.1844	288.402
0.184499		0.184499		0.184499		0.184499		0.184499	287.591
0.184628		0.184628		0.184628		0.184628		0.184628	287.988
0.184731		0.184731		0.184731		0.184731		0.184731	287.378
0.184817		0.184817		0.184817		0.184817		0.184817	286.787
0.184941		0.184941		0.184941		0.184941		0.184941	286.734
0.185059		0.185059		0.185059		0.185059		0.185059	286.576
0.185142		0.185142		0.185142		0.185142		0.185142	286.049
0.18525		0.18525		0.18525		0.18525		0.18525	285.383
0.185376		0.185376		0.185376		0.185376		0.185376	285.767
0.185478		0.185478		0.185478		0.185478		0.185478	285.154
0.185567		0.185567		0.185567		0.185567		0.185567	284.533
0.185687		0.185687		0.185687		0.185687		0.185687	284.459
0.185808		0.185808		0.185808		0.185808		0.185808	284.339
0.185886		0.185886		0.185886		0.185886		0.185886	283.683
0.186005		0.186005		0.186005		0.186005		0.186005	283.294
0.186121		0.186121		0.186121		0.186121		0.186121	283.497
0.186224		0.186224		0.186224		0.186224		0.186224	282.993
0.186315		0.186315		0.186315		0.186315		0.186315	282.313
0.186438		0.186438		0.186438		0.186438		0.186438	282.364
0.186556		0.186556		0.186556		0.186556		0.186556	282.182
0.186631		0.186631		0.186631		0.186631		0.186631	281.459
0.186761		0.186761		0.186761		0.186761		0.186761	281.265
0.186865		0.186865		0.186865		0.186865		0.186865	281.241
0.186969		0.186969		0.186969		0.186969		0.186969	280.801
0.187066		0.187066		0.187066		0.187066		0.187066	280.175
0.187188		0.187188		0.187188		0.187188		0.187188	280.271
0.187307		0.187307		0.187307		0.187307		0.187307	280.157
0.187375		0.187375		0.187375		0.187375		0.187375	279.192
0.187508		0.187508		0.187508		0.187508		0.187508	279.129
0.187617		0.187617		0.187617		0.187617		0.187617	279.135
0.187713		0.187713		0.187713		0.187713		0.187713	278.652
0.187817		0.187817		0.187817		0.187817		0.187817	278.055
0.187931		0.187931		0.187931		0.187931		0.187931	278.039
0.188049		0.188049		0.188049		0.188049		0.188049	277.885
0.188122		0.188122		0.188122		0.188122		0.188122	276.943
0.188263		0.188263		0.188263		0.188263		0.188263	277.036
0.188364		0.188364		0.188364		0.188364		0.188364	276.757
0.188456		0.188456		0.188456		0.188456		0.188456	276.233
0.188565		0.188565		0.188565		0.188565		0.188565	275.656
0.188683		0.188683		0.188683		0.188683		0.188683	275.622
0.188789		0.188789		0.188789		0.188789		0.188789	275.37
0.18887		0.18887		0.18887		0.18887		0.18887	274.409
0.189015		0.189015		0.189015		0.189015		0.189015	274.604
0.189112		0.189112		0.189112		0.189112		0.189112	274.13
0.189203		0.189203		0.189203		0.189203		0.189203	273.504
0.189322		0.189322		0.189322		0.189322		0.189322	273.09
0.18943		0.18943		0.18943		0.18943		0.18943	272.887
0.189533		0.189533		0.189533		0.189533		0.189533	272.533
0.189619		0.189619		0.189619		0.189619		0.189619	271.58
0.189756		0.189756		0.189756		0.189756		0.189756	271.741
0.189861		0.189861		0.189861		0.189861		0.189861	271.254
0.189948		0.189948		0.189948		0.189948		0.189948	270.533
0.190074		0.190074		0.190074		0.190074		0.190074	270.222
0.190183		0.190183		0.190183		0.190183		0.190183	269.922
0.190276		0.190276		0.190276		0.190276		0.190276	269.381
0.190367		0.190367		0.190367		0.190367		0.190367	268.464
0.190508		0.190508		0.190508		0.190508		0.190508	268.703
0.19061		0.19061		0.19061		0.19061		0.19061	268.123
0.190697		0.190697		0.190697		0.190697		0.190697	267.318
0.190817		0.190817		0.190817		0.190817		0.190817	267.004
0.190929		0.190929		0.190929		0.190929		0.190929	266.56
0.191022		0.191022		0.191022		0.191022		0.191022	266.039
0.191124		0.191124		0.191124		0.191124		0.191124	265.18
0.191254		0.191254		0.191254		0.191254		0.191254	265.326
0.191354		0.191354		0.191354		0.191354		0.191354	264.628
0.191441		0.191441		0.191441		0.191441		0.191441	263.731
0.191569		0.191569		0.191569		0.191569		0.191569	263.569
0.191679		0.191679		0.191679		0.191679		0.191679	263.043
0.191765		0.191765		0.191765		0.191765		0.191765	262.331
0.191876		0.191876		0.191876		0.191876		0.191876	261.601
0.191999		0.191999		0.191999		0.191999		0.191999	261.647
0.192102		0.192102		0.192102		0.192102		0.192102	260.927
0.19219		0.19219		0.19219		0.19219		0.19219	260.049
0.192314		0.192314		0.192314		0.192314		0.192314	259.896
0.192432		0.192432		0.192432		0.192432		0.192432	259.346
0.192507		0.192507		0.192507		0.192507		0.192507	258.504
0.192627		0.192627		0.192627		0.192627		0.192627	257.828
0.192745		0.192745		0.192745		0.192745		0.192745	257.778
0.192847		0.192847		0.192847		0.192847		0.192847	257.047
0.192942		0.192942		0.192942		0.192942		0.192942	256.125
0.193062		0.193062		0.193062		0.193062		0.193062	255.921
0.193178		0.193178		0.193178		0.193178		0.193178	255.262
0.193253		0.193253		0.193253		0.193253		0.193253	254.309
0.193381		0.193381		0.193381		0.193381		0.193381	253.745
0.193494		0.193494		0.193494		0.193494		0.193494	253.468
0.193591		0.193591		0.193591		0.193591		0.193591	252.662
0.193688		0.193688		0.193688		0.193688		0.193688	251.683
0.193807		0.193807		0.193807		0.193807		0.193807	251.399
0.193933		0.193933		0.193933		0.193933		0.193933	250.95
0.194001		0.194001		0.194001		0.194001		0.194001	249.706
0.194138		0.194138		0.194138		0.194138		0.194138	249.347
0.194238		0.194238		0.194238		0.194238		0.194238	248.762
0.194335		0.194335		0.194335		0.194335		0.194335	247.944
0.194443		0.194443		0.194443		0.194443		0.194443	247.038
0.194559		0.194559		0.194559		0.194559		0.194559	246.736
0.194674		0.194674		0.194674		0.194674		0.194674	246.118
0.194746		0.194746		0.194746		0.194746		0.194746	244.763
0.194883		0.194883		0.194883		0.194883		0.194883	244.469
0.194988		0.194988		0.194988		0.194988		0.194988	243.759
0.19508		0.19508		0.19508		0.19508		0.19508	242.889
0.195192		0.195192		0.195192		0.195192		0.195192	242.016
0.195308		0.195308		0.195308		0.195308		0.195308	241.587
0.195419		0.195419		0.195419		0.195419		0.195419	240.937
0.195494		0.195494		0.195494		0.195494		0.195494	239.548
0.195633		0.195633		0.195633		0.195633		0.195633	239.356
0.195735		0.195735		0.195735		0.195735		0.195735	238.442
0.195828		0.195828		0.195828		0.195828		0.195828	237.511
0.195946		0.195946		0.195946		0.195946		0.195946	236.695
0.196054		0.196054		0.196054		0.196054		0.196054	236.026
0.196162		0.196162		0.196162		0.196162		0.196162	235.392
0.196241		0.196241		0.196241		0.196241		0.196241	233.935
0.196382		0.196382		0.196382		0.196382		0.196382	233.813
0.196483		0.196483		0.196483		0.196483		0.196483	232.793
0.196568		0.196568		0.196568		0.196568		0.196568	231.73
0.196695		0.196695		0.196695		0.196695		0.196695	231.069
0.196807		0.196807		0.196807		0.196807		0.196807	230.417
0.196904		0.196904		0.196904		0.196904		0.196904	229.6
0.196995		0.196995		0.196995		0.196995		0.196995	228.267
0.197129		0.197129		0.197129		0.197129		0.197129	228.144
0.19723		0.19723		0.19723		0.19723		0.19723	227.023
0.197315		0.197315		0.197315		0.197315		0.197315	225.992
0.197443		0.197443		0.197443		0.197443		0.197443	225.508
0.19756		0.19756		0.19756		0.19756		0.19756	224.871
0.197646		0.197646		0.197646		0.197646		0.197646	223.946
0.197744		0.197744		0.197744		0.197744		0.197744	222.801
0.197878		0.197878		0.197878		0.197878		0.197878	222.8
0.197978		0.197978		0.197978		0.197978		0.197978	221.828
0.198061		0.198061		0.198061		0.198061		0.198061	220.818

## Sheet: 2nd
strain	nHA_100 [stress (Mpa)]	strain	nHA_400 [stress (Mpa)]	strain	mHA_100 [stress (Mpa)]	strain	mHA_400 [stress (Mpa)]	strain	Mg [stress (Mpa)]
0	-0.0826657	0	-0.00149004	-0.00640321	-0.00142349	0	0.00212177	0	0.000438207
5.38462e-05	0.189931	4.80769e-05	0.00618787	-0.00629936	0.00941919	2.11538e-05	0.00291444	9.10256e-05	0.00430761
0.000171795	1.741	0.000183333	0.00952399	-0.00617756	0.018871	0.000173718	0.0313042	0.000222436	0.00606813
0.000328205	3.40936	0.00031859	0.010842	-0.00609615	0.0339982	0.000324359	0.0617979	0.000328205	0.00406451
0.000430769	4.76932	0.000434615	0.0125591	-0.00597628	0.0447777	0.000413462	0.0780054	0.000415385	0.00904685
0.000521795	5.89707	0.000533333	0.011615	-0.00586474	0.0525287	0.000539103	0.101734	0.000541026	0.00954617
0.000644872	7.07554	0.000633333	0.00968651	-0.00575833	0.061751	0.000644872	0.116384	0.000658974	0.00788298
0.000749359	8.25232	0.000755128	0.0132309	-0.00566538	0.0664493	0.000749359	0.126213	0.000733974	0.00864169
0.000857692	9.48106	0.000871154	0.0118357	-0.00553974	0.0693952	0.000838462	0.134948	0.000853846	0.0120899
0.000942949	10.14	0.000942949	0.0151698	-0.00542436	0.0789409	0.000975641	0.151093	0.000967949	0.0163683
0.00108141	11.4495	0.00108141	0.0150276	-0.00535256	0.0792501	0.00107756	0.161405	0.00107179	0.0153832
0.00118205	12.2317	0.00118013	0.0138751	-0.00522115	0.0836313	0.00115897	0.170596	0.0011609	0.016347
0.00126731	12.9067	0.001275	0.0165849	-0.00511282	0.0873287	0.00128846	0.186321	0.00129038	0.0179516
0.00139679	13.7762	0.00138333	0.0143545	-0.00501474	0.0898354	0.00139872	0.197425	0.00140641	0.0196849
0.00150641	14.524	0.00149872	0.0151424	-0.00491603	0.0969842	0.00149103	0.210475	0.00147756	0.0219771
0.00159936	15.1559	0.00161859	0.0164701	-0.00479231	0.102988	0.00158974	0.232123	0.00160897	0.0220326
0.00169423	15.5791	0.00168846	0.0142313	-0.00467628	0.11577	0.00172308	0.253924	0.00171154	0.0356329
0.00182756	16.4165	0.00183333	0.0153178	-0.00460513	0.11655	0.00182564	0.270403	0.00181795	0.0395901
0.00192949	16.8354	0.00192756	0.0178513	-0.00446795	0.14062	0.00190833	0.280283	0.00191603	0.0436786
0.00201474	17.205	0.00202051	0.0200057	-0.00436731	0.14592	0.00204167	0.305641	0.00203782	0.0414178
0.00214615	17.8568	0.00213846	0.0197306	-0.00426923	0.166978	0.00215	0.322593	0.00215385	0.0392843
0.00225833	18.2792	0.00225064	0.020947	-0.00416474	0.176603	0.00223269	0.339839	0.00222308	0.0420917
0.00234103	18.5908	0.00235833	0.0251743	-0.00404872	0.201422	0.00234103	0.370955	0.0023641	0.0442911
0.00244551	18.9158	0.00243782	0.0261535	-0.00392692	0.222696	0.00246667	0.425873	0.00246474	0.0428099
0.00257885	19.5425	0.00257885	0.0292252	-0.00385962	0.235122	0.00257308	0.468958	0.00256154	0.0451702
0.00267756	19.7864	0.00267949	0.0333112	-0.00371474	0.264526	0.00265769	0.498653	0.00266731	0.0434072
0.00276218	19.9784	0.00276603	0.0366333	-0.00361987	0.287274	0.0027891	0.553662	0.00278526	0.0432383
0.00289359	20.5061	0.00288974	0.0414613	-0.00352692	0.311471	0.00289936	0.585546	0.00289936	0.0447886
0.00300769	20.7635	0.00299808	0.0538124	-0.00341346	0.349352	0.00297692	0.605614	0.00297308	0.0465835
0.00308654	20.8866	0.0031	0.0599192	-0.00329936	0.416836	0.00309231	0.650336	0.00311603	0.0487761
0.00320449	21.2086	0.00318526	0.0638728	-0.00318718	0.486921	0.00321795	0.706811	0.00321218	0.0529842
0.00332051	21.5667	0.00333205	0.0627902	-0.00311218	0.518286	0.00331859	0.757962	0.00330513	0.0536157
0.003425	21.7693	0.00342885	0.0689325	-0.00296923	0.587758	0.00340769	0.800857	0.00341923	0.0571451
0.00351154	21.8517	0.00351346	0.0694448	-0.00287051	0.630537	0.00353269	0.871357	0.00353077	0.057246
0.0036391	22.2872	0.00363718	0.075677	-0.00277949	0.679727	0.00365064	0.93948	0.00364487	0.0563228
0.0037609	22.4974	0.00374936	0.0751129	-0.00265962	0.769789	0.00372244	0.975258	0.00372051	0.0618105
0.00383269	22.4517	0.00384423	0.0792646	-0.00255192	0.85142	0.00385385	1.06116	0.00386538	0.0612734
0.00395769	22.7998	0.00394038	0.0758692	-0.00244359	0.941063	0.00395962	1.1374	0.00395769	0.0625342
0.00406795	23.0115	0.00407372	0.0831845	-0.0023641	0.964494	0.00406026	1.21706	0.00404872	0.0613112
0.00416667	23.1242	0.00417628	0.0847714	-0.00221538	1.11067	0.00415513	1.27874	0.00417051	0.0686406
0.00426346	23.13	0.00425962	0.0858981	-0.00212115	1.25603	0.00428269	1.395	0.00428077	0.0694543
0.00438846	23.5071	0.00439038	0.0925641	-0.00203397	1.48872	0.00439808	1.48318	0.00438654	0.069392
0.00450833	23.7134	0.00450064	0.091203	-0.00191026	1.79646	0.00446795	1.53093	0.00446987	0.0703771
0.00457628	23.5965	0.0045859	0.0917322	-0.0018	2.14687	0.00460513	1.65299	0.00460897	0.0729325
0.00471154	24.0249	0.00469423	0.095732	-0.00170192	2.53428	0.00470769	1.7505	0.00470962	0.0745326
0.00481154	24.1437	0.00481923	0.10534	-0.0016109	2.79584	0.00480577	1.85008	0.00479615	0.0833515
0.0049141	24.3316	0.00492179	0.10993	-0.00147372	3.3611	0.00491026	1.93729	0.00492179	0.09401
0.00501474	24.416	0.00500705	0.117557	-0.00137179	3.76091	0.00502821	2.06154	0.00502821	0.106185
0.00513269	24.7319	0.00513846	0.139958	-0.00128846	4.15024	0.00514615	2.18463	0.00512692	0.119544
0.00525192	24.9483	0.00525192	0.164329	-0.00115897	4.70182	0.00521346	2.25284	0.00521731	0.12627
0.00531987	24.8086	0.00532756	0.175387	-0.00104872	5.24657	0.00535641	2.40584	0.00536026	0.148662
0.00546474	25.2764	0.00544167	0.202743	-0.000960256	5.7718	0.00545705	2.53024	0.00545897	0.159798
0.00556154	25.3068	0.00556923	0.239851	-0.000859615	6.18267	0.00554744	2.6413	0.00554167	0.177522
0.00565769	25.4368	0.00566923	0.267444	-0.000728205	6.94547	0.00566154	2.76608	0.00566923	0.212567
0.00576795	25.5964	0.00575833	0.291388	-0.000627564	7.44682	0.00577372	2.90373	0.00577949	0.243818
0.00588013	25.8301	0.00588397	0.334823	-0.000541026	7.92065	0.00588782	3.04077	0.00587051	0.264118
0.00599808	26.0601	0.00600192	0.370275	-0.000409615	8.63391	0.0059609	3.10429	0.00597244	0.291757
0.00607115	25.9121	0.006075	0.384357	-0.000299359	9.25138	0.00610769	3.28137	0.00610192	0.3299
0.0062141	26.4124	0.00620256	0.436887	-0.00021859	9.80649	0.00620641	3.38995	0.00620641	0.371038
0.00631282	26.416	0.00631282	0.46731	-0.000112179	10.3111	0.00629359	3.50228	0.00628974	0.407332
0.00640128	26.5068	0.00641282	0.504529	1.92308e-05	11.1732	0.00641282	3.63157	0.00642115	0.471653
0.00651923	26.7152	0.00650577	0.519435	0.000121795	11.7709	0.00652115	3.77032	0.00653269	0.542739
0.00663141	26.9068	0.00663141	0.56534	0.00020641	12.2697	0.00663333	3.92717	0.0066141	0.597578
0.00673782	27.0913	0.00675128	0.622863	0.000333974	13.0594	0.00671282	3.99863	0.00672821	0.631822
0.00681859	26.9845	0.00681859	0.660182	0.00045	13.7199	0.00685577	4.19935	0.00684744	0.696932
0.00696346	27.4769	0.00695385	0.746849	0.000527564	14.2857	0.00695	4.31226	0.00695	0.85214
0.00705833	27.4218	0.00705833	0.828031	0.000648718	14.9031	0.0070391	4.42208	0.0070391	1.03379
0.00714744	27.4831	0.00715513	0.884758	0.000762821	15.7135	0.00716859	4.58823	0.00716859	1.37694
0.00727436	27.7617	0.00725897	0.903116	0.000865385	16.3352	0.00727244	4.71405	0.00728205	1.71132
0.00738077	27.8759	0.00738077	0.912964	0.000952564	16.7868	0.00737308	4.8551	0.00735577	2.01747
0.00747949	28.0062	0.00749487	0.972916	0.00108141	17.5643	0.00746218	4.94906	0.00747372	2.35723
0.00756603	27.9461	0.00756603	1.01791	0.00120128	18.1776	0.00759936	5.13872	0.00759744	2.88161
0.00770897	28.4251	0.00770513	1.14119	0.00127115	18.5888	0.00770321	5.26637	0.00769744	3.28462
0.00780962	28.4199	0.00780769	1.28414	0.00140064	19.2106	0.00778654	5.35932	0.00778846	3.63871
0.00789295	28.4159	0.00790064	1.41947	0.00150833	19.8509	0.00791603	5.5475	0.00791218	4.21601
0.00802051	28.7418	0.00801282	1.55542	0.00160897	20.3725	0.00802436	5.67828	0.00803205	4.73775
0.00812628	28.8194	0.00812821	1.74589	0.00170769	20.7827	0.00811474	5.80964	0.00810321	5.14365
0.008225	28.9372	0.00823654	1.94065	0.00182949	21.4465	0.00821346	5.92412	0.00823654	5.69161
0.00832179	28.9254	0.00831026	2.04791	0.00194679	21.983	0.00834487	6.12226	0.00834103	6.31475
0.00845321	29.3212	0.00845897	2.32658	0.00201667	22.2963	0.00844744	6.24742	0.00843974	6.8484
0.00855897	29.3414	0.00855897	2.53184	0.00215385	22.9133	0.00853397	6.34557	0.0085359	7.28742
0.00863846	29.2771	0.00864615	2.7193	0.00225833	23.4032	0.00866154	6.53751	0.00865962	7.98884
0.00876987	29.6401	0.0087641	2.95633	0.00235449	23.8489	0.00877372	6.68009	0.00877949	8.62057
0.00888205	29.7339	0.00887244	3.22563	0.0024609	24.2251	0.00885833	6.79494	0.00884872	9.02718
0.00896474	29.7287	0.00898397	3.53229	0.00257885	24.769	0.00896667	6.9475	0.00898397	9.68607
0.00907308	29.8281	0.00906346	3.71234	0.00269103	25.2347	0.00909038	7.15671	0.00908654	10.3468
0.00919872	30.1806	0.00920641	4.14501	0.00276026	25.4284	0.00919487	7.30587	0.00918333	10.9073
0.00930064	30.1946	0.00930256	4.4395	0.00290705	26.0544	0.00927949	7.41418	0.0092891	11.4043
0.00938782	30.1677	0.00938974	4.72819	0.00300962	26.4589	0.0094109	7.62862	0.00940897	12.1258
0.00951923	30.5429	0.00951538	5.09878	0.00309808	26.8195	0.00952692	7.78337	0.00952308	12.7495
0.00962949	30.5673	0.00962564	5.48384	0.00321218	27.2319	0.00960256	7.87901	0.00959487	13.1374
0.00970833	30.4919	0.00972372	5.85302	0.00332244	27.6746	0.00972179	8.05528	0.00973526	13.8439
0.00982628	30.6789	0.0098109	6.08797	0.00343846	28.1642	0.00983397	8.22562	0.0098359	14.4064
0.00994423	30.8713	0.00995192	6.58961	0.00351346	28.339	0.00994038	8.38391	0.00992885	14.8916
0.0100506	30.9221	0.0100526	6.9082	0.00365641	28.9786	0.0100314	8.49329	0.0100429	15.3466
0.0101391	30.8561	0.0101353	7.19311	0.00375513	29.2844	0.0101603	8.72221	0.0101583	15.8729
0.0102667	31.2141	0.0102667	7.60842	0.00384231	29.6172	0.0102763	8.88952	0.0102647	16.298
0.0103808	31.2851	0.0103731	7.94688	0.00396346	30.0602	0.0103462	8.96364	0.0103404	16.5086
0.0104519	31.1632	0.010466	8.29211	0.00407372	30.4659	0.0104776	9.18872	0.0104891	17.0107
0.0105795	31.4466	0.0105603	8.54674	0.00417821	30.8693	0.0105872	9.35896	0.0105872	17.2286
0.0106955	31.6541	0.0106974	9.02225	0.00426154	31.0692	0.010684	9.51608	0.0106744	17.3875
0.0107942	31.6898	0.0108	9.33274	0.00440256	31.6768	0.0107827	9.64387	0.0107942	17.6842
0.0108885	31.687	0.0108827	9.59396	0.00450256	31.9649	0.0109064	9.85467	0.0109026	17.9168
0.0110083	31.9813	0.011016	10.0459	0.00458782	32.2406	0.0110237	10.0397	0.0110103	18.1752
0.0111301	32.1075	0.0111205	10.3743	0.00471538	32.736	0.0110936	10.11	0.0110936	18.2934
0.0112	31.9246	0.0112096	10.7103	0.00482115	33.0834	0.0112288	10.3745	0.0112346	18.664
0.0113372	32.2946	0.0113154	11.0294	0.00491987	33.4733	0.0113314	10.526	0.0113353	18.8457
0.0114391	32.362	0.0114449	11.5351	0.00500897	33.6866	0.0114295	10.6946	0.0114179	19.0014
0.011534	32.4337	0.0115455	11.892	0.00515	34.3192	0.011534	10.8528	0.0115455	19.3084
0.0116385	32.5037	0.0116308	12.176	0.00525192	34.5918	0.01165	11.0669	0.0116558	19.5157
0.0117603	32.7746	0.0117603	12.6924	0.00533526	34.8315	0.0117718	11.2947	0.01175	19.7422
0.0118756	32.9089	0.0118776	13.0966	0.00546667	35.3614	0.0118391	11.3573	0.0118429	19.8989
0.0119474	32.7205	0.0119551	13.4041	0.00557115	35.6492	0.011984	11.6526	0.0119801	20.2476
0.0120885	33.1523	0.0120712	13.8084	0.00566346	35.9651	0.0120788	11.776	0.0120808	20.4124
0.0121885	33.162	0.0121885	14.296	0.0057641	36.215	0.0121712	11.9485	0.0121654	20.5483
0.0122814	33.2239	0.0122891	14.6622	0.00589744	36.7582	0.0122853	12.135	0.0122949	20.8733
0.0123936	33.3408	0.0123821	14.9679	0.00599808	37.0172	0.0123994	12.3479	0.0124032	21.056
0.0125038	33.51	0.0125115	15.4686	0.00608269	37.2283	0.0125115	12.577	0.0124923	21.2615
0.0126212	33.6981	0.0126256	15.8404	0.00621218	37.7496	0.0125865	12.647	0.0125923	21.454
0.0126929	33.484	0.0126968	16.0885	0.00632628	38.0404	0.0127295	12.9629	0.0127256	21.7927
0.0128359	33.9374	0.0128224	16.5308	0.00640897	38.247	0.0128282	13.0934	0.0128301	21.9937
0.0129365	33.9377	0.0129346	16.9628	0.00651923	38.5827	0.0129173	13.2672	0.0129135	22.1347
0.013025	33.9473	0.0130365	17.3473	0.00664103	39.0569	0.0130385	13.5021	0.0130442	22.4642
0.0131468	34.1449	0.0131314	17.6568	0.00674167	39.3149	0.0131468	13.6917	0.0131526	22.6312
0.0132532	34.2608	0.0132551	18.1315	0.00683205	39.5487	0.0132551	13.9219	0.0132378	22.7761
0.0133635	34.4454	0.0133731	18.5607	0.00696154	40.0865	0.013334	14.0113	0.01335	23.0243
0.0134404	34.2823	0.0134423	18.7994	0.00707564	40.3446	0.0134827	14.3315	0.0134731	23.3533
0.0135853	34.7728	0.0135776	19.3365	0.00715128	40.498	0.0135756	14.4579	0.0135737	23.5593
0.013684	34.7297	0.0136821	19.7307	0.00727051	40.8948	0.0136647	14.6206	0.0136609	23.6912
0.0137705	34.7445	0.0137808	20.1602	0.00738654	41.2883	0.0137865	14.8784	0.0137885	23.9539
0.0138942	34.9977	0.0138846	20.5186	0.0074891	41.5719	0.0138962	15.0728	0.0139096	24.2188
0.0140026	35.1007	0.0139968	21.0031	0.00758013	41.7512	0.0139949	15.2619	0.0139833	24.3306
0.0141071	35.2619	0.0141224	21.5059	0.00770513	42.2124	0.0140878	15.3864	0.0141051	24.6398
0.0141936	35.1337	0.0141897	21.7009	0.00782308	42.4858	0.014225	15.6974	0.0142173	24.9172
0.0143327	35.6148	0.0143308	22.3281	0.00789679	42.5612	0.0143269	15.8595	0.0143173	25.1425
0.0144295	35.5562	0.0144295	22.7181	0.00802628	43.0198	0.0144103	15.9966	0.0144141	25.3361
0.0145167	35.5885	0.0145224	23.1269	0.00813205	43.313	0.0145378	16.2811	0.0145397	25.6698
0.0146481	35.9265	0.0146321	23.5274	0.00823269	43.5658	0.01465	16.4844	0.0146558	25.8962
0.0147519	35.9903	0.01475	24.07	0.00833333	43.7771	0.0147385	16.6509	0.0147269	25.9678
0.0148468	36.1046	0.0148641	24.5705	0.00844936	44.1392	0.014841	16.8116	0.0148564	26.323
0.0149436	36.0954	0.0149397	24.7761	0.00857244	44.4581	0.0149705	17.0917	0.0149647	26.5535
0.0150744	36.5285	0.0150827	25.4257	0.00864231	44.4095	0.0150724	17.2577	0.0150647	26.7797
0.0151808	36.5797	0.0151731	25.7288	0.00877949	44.92	0.0151577	17.4013	0.0151635	26.961
0.0152641	36.5409	0.0152679	26.153	0.00888013	44.9791	0.0152872	17.7105	0.0152833	27.2883
0.0153936	36.9297	0.0153878	26.5982	0.00897628	45.2716	0.0154013	17.9048	0.0154013	27.5252
0.0155051	37.0316	0.0155013	27.0259	0.00908077	45.5127	0.0154801	18.0094	0.0154724	27.5942
0.0155904	37.0514	0.0156038	27.4692	0.00920256	45.8995	0.0155885	18.2268	0.0156115	27.9937
0.0156968	37.1522	0.0156833	27.6756	0.00931667	46.1934	0.0157179	18.495	0.0157122	28.1576
0.0158224	37.5404	0.0158321	28.3462	0.00938974	46.2109	0.0158224	18.6845	0.015809	28.3869
0.0159263	37.6054	0.0159263	28.6411	0.00953077	46.7699	0.0159051	18.8067	0.0159167	28.5957
0.0160154	37.5943	0.0160135	28.9916	0.00962372	46.8785	0.0160346	19.1206	0.0160269	28.8171
0.0161372	37.9556	0.0161372	29.5043	0.00972179	47.1551	0.0161487	19.3227	0.0161487	29.1612
0.0162571	38.1024	0.0162494	29.9496	0.00983782	47.4371	0.0162256	19.4268	0.0162199	29.2102
0.016334	38.0515	0.0163494	30.3693	0.00995192	47.7099	0.0163494	19.6923	0.0163609	29.6658
0.01645	38.2598	0.0164365	30.6269	0.0100583	47.9859	0.0164615	19.929	0.0164596	29.819
0.0165679	38.5783	0.0165756	31.2913	0.0101333	47.9742	0.016566	20.1418	0.0165506	30.0269
0.0166705	38.6669	0.0166763	31.6148	0.0102821	48.5532	0.0166526	20.252	0.0166647	30.2973
0.0167571	38.6396	0.016759	31.9538	0.0103788	48.6338	0.0167801	20.5645	0.0167821	30.6041
0.0168885	39.0818	0.0168865	32.4701	0.010466	48.7998	0.0168981	20.754	0.0168904	30.8799
0.0170064	39.2053	0.0169987	32.8684	0.0105891	49.1592	0.0169699	20.8322	0.0169679	30.9378
0.0170795	39.0956	0.017091	33.2779	0.0106994	49.4062	0.0170994	21.1548	0.0171109	31.399
0.0172071	39.4175	0.0171878	33.6014	0.0108019	49.6432	0.0172071	21.3563	0.0172051	31.5044
0.0173115	39.6053	0.017325	34.2855	0.0108865	49.6684	0.0173077	21.5702	0.0172981	31.724
0.017416	39.7587	0.0174218	34.5922	0.0110276	50.2233	0.0174064	21.7398	0.0174199	32.0287
0.0175141	39.7912	0.0175064	34.9088	0.0111263	50.2969	0.0175301	22.0189	0.0175301	32.291
0.0176378	40.153	0.0176397	35.5251	0.0112115	50.4385	0.0176455	22.243	0.0176301	32.5453
0.0177538	40.3245	0.01775	35.9138	0.0113391	50.8179	0.0177154	22.3155	0.0177135	32.6272
0.0178218	40.1519	0.0178333	36.2301	0.0114487	51.0227	0.0178526	22.6876	0.0178622	33.1343
0.0179583	40.5703	0.017941	36.6195	0.0115474	51.2543	0.0179564	22.8614	0.0179564	33.2472
0.0180647	40.7288	0.0180628	37.159	0.0116385	51.325	0.0180513	23.0818	0.0180417	33.4325
0.0181596	40.8247	0.0181712	37.554	0.0117756	51.8765	0.0181596	23.2909	0.0181712	33.7903
0.0182641	40.8996	0.0182564	37.8291	0.0118718	51.9153	0.0182776	23.563	0.0182795	34.0203
0.0183833	41.2545	0.0183833	38.4497	0.011959	52.0378	0.0183891	23.7825	0.0183756	34.27
0.0184994	41.445	0.0184974	38.8461	0.0120904	52.4735	0.0184609	23.8386	0.0184686	34.408
0.0185731	41.2664	0.0185769	39.1217	0.0122006	52.6316	0.0186058	24.2279	0.0186058	34.825
0.0187122	41.7529	0.0186929	39.5737	0.0122872	52.726	0.0187083	24.366	0.0187045	34.9573
0.0188083	41.7924	0.0188122	40.1443	0.0123897	52.8956	0.0187968	24.5567	0.0187891	35.1247
0.0189051	41.93	0.0189147	40.5181	0.0125173	53.3473	0.0189109	24.7948	0.0189186	35.4752
0.0190154	42.0544	0.0190058	40.8032	0.0126237	53.4838	0.0190212	25.0269	0.0190308	35.72
0.0191295	42.3141	0.0191295	41.3752	0.0127064	53.5599	0.0191372	25.2916	0.0191199	35.9288
0.0192449	42.5724	0.0192487	41.8198	0.0128359	54.0075	0.0192122	25.3288	0.0192199	36.1184
0.0193186	42.3652	0.0193224	42.0179	0.0129481	54.1418	0.0193551	25.758	0.0193532	36.5928
0.0194635	42.9176	0.01945	42.5741	0.0130308	54.2357	0.0194538	25.8891	0.0194519	36.7346
0.0195564	42.8837	0.0195603	43.0119	0.0131429	54.4635	0.0195385	26.0433	0.0195365	36.8835
0.0196468	42.9756	0.0196583	43.4067	0.0132667	54.8139	0.0196603	26.3217	0.0196679	37.3082
0.0197686	43.2139	0.0197551	43.7005	0.0133673	54.9283	0.0197724	26.5229	0.0197821	37.5256
0.0198769	43.41	0.0198788	44.3014	0.0134558	55.0094	0.0198769	26.7829	0.0198615	37.6354
0.0199872	43.65	0.0199987	44.7446	0.0135795	55.4133	0.0199596	26.8738	0.019975	37.9026
0.0200679	43.4879	0.0200679	44.8657	0.0136994	55.6028	0.0201006	27.2953	0.020091	38.2478
0.0202071	44.0313	0.0202051	45.528	0.0137744	55.5882	0.0202013	27.441	0.0201994	38.4677
0.0203058	44.0012	0.0203058	45.8512	0.0138981	55.9145	0.0202865	27.6166	0.0202865	38.5787
0.0203942	44.0763	0.0204038	46.2748	0.0140103	56.1639	0.020416	27.9439	0.0204141	38.9816
0.0205179	44.3714	0.0205103	46.6598	0.0141128	56.3175	0.0205199	28.142	0.0205276	39.1896
0.0206263	44.5197	0.0206263	47.1917	0.0142051	56.3892	0.0206186	28.3756	0.0206051	39.2605
0.0207269	44.6968	0.0207442	47.3884	0.0143308	56.7783	0.0207077	28.5048	0.0207288	39.5749
0.0208154	44.607	0.0208115	47.4016	0.0144506	56.9784	0.0208487	28.9402	0.0208423	39.8766
0.0209583	45.1931	0.0209526	48.1911	0.0145205	56.8796	0.0209506	29.1046	0.0209429	40.0676
0.0210551	45.1121	0.0210571	48.5369	0.0146538	57.2845	0.021034	29.2592	0.0210378	40.1928
0.0211423	45.1538	0.02115	48.9125	0.0147577	57.4034	0.0211635	29.626	0.0211577	40.558
0.0212673	45.5175	0.0212596	49.3285	0.0148583	57.5704	0.0212692	29.8112	0.0212795	40.8069
0.0213795	45.6277	0.0213699	49.7834	0.014959	57.6842	0.0213622	30.0424	0.0213506	40.8049
0.0214705	45.7304	0.0214859	50.2918	0.0150808	58.0377	0.0214628	30.2341	0.0214821	41.1809
0.0215712	45.7572	0.0215609	50.402	0.0151962	58.2488	0.0215962	30.6217	0.0215885	41.3687
0.0217	46.2118	0.0217058	51.1235	0.0152641	58.1087	0.0216962	30.8024	0.0216865	41.5777
0.0218064	46.2616	0.0218045	51.3679	0.0154013	58.564	0.0217795	30.943	0.0217872	41.7201
0.0218897	46.216	0.0218917	51.6801	0.0155096	58.6999	0.021909	31.3459	0.021909	42.0775
0.0220173	46.6195	0.0220096	52.1458	0.0156019	58.8099	0.022025	31.5582	0.0220269	42.3079
0.0221288	46.735	0.0221212	52.5673	0.0157083	58.9562	0.0221077	31.6819	0.0220981	42.2814
0.0222122	46.7549	0.0222295	52.9929	0.0158224	59.2296	0.022216	31.9535	0.0222372	42.7146
0.0223244	46.8894	0.022309	53.0584	0.0159397	59.4757	0.0223397	32.2851	0.0223359	42.8364
0.0224481	47.281	0.0224538	53.7492	0.0160115	59.326	0.0224404	32.4819	0.0224321	43.0287
0.0225481	47.3105	0.02255	53.8826	0.0161564	59.8424	0.0225308	32.6474	0.0225423	43.2084
0.0226372	47.3045	0.0226372	54.139	0.0162551	59.8786	0.0226622	33.0549	0.0226564	43.397
0.0227647	47.7302	0.0227647	54.635	0.0163436	59.9727	0.0227724	33.2613	0.0227724	43.6844
0.0228827	47.8407	0.0228731	54.9192	0.0164577	60.1689	0.0228494	33.3742	0.0228417	43.637
0.0229558	47.7598	0.0229692	55.2087	0.0165718	60.4124	0.0229692	33.6923	0.0229846	44.1161
0.0230737	47.9875	0.0230603	55.2913	0.016684	60.6282	0.0230833	33.9409	0.0230853	44.2337
0.0231936	48.3283	0.0231974	55.8167	0.016759	60.5046	0.0231878	34.1881	0.0231782	44.3873
0.0232955	48.4137	0.0233038	55.8591	0.0169058	61.0368	0.0232801	34.3246	0.0232917	44.6049
0.0233865	48.3904	0.0233846	55.9844	0.0170006	61.0187	0.0234038	34.6901	0.0234	44.8624
0.0235103	48.7777	0.023516	56.5066	0.0170891	61.1081	0.0235237	34.7259	0.0235141	45.1261
0.0236282	48.9122	0.0236244	56.6887	0.0172147	61.3976	0.0235955	34.8686	0.0235917	45.1017
0.0237013	48.8085	0.0237109	56.8895	0.0173231	61.5211	0.0237244	35.2737	0.0237365	45.6033
0.0238308	49.1326	0.0238096	57.0774	0.0174237	61.703	0.0238308	35.5098	0.0238346	45.6842
0.0239391	49.3124	0.0239487	57.6632	0.0175083	61.6562	0.0239314	35.7638	0.0239199	45.7909
0.0240417	49.4514	0.0240494	57.7444	0.0176494	62.1479	0.0240321	35.9225	0.0240417	46.0783
0.0241359	49.4414	0.0241321	57.8586	0.0177538	62.1801	0.0241474	36.2557	0.0241532	46.317
0.0242577	49.8048	0.0242596	58.365	0.0178372	62.1704	0.0242712	36.5535	0.0242558	46.5326
0.0243776	49.9867	0.0243718	58.5457	0.0179667	62.5243	0.024341	36.5552	0.0243391	46.538
0.0244468	49.7863	0.0244571	58.6498	0.0180724	62.6233	0.0244782	36.9918	0.024484	47.0492
0.024584	50.2234	0.0245667	58.8989	0.0181654	62.7282	0.0245782	37.1624	0.0245801	47.1013
0.0246885	50.3486	0.0246904	59.2888	0.0182583	62.744	0.024675	37.3929	0.0246673	47.2113
0.0247833	50.4209	0.0247929	59.3975	0.0184013	63.2471	0.0247795	37.5908	0.0247968	47.5707
0.0248878	50.4952	0.0248776	59.4749	0.0185013	63.2401	0.0249013	37.9467	0.0249032	47.7233
0.0250051	50.8037	0.0250109	60.0142	0.0185846	63.2199	0.0250147	38.1909	0.0249974	47.9039
0.0251212	51.0073	0.0251231	60.176	0.0187122	63.5738	0.0250865	38.199	0.0250904	47.9749
0.0251949	50.8085	0.0252006	60.2113	0.0188199	63.6747	0.0252295	38.6869	0.0252276	48.4467
0.025334	51.3099	0.0253205	60.5638	0.0189109	63.7532	0.0253244	38.7994	0.0253321	48.5348
0.025434	51.3456	0.0254359	60.8847	0.0190154	63.83	0.0254205	39.0429	0.0254147	48.6056
0.0255288	51.427	0.0255385	61.044	0.0191429	64.2143	0.0255365	39.3101	0.0255462	49.0073
0.0256429	51.5777	0.0256295	61.1062	0.0192449	64.2506	0.0256506	39.5904	0.0256545	49.1592
0.0257551	51.8087	0.0257551	61.5525	0.0193282	64.2298	0.0257571	39.8503	0.0257391	49.2571
0.0258667	52.0219	0.0258744	61.7304	0.0194635	64.6302	0.0258321	39.8829	0.0258417	49.3948
0.0259404	51.7963	0.0259442	61.6502	0.0195737	64.7108	0.0259808	40.4004	0.0259788	49.8725
0.0260833	52.3466	0.0260718	62.077	0.0196526	64.6692	0.0260756	40.5123	0.0260776	49.9356
0.0261859	52.3609	0.0261859	62.3096	0.0197686	64.8586	0.0261641	40.6892	0.0261622	50.0112
0.0262724	52.3893	0.0262821	62.4322	0.0198885	65.1294	0.0262859	40.991	0.0262897	50.4105
0.0263942	52.628	0.0263808	62.5587	0.0199929	65.1892	0.0263981	41.1719	0.0264019	50.5646
0.0265006	52.7692	0.0265026	62.9598	0.0200795	65.165	0.0265006	41.4564	0.0264853	50.6201
0.0266083	53.0018	0.0266205	63.1567	0.0202071	65.5564	0.0265833	41.5278	0.0265987	50.8413
0.0266917	52.8256	0.0266897	63.0567	0.020325	65.6588	0.0267263	42.0119	0.0267186	51.1446
0.0268327	53.3716	0.0268269	63.5039	0.0203962	65.5607	0.026825	41.8448	0.0268212	51.2623
0.0269333	53.349	0.0269314	63.5855	0.0205179	65.8214	0.0269103	42.0964	0.0269083	51.2936
0.027016	53.3248	0.0270276	63.6941	0.0206359	66.0762	0.0270353	42.4767	0.027041	51.6977
0.0271455	53.6553	0.0271301	63.814	0.0207365	66.1531	0.0271474	42.6749	0.0271532	51.8254
0.0272519	53.7675	0.0272462	64.0817	0.0208308	66.1546	0.0272442	42.8994	0.0272288	51.7868
0.0273506	53.9157	0.0273699	64.3474	0.0209545	66.5054	0.0273346	42.9942	0.0273526	52.0617
0.027441	53.8363	0.0274372	64.1938	0.0210705	66.6182	0.0274756	43.4877	0.027466	52.294
0.0275782	54.3467	0.0275801	64.7583	0.0211423	66.4975	0.0275705	43.5355	0.0275667	52.4184
0.0276808	54.3209	0.0276769	64.7984	0.0212769	66.8609	0.0276558	43.6772	0.0276615	52.4868
0.0277654	54.2843	0.0277692	64.9441	0.0213833	66.9733	0.0277891	44.0637	0.0277833	52.8209
0.0278929	54.6601	0.0278853	65.1595	0.0214801	67.0547	0.0278987	44.2322	0.0279026	52.9201
0.0280013	54.7339	0.0279974	65.3858	0.0215808	67.0961	0.0279859	44.3673	0.0279724	52.8279
0.0280942	54.8265	0.0281115	65.5862	0.0216962	67.3657	0.0280885	44.541	0.0281038	53.2109
0.0281904	54.7986	0.0281846	65.4196	0.0218218	67.5889	0.028216	44.9682	0.0282179	53.4542
0.0283237	55.29	0.0283256	65.9557	0.0218897	67.3649	0.0283218	45.1165	0.0283103	53.5742
0.0284263	55.2815	0.0284282	65.9463	0.0220308	67.8049	0.0284051	45.1916	0.0284128	53.7053
0.0285115	55.2392	0.0285173	65.9982	0.0221269	67.8179	0.0285346	45.6	0.0285308	54.0369
0.0286429	55.6529	0.0286372	66.2292	0.0222237	67.9234	0.0286468	45.7667	0.0286487	54.2445
0.0287506	55.6829	0.0287468	66.3793	0.0223359	68.054	0.0287295	45.8685	0.0287199	54.1755
0.0288378	55.7216	0.0288532	66.5813	0.02245	68.2756	0.0288417	46.0871	0.028859	54.6127
0.0289462	55.8016	0.0289327	66.46	0.0225654	68.4515	0.0289654	46.4669	0.0289615	54.7466
0.0290718	56.2084	0.0290756	67.0065	0.0226372	68.263	0.0290673	46.604	0.0290538	54.8596
0.0291737	56.2325	0.0291737	66.9686	0.0227782	68.7477	0.0291526	46.6974	0.0291622	55.0288
0.0292609	56.1854	0.0292628	67.0369	0.0228788	68.7406	0.0292782	47.1154	0.0292782	55.318
0.0293865	56.5804	0.0293865	67.3551	0.0229692	68.8028	0.0293981	47.3266	0.0293981	55.5873
0.0295064	56.7067	0.0294923	67.4457	0.0230872	68.9892	0.0294731	47.3397	0.0294673	55.4559
0.0295814	56.5835	0.0295968	67.6336	0.0231974	69.1659	0.0295968	47.6548	0.0296122	55.9578
0.0297013	56.7997	0.029684	67.5628	0.0233077	69.3451	0.029709	47.9081	0.0297071	55.9984
0.0298154	57.0839	0.0298231	68.0585	0.0233846	69.1711	0.0298115	48.098	0.0297981	56.1333
0.0299173	57.1524	0.0299231	68.0128	0.0235276	69.6761	0.0299038	48.1855	0.0299173	56.3644
0.0300122	57.1513	0.0300064	67.9972	0.0236263	69.6151	0.0300295	48.5582	0.0300276	56.5807
0.0301378	57.542	0.0301378	68.3536	0.0237147	69.6655	0.0301474	48.6986	0.0301378	56.8028
0.0302538	57.6305	0.0302481	68.4172	0.0238385	69.9296	0.0302186	48.4889	0.0302147	56.7227
0.030325	57.4836	0.0303365	68.4473	0.0239429	70.0055	0.0303519	48.931	0.0303558	57.2386
0.0304564	57.8333	0.0304372	68.5027	0.0240513	70.2007	0.0304564	49.0531	0.0304583	57.2889
0.0305628	57.9823	0.0305667	68.9086	0.024134	70.0642	0.0305551	49.2602	0.0305455	57.3579
0.0306635	58.0956	0.0306692	68.892	0.024275	70.5529	0.0306577	49.4156	0.0306692	57.6543
0.0307615	58.0942	0.0307538	68.8665	0.0243737	70.4902	0.0307769	49.7458	0.0307769	57.8424
0.0308814	58.4319	0.0308872	69.2734	0.024459	70.4905	0.0308949	49.973	0.0308795	58.0299
0.0310013	58.6091	0.0310013	69.3317	0.0245878	70.8021	0.0309628	49.9073	0.0309647	57.9807
0.0310724	58.395	0.0310782	69.2417	0.0246981	70.9081	0.0311	50.3397	0.0311058	58.4462
0.0312077	58.8191	0.0311865	69.3703	0.0247929	70.9924	0.0312058	50.4575	0.0312038	58.4475
0.0313083	58.8729	0.0313179	69.7306	0.0248833	70.9499	0.0313006	50.6111	0.0312929	58.5392
0.0314071	58.9922	0.0314167	69.6994	0.0250186	71.3984	0.0314071	50.7675	0.0314186	58.8854
0.0315167	59.0712	0.0315032	69.6617	0.0251192	71.3517	0.0315186	51.0598	0.031525	59.0158
0.0316269	59.2947	0.0316346	70.0342	0.0252064	71.368	0.0316385	51.3218	0.0316231	59.1998
0.0317487	59.5462	0.0317487	70.0838	0.0253378	71.72	0.0317122	51.2363	0.031716	59.231
0.0318186	59.2803	0.0318263	69.9678	0.0254474	71.7844	0.0318551	51.6913	0.0318513	59.7254
0.0319577	59.7781	0.0319455	70.2064	0.0255327	71.7849	0.0319532	51.7285	0.0319513	59.7882
0.0320558	59.7668	0.0320596	70.4345	0.0256353	71.8425	0.0320423	51.8473	0.0320346	59.8176
0.0321506	59.8592	0.0321641	70.4951	0.0257705	72.2653	0.0321564	52.0541	0.0321679	60.2303
0.0322628	59.9756	0.0322532	70.4528	0.0258686	72.2305	0.0322724	52.308	0.0322801	60.3624
0.0323763	60.2314	0.0323763	70.7846	0.0259538	72.1926	0.0323821	52.5206	0.0323647	60.4224
0.0324904	60.4418	0.0325	70.9314	0.0260853	72.5797	0.0324577	52.4067	0.0324692	60.544
0.032566	60.2075	0.0325699	70.7225	0.0261974	72.6505	0.0326026	52.8496	0.0325949	60.9415
0.0327109	60.7572	0.0326994	71.049	0.0262801	72.6179	0.0326994	52.8069	0.0326994	61.0225
0.0328051	60.6739	0.032809	71.1655	0.0263942	72.7744	0.0327878	52.9097	0.0327859	61.0467
0.0328962	60.7314	0.0329038	71.1954	0.0265141	73.0659	0.0329135	53.2047	0.0329154	61.4788
0.0330179	60.9723	0.0330026	71.2165	0.0266167	73.1099	0.0330199	53.3876	0.0330295	61.6118
0.0331301	61.1416	0.0331263	71.5128	0.0267032	73.0546	0.0331224	53.5817	0.0331064	61.5933
0.0332321	61.2866	0.0332455	71.6355	0.0268288	73.4317	0.0332071	53.5685	0.0332205	61.8078
0.0333135	61.0999	0.0333154	71.3903	0.0269506	73.5539	0.0333481	54.0474	0.0333462	62.2009
0.0334603	61.6918	0.0334526	71.7972	0.0270218	73.4054	0.0334526	54.0918	0.0334468	62.2654
0.0335551	61.592	0.0335513	71.7925	0.0271474	73.6738	0.0335353	54.1289	0.0335333	62.3014
0.0336397	61.5982	0.0336494	71.8888	0.0272596	73.8878	0.0336647	54.4576	0.0336628	62.725
0.0337673	61.9151	0.0337558	71.9382	0.0273583	73.9234	0.0337731	54.544	0.0337788	62.863
0.0338795	62.0531	0.0338699	72.1347	0.0274526	73.932	0.0338641	54.6365	0.0338545	62.8141
0.0339763	62.148	0.0339917	72.3045	0.0275763	74.2857	0.0339564	54.6745	0.0339801	63.1174
0.0340667	62.0508	0.0340609	72.0464	0.0276981	74.4329	0.0340994	55.1301	0.0340878	63.3532
0.0342019	62.5797	0.0342058	72.5247	0.0277673	74.2193	0.0341981	55.1263	0.0341923	63.5141
0.0343045	62.5242	0.0343006	72.4411	0.0279006	74.5892	0.0342833	55.1539	0.0342833	63.5459
0.0343891	62.4935	0.0343949	72.5125	0.0280013	74.6642	0.034409	55.4943	0.0344071	63.9277
0.0345167	62.8661	0.034509	72.6374	0.0281038	74.8045	0.0345186	55.5996	0.0345301	64.1402
0.0346288	62.9518	0.0346192	72.7719	0.0282045	74.8146	0.0346096	55.6365	0.0345981	64.0161
0.0347179	62.9991	0.0347353	72.9612	0.0283218	75.0975	0.0347141	55.7328	0.0347333	64.4241
0.034816	62.9762	0.0348103	72.721	0.0284417	75.2683	0.0348417	56.0504	0.0348353	64.5882
0.0349513	63.4995	0.0349532	73.1938	0.0285115	75.0513	0.0349436	56.0631	0.0349321	64.7071
0.03505	63.4164	0.0350538	73.1026	0.0286564	75.5047	0.0350269	56.0776	0.0350346	64.8255
0.0351353	63.3863	0.035141	73.1017	0.0287526	75.4997	0.0351603	56.4591	0.0351564	65.1587
0.0352641	63.802	0.0352603	73.306	0.0288494	75.6126	0.0352724	56.5185	0.0352763	65.3738
0.0353801	63.8845	0.0353705	73.4131	0.0289596	75.7067	0.0353513	56.4942	0.0353436	65.2123
0.0354615	63.842	0.035475	73.5418	0.0290718	75.9139	0.0354654	56.6765	0.0354846	65.6999
0.0355737	63.9762	0.0355596	73.3951	0.0291872	76.1186	0.0355872	56.986	0.0355814	65.745
0.0356929	64.3212	0.0357026	73.8732	0.0292609	75.9131	0.0356891	57.0393	0.0356795	65.9217
0.0357974	64.3774	0.0357994	73.7388	0.0294058	76.4054	0.0357782	57.0409	0.0357878	66.0646
0.0358846	64.2984	0.0358846	73.7328	0.0295026	76.3528	0.0359058	57.407	0.0359019	66.3239
0.0360103	64.7194	0.0360141	74.0277	0.0295929	76.4256	0.0360218	57.5075	0.0360179	66.5781
0.0361295	64.8315	0.0361199	74.0653	0.029709	76.5866	0.0360949	57.3946	0.0360891	66.419
0.0362051	64.6974	0.0362186	74.156	0.0298212	76.7697	0.0362167	57.6308	0.0362378	66.9716
0.036325	64.9309	0.0363058	74.0339	0.0299288	76.9526	0.0363346	57.8049	0.0363308	66.9525
0.036441	65.2356	0.0364487	74.5083	0.0300103	76.7819	0.0364353	57.8521	0.0364231	67.0918
0.036541	65.2828	0.0365487	74.4398	0.0301551	77.2937	0.0365276	57.8842	0.036541	67.3137
0.036634	65.2414	0.036634	74.3785	0.03025	77.2003	0.0366532	58.2321	0.0366494	67.497
0.0367558	65.6099	0.0367615	74.7096	0.0303385	77.2493	0.0367692	58.3461	0.0367615	67.7637
0.0368795	65.7904	0.0368679	74.7282	0.0304622	77.4967	0.0368404	58.2603	0.0368423	67.6251
0.0369487	65.568	0.0369622	74.7865	0.0305705	77.609	0.0369737	58.5934	0.0369833	68.1703
0.0370801	65.9463	0.0370609	74.7777	0.0306731	77.764	0.0370821	58.7395	0.037084	68.1756
0.0371865	66.0815	0.0371904	75.1466	0.0307558	77.6057	0.0371788	58.8153	0.0371692	68.2303
0.0372885	66.2141	0.0372968	75.1479	0.0308987	78.134	0.0372769	58.8605	0.0372904	68.5195
0.0373853	66.172	0.0373795	75.0561	0.0309994	78.0917	0.0373968	59.1311	0.0374006	68.6915
0.0375051	66.5315	0.037509	75.4072	0.031084	78.0737	0.0375224	59.3207	0.0375032	68.8756
0.037625	66.7166	0.0376212	75.4431	0.0312115	78.3794	0.0375885	59.1435	0.0375904	68.8099
0.0376942	66.4768	0.0377019	75.3907	0.0313179	78.4535	0.0377295	59.5448	0.0377314	69.3406
0.0378372	66.9586	0.0378141	75.5049	0.0314167	78.5681	0.0378256	59.5699	0.0378295	69.3064
0.037934	66.9701	0.0379417	75.8174	0.031509	78.5187	0.0379224	59.6701	0.0379147	69.3577
0.0380308	67.0949	0.0380404	75.7804	0.0316423	78.9532	0.0380327	59.7897	0.0380423	69.7238
0.0381385	67.1541	0.0381269	75.7185	0.0317487	78.9663	0.0381481	60.0056	0.0381519	69.8465
0.0382526	67.4329	0.0382564	76.0812	0.0318321	78.8863	0.0382641	60.1604	0.0382449	69.9653
0.0383724	67.6774	0.0383686	76.1189	0.0319596	79.241	0.0383359	60.0052	0.0383378	69.9602
0.0384397	67.3667	0.0384481	76.0044	0.0320692	79.3104	0.038475	60.4366	0.0384769	70.4811
0.0385846	67.9227	0.0385692	76.2423	0.0321564	79.3334	0.0385769	60.4474	0.0385788	70.5022
0.0386853	67.937	0.0386833	76.415	0.0322609	79.3897	0.0386679	60.506	0.0386622	70.4968
0.0387763	67.9909	0.0387859	76.4735	0.0323942	79.7979	0.038784	60.6785	0.0387897	70.8934
0.0388904	68.1393	0.0388788	76.4219	0.0324942	79.7713	0.0388962	60.852	0.0389	71.0097
0.039	68.3586	0.0390038	76.7596	0.0325795	79.7141	0.0390038	61.0195	0.0389885	71.09
0.0391141	68.5819	0.0391218	76.8395	0.032709	80.1058	0.0390814	60.8773	0.0390929	71.1762
0.0391897	68.3366	0.0391917	76.6288	0.0328212	80.155	0.0392263	61.3513	0.0392205	71.5924
0.0393327	68.9225	0.0393212	76.9549	0.0329	80.0861	0.0393231	61.3095	0.0393269	71.6744
0.0394327	68.8783	0.0394346	77.1235	0.0330179	80.2696	0.0394135	61.3722	0.0394096	71.6379
0.0395199	68.897	0.0395295	77.1398	0.033134	80.5171	0.0395372	61.602	0.0395372	72.0575
0.0396397	69.1263	0.0396301	77.1467	0.0332397	80.5999	0.0396417	61.6823	0.0396532	72.2034
0.0397519	69.3104	0.0397481	77.3862	0.0333288	80.5369	0.0397481	61.8728	0.0397301	72.1611
0.0398538	69.4909	0.0398692	77.5521	0.0334564	80.9173	0.0398308	61.7439	0.0398462	72.3738
0.0399372	69.3043	0.0399391	77.3105	0.0335744	81.0152	0.0399737	62.2015	0.0399699	72.7336
0.0400821	69.9038	0.0400763	77.7157	0.0336436	80.8266	0.0400724	62.1499	0.0400686	72.7846
0.0401808	69.8247	0.0401788	77.7301	0.0337673	81.1017	0.0401571	62.1494	0.040159	72.789
0.0402654	69.807	0.0402731	77.7857	0.0338872	81.3548	0.0402846	62.4425	0.0402846	73.2069
0.0403929	70.1544	0.0403795	77.853	0.033984	81.398	0.0403949	62.557	0.0404006	73.3386
0.0404994	70.2413	0.0404994	78.0891	0.0340801	81.3818	0.0404897	62.6386	0.0404763	73.2598
0.0405955	70.3908	0.0406135	78.2233	0.0342	81.703	0.040584	62.6201	0.0406013	73.5786
0.0406904	70.3139	0.0406846	78.0047	0.0343218	81.8583	0.0407173	63.0246	0.0407135	73.8012
0.0408256	70.8302	0.0408295	78.4755	0.034391	81.6494	0.0408179	62.9924	0.0408141	73.9276
0.0409301	70.8321	0.0409263	78.4142	0.0345244	82.0365	0.0409051	63.0072	0.040909	73.9581
0.0410109	70.7561	0.0410186	78.4694	0.0346308	82.1307	0.0410359	63.3508	0.041034	74.3317
0.0411442	71.1855	0.0411346	78.6013	0.0347276	82.2046	0.0411462	63.4097	0.0411538	74.5087
0.0412526	71.2597	0.0412429	78.7456	0.0348276	82.2357	0.0412314	63.4194	0.0412199	74.3135
0.0413378	71.2507	0.041359	78.9519	0.0349494	82.5466	0.041334	63.486	0.0413532	74.7278
0.0414378	71.2841	0.0414301	78.7058	0.0350673	82.6918	0.0414686	63.877	0.0414647	74.931
0.0415769	71.8416	0.0415769	79.2095	0.0351372	82.4667	0.0415673	63.8531	0.0415577	74.997
0.0416776	71.8047	0.0416756	79.1422	0.0352782	82.9243	0.0416526	63.8263	0.0416622	75.0855
0.0417622	71.7261	0.0417622	79.1304	0.0353782	82.9414	0.041784	64.1891	0.0417782	75.3849
0.0418897	72.1734	0.0418859	79.3566	0.0354731	83.0148	0.0418955	64.2564	0.0418974	75.6145
0.0420019	72.2292	0.0419923	79.4392	0.0355814	83.1198	0.0419769	64.2263	0.0419673	75.4087
0.0420833	72.2105	0.0421006	79.6136	0.0356949	83.3286	0.042091	64.3652	0.0421083	75.9095
0.0421974	72.3554	0.0421814	79.4429	0.0358128	83.5452	0.0422109	64.6463	0.042209	75.9655
0.0423167	72.7376	0.0423224	79.9264	0.0358827	83.2843	0.0423147	64.7098	0.0423013	76.0588
0.0424212	72.7966	0.0424231	79.8772	0.0360276	83.796	0.0424019	64.6736	0.0424135	76.1935
0.0425083	72.7062	0.0425103	79.8571	0.0361256	83.7719	0.0425276	65.0218	0.0425295	76.4777
0.0426397	73.2007	0.042634	80.1176	0.0362167	83.8065	0.0426494	65.1603	0.0426417	76.6783
0.0427513	73.2531	0.0427436	80.2044	0.0363346	83.9923	0.0427205	65.0398	0.0427147	76.4952
0.0428269	73.1462	0.0428423	80.3252	0.0364429	84.1279	0.0428462	65.2944	0.0428596	77.0332
0.0429506	73.4206	0.0429333	80.2184	0.0365545	84.3351	0.0429583	65.5167	0.0429583	77.0305
0.0430647	73.6963	0.0430705	80.686	0.0366321	84.1313	0.0430564	65.5646	0.0430468	77.0996
0.0431667	73.7732	0.0431686	80.6144	0.036775	84.6534	0.0431513	65.5852	0.0431667	77.3322
0.0432577	73.7152	0.0432577	80.6108	0.0368737	84.5967	0.043275	65.937	0.0432731	77.4953
0.0433814	74.1681	0.0433891	80.9556	0.0369622	84.6018	0.0433968	66.0809	0.0433853	77.7416
0.0435013	74.3081	0.0434955	80.9727	0.0370859	84.8633	0.0434641	65.9273	0.0434622	77.5568
0.0435724	74.113	0.043584	81.0216	0.0371942	84.9647	0.0435994	66.292	0.0436071	78.1094
0.0437019	74.4684	0.0436865	81.0356	0.0372968	85.1259	0.0437	66.3839	0.0437058	78.1025
0.0438103	74.6724	0.043816	81.4102	0.0373833	84.972	0.0438045	66.5356	0.0437929	78.1206
0.0439083	74.7745	0.0439199	81.4188	0.0375224	85.4865	0.0439026	66.5741	0.0439179	78.4207
0.0440109	74.7883	0.0440032	81.3418	0.0376212	85.4084	0.0440205	66.8576	0.0440224	78.5335
0.0441308	75.1642	0.0441327	81.7211	0.0377096	85.4233	0.0441404	67.057	0.0441269	78.7372
0.0442487	75.3255	0.0442449	81.7774	0.0378391	85.7419	0.0442096	66.883	0.0442115	78.6195
0.0443179	75.0914	0.0443295	81.7319	0.0379436	85.7878	0.0443545	67.3332	0.0443526	79.163
0.0444551	75.5599	0.0444378	81.8382	0.0380385	85.8899	0.0444513	67.3815	0.0444532	79.1436
0.0445615	75.6934	0.0445596	82.1532	0.0381346	85.8407	0.0445481	67.509	0.0445385	79.1457
0.0446545	75.749	0.0446641	82.1926	0.038266	86.2792	0.0446583	67.6389	0.044666	79.4888
0.0447641	75.8579	0.0447545	82.1464	0.0383705	86.2752	0.0447679	67.8631	0.0447756	79.5961
0.0448744	76.0974	0.0448782	82.4858	0.0384558	86.2221	0.0448878	68.1302	0.0448705	79.723
0.0449962	76.403	0.0449981	82.5974	0.0385846	86.5929	0.0449596	67.9468	0.0449654	79.6838
0.0450635	76.0866	0.0450731	82.4595	0.0386949	86.6498	0.0451026	68.4517	0.0451006	80.1793
0.0452083	76.6762	0.0451891	82.6688	0.0387821	86.6676	0.0452026	68.4719	0.0451987	80.1468
0.0453071	76.667	0.0453032	82.8963	0.0388865	86.7129	0.0452917	68.5576	0.0452878	80.1717
0.0453981	76.7361	0.0454096	82.9898	0.0390115	87.0827	0.0454077	68.7541	0.0454192	80.5747
0.045516	76.9316	0.0455	82.929	0.039116	87.1135	0.0455199	68.9781	0.0455256	80.619
0.0456256	77.1474	0.0456276	83.2972	0.0392051	87.0773	0.0456276	69.192	0.0456122	80.665
0.0457378	77.4005	0.0457455	83.4177	0.0393308	87.4378	0.0457071	69.0631	0.0457186	80.7463
0.0458135	77.1205	0.0458173	83.228	0.0394462	87.5261	0.0458538	69.6047	0.0458442	81.1305
0.0459583	77.7695	0.0459462	83.5546	0.0395256	87.435	0.0459462	69.5523	0.0459487	81.1918
0.0460564	77.7009	0.0460526	83.6796	0.0396397	87.6004	0.0460353	69.641	0.0460333	81.1502
0.0461436	77.7341	0.0461513	83.7546	0.0397558	87.8975	0.0461609	69.9323	0.0461609	81.5614
0.0462654	78.0146	0.0462538	83.7734	0.0398615	87.9712	0.0462692	70.08	0.0462769	81.6555
0.046375	78.1955	0.0463769	84.0929	0.0399487	87.9014	0.0463712	70.2656	0.0463558	81.6032
0.0464814	78.4113	0.0464929	84.2317	0.0400782	88.2978	0.0464545	70.1575	0.0464718	81.794
0.0465628	78.1924	0.0465609	83.9986	0.0401962	88.4	0.0465974	70.6573	0.0465878	82.0887
0.0467019	78.8167	0.0467019	84.4392	0.0402692	88.2555	0.0466981	70.6584	0.0466942	82.1841
0.0468019	78.7646	0.0468019	84.473	0.0403949	88.5271	0.0467827	70.6845	0.0467846	82.1615
0.046891	78.7801	0.0468968	84.5445	0.0405071	88.7332	0.0469083	71.0183	0.0469083	82.5224
0.0470167	79.1479	0.0470032	84.6115	0.0406071	88.7934	0.0470167	71.1497	0.0470282	82.6792
0.047125	79.2172	0.047125	84.9021	0.0407019	88.7785	0.0471154	71.306	0.0470994	82.5234
0.0472212	79.3985	0.0472365	85.0331	0.0408276	89.1562	0.0472077	71.2873	0.0472231	82.8087
0.0473122	79.2743	0.0473103	84.8242	0.0409455	89.2807	0.047341	71.7628	0.0473333	83.0098
0.0474494	79.8978	0.0474513	85.295	0.0410147	89.0713	0.0474474	71.8117	0.0474359	83.1429
0.0475519	79.8396	0.04755	85.2641	0.04115	89.4627	0.0475282	71.7936	0.0475301	83.1189
0.0476346	79.8007	0.0476442	85.3535	0.0412526	89.5578	0.0476577	72.1779	0.0476558	83.4962
0.047766	80.2373	0.0477564	85.4785	0.0413513	89.6367	0.0477699	72.2998	0.0477756	83.6558
0.0478763	80.3382	0.0478686	85.6606	0.0414532	89.6795	0.0478551	72.3517	0.0478455	83.4608
0.0479628	80.3976	0.0479827	85.8651	0.0415731	89.9943	0.047959	72.45	0.0479808	83.8631
0.0480635	80.3942	0.0480558	85.6339	0.0416891	90.1575	0.0480923	72.8944	0.0480827	83.9573
0.0481949	80.9498	0.0482026	86.16	0.0417622	89.9392	0.048191	72.9116	0.0481814	84.0636
0.0482974	80.9081	0.0482974	86.0772	0.0419013	90.3963	0.0482763	72.9034	0.0482859	84.1075
0.0483821	80.8605	0.0483859	86.1192	0.042	90.3951	0.0484077	73.3398	0.0484077	84.4435
0.0485154	81.3619	0.0485077	86.3366	0.0420968	90.4898	0.0485173	73.4383	0.0485212	84.597
0.0486276	81.463	0.0486199	86.4929	0.0422071	90.5984	0.0485987	73.4413	0.048591	84.3865
0.048709	81.3951	0.0487224	86.6442	0.0423186	90.7996	0.0487147	73.6466	0.048734	84.8711
0.0488186	81.5147	0.0488071	86.4937	0.0424346	91.03	0.0488346	73.9652	0.0488327	84.8876
0.0489442	81.9972	0.0489462	86.9902	0.0425083	90.7832	0.0489365	74.0802	0.0489269	84.9824
0.0490429	81.9884	0.0490468	86.9211	0.0426551	91.3288	0.0490276	74.0655	0.0490372	85.0976
0.0491301	81.9315	0.049134	86.9284	0.0427474	91.2503	0.0491551	74.4955	0.0491551	85.3613
0.0492628	82.4405	0.049259	87.2345	0.0428385	91.3112	0.0492731	74.6269	0.0492654	85.526
0.0493769	82.5743	0.0493673	87.3028	0.0429564	91.5052	0.0493423	74.5068	0.0493404	85.3298
0.0494526	82.4412	0.0494641	87.416	0.0430705	91.6875	0.049466	74.8134	0.0494833	85.8467
0.0495744	82.6963	0.0495551	87.3211	0.0431782	91.8805	0.049584	75.1176	0.0495782	85.8032
0.0496878	83.0283	0.0496955	87.8413	0.0432577	91.674	0.0496821	75.1925	0.0496705	85.8861
0.0497904	83.1236	0.0497942	87.7659	0.0433987	92.2174	0.0497769	75.2249	0.0497904	86.0825
0.0498795	83.0421	0.0498795	87.7488	0.0434974	92.1389	0.0498987	75.591	0.0499006	86.2398
0.0500071	83.5299	0.0500071	88.0958	0.0435859	92.1695	0.0500186	75.7889	0.050009	86.4461
0.0501282	83.7302	0.0501186	88.1713	0.0437096	92.4453	0.0500878	75.6434	0.0500859	86.2498
0.0501981	83.4962	0.0502077	88.1928	0.0438179	92.5505	0.0502231	76.0627	0.0502327	86.8177
0.0503314	83.9003	0.0503103	88.2309	0.0439199	92.7197	0.0503295	76.2207	0.0503276	86.713
0.0504359	84.1112	0.0504397	88.6363	0.0440051	92.5599	0.0504244	76.335	0.050416	86.7601
0.0505321	84.1804	0.0505455	88.6629	0.0441481	93.1272	0.0505282	76.4106	0.0505397	87.0353
0.0506327	84.2094	0.0506288	88.5657	0.0442449	93.023	0.0506481	76.7658	0.05065	87.1706
0.0507545	84.6351	0.0507564	88.9495	0.0443314	93.0338	0.0507641	76.9592	0.0507506	87.3186
0.0508744	84.8764	0.0508705	89.0341	0.0444571	93.3737	0.0508353	76.7866	0.0508391	87.201
0.0509417	84.5807	0.0509513	88.9768	0.0445673	93.4499	0.0509763	77.2812	0.0509744	87.7046
0.0510827	85.1202	0.0510654	89.1326	0.0446622	93.5321	0.0510769	77.3547	0.0510769	87.6718
0.0511795	85.1734	0.0511853	89.445	0.0447583	93.5082	0.0511699	77.4706	0.0511622	87.6604
0.0512776	85.3254	0.0512878	89.4715	0.0448917	93.9835	0.0512814	77.6149	0.0512917	88.0125
0.051384	85.3979	0.0513763	89.4405	0.0449981	93.9798	0.0513917	77.8821	0.0513994	88.0855
0.0514981	85.7262	0.0515038	89.8195	0.0450788	93.8855	0.0515115	78.1574	0.0514923	88.179
0.0516179	86.0071	0.0516218	89.9166	0.0452064	94.2754	0.0515814	77.9454	0.0515891	88.14
0.0516872	85.7045	0.0516949	89.7678	0.0453186	94.3508	0.0517244	78.5004	0.0517244	88.6437
0.0518359	86.3569	0.0518147	90.007	0.0454058	94.3448	0.0518244	78.5489	0.0518244	88.5959
0.0519288	86.3057	0.0519346	90.2785	0.0455115	94.4372	0.0519135	78.6206	0.0519096	88.5777
0.0520218	86.4303	0.0520353	90.3397	0.0456391	94.8461	0.0520333	78.8492	0.0520372	88.9403
0.0521353	86.6018	0.0521256	90.296	0.0457397	94.8286	0.052141	79.0567	0.0521513	89.0336
0.0522494	86.8635	0.0522513	90.6582	0.0458269	94.7837	0.0522513	79.3015	0.0522359	89.0192
0.0523596	87.1518	0.0523673	90.7683	0.0459564	95.2053	0.0523288	79.1432	0.0523423	89.1316
0.0524391	86.8713	0.052441	90.6115	0.0460718	95.2888	0.0524737	79.7192	0.0524679	89.5085
0.0525814	87.552	0.0525718	90.9641	0.0461474	95.1856	0.0525718	79.7224	0.0525737	89.5561
0.0526801	87.4895	0.0526763	91.0725	0.0462615	95.3622	0.0526609	79.7732	0.052659	89.4687
0.0527673	87.5357	0.0527788	91.1952	0.0463872	95.7356	0.0527827	80.0556	0.0527865	89.8585
0.052891	87.8307	0.0528756	91.1749	0.0464891	95.7559	0.052891	80.2263	0.0529006	89.9713
0.0530006	88.0304	0.0529987	91.5115	0.0465763	95.6846	0.0529968	80.458	0.0529795	89.8813
0.0531013	88.2347	0.0531147	91.666	0.0467038	96.0913	0.0530801	80.3285	0.0530994	90.0933
0.0531885	88.0611	0.0531865	91.4366	0.0468179	96.1896	0.0532212	80.8947	0.0532135	90.355
0.0533314	88.7485	0.0533256	91.8845	0.0468929	96.0735	0.0533179	80.8557	0.0533179	90.4236
0.0534276	88.6449	0.0534276	91.9421	0.0470186	96.3518	0.0534064	80.9194	0.0534083	90.3782
0.0535128	88.6621	0.0535205	92.0011	0.0471308	96.5579	0.0535378	81.3001	0.0535321	90.7621
0.0536423	89.0735	0.0536308	92.0938	0.0472308	96.6516	0.0536423	81.3738	0.0536519	90.893
0.0537506	89.1949	0.0537449	92.3353	0.0473256	96.6192	0.0537365	81.5406	0.0537231	90.7148
0.0538449	89.3655	0.0538583	92.5279	0.0474494	96.9773	0.0538333	81.5202	0.0538487	91.0152
0.053934	89.2129	0.0539321	92.3095	0.0475673	97.1369	0.0539647	82.0069	0.0539628	91.2533
0.0540769	89.9181	0.054075	92.8117	0.0476365	96.9135	0.0540692	82.0599	0.0540635	91.34
0.0541776	89.8491	0.0541776	92.8081	0.0477718	97.3226	0.0541519	82.0205	0.0541577	91.3045
0.0542603	89.8082	0.054266	92.8289	0.0478801	97.4645	0.0542833	82.4487	0.0542795	91.6579
0.0543878	90.2543	0.0543821	93.0131	0.047975	97.5015	0.0543936	82.5447	0.0543974	91.7868
0.0544962	90.3519	0.0544942	93.2039	0.0480788	97.5615	0.0544808	82.607	0.0544692	91.6052
0.0545885	90.4917	0.0546026	93.3803	0.0481949	97.8617	0.0545846	82.6795	0.0546045	92.0143
0.054691	90.4571	0.0546795	93.1667	0.0483109	98.0583	0.0547103	83.1064	0.0547064	92.0922
0.0548186	91.0219	0.0548244	93.7135	0.048384	97.8243	0.0548147	83.1692	0.0548051	92.2009
0.054925	91.0795	0.0549269	93.7023	0.0485231	98.3081	0.0549038	83.1642	0.0549077	92.2137
0.0550058	90.9501	0.0550115	93.6829	0.0486276	98.3561	0.0550288	83.5745	0.0550269	92.5407
0.0551372	91.4709	0.0551372	93.9597	0.0487186	98.3981	0.0551449	83.6939	0.0551429	92.7133
0.0552513	91.6081	0.0552417	94.047	0.0488301	98.5212	0.0552244	83.6523	0.0552147	92.466
0.0553308	91.5553	0.0553462	94.2369	0.0489462	98.7794	0.0553365	83.8333	0.0553558	92.9586
0.0554442	91.719	0.0554308	94.0828	0.0490564	98.9721	0.0554538	84.1802	0.0554558	92.9787
0.055566	92.2227	0.0555699	94.606	0.0491301	98.7139	0.0555603	84.2938	0.0555487	93.0302
0.0556686	92.2361	0.0556724	94.5816	0.049275	99.2664	0.0556474	84.2549	0.0556609	93.17
0.0557577	92.1897	0.0557577	94.5383	0.0493788	99.2988	0.0557769	84.6804	0.055775	93.3945
0.0558846	92.72	0.0558865	94.8805	0.0494641	99.2645	0.0558942	84.8255	0.0558865	93.5913
0.0559987	92.823	0.055991	94.9517	0.0495859	99.5055	0.0559679	84.7145	0.0559622	93.3758
0.0560744	92.7008	0.0560878	95.0592	0.0496917	99.6541	0.0560936	85.0074	0.0561051	93.9099
0.0562	93.0301	0.0561821	95.0005	0.0498	99.8742	0.0562038	85.2638	0.0562058	93.8855
0.0563135	93.3594	0.0563173	95.5101	0.0498814	99.6625	0.0563038	85.3623	0.0562942	93.8841
0.0564141	93.4674	0.0564199	95.4536	0.0500244	100.244	0.0564006	85.3682	0.0564141	94.1177
0.0565071	93.4279	0.0565032	95.398	0.0501244	100.194	0.0565263	85.7703	0.0565263	94.2968
0.0566327	93.9398	0.0566327	95.7956	0.0502077	100.177	0.0566423	85.9406	0.0566288	94.4467
0.0567481	94.0873	0.0567404	95.8498	0.0503353	100.485	0.0567135	85.7569	0.0567096	94.2694
0.0568179	93.8544	0.0568314	95.9212	0.0504436	100.604	0.0568487	86.1744	0.0568564	94.8372
0.0569513	94.3051	0.0569321	95.9141	0.0505417	100.749	0.0569513	86.3105	0.0569571	94.8008
0.0570654	94.6118	0.0570635	96.368	0.0506308	100.631	0.0570494	86.4239	0.0570417	94.7634
0.0571577	94.6485	0.0571654	96.3752	0.0507718	101.208	0.0571519	86.478	0.0571654	95.0762
0.0572603	94.6824	0.0572526	96.3099	0.0508724	101.134	0.0572737	86.8411	0.0572737	95.1573
0.0573763	95.0777	0.057384	96.7433	0.0509551	101.093	0.0573878	87.007	0.0573724	95.3147
0.0574981	95.3613	0.0574942	96.7764	0.0510827	101.473	0.057459	86.8267	0.0574628	95.1908
0.0575654	95.0814	0.057575	96.7365	0.0511891	101.538	0.0576	87.3107	0.0576	95.7227
0.0577064	95.6593	0.0576853	96.8718	0.0512859	101.67	0.0576987	87.3388	0.0577026	95.6844
0.0578071	95.7649	0.057809	97.2418	0.0513821	101.596	0.0577955	87.469	0.0577859	95.6351
0.0578994	95.852	0.0579128	97.2923	0.0515154	102.118	0.0579051	87.5865	0.0579167	96.0116
0.0580077	95.9468	0.0580019	97.2239	0.0516179	102.092	0.0580173	87.8396	0.058025	96.0851
0.0581276	96.3688	0.0581256	97.6126	0.0517026	102.046	0.0581353	88.0812	0.0581141	96.1423
0.0582397	96.6009	0.0582455	97.7418	0.0518359	102.492	0.0582064	87.8469	0.0582128	96.1158
0.0583128	96.3264	0.0583205	97.602	0.0519423	102.518	0.0583513	88.4147	0.0583474	96.6255
0.0584577	96.9773	0.0584423	97.8593	0.0520295	102.536	0.0584462	88.3836	0.0584481	96.5777
0.0585545	96.9895	0.0585564	98.1041	0.0521333	102.593	0.0585372	88.4618	0.0585333	96.5143
0.0586474	97.0873	0.0586551	98.1664	0.0522609	103.048	0.0586551	88.6638	0.0586628	96.9308
0.0587628	97.2857	0.0587513	98.1605	0.0523654	103.073	0.0587667	88.8778	0.0587724	96.9883
0.0588712	97.5511	0.058875	98.5433	0.0524526	103.01	0.058875	89.0903	0.0588596	96.9956
0.0589853	97.8763	0.0589929	98.6601	0.0525776	103.422	0.0589564	88.9018	0.058966	97.0577
0.0590583	97.556	0.0590641	98.4675	0.0526936	103.523	0.0590974	89.4712	0.0590917	97.469
0.0592051	98.2818	0.0591974	98.8554	0.0527731	103.443	0.0591955	89.4045	0.0591955	97.4927
0.0593038	98.2801	0.0593019	98.9659	0.0528891	103.631	0.0592846	89.4732	0.0592808	97.4134
0.059391	98.3112	0.0594006	99.0608	0.0530083	103.964	0.0594083	89.7504	0.0594122	97.8597
0.0595167	98.6274	0.0595006	99.0845	0.053109	104.015	0.0595167	89.8838	0.0595244	97.9041
0.0596205	98.8109	0.0596205	99.4182	0.0532019	103.977	0.0596186	90.0623	0.0596032	97.8188
0.0597269	99.0851	0.0597423	99.6324	0.0533276	104.404	0.0597038	89.9186	0.0597192	98.0113
0.0598103	98.8563	0.0598122	99.3723	0.0534429	104.496	0.0598468	90.5148	0.0598391	98.3316
0.0599532	99.6119	0.0599494	99.8314	0.0535167	104.341	0.0599436	90.4358	0.0599417	98.3872
0.0600513	99.5774	0.0600474	99.8615	0.0536462	104.69	0.0600301	90.4552	0.0600321	98.3326
0.0601365	99.5605	0.0601462	99.9839	0.0537545	104.859	0.0601558	90.8099	0.0601538	98.7084
0.0602622	99.9576	0.0602564	100.071	0.0538526	104.963	0.060266	90.9027	0.0602776	98.8591
0.0603718	100.126	0.060366	100.301	0.0539494	104.939	0.0603583	90.9967	0.0603487	98.6725
0.0604705	100.34	0.0604859	100.562	0.0540731	105.327	0.0604571	90.9791	0.0604763	98.9943
0.0605635	100.198	0.0605558	100.274	0.0541929	105.515	0.0605904	91.4833	0.0605846	99.176
0.0606987	100.898	0.0606987	100.815	0.0542622	105.269	0.0606968	91.4943	0.0606853	99.2576
0.0607968	100.845	0.0607968	100.795	0.0543974	105.701	0.0607776	91.4239	0.0607833	99.2654
0.060884	100.85	0.0608897	100.864	0.0544981	105.787	0.0609051	91.8192	0.0609032	99.6184
0.0610173	101.354	0.0610038	101.019	0.0545981	105.926	0.0610173	91.923	0.0610231	99.7807
0.0611237	101.443	0.0611179	101.245	0.0547045	105.98	0.0611026	91.9262	0.0610923	99.5446
0.0612103	101.542	0.0612276	101.465	0.0548186	106.262	0.0612103	92.0269	0.0612295	99.9841
0.0613147	101.552	0.0613051	101.226	0.0549385	106.5	0.0613359	92.4564	0.0613321	100.048
0.0614423	102.147	0.06145	101.808	0.0550077	106.225	0.0614385	92.4517	0.0614288	100.14
0.0615468	102.212	0.0615429	101.697	0.0551487	106.747	0.061525	92.4167	0.0615333	100.194
0.0616314	102.136	0.0616333	101.77	0.0552474	106.762	0.0616545	92.8487	0.0616506	100.504
0.0617609	102.675	0.0617571	102.05	0.0553423	106.86	0.0617705	92.9463	0.0617705	100.725
0.0618769	102.831	0.0618692	102.204	0.0554538	106.976	0.0618462	92.8644	0.0618404	100.455
0.0619538	102.783	0.0619699	102.333	0.0555679	107.251	0.0619603	93.0358	0.0619814	100.956
0.0620679	102.931	0.0620526	102.166	0.0556821	107.47	0.0620853	93.4277	0.0620776	100.934
0.0621878	103.445	0.0621994	102.795	0.0557577	107.221	0.0621859	93.463	0.0621744	101.056
0.0622923	103.539	0.0622923	102.663	0.0559	107.802	0.062275	93.4162	0.0622885	101.182
0.0623827	103.49	0.0623788	102.681	0.0559949	107.716	0.0624006	93.8198	0.0623987	101.381
0.0625045	103.977	0.0625045	103.022	0.0560859	107.817	0.062516	93.9327	0.0625122	101.633
0.0626263	104.186	0.0626205	103.173	0.0562077	108.039	0.0625917	93.8194	0.0625859	101.359
0.0627	104.058	0.0627135	103.241	0.0563192	108.251	0.0627192	94.1113	0.0627308	101.934
0.0628212	104.343	0.0628058	103.164	0.0564237	108.419	0.0628276	94.3094	0.0628276	101.861
0.0629333	104.748	0.062941	103.707	0.0565032	108.201	0.0629295	94.4291	0.0629179	101.925
0.0630359	104.856	0.0630436	103.661	0.0566519	108.855	0.0630224	94.3856	0.0630378	102.129
0.0631269	104.799	0.0631269	103.618	0.0567442	108.743	0.0631481	94.7718	0.0631481	102.317
0.0632538	105.371	0.0632538	104.02	0.0568314	108.775	0.063266	94.9312	0.0632538	102.514
0.0633756	105.595	0.0633699	104.125	0.0569551	109.07	0.0633353	94.7269	0.0633353	102.31
0.0634455	105.367	0.0634571	104.138	0.0570692	109.263	0.0634705	95.1345	0.0634801	102.904
0.0635769	105.821	0.0635577	104.162	0.0571673	109.383	0.0635788	95.2929	0.0635731	102.777
0.0636769	106.032	0.0636904	104.667	0.0572545	109.245	0.0636731	95.3398	0.0636615	102.835
0.0637795	106.22	0.0637891	104.604	0.0573936	109.84	0.0637756	95.3988	0.063791	103.16
0.063884	106.244	0.0638744	104.581	0.0574942	109.774	0.0638936	95.7181	0.0638994	103.271
0.0640038	106.726	0.0640058	105.023	0.0575788	109.759	0.0640096	95.8955	0.0639981	103.386
0.0641212	106.991	0.0641192	105.124	0.0577083	110.149	0.0640827	95.6846	0.0640846	103.24
0.0641872	106.68	0.0641987	105.034	0.0578186	110.246	0.0642218	96.1812	0.0642276	103.849
0.0643321	107.291	0.0643128	105.221	0.057909	110.362	0.0643263	96.2307	0.0643244	103.738
0.0644327	107.46	0.0644308	105.559	0.0580058	110.286	0.0644173	96.2668	0.0644071	103.724
0.064525	107.55	0.0645365	105.647	0.0581429	110.88	0.0645288	96.4019	0.0645365	104.115
0.0646353	107.664	0.0646256	105.566	0.0582397	110.782	0.0646429	96.6607	0.0646506	104.237
0.0647513	108.098	0.0647494	105.983	0.0583263	110.772	0.0647551	96.8587	0.0647417	104.271
0.0648654	108.383	0.0648692	106.128	0.0584558	111.212	0.0648282	96.6074	0.0648378	104.246
0.0649385	108.083	0.0649423	105.96	0.0585699	111.317	0.0649731	97.1774	0.0649692	104.747
0.0650814	108.779	0.0650679	106.252	0.0586513	111.296	0.0650756	97.2022	0.0650718	104.724
0.0651763	108.802	0.0651782	106.515	0.0587609	111.396	0.0651628	97.1855	0.0651571	104.674
0.0652686	108.934	0.0652808	106.594	0.0588846	111.844	0.0652846	97.425	0.0652865	105.101
0.0653846	109.112	0.065375	106.568	0.0589891	111.873	0.0653885	97.5712	0.0654019	105.196
0.0654968	109.452	0.0654949	106.925	0.0590763	111.812	0.0654987	97.8091	0.0654853	105.162
0.065609	109.807	0.0656205	107.17	0.0592013	112.261	0.0655801	97.5959	0.0655917	105.235
0.0656859	109.483	0.0656878	106.9	0.0593192	112.375	0.0657212	98.1756	0.0657192	105.694
0.0658327	110.267	0.0658231	107.336	0.0593968	112.296	0.0658231	98.141	0.0658173	105.662
0.0659237	110.182	0.0659256	107.437	0.0595167	112.501	0.0659064	98.1226	0.0659045	105.633
0.0660128	110.268	0.0660244	107.574	0.0596321	112.865	0.066034	98.4392	0.066034	106.076
0.0661378	110.61	0.0661263	107.586	0.0597346	112.915	0.0661417	98.565	0.0661519	106.197
0.0662481	110.875	0.0662462	107.945	0.0598237	112.862	0.0662385	98.706	0.0662269	106.057
0.0663487	111.148	0.0663641	108.15	0.0599474	113.278	0.0663295	98.5822	0.0663468	106.288
0.0664359	110.911	0.066434	107.888	0.0600686	113.485	0.0664705	99.1652	0.066459	106.57
0.0665744	111.677	0.0665763	108.425	0.0601404	113.276	0.0665686	99.0914	0.0665647	106.686
0.066675	111.634	0.0666731	108.423	0.0602718	113.65	0.0666538	99.0633	0.0666558	106.617
0.0667603	111.675	0.0667679	108.536	0.0603782	113.855	0.0667814	99.4372	0.0667795	107.014
0.0668878	112.123	0.0668801	108.655	0.0604782	113.981	0.0668878	99.5022	0.0668994	107.179
0.0669955	112.262	0.0669917	108.912	0.060575	113.951	0.066984	99.6365	0.0669705	106.986
0.0670923	112.507	0.0671077	109.177	0.0606987	114.363	0.0670788	99.5618	0.0671	107.325
0.0671853	112.36	0.0671795	108.868	0.0608167	114.556	0.0672141	100.079	0.0672083	107.53
0.0673263	113.18	0.0673244	109.459	0.0608859	114.315	0.0673167	100.073	0.067309	107.626
0.0674224	113.07	0.0674244	109.464	0.061025	114.798	0.0674013	100.011	0.0674051	107.613
0.0675096	113.098	0.0675154	109.52	0.0611237	114.875	0.0675327	100.446	0.0675231	107.955
0.0676333	113.576	0.0676295	109.693	0.0612218	114.997	0.067641	100.491	0.0676487	108.208
0.0677494	113.774	0.0677397	109.903	0.0613282	115.062	0.0677256	100.517	0.067716	107.925
0.067834	113.855	0.0678513	110.16	0.0614442	115.401	0.0678321	100.57	0.0678551	108.403
0.0679404	113.92	0.0679288	109.919	0.0615622	115.666	0.0679615	101.028	0.0679558	108.463
0.068066	114.541	0.0680718	110.531	0.0616295	115.346	0.0680641	101.048	0.0680526	108.589
0.0681724	114.604	0.0681724	110.487	0.0617744	115.911	0.0681506	100.982	0.0681583	108.646
0.0682571	114.526	0.0682571	110.488	0.061875	115.982	0.0682763	101.398	0.0682763	108.955
0.0683846	115.074	0.0683808	110.778	0.0619679	116.055	0.0683942	101.501	0.0683923	109.181
0.0685006	115.271	0.068491	110.967	0.0620795	116.179	0.0684718	101.432	0.0684641	108.9
0.0685776	115.227	0.0685929	111.14	0.0621897	116.446	0.0685872	101.618	0.068609	109.471
0.0686955	115.448	0.0686782	110.97	0.0623058	116.723	0.0687051	101.947	0.0687032	109.433
0.0688115	115.96	0.0688212	111.606	0.0623788	116.443	0.0688077	102.003	0.0687981	109.549
0.068916	116.029	0.0689199	111.52	0.0625218	117.07	0.0689006	101.971	0.0689122	109.694
0.0690064	116.01	0.0690045	111.518	0.0626224	117.066	0.0690256	102.409	0.0690237	109.933
0.0691321	116.578	0.0691359	111.923	0.0627096	117.089	0.0691417	102.505	0.0691359	110.184
0.0692519	116.787	0.0692404	111.981	0.0628276	117.304	0.0692154	102.352	0.0692096	109.876
0.0693199	116.601	0.0693353	112.126	0.062941	117.575	0.0693449	102.693	0.0693564	110.496
0.0694449	116.94	0.0694295	112.066	0.0630455	117.778	0.0694506	102.876	0.0694545	110.461
0.0695609	117.43	0.0695647	112.634	0.0631269	117.55	0.0695532	102.995	0.0695436	110.506
0.0696635	117.551	0.0696692	112.625	0.0632737	118.228	0.0696481	102.961	0.0696615	110.724
0.0697564	117.499	0.0697526	112.563	0.0633699	118.157	0.0697699	103.363	0.0697699	110.909
0.0698756	118.003	0.0698833	113.031	0.0634571	118.172	0.069891	103.551	0.0698795	111.145
0.0699974	118.279	0.0699917	113.098	0.0635865	118.529	0.0699628	103.315	0.069959	110.908
0.0700673	118.071	0.070075	113.097	0.0636904	118.646	0.0700962	103.732	0.0701019	111.541
0.0702045	118.577	0.0701788	113.147	0.0637872	118.829	0.0701968	103.834	0.0702026	111.496
0.0703064	118.816	0.070316	113.728	0.0638801	118.699	0.0702968	103.974	0.0702853	111.458
0.0704051	118.997	0.0704167	113.701	0.0640173	119.317	0.0704032	104.028	0.0704109	111.786
0.0705058	118.977	0.0705019	113.622	0.0641212	119.316	0.0705173	104.302	0.0705231	111.953
0.0706256	119.501	0.0706276	114.075	0.0642045	119.254	0.0706372	104.568	0.0706199	112.091
0.0707449	119.812	0.070741	114.179	0.064334	119.701	0.0707064	104.282	0.0707103	111.96
0.0708128	119.496	0.0708205	114.125	0.0644423	119.813	0.0708474	104.8	0.0708513	112.584
0.0709538	120.129	0.0709385	114.321	0.0645288	119.853	0.0709462	104.817	0.0709481	112.496
0.0710526	120.286	0.0710564	114.69	0.0646276	119.837	0.0710404	104.939	0.0710346	112.475
0.0711487	120.447	0.0711583	114.763	0.0647686	120.487	0.0711526	105.034	0.0711641	112.896
0.0712609	120.583	0.0712474	114.688	0.0648673	120.441	0.0712667	105.311	0.0712724	112.963
0.0713731	120.982	0.0713769	115.195	0.0649519	120.38	0.0713808	105.553	0.0713615	113.037
0.0714872	121.296	0.0714929	115.294	0.0650776	120.828	0.0714538	105.289	0.0714615	113.033
0.0715622	121.013	0.071566	115.133	0.0651917	120.942	0.0715987	105.872	0.0715929	113.557
0.0717032	121.714	0.0716917	115.475	0.0652744	120.954	0.0716936	105.791	0.0716974	113.581
0.0718058	121.827	0.0718038	115.717	0.0653846	121.058	0.0717865	105.892	0.0717827	113.486
0.0718942	121.884	0.0719038	115.824	0.0655083	121.55	0.0719058	106.105	0.0719115	113.959
0.0720141	122.166	0.0719987	115.803	0.0656109	121.59	0.0720179	106.326	0.0720237	114.044
0.0721224	122.479	0.0721224	116.239	0.0656974	121.51	0.0721224	106.493	0.0721032	113.979
0.0722288	122.771	0.0722423	116.404	0.0658288	122.035	0.0722019	106.275	0.0722115	114.094
0.0723077	122.502	0.0723096	116.167	0.0659429	122.132	0.0723487	106.915	0.0723442	114.628
0.0724545	123.312	0.0724429	116.607	0.0660186	122.036	0.0724429	106.816	0.0724449	114.611
0.0725551	123.371	0.0725513	116.805	0.0661378	122.272	0.0725301	106.84	0.0725321	114.532
0.0726404	123.372	0.0726481	116.892	0.0662558	122.651	0.0726538	107.153	0.0726558	114.972
0.0727635	123.725	0.0727519	116.937	0.0663564	122.733	0.0727692	107.348	0.0727731	115.101
0.0728699	123.965	0.0728679	117.304	0.0664513	122.688	0.072866	107.46	0.0728487	114.992
0.0729724	124.29	0.0729859	117.521	0.0665724	123.158	0.0729532	107.319	0.0729705	115.245
0.0730628	124.079	0.0730571	117.266	0.0666923	123.335	0.0730923	107.917	0.0730865	115.571
0.0732	124.864	0.0731962	117.793	0.0667641	123.124	0.0731923	107.858	0.0731865	115.656
0.0733006	124.874	0.0732987	117.892	0.0668897	123.483	0.0732776	107.837	0.0732776	115.583
0.073384	124.834	0.0733917	117.959	0.0670032	123.794	0.0734051	108.224	0.0734071	116.071
0.0735154	125.331	0.0735019	118.068	0.0671019	123.885	0.0735173	108.337	0.0735231	116.188
0.0736212	125.531	0.0736135	118.37	0.0671987	123.886	0.0736077	108.431	0.0735942	115.991
0.0737141	125.727	0.0737353	118.69	0.0673205	124.333	0.0737045	108.362	0.0737237	116.379
0.0738128	125.656	0.0738051	118.361	0.0674378	124.503	0.0738417	108.959	0.0738321	116.58
0.0739423	126.392	0.07395	118.993	0.0675096	124.295	0.0739385	108.871	0.0739321	116.699
0.0740481	126.441	0.0740462	118.962	0.0676468	124.779	0.074025	108.851	0.0740308	116.686
0.0741314	126.38	0.0741372	119.035	0.0677513	124.944	0.0741545	109.299	0.0741506	117.088
0.0742628	126.955	0.0742571	119.277	0.0678455	125.028	0.0742686	109.403	0.0742724	117.282
0.0743712	127.094	0.0743673	119.504	0.06795	125.083	0.0743494	109.391	0.0743378	117.011
0.0744558	127.219	0.074475	119.743	0.068066	125.46	0.0744577	109.476	0.0744769	117.497
0.0745603	127.221	0.0745526	119.481	0.0681878	125.77	0.0745814	109.921	0.0745814	117.642
0.0746917	127.944	0.0746955	120.133	0.0682571	125.472	0.0746878	109.964	0.0746763	117.721
0.0747936	128	0.0747955	120.119	0.0684	126.063	0.0747724	109.897	0.074784	117.799
0.0748827	127.959	0.0748827	120.124	0.0684968	126.093	0.0749	110.342	0.0748962	118.127
0.0750103	128.561	0.0750083	120.457	0.0685891	126.19	0.0750179	110.469	0.0750141	118.353
0.0751205	128.656	0.0751167	120.62	0.0687051	126.367	0.0750955	110.372	0.0750853	118.086
0.0752013	128.709	0.0752167	120.822	0.0688154	126.669	0.0752128	110.573	0.0752301	118.677
0.0753154	128.856	0.0753019	120.636	0.0689295	126.936	0.0753308	110.964	0.0753288	118.706
0.0754391	129.493	0.0754429	121.312	0.0690026	126.645	0.0754314	110.994	0.0754218	118.757
0.0755397	129.563	0.0755436	121.254	0.0691455	127.311	0.0755224	110.958	0.0755321	118.911
0.0756301	129.513	0.0756301	121.264	0.0692462	127.312	0.0756436	111.375	0.0756436	119.167
0.0757519	130.07	0.0757538	121.662	0.0693353	127.366	0.0757692	111.583	0.0757615	119.496
0.0758776	130.356	0.0758641	121.75	0.0694564	127.644	0.0758391	111.358	0.0758353	119.178
0.0759468	130.197	0.075959	121.939	0.0695647	127.863	0.0759686	111.728	0.0759801	119.839
0.0760744	130.541	0.0760513	121.826	0.0696712	128.114	0.0760763	111.944	0.0760744	119.763
0.0761827	130.976	0.0761885	122.479	0.0697526	127.88	0.076175	112.06	0.0761654	119.825
0.0762833	131.094	0.076291	122.447	0.0698955	128.592	0.0762737	112.042	0.0762891	120.099
0.0763814	131.123	0.0763718	122.374	0.0699936	128.546	0.0763974	112.45	0.0763974	120.286
0.0765032	131.717	0.0765051	122.87	0.0700827	128.6	0.0765147	112.651	0.0765032	120.529
0.0766231	131.949	0.0766173	122.99	0.0702064	128.96	0.0765846	112.406	0.0765846	120.28
0.076691	131.706	0.0767026	123.017	0.0703122	129.076	0.0767237	112.898	0.0767237	120.944
0.0768244	132.211	0.0768064	123.061	0.0704147	129.334	0.0768224	112.979	0.0768263	120.909
0.0769282	132.528	0.0769321	123.595	0.0705019	129.146	0.0769205	113.099	0.0769109	120.891
0.0770269	132.707	0.0770365	123.615	0.070641	129.862	0.0770269	113.175	0.0770385	121.275
0.0771314	132.748	0.0771218	123.559	0.070741	129.797	0.0771429	113.501	0.0771468	121.404
0.0772487	133.268	0.0772551	124.094	0.0708244	129.779	0.0772609	113.761	0.0772429	121.575
0.0773667	133.592	0.0773686	124.235	0.0709558	130.229	0.0773282	113.445	0.077334	121.437
0.0774385	133.298	0.0774442	124.112	0.0710679	130.403	0.0774731	114.008	0.0774712	122.082
0.0775776	133.915	0.0775603	124.301	0.0711564	130.497	0.0775737	114.083	0.0775718	122.026
0.0776756	134.103	0.0776833	124.801	0.0712551	130.452	0.077666	114.158	0.0776583	122.017
0.0777744	134.281	0.077784	124.806	0.0713846	131.063	0.0777763	114.285	0.077784	122.439
0.0778865	134.439	0.0778712	124.753	0.0714872	131.036	0.0778885	114.558	0.0778942	122.509
0.0779929	134.782	0.0780026	125.293	0.0715737	131.028	0.0780045	114.828	0.0779872	122.645
0.0781122	135.217	0.0781179	125.452	0.0717051	131.562	0.0780776	114.561	0.0780853	122.591
0.078184	134.894	0.0781917	125.297	0.0718192	131.696	0.0782205	115.179	0.0782167	123.194
0.0783288	135.625	0.0783154	125.614	0.0718981	131.653	0.0783212	115.171	0.0783192	123.158
0.0784256	135.696	0.0784256	125.934	0.0720083	131.752	0.0784083	115.2	0.0784019	123.087
0.078516	135.824	0.0785276	126.061	0.0721359	132.354	0.0785256	115.417	0.0785353	123.595
0.0786321	136.034	0.0786205	126.008	0.0722346	132.33	0.0786397	115.674	0.0786474	123.704
0.0787481	136.5	0.0787442	126.486	0.0723212	132.279	0.0787462	115.896	0.0787308	123.676
0.0788545	136.799	0.0788679	126.757	0.0724526	132.84	0.078825	115.661	0.0788385	123.783
0.0789333	136.534	0.0789353	126.483	0.0725686	132.997	0.0789718	116.337	0.0789603	124.261
0.0790763	137.341	0.0790724	126.951	0.0726442	132.895	0.0790686	116.261	0.0790647	124.297
0.0791712	137.298	0.0791731	127.138	0.0727654	133.142	0.0791558	116.283	0.0791519	124.226
0.0792615	137.436	0.0792692	127.239	0.0728776	133.548	0.0792833	116.633	0.0792853	124.766
0.0793872	137.816	0.0793718	127.278	0.0729801	133.654	0.0793891	116.763	0.0793987	124.882
0.0795013	138.172	0.0794936	127.731	0.0730712	133.584	0.0794859	116.94	0.0794724	124.727
0.0795942	138.358	0.0796135	127.985	0.0731942	134.113	0.0795769	116.817	0.0795942	124.985
0.0796788	138.135	0.0796788	127.674	0.0733199	134.362	0.079716	117.44	0.0797122	125.394
0.0798256	139.049	0.0798218	128.284	0.0733878	134.13	0.0798199	117.448	0.0798122	125.435
0.0799224	139.02	0.0799205	128.341	0.0735212	134.539	0.0799032	117.373	0.0799032	125.378
0.0800077	139.027	0.0800173	128.498	0.073625	134.817	0.0800327	117.811	0.0800308	125.897
0.0801353	139.497	0.0801269	128.616	0.0737237	134.916	0.080141	117.927	0.0801468	126.042
0.0802487	139.791	0.0802391	128.94	0.0738224	134.926	0.0802276	117.967	0.0802199	125.858
0.0803397	139.968	0.0803551	129.235	0.0739442	135.422	0.0803244	117.944	0.0803494	126.242
0.0804346	139.858	0.0804269	128.92	0.0740654	135.698	0.0804673	118.591	0.0804558	126.467
0.0805718	140.688	0.0805756	129.648	0.0741333	135.391	0.0805654	118.557	0.0805558	126.599
0.0806699	140.674	0.0806699	129.589	0.0742724	135.943	0.0806506	118.488	0.0806526	126.562
0.0807532	140.637	0.0807609	129.698	0.0743712	136.074	0.0807763	118.945	0.0807744	127.011
0.0808827	141.201	0.0808788	129.942	0.0744692	136.254	0.0808904	119.044	0.0808962	127.288
0.0809981	141.457	0.0809885	130.179	0.0745756	136.308	0.0809731	119.07	0.0809635	126.981
0.0810833	141.56	0.0810987	130.489	0.0746897	136.695	0.0810833	119.169	0.0811045	127.515
0.0811897	141.559	0.0811782	130.215	0.0748096	137.023	0.0812071	119.646	0.0812032	127.61
0.0813173	142.339	0.0813212	130.946	0.0748788	136.709	0.0813115	119.698	0.0812981	127.716
0.0814154	142.306	0.0814212	130.89	0.0750276	137.399	0.0813962	119.605	0.0814038	127.78
0.0815026	142.29	0.0815064	130.917	0.0751205	137.409	0.0815295	120.145	0.0815237	128.193
0.0816321	142.929	0.0816301	131.254	0.0752147	137.553	0.0816397	120.228	0.0816397	128.449
0.0817519	143.184	0.0817404	131.468	0.0753269	137.721	0.0817167	120.138	0.081709	128.125
0.081825	143.104	0.0818385	131.687	0.0754372	138.01	0.0818365	120.383	0.0818538	128.766
0.0819429	143.296	0.0819295	131.525	0.0755532	138.379	0.0819526	120.752	0.0819487	128.759
0.082059	143.908	0.0820686	132.238	0.0756282	138.071	0.0820551	120.843	0.0820455	128.906
0.0821635	144.047	0.0821673	132.151	0.0757731	138.813	0.0821474	120.788	0.0821596	129.056
0.0822538	143.984	0.0822519	132.176	0.0758699	138.765	0.0822712	121.282	0.0822692	129.332
0.0823776	144.596	0.0823833	132.647	0.075959	138.852	0.082391	121.424	0.0823833	129.632
0.0824974	144.839	0.0824897	132.76	0.0760782	139.124	0.0824609	121.237	0.0824571	129.316
0.0825686	144.735	0.0825801	132.896	0.0761885	139.396	0.0825878	121.589	0.0826077	130.075
0.0826981	145.09	0.082675	132.81	0.0762929	139.681	0.0827019	121.912	0.0827	129.954
0.0828083	145.589	0.082816	133.532	0.0763776	139.455	0.0827987	121.975	0.082791	130.052
0.082909	145.692	0.0829167	133.513	0.0765205	140.208	0.0828994	121.993	0.082909	130.322
0.0830032	145.675	0.0829994	133.467	0.0766173	140.118	0.0830186	122.425	0.0830186	130.524
0.0831231	146.21	0.0831288	133.961	0.0767045	140.179	0.0831365	122.615	0.083125	130.807
0.0832468	146.589	0.0832391	134.079	0.0768321	140.586	0.0832083	122.397	0.0832083	130.561
0.0833147	146.321	0.0833263	134.176	0.0769397	140.772	0.0833455	122.877	0.0833513	131.288
0.0834532	146.908	0.0834321	134.219	0.0770346	140.975	0.0834494	123.059	0.0834513	131.223
0.0835519	147.163	0.0835577	134.813	0.0771256	140.806	0.0835442	123.128	0.0835346	131.207
0.0836526	147.369	0.0836641	134.869	0.0772667	141.588	0.0836468	123.191	0.0836603	131.587
0.0837551	147.392	0.0837455	134.743	0.0773686	141.572	0.0837628	123.555	0.0837705	131.772
0.0838724	147.922	0.0838744	135.312	0.07745	141.536	0.0838859	123.885	0.0838667	131.933
0.0839904	148.302	0.0839904	135.483	0.0775795	142.024	0.0839558	123.559	0.0839615	131.807
0.0840622	147.984	0.0840679	135.403	0.0776878	142.16	0.0840987	124.157	0.0840968	132.497
0.0842051	148.704	0.0841859	135.634	0.0777801	142.33	0.0841936	124.183	0.0841955	132.405
0.0843013	148.855	0.0843032	136.115	0.0778808	142.288	0.0842878	124.284	0.0842821	132.416
0.0843962	148.99	0.0844058	136.182	0.0780103	142.943	0.0844019	124.452	0.0844115	132.891
0.0845103	149.154	0.0844968	136.14	0.078116	143.01	0.0845141	124.752	0.0845218	132.997
0.0846224	149.616	0.0846244	136.71	0.0781974	142.894	0.0846282	125.025	0.084609	133.058
0.0847359	150.019	0.0847397	136.843	0.078325	143.443	0.0847013	124.73	0.0847071	133.024
0.0848077	149.627	0.0848115	136.703	0.0784429	143.639	0.0848442	125.392	0.0848442	133.716
0.0849526	150.429	0.0849391	137.078	0.0785199	143.608	0.0849449	125.397	0.0849468	133.702
0.0850532	150.595	0.0850532	137.432	0.078634	143.773	0.0850333	125.446	0.0850295	133.626
0.0851417	150.668	0.0851494	137.534	0.0787577	144.348	0.0851551	125.707	0.0851571	134.122
0.0852596	150.921	0.0852481	137.528	0.0788603	144.4	0.0852635	125.933	0.0852692	134.232
0.0853679	151.267	0.0853737	138.064	0.0789468	144.328	0.0853699	126.187	0.0853545	134.268
0.0854782	151.687	0.0854878	138.221	0.0790744	144.932	0.0854487	125.945	0.085466	134.366
0.0855571	151.373	0.0855551	137.999	0.0791904	145.063	0.0855917	126.645	0.0855878	134.88
0.0857	152.233	0.0856942	138.527	0.0792654	144.985	0.0856923	126.613	0.0856923	134.968
0.0858026	152.301	0.0858026	138.824	0.0793872	145.267	0.0857814	126.646	0.0857756	134.817
0.0858853	152.288	0.0858968	138.883	0.0795032	145.714	0.0859045	127.007	0.0859045	135.379
0.086009	152.66	0.0859994	138.941	0.0796058	145.865	0.0860109	127.121	0.0860224	135.563
0.0861192	153.011	0.0861173	139.377	0.0796981	145.788	0.0861115	127.375	0.0860962	135.407
0.0862179	153.329	0.0862353	139.667	0.0798218	146.368	0.0862006	127.197	0.0862179	135.685
0.0863083	153.092	0.0863045	139.38	0.0799378	146.537	0.0863391	127.897	0.0863333	136.11
0.0864474	153.987	0.0864474	140.034	0.0800096	146.345	0.0864397	127.845	0.086434	136.182
0.0865481	153.97	0.0865481	140.117	0.080141	146.78	0.0865231	127.811	0.0865288	136.134
0.0866314	153.977	0.0866391	140.217	0.0802564	147.207	0.0866545	128.268	0.0866526	136.667
0.0867622	154.521	0.0867506	140.373	0.0803494	147.248	0.086766	128.436	0.0867699	136.829
0.0868686	154.726	0.0868647	140.789	0.0804481	147.267	0.0868551	128.52	0.0868417	136.636
0.0869596	154.953	0.0869769	141.065	0.0805654	147.741	0.0869538	128.482	0.0869712	137.049
0.0870596	154.867	0.0870519	140.786	0.0806891	148.056	0.0870833	129.101	0.0870814	137.334
0.087191	155.654	0.0871949	141.503	0.0807571	147.782	0.0871872	129.084	0.0871795	137.427
0.0872974	155.77	0.0872936	141.524	0.0808981	148.384	0.0872705	129.041	0.0872801	137.446
0.0873808	155.683	0.0873846	141.619	0.081	148.562	0.0874038	129.593	0.0874019	137.92
0.0875141	156.323	0.0875045	141.887	0.081091	148.655	0.0875179	129.731	0.087516	138.108
0.0876199	156.477	0.0876122	142.153	0.0811994	148.757	0.0875968	129.685	0.0875853	137.835
0.0877013	156.536	0.0877205	142.472	0.0813173	149.24	0.0877051	129.788	0.0877263	138.411
0.0878077	156.586	0.0877981	142.173	0.0814308	149.523	0.0878346	130.383	0.0878346	138.642
0.0879429	157.455	0.0879429	142.961	0.0815026	149.227	0.0879333	130.351	0.087925	138.665
0.0880429	157.508	0.0880449	142.982	0.0816474	149.922	0.0880199	130.297	0.0880314	138.755
0.0881301	157.403	0.0881301	142.994	0.0817462	150.013	0.0881513	130.86	0.0881455	139.145
0.0882558	158.02	0.0882577	143.387	0.0818365	150.11	0.0882654	131.002	0.0882635	139.437
0.0883718	158.233	0.0883596	143.553	0.0819526	150.331	0.0883423	130.92	0.0883346	139.123
0.0884487	158.248	0.0884641	143.865	0.0820609	150.644	0.0884603	131.137	0.0884776	139.805
0.0885705	158.484	0.0885494	143.65	0.0821769	151.033	0.0885763	131.56	0.0885782	139.865
0.0886846	159.066	0.0886904	144.433	0.08225	150.678	0.0886808	131.666	0.0886673	139.902
0.0887865	159.196	0.0887923	144.436	0.0823949	151.457	0.0887692	131.579	0.0887827	140.113
0.0888756	159.111	0.0888756	144.4	0.0824955	151.51	0.0888929	132.11	0.0888968	140.48
0.0890032	159.803	0.0890013	144.867	0.0825821	151.556	0.0890186	132.363	0.0890051	140.739
0.0891212	160.028	0.0891154	145.049	0.0827058	151.889	0.0890885	132.14	0.0890827	140.449
0.0891923	159.885	0.0892077	145.267	0.0828083	152.09	0.0892173	132.523	0.0892276	141.185
0.0893218	160.307	0.0893045	145.159	0.0829186	152.46	0.0893237	132.81	0.0893237	141.162
0.0894301	160.755	0.0894378	145.889	0.0829994	152.197	0.0894224	132.905	0.0894128	141.219
0.0895308	160.929	0.0895365	145.849	0.0831423	153.019	0.0895212	132.917	0.0895365	141.53
0.0896288	160.902	0.0896231	145.844	0.0832429	153.013	0.0896423	133.411	0.0896423	141.738
0.0897468	161.521	0.0897564	146.429	0.0833282	153.016	0.0897641	133.677	0.0897487	142.037
0.0898705	161.85	0.0898647	146.538	0.0834513	153.423	0.0898301	133.365	0.0898301	141.763
0.0899378	161.572	0.08995	146.616	0.0835635	153.646	0.0899692	133.909	0.0899731	142.526
0.0900731	162.136	0.0900558	146.68	0.0836622	153.939	0.0900692	134.05	0.0900731	142.529
0.0901795	162.495	0.0901795	147.28	0.0837532	153.753	0.0901679	134.215	0.0901583	142.507
0.0902763	162.634	0.0902859	147.392	0.0838904	154.535	0.0902744	134.279	0.0902878	142.936
0.0903827	162.718	0.0903705	147.309	0.0839865	154.47	0.0903885	134.656	0.0903904	143.051
0.0904942	163.235	0.0905	147.899	0.0840756	154.517	0.0905077	134.97	0.0904904	143.305
0.0906141	163.586	0.090616	148.069	0.0842071	155.047	0.0905776	134.66	0.0905814	143.133
0.090684	163.294	0.0906936	148.013	0.0843128	155.192	0.0907244	135.339	0.0907205	143.88
0.0908269	163.993	0.090809	148.213	0.0844038	155.36	0.0908192	135.349	0.0908231	143.881
0.0909269	164.248	0.090925	148.725	0.0845045	155.325	0.0909135	135.482	0.0909038	143.805
0.0910199	164.358	0.0910314	148.867	0.0846301	156.011	0.0910256	135.654	0.0910314	144.305
0.091134	164.521	0.0911224	148.829	0.0847378	156.099	0.0911359	135.937	0.0911455	144.46
0.0912417	164.916	0.0912417	149.33	0.0848231	156.04	0.0912519	136.3	0.0912359	144.599
0.0913615	165.435	0.0913654	149.613	0.0849526	156.621	0.0913269	135.988	0.0913365	144.546
0.0914333	165.032	0.0914372	149.446	0.0850647	156.794	0.0914699	136.704	0.091466	145.225
0.0915763	165.868	0.0915647	149.801	0.0851455	156.808	0.0915686	136.691	0.0915667	145.197
0.0916724	165.918	0.0916724	150.189	0.0852558	156.913	0.0916551	136.748	0.0916532	145.16
0.0917635	166.052	0.0917731	150.331	0.0853776	157.527	0.0917769	137.033	0.0917846	145.743
0.0918872	166.358	0.0918679	150.324	0.085484	157.647	0.0918872	137.293	0.0918968	145.84
0.0919936	166.721	0.0919955	150.914	0.0855744	157.622	0.0919917	137.571	0.0919782	145.839
0.0921013	167.127	0.0921154	151.181	0.0856942	158.129	0.0920763	137.346	0.0920897	145.964
0.0921827	166.777	0.0921846	150.934	0.085816	158.375	0.0922192	138.092	0.0922077	146.492
0.0923218	167.661	0.0923199	151.457	0.0858891	158.304	0.092316	138.005	0.0923141	146.611
0.0924244	167.728	0.0924167	151.65	0.0860109	158.562	0.0924032	138.06	0.0924032	146.516
0.0925109	167.771	0.0925167	151.859	0.086125	159.064	0.0925301	138.471	0.0925282	147.082
0.0926346	168.192	0.0926231	151.925	0.0862256	159.165	0.0926385	138.646	0.0926462	147.245
0.0927449	168.481	0.0927449	152.428	0.0863179	159.134	0.0927333	138.846	0.0927218	147.13
0.0928436	168.828	0.092859	152.717	0.0864474	159.771	0.0928237	138.665	0.0928436	147.414
0.0929321	168.556	0.0929263	152.4	0.0865654	159.996	0.0929647	139.439	0.0929532	147.817
0.0930692	169.466	0.0930712	153.058	0.0866372	159.803	0.0930673	139.415	0.0930596	147.967
0.0931718	169.488	0.0931699	153.24	0.086766	160.23	0.0931506	139.386	0.0931545	147.935
0.0932583	169.52	0.0932622	153.346	0.0868686	160.544	0.0932763	139.841	0.0932724	148.394
0.0933801	170.018	0.0933744	153.497	0.0869712	160.737	0.0933859	139.979	0.0933974	148.688
0.0934923	170.214	0.0934904	153.948	0.0870718	160.753	0.0934788	140.161	0.0934673	148.459
0.0935872	170.524	0.0936045	154.259	0.0871949	161.348	0.0935795	140.094	0.0935987	148.899
0.0936814	170.345	0.0936776	153.962	0.0873109	161.594	0.093709	140.772	0.0937032	149.178
0.0938147	171.23	0.0938205	154.708	0.0873788	161.319	0.0938147	140.81	0.0938013	149.317
0.0939192	171.255	0.0939173	154.731	0.0875199	161.899	0.0938942	140.693	0.0939019	149.312
0.0940026	171.198	0.0940064	154.858	0.0876218	162.182	0.0940256	141.255	0.0940256	149.853
0.094134	171.832	0.0941256	155.129	0.0877147	162.27	0.0941397	141.42	0.0941436	150.109
0.0942455	172.089	0.0942359	155.46	0.0878231	162.365	0.0942186	141.418	0.0942128	149.813
0.0943308	172.173	0.0943481	155.849	0.087941	162.892	0.0943308	141.538	0.0943519	150.416
0.0944372	172.195	0.0944256	155.53	0.0880545	163.177	0.0944545	142.125	0.0944468	150.502
0.0945583	172.948	0.0945724	156.384	0.0881301	162.923	0.0945583	142.17	0.0945468	150.712
0.0946628	172.995	0.0946647	156.304	0.0882712	163.593	0.0946455	142.096	0.0946571	150.819
0.09475	172.955	0.0947519	156.397	0.0883679	163.707	0.0947731	142.699	0.0947731	151.236
0.0948814	173.647	0.0948795	156.791	0.0884603	163.847	0.0948891	142.82	0.0948853	151.518
0.0949974	173.913	0.0949891	157.069	0.0885744	164.005	0.0949641	142.734	0.0949564	151.187
0.0950724	173.811	0.0950878	157.349	0.0886885	164.446	0.0950859	143.02	0.0951032	151.9
0.0951904	174	0.095175	157.147	0.0888006	164.824	0.0952019	143.437	0.0951981	151.96
0.0953103	174.743	0.0953141	157.978	0.0888756	164.5	0.0953045	143.587	0.095291	152.057
0.0954103	174.76	0.0954141	157.944	0.0890244	165.325	0.0953968	143.507	0.0954064	152.266
0.0954994	174.698	0.0955013	157.979	0.0891154	165.273	0.0955224	144.081	0.0955186	152.625
0.0956288	175.404	0.0956269	158.498	0.0892058	165.388	0.0956365	144.234	0.0956308	152.93
0.0957449	175.687	0.0957372	158.678	0.0893276	165.714	0.0957058	144.025	0.0957077	152.642
0.0958199	175.532	0.0958295	158.889	0.0894397	166.071	0.0958391	144.488	0.0958506	153.393
0.0959474	175.901	0.0959263	158.793	0.0895423	166.373	0.0959532	144.879	0.0959474	153.362
0.0960538	176.366	0.0960635	159.643	0.089625	166.104	0.0960481	144.925	0.0960346	153.444
0.0961564	176.556	0.0961622	159.577	0.089766	166.949	0.0961462	144.94	0.0961583	153.764
0.0962506	176.486	0.0962487	159.583	0.0898647	166.916	0.0962641	145.404	0.0962679	154.025
0.0963705	177.104	0.0963724	160.084	0.0899538	167.002	0.0963878	145.727	0.0963744	154.356
0.0964942	177.517	0.0964885	160.345	0.0900769	167.435	0.0964558	145.43	0.0964558	154.074
0.0965635	177.233	0.0965712	160.385	0.0901853	167.668	0.0965968	146.025	0.0966006	154.916
0.0967026	177.774	0.0966814	160.502	0.0902821	167.932	0.0966968	146.19	0.0966929	154.789
0.0967994	178.102	0.0968051	161.179	0.0903724	167.758	0.0967897	146.292	0.0967821	154.858
0.0968981	178.238	0.0969096	161.241	0.0905173	168.655	0.0968962	146.369	0.0969115	155.299
0.0970019	178.308	0.0969962	161.183	0.0906141	168.566	0.0970179	146.872	0.0970199	155.503
0.0971199	178.891	0.0971237	161.775	0.0906994	168.599	0.0971295	147.105	0.0971141	155.709
0.0972397	179.306	0.0972397	162.009	0.0908231	169.082	0.0972013	146.829	0.0972071	155.568
0.0973096	178.92	0.0973173	161.942	0.0909385	169.35	0.0973442	147.506	0.0973423	156.321
0.0974506	179.642	0.0974365	162.239	0.0910256	169.475	0.0974423	147.601	0.0974442	156.307
0.0975468	179.787	0.0975526	162.767	0.0911301	169.483	0.0975353	147.704	0.0975314	156.298
0.0976436	180.011	0.0976551	162.854	0.0912596	170.237	0.0976513	147.885	0.0976571	156.813
0.0977577	180.154	0.0977481	162.843	0.0913615	170.256	0.0977596	148.217	0.0977673	156.967
0.0978673	180.587	0.0978712	163.466	0.0914468	170.214	0.097875	148.57	0.0978558	157.104
0.0979814	181.038	0.097991	163.715	0.0915744	170.785	0.0979468	148.231	0.0979583	157.067
0.0980551	180.656	0.098059	163.479	0.0916904	171.049	0.0980917	148.971	0.0980917	157.839
0.0982038	181.533	0.0981846	163.893	0.0917692	171.037	0.0981942	149.038	0.0981923	157.783
0.0982962	181.586	0.0983	164.4	0.0918853	171.22	0.0982788	149.07	0.0982788	157.761
0.0983891	181.707	0.0983987	164.531	0.0920051	171.867	0.0984045	149.397	0.0984026	158.27
0.0985071	181.99	0.0984974	164.525	0.0921071	171.908	0.0985071	149.599	0.0985205	158.488
0.0986173	182.347	0.0986135	165.051	0.0921962	171.876	0.0986173	149.96	0.0985994	158.46
0.0987231	182.774	0.0987365	165.381	0.0923237	172.519	0.0986981	149.682	0.0987135	158.641
0.0988083	182.446	0.0988064	165.153	0.0924436	172.762	0.098841	150.489	0.0988333	159.22
0.0989513	183.38	0.0989436	165.716	0.0925128	172.602	0.0989436	150.482	0.0989397	159.309
0.09905	183.386	0.0990462	165.986	0.0926327	172.879	0.0990244	150.479	0.0990263	159.235
0.0991346	183.408	0.0991423	166.169	0.0927526	173.533	0.0991519	150.896	0.0991538	159.807
0.0992564	183.807	0.0992449	166.202	0.0928532	173.627	0.0992603	151.074	0.0992699	160.027
0.0993686	184.152	0.0993647	166.752	0.0929455	173.578	0.0993609	151.382	0.0993455	159.886
0.0994647	184.456	0.0994808	167.074	0.0930673	174.16	0.0994513	151.174	0.0994712	160.23
0.0995577	184.258	0.0995519	166.788	0.0931872	174.425	0.0995885	151.952	0.0995808	160.673
0.0996968	185.199	0.0996949	167.482	0.0932583	174.275	0.0996853	151.885	0.0996833	160.772
0.0997936	185.118	0.0997936	167.643	0.0933897	174.706	0.0997744	151.916	0.0997801	160.754
0.0998801	185.142	0.0998859	167.787	0.0934981	175.123	0.0999058	152.453	0.0998994	161.293
0.10001	185.723	0.1	167.969	0.0935949	175.27	0.100012	152.562	0.100021	161.586
0.10012	185.939	0.100112	168.416	0.0936929	175.246	0.100103	152.744	0.100087	161.295
0.100207	186.125	0.100222	168.75	0.0938147	175.84	0.100203	152.688	0.100219	161.764
0.100305	185.969	0.100299	168.48	0.0939346	176.173	0.10033	153.364	0.10033	162.168
0.100444	186.937	0.100442	169.245	0.0940045	175.889	0.100437	153.45	0.100427	162.288
0.100545	186.959	0.100545	169.371	0.0941436	176.504	0.100522	153.366	0.100529	162.304
0.10063	186.897	0.100632	169.413	0.0942455	176.774	0.100649	153.94	0.100644	162.766
0.100753	187.468	0.100755	169.749	0.0943404	176.89	0.100763	154.1	0.100765	163.102
0.100867	187.687	0.100863	170.088	0.0944487	177.002	0.100844	154.118	0.100837	162.845
0.100953	187.848	0.100964	170.381	0.0945647	177.507	0.100954	154.215	0.100976	163.437
0.101063	187.852	0.101045	170.136	0.0946763	177.851	0.101076	154.818	0.101078	163.629
0.101186	188.643	0.101194	171.001	0.0947519	177.562	0.101182	154.931	0.101171	163.755
0.10129	188.757	0.101294	171.119	0.0948929	178.289	0.101273	154.885	0.101277	163.835
0.101376	188.608	0.101379	171.089	0.0949974	178.485	0.101393	155.391	0.101393	164.305
0.101503	189.284	0.101503	171.513	0.0950859	178.541	0.101515	155.63	0.101509	164.645
0.101622	189.57	0.101609	171.771	0.0952038	178.8	0.101588	155.537	0.101582	164.325
0.101696	189.468	0.10171	172.082	0.0953141	179.221	0.101708	155.787	0.101727	165.041
0.101818	189.708	0.101801	171.912	0.0954179	179.512	0.101822	156.282	0.101824	165.139
0.101932	190.412	0.101938	172.751	0.0954955	179.227	0.101924	156.404	0.101914	165.23
0.102032	190.472	0.10204	172.784	0.0956423	180.051	0.102017	156.357	0.102032	165.461
0.102127	190.41	0.102123	172.751	0.0957468	180.246	0.102144	156.965	0.102142	165.833
0.102251	191.127	0.102254	173.304	0.0958314	180.217	0.102264	157.203	0.102251	166.15
0.102369	191.344	0.102361	173.506	0.0959513	180.548	0.102335	156.98	0.102331	165.879
0.10244	191.163	0.102449	173.693	0.0960615	180.886	0.102465	157.412	0.102472	166.646
0.102569	191.589	0.102552	173.676	0.0961641	181.221	0.102567	157.709	0.102575	166.73
0.102679	192.089	0.102683	174.481	0.0962487	180.97	0.102672	157.912	0.102662	166.726
0.102778	192.256	0.102785	174.508	0.0963897	181.84	0.10277	157.894	0.102785	167.091
0.102878	192.205	0.102871	174.469	0.0964904	181.872	0.102894	158.484	0.102894	167.38
0.102998	192.858	0.103002	175.088	0.096575	181.86	0.10301	158.73	0.102992	167.621
0.103114	193.128	0.103112	175.281	0.0967026	182.331	0.103078	158.426	0.103076	167.393
0.103183	192.825	0.103195	175.363	0.0968109	182.612	0.103216	158.997	0.103224	168.259
0.103322	193.415	0.103303	175.431	0.0969058	182.848	0.103321	159.27	0.103324	168.303
0.103431	193.906	0.103431	176.193	0.097	182.716	0.103413	159.353	0.103408	168.254
0.103524	193.935	0.103531	176.257	0.0971353	183.564	0.10352	159.441	0.103533	168.71
0.103629	193.968	0.10362	176.218	0.0972378	183.606	0.103639	159.955	0.103641	168.912
0.103742	194.497	0.103749	176.882	0.0973212	183.554	0.103753	160.233	0.103736	169.164
0.103862	194.917	0.103862	177.031	0.0974526	184.145	0.103829	159.954	0.103833	169.038
0.103933	194.55	0.103938	177.041	0.0975603	184.333	0.10397	160.622	0.103968	169.836
0.104076	195.321	0.104056	177.246	0.0976494	184.522	0.104066	160.711	0.10407	169.852
0.104176	195.52	0.104178	177.906	0.0977519	184.456	0.104159	160.84	0.104153	169.781
0.104265	195.592	0.104277	178.021	0.0978833	185.275	0.104271	161.002	0.104285	170.344
0.104381	195.754	0.104369	177.971	0.0979853	185.348	0.104387	161.425	0.104393	170.521
0.104495	196.279	0.104491	178.572	0.0980705	185.283	0.104499	161.776	0.104478	170.632
0.104603	196.624	0.104617	178.917	0.0982	185.939	0.104574	161.47	0.104584	170.653
0.104683	196.263	0.104687	178.747	0.0983096	186.072	0.104721	162.265	0.104713	171.387
0.104826	197.116	0.104816	179.155	0.0983929	186.165	0.104812	162.211	0.104816	171.432
0.104924	197.211	0.104922	179.598	0.0985071	186.279	0.104903	162.338	0.104901	171.355
0.105011	197.27	0.105021	179.726	0.0986269	186.967	0.105026	162.626	0.10503	171.975
0.105135	197.58	0.105119	179.764	0.0987308	187.097	0.105137	162.974	0.105144	172.136
0.105238	197.911	0.105243	180.403	0.0988199	187.032	0.105241	163.279	0.105223	172.152
0.105347	198.347	0.10536	180.677	0.0989417	187.634	0.105324	163.005	0.105335	172.283
0.105426	197.947	0.10543	180.438	0.0990654	187.939	0.105465	163.816	0.105459	172.963
0.105569	198.874	0.105565	181.005	0.0991385	187.856	0.105563	163.791	0.10556	173.027
0.105674	198.965	0.105672	181.333	0.0992641	188.148	0.10565	163.863	0.10565	172.982
0.105758	198.957	0.105766	181.494	0.0993724	188.678	0.105776	164.272	0.105778	173.62
0.105888	199.399	0.105872	181.572	0.099475	188.799	0.105884	164.494	0.105892	173.78
0.105988	199.612	0.105988	182.11	0.0995712	188.82	0.105981	164.758	0.105967	173.71
0.106088	199.981	0.106106	182.492	0.0996929	189.44	0.106071	164.566	0.10609	174.005
0.106178	199.676	0.106176	182.182	0.0998128	189.715	0.106214	165.45	0.106206	174.567
0.106319	200.646	0.106319	182.886	0.0998821	189.534	0.106313	165.358	0.106305	174.666
0.106421	200.684	0.106417	183.075	0.100015	190.013	0.106398	165.374	0.1064	174.604
0.106504	200.611	0.106512	183.236	0.10012	190.393	0.106521	165.843	0.106521	175.191
0.106629	201.119	0.106626	183.445	0.100221	190.59	0.106635	166.093	0.106647	175.552
0.106742	201.361	0.106732	183.803	0.100322	190.619	0.106724	166.213	0.106715	175.304
0.106835	201.662	0.106852	184.315	0.100438	191.176	0.106829	166.218	0.106848	175.757
0.106933	201.456	0.106923	183.95	0.100558	191.542	0.106958	166.945	0.106952	176.118
0.107064	202.356	0.107068	184.776	0.100628	191.251	0.10706	166.968	0.107049	176.244
0.107165	202.335	0.107165	184.863	0.100769	191.894	0.107146	166.915	0.107153	176.303
0.107253	202.304	0.107253	184.955	0.100867	192.121	0.107273	167.473	0.107273	176.866
0.107385	202.965	0.107375	185.241	0.100966	192.336	0.107388	167.709	0.10739	177.165
0.107495	203.148	0.107487	185.67	0.101076	192.469	0.107468	167.683	0.10746	176.867
0.107576	203.203	0.107592	186.041	0.101184	192.859	0.107584	167.858	0.107597	177.494
0.107688	203.224	0.107674	185.754	0.101306	193.336	0.107704	168.497	0.1077	177.719
0.107806	203.968	0.107813	186.599	0.101376	192.978	0.107806	168.526	0.107794	177.854
0.107912	204.107	0.10791	186.585	0.101519	193.738	0.107895	168.488	0.107904	177.981
0.108001	203.985	0.107999	186.702	0.101615	193.868	0.108022	169.117	0.108019	178.457
0.108127	204.643	0.108127	187.184	0.101708	194.011	0.10814	169.331	0.108135	178.812
0.108244	204.906	0.10824	187.505	0.101824	194.214	0.10821	169.174	0.108206	178.493
0.10832	204.816	0.108333	187.732	0.101938	194.694	0.108331	169.462	0.108351	179.232
0.10844	204.974	0.108422	187.511	0.102047	195.073	0.108451	170.06	0.108447	179.325
0.108553	205.636	0.108565	188.471	0.102125	194.746	0.108551	170.16	0.10854	179.46
0.108658	205.783	0.108662	188.435	0.102266	195.586	0.108642	170.098	0.108658	179.713
0.108754	205.714	0.108747	188.448	0.102361	195.575	0.108764	170.67	0.108764	180.023
0.108869	206.253	0.108876	189.001	0.102451	195.725	0.108886	170.942	0.108878	180.466
0.108994	206.597	0.108988	189.322	0.102577	196.089	0.108959	170.782	0.108953	180.119
0.109065	206.412	0.109079	189.471	0.102689	196.464	0.10909	171.208	0.109098	180.943
0.109195	206.747	0.109178	189.406	0.102788	196.752	0.109197	171.577	0.109195	180.965
0.109301	207.287	0.109307	190.243	0.102872	196.463	0.109296	171.737	0.109282	181.02
0.109399	207.406	0.109411	190.297	0.103017	197.423	0.109392	171.683	0.109405	181.356
0.109496	207.303	0.109494	190.244	0.103112	197.379	0.109513	172.277	0.109517	181.742
0.109622	208.016	0.10962	190.854	0.103197	197.413	0.109633	172.596	0.109618	182.021
0.109742	208.364	0.10974	191.158	0.103326	197.895	0.109703	172.308	0.109704	181.784
0.109813	208.032	0.109821	191.224	0.103437	198.206	0.109842	172.905	0.109844	182.628
0.109948	208.558	0.109931	191.297	0.103533	198.463	0.109942	173.159	0.10994	182.558
0.110045	208.867	0.110054	192.068	0.103628	198.311	0.110039	173.278	0.110028	182.65
0.110146	209.06	0.110155	192.066	0.103761	199.17	0.110147	173.363	0.110157	183.136
0.110253	209.073	0.110242	192.06	0.103862	199.168	0.110263	173.886	0.110271	183.43
0.110375	209.72	0.110371	192.75	0.103947	199.151	0.110377	174.198	0.110362	183.585
0.110485	210.054	0.110491	193.014	0.104072	199.719	0.110451	173.894	0.110454	183.433
0.110554	209.593	0.110562	192.927	0.104188	199.995	0.110592	174.625	0.110594	184.33
0.110701	210.355	0.110686	193.21	0.104275	200.174	0.110694	174.794	0.110692	184.293
0.110798	210.577	0.110796	193.76	0.104379	200.109	0.110785	174.851	0.110775	184.261
0.110889	210.63	0.110903	193.96	0.104506	200.963	0.110901	175.071	0.110906	184.861
0.111003	210.748	0.110993	193.916	0.104607	200.934	0.111013	175.488	0.111021	185.123
0.111119	211.316	0.111115	194.532	0.104694	200.925	0.111117	175.771	0.111105	185.214
0.111229	211.684	0.111237	194.862	0.104824	201.583	0.111194	175.467	0.111212	185.209
0.111306	211.296	0.111306	194.7	0.104939	201.83	0.111341	176.285	0.111337	185.97
0.111451	212.123	0.111442	195.151	0.105017	201.844	0.111446	176.466	0.111439	186.015
0.111546	212.167	0.111546	195.615	0.105133	201.968	0.11153	176.418	0.111522	185.925
0.111635	212.258	0.111646	195.779	0.105249	202.637	0.111652	176.768	0.11165	186.55
0.111754	212.48	0.111747	195.797	0.105354	202.767	0.111758	177.06	0.111772	186.832
0.111866	212.895	0.111862	196.322	0.105446	202.723	0.111862	177.405	0.111849	186.814
0.111972	213.329	0.111986	196.777	0.105567	203.326	0.111949	177.155	0.111965	186.955
0.112054	212.89	0.112056	196.485	0.105687	203.628	0.112088	177.994	0.112085	187.644
0.112201	213.876	0.112195	197.143	0.10576	203.545	0.112189	178.011	0.112183	187.66
0.112291	213.747	0.112293	197.388	0.105888	203.824	0.112274	178.006	0.112272	187.611
0.11238	213.795	0.11239	197.588	0.105996	204.425	0.112401	178.446	0.112399	188.306
0.112508	214.197	0.112496	197.669	0.1061	204.541	0.11251	178.731	0.112521	188.573
0.112618	214.55	0.11261	198.184	0.106195	204.529	0.112603	178.941	0.11259	188.407
0.112714	214.855	0.112728	198.634	0.106313	205.08	0.112699	178.806	0.112718	188.77
0.112805	214.527	0.112803	198.319	0.106438	205.494	0.112834	179.647	0.112826	189.234
0.11294	215.478	0.112944	199.091	0.106508	205.23	0.112937	179.667	0.112933	189.441
0.113043	215.434	0.113039	199.201	0.106643	205.771	0.113019	179.629	0.113025	189.37
0.113129	215.426	0.113135	199.39	0.106744	206.116	0.113151	180.185	0.113145	189.966
0.113255	215.952	0.113251	199.619	0.106844	206.323	0.113259	180.371	0.113267	190.286
0.113365	216.189	0.11336	200.024	0.106944	206.324	0.113348	180.544	0.113337	190.063
0.113456	216.386	0.113472	200.457	0.107062	206.903	0.11345	180.468	0.113474	190.581
0.113554	216.187	0.113545	200.077	0.10718	207.28	0.113581	181.264	0.113574	190.944
0.11369	217.193	0.113692	200.945	0.107253	206.984	0.113682	181.314	0.113674	191.107
0.11379	217.079	0.113792	201.11	0.107394	207.68	0.113769	181.256	0.113779	191.137
0.113877	217.046	0.113881	201.179	0.107491	207.881	0.113901	181.896	0.113892	191.635
0.113999	217.582	0.114001	201.519	0.107588	208.044	0.114008	182.011	0.114014	192.069
0.114121	217.894	0.114105	201.817	0.1077	208.188	0.114092	182.101	0.114084	191.735
0.114198	217.877	0.114217	202.276	0.107812	208.656	0.114204	182.186	0.114225	192.44
0.114312	217.936	0.114298	201.984	0.107926	209.091	0.114328	182.897	0.114323	192.596
0.114433	218.704	0.114437	202.896	0.107997	208.694	0.114429	183.008	0.114418	192.782
0.114538	218.757	0.114542	202.974	0.108142	209.479	0.114519	182.912	0.114528	192.89
0.114625	218.621	0.114625	202.958	0.108242	209.688	0.11464	183.511	0.114642	193.38
0.11475	219.23	0.11475	203.43	0.108333	209.798	0.114764	183.796	0.114756	193.777
0.114868	219.518	0.11486	203.729	0.108451	210.007	0.114837	183.685	0.114831	193.458
0.114944	219.372	0.114957	204.063	0.108558	210.374	0.114961	183.97	0.114976	194.268
0.115069	219.631	0.11505	203.864	0.108669	210.82	0.115073	184.49	0.115069	194.313
0.115179	220.253	0.115187	204.797	0.108749	210.5	0.115171	184.59	0.115163	194.464
0.115281	220.288	0.115285	204.768	0.10889	211.372	0.115268	184.582	0.115283	194.722
0.115376	220.2	0.115372	204.784	0.108992	211.454	0.115392	185.233	0.115392	195.084
0.115496	220.841	0.115504	205.4	0.109075	211.494	0.115513	185.481	0.1155	195.504
0.115619	221.138	0.115608	205.573	0.109199	211.832	0.115581	185.259	0.115577	195.117
0.115685	220.819	0.115697	205.786	0.109311	212.235	0.115712	185.737	0.115722	196.013
0.115817	221.204	0.115801	205.759	0.109409	212.547	0.115819	186.091	0.115822	196.098
0.115929	221.786	0.115929	206.585	0.109498	212.289	0.115917	186.282	0.115909	196.142
0.116029	221.887	0.116037	206.719	0.109641	213.237	0.116019	186.263	0.116031	196.491
0.116126	221.777	0.116122	206.633	0.109738	213.198	0.116137	186.834	0.116137	196.792
0.116242	222.353	0.116251	207.312	0.109822	213.231	0.116259	187.199	0.116244	197.184
0.116363	222.687	0.11636	207.477	0.109954	213.751	0.116326	186.892	0.11633	196.903
0.116433	222.378	0.116438	207.512	0.110058	213.98	0.116465	187.5	0.116467	197.795
0.116572	222.934	0.116551	207.626	0.110151	214.237	0.116566	187.74	0.116572	197.865
0.116674	223.226	0.116682	208.48	0.110247	214.104	0.116663	187.926	0.116653	197.798
0.116771	223.392	0.116781	208.532	0.110383	214.968	0.116774	188.035	0.116781	198.304
0.116877	223.335	0.116871	208.472	0.110487	215.08	0.116883	188.419	0.116892	198.602
0.116991	223.884	0.116991	209.084	0.110572	214.998	0.117003	188.902	0.116983	198.817
0.117109	224.283	0.117111	209.371	0.110703	215.616	0.117074	188.538	0.11708	198.681
0.11718	223.829	0.117186	209.324	0.11081	215.814	0.117215	189.273	0.117215	199.553
0.117325	224.596	0.11731	209.636	0.110893	215.893	0.117313	189.398	0.117315	199.555
0.117422	224.737	0.117424	210.215	0.110997	215.88	0.117406	189.527	0.117401	199.529
0.117515	224.813	0.117524	210.374	0.111134	216.816	0.117522	189.706	0.117532	200.158
0.117632	224.969	0.117617	210.331	0.111235	216.834	0.117636	190.18	0.117642	200.342
0.117738	225.382	0.117742	211.05	0.111322	216.751	0.117746	190.55	0.117725	200.453
0.117851	225.754	0.11786	211.3	0.111446	217.349	0.117822	190.209	0.117833	200.492
0.117928	225.324	0.117931	211.108	0.111561	217.592	0.117965	191.032	0.117959	201.238
0.118069	226.157	0.118065	211.612	0.11164	217.615	0.118059	191.019	0.118065	201.388
0.118173	226.312	0.118169	212.042	0.111758	217.793	0.118152	191.196	0.118152	201.265
0.11826	226.265	0.118268	212.233	0.111876	218.473	0.118276	191.536	0.118279	201.946
0.118386	226.581	0.118371	212.239	0.111976	218.59	0.118388	191.895	0.118392	202.133
0.118492	226.909	0.118486	212.857	0.112067	218.512	0.118486	192.163	0.118469	202.076
0.11859	227.187	0.118608	213.233	0.112197	219.225	0.118569	191.866	0.118585	202.255
0.118676	226.811	0.118676	212.936	0.112311	219.437	0.118714	192.813	0.118712	203.055
0.118821	227.762	0.118815	213.541	0.112384	219.309	0.118811	192.779	0.118811	203.098
0.118922	227.869	0.118917	213.906	0.112512	219.656	0.118896	192.801	0.118899	203.022
0.119008	227.733	0.119013	214.069	0.11262	220.185	0.119025	193.281	0.119023	203.616
0.119131	228.142	0.119124	214.178	0.112722	220.368	0.119135	193.595	0.119141	203.903
0.119238	228.361	0.119234	214.688	0.112819	220.309	0.119229	193.826	0.119214	203.789
0.119336	228.683	0.119351	215.079	0.112938	220.97	0.119324	193.663	0.119344	204.179
0.119431	228.375	0.119423	214.779	0.11306	221.272	0.119458	194.502	0.119454	204.673
0.119566	229.308	0.119566	215.533	0.113128	221.027	0.11956	194.519	0.119553	204.82
0.119669	229.309	0.119669	215.777	0.113261	221.488	0.119643	194.474	0.119649	204.796
0.119751	229.148	0.119759	215.88	0.113369	221.986	0.119771	195.056	0.119772	205.451
0.119883	229.706	0.119873	216.071	0.113466	222.098	0.119887	195.288	0.11989	205.728
0.119989	229.889	0.119981	216.487	0.113572	222.139	0.119974	195.489	0.11996	205.476
0.120078	230.025	0.120099	217.023	0.113684	222.695	0.120076	195.392	0.120097	206.061
0.120182	229.9	0.120172	216.622	0.113804	223.046	0.120207	196.251	0.120199	206.389
0.120312	230.752	0.120317	217.516	0.113875	222.765	0.120306	196.187	0.120298	206.576
0.120414	230.754	0.120412	217.556	0.114016	223.406	0.120393	196.176	0.120403	206.6
0.120499	230.591	0.120503	217.678	0.114119	223.73	0.12052	196.811	0.120514	207.137
0.120628	231.225	0.120628	218.048	0.114212	223.822	0.120638	197.062	0.120638	207.551
0.12074	231.333	0.120735	218.405	0.114321	223.942	0.120715	197.045	0.120704	207.194
0.120822	231.373	0.120839	218.782	0.114433	224.4	0.120831	197.185	0.120847	207.883
0.120931	231.326	0.120922	218.458	0.114551	224.923	0.120947	197.817	0.120949	208.171
0.121057	232.14	0.121061	219.374	0.114625	224.524	0.121053	197.947	0.121042	208.297
0.12116	232.194	0.121163	219.442	0.114768	225.313	0.121144	197.885	0.121156	208.466
0.121251	232.028	0.121248	219.477	0.114862	225.397	0.121266	198.484	0.121262	208.866
0.121376	232.704	0.121376	219.952	0.114957	225.528	0.121385	198.757	0.121379	209.295
0.12149	232.787	0.121484	220.252	0.115077	225.788	0.121459	198.665	0.121453	208.956
0.121567	232.728	0.121581	220.539	0.115185	226.219	0.121585	198.932	0.121596	209.784
0.121689	232.858	0.121669	220.299	0.115293	226.597	0.121697	199.524	0.121697	209.914
0.121806	233.541	0.121806	221.251	0.115372	226.215	0.121797	199.613	0.121787	210.002
0.121905	233.6	0.121911	221.288	0.115513	227.097	0.121894	199.593	0.121905	210.254
0.122	233.427	0.121998	221.326	0.115613	227.168	0.122012	200.127	0.122013	210.628
0.122118	233.994	0.122122	221.842	0.115703	227.239	0.122135	200.53	0.122126	211.112
0.122243	234.359	0.122233	222.062	0.115824	227.605	0.122206	200.268	0.122203	210.739
0.122313	234.065	0.122324	222.313	0.115935	227.934	0.122342	200.792	0.122346	211.65
0.122446	234.409	0.122423	222.177	0.116035	228.285	0.122444	201.142	0.122442	211.624
0.122551	234.878	0.122554	223.101	0.11612	227.984	0.122542	201.315	0.122533	211.73
0.122649	234.906	0.122656	223.135	0.116261	228.913	0.122645	201.332	0.12266	212.159
0.122751	234.861	0.12274	223.04	0.116362	228.91	0.122761	201.863	0.122765	212.43
0.122869	235.469	0.122873	223.711	0.11645	228.975	0.122881	202.276	0.122867	212.813
0.122989	235.752	0.122987	224.013	0.116572	229.439	0.122952	201.948	0.122954	212.515
0.123058	235.334	0.123068	224.027	0.116682	229.625	0.123093	202.634	0.123089	213.407
0.123196	235.907	0.123178	224.116	0.116776	229.971	0.12319	202.821	0.123194	213.467
0.123296	236.153	0.123298	224.868	0.116871	229.74	0.123287	202.977	0.123279	213.465
0.123392	236.276	0.123402	224.94	0.117006	230.669	0.1234	203.117	0.123406	214.004
0.123503	236.254	0.123491	224.876	0.117107	230.661	0.123508	203.552	0.123516	214.242
0.123617	236.747	0.123622	225.618	0.117192	230.62	0.123626	203.991	0.123609	214.48
0.123735	237.152	0.12374	225.932	0.117323	231.203	0.123696	203.569	0.123703	214.319
0.123804	236.649	0.12381	225.74	0.117437	231.492	0.12384	204.343	0.123835	215.219
0.123947	237.354	0.123931	226.001	0.117521	231.604	0.123941	204.552	0.123939	215.25
0.124044	237.47	0.124051	226.748	0.117628	231.555	0.124032	204.638	0.124028	215.248
0.12414	237.599	0.124148	226.765	0.11775	232.346	0.12415	204.858	0.12415	215.807
0.124258	237.721	0.124238	226.703	0.117854	232.371	0.124254	205.196	0.124263	215.999
0.124362	237.995	0.124366	227.43	0.117942	232.332	0.12437	205.653	0.124351	216.184
0.124478	238.49	0.124486	227.765	0.118072	233.029	0.124447	205.304	0.124457	216.142
0.124551	237.958	0.124557	227.556	0.11819	233.32	0.124588	206.173	0.124581	216.978
0.124698	238.796	0.124687	227.974	0.118264	233.192	0.12469	206.243	0.124685	217.037
0.124795	238.799	0.124793	228.451	0.11838	233.311	0.124776	206.26	0.124772	216.939
0.124882	238.795	0.124894	228.625	0.118501	234.117	0.124899	206.61	0.124901	217.626
0.125004	238.996	0.12499	228.532	0.1186	234.114	0.125008	206.95	0.125017	217.891
0.125115	239.412	0.12511	229.194	0.118689	234.031	0.12511	207.316	0.125096	217.853
0.125218	239.732	0.125235	229.664	0.118817	234.728	0.125197	207.035	0.125212	218.024
0.125303	239.282	0.125301	229.302	0.118936	235.039	0.125338	207.953	0.125326	218.679
0.125444	240.192	0.125444	229.937	0.11901	234.891	0.125437	207.925	0.12543	218.79
0.125538	240.043	0.12554	230.236	0.119135	235.172	0.125521	207.94	0.125521	218.73
0.125628	240.047	0.125635	230.347	0.119246	235.756	0.125653	208.47	0.125651	219.473
0.125755	240.45	0.125744	230.417	0.119346	235.878	0.125757	208.658	0.125767	219.755
0.125871	240.788	0.125859	231.022	0.11944	235.773	0.125849	208.935	0.12584	219.534
0.125962	240.898	0.125977	231.471	0.11956	236.407	0.125946	208.769	0.125965	219.87
0.126051	240.491	0.126049	231.046	0.119688	236.854	0.126079	209.629	0.126078	220.491
0.126194	241.512	0.126192	231.864	0.119755	236.538	0.126186	209.722	0.126176	220.563
0.126288	241.356	0.126286	231.987	0.119892	237.037	0.126271	209.63	0.126272	220.522
0.126373	241.24	0.126383	232.2	0.119991	237.434	0.126402	210.248	0.126396	221.213
0.126504	241.742	0.126499	232.375	0.120089	237.544	0.126508	210.416	0.126512	221.547
0.126621	242.066	0.126607	232.804	0.120192	237.539	0.126592	210.495	0.126587	221.297
0.126703	242.059	0.126719	233.271	0.120312	238.171	0.126697	210.485	0.126721	221.813
0.126806	241.851	0.126794	232.853	0.120431	238.591	0.126831	211.379	0.126821	222.148
0.126935	242.709	0.126945	233.824	0.120499	238.168	0.126931	211.406	0.126922	222.342
0.127038	242.656	0.127036	233.826	0.120642	238.86	0.127018	211.319	0.127022	222.32
0.127122	242.476	0.127128	233.95	0.120738	239.072	0.127144	211.91	0.12714	222.918
0.127248	243.039	0.127244	234.248	0.120835	239.267	0.12726	212.13	0.127262	223.4
0.12737	243.274	0.127356	234.631	0.120947	239.35	0.127339	212.162	0.127331	223.01
0.127449	243.233	0.127461	235.041	0.121057	239.81	0.127457	212.331	0.127476	223.721
0.127561	243.147	0.127547	234.704	0.121173	240.256	0.127572	212.97	0.127569	223.893
0.127687	244.003	0.127688	235.69	0.121244	239.84	0.127675	213.1	0.127663	224.032
0.127781	243.823	0.127789	235.671	0.121396	240.709	0.127766	213.009	0.127776	224.153
0.12787	243.655	0.127872	235.677	0.121486	240.766	0.127894	213.696	0.127889	224.705
0.127997	244.288	0.127997	236.123	0.121581	240.909	0.128009	213.906	0.128005	225.131
0.128119	244.566	0.12811	236.458	0.121697	241.115	0.128083	213.76	0.128079	224.722
0.128191	244.322	0.128203	236.717	0.121806	241.5	0.12821	214.13	0.128224	225.579
0.128316	244.497	0.128299	236.563	0.121915	241.944	0.128321	214.636	0.128319	225.609
0.128422	245.033	0.128436	237.515	0.121998	241.546	0.128421	214.775	0.128411	225.782
0.128529	245.096	0.128533	237.425	0.122141	242.457	0.128517	214.72	0.128531	226.038
0.128624	244.922	0.12862	237.444	0.122239	242.469	0.128635	215.354	0.128637	226.401
0.128743	245.481	0.128749	238.055	0.122326	242.509	0.128759	215.653	0.128745	226.811
0.128869	245.819	0.128861	238.284	0.122448	242.828	0.128826	215.413	0.128824	226.454
0.128935	245.414	0.128944	238.426	0.122558	243.191	0.128962	215.896	0.128975	227.445
0.129068	245.751	0.129047	238.318	0.122656	243.488	0.129068	216.32	0.129066	227.37
0.129174	246.215	0.129181	239.297	0.122747	243.229	0.129164	216.473	0.129156	227.47
0.129274	246.227	0.129284	239.325	0.122888	244.173	0.129271	216.487	0.129276	227.839
0.129377	246.105	0.129369	239.231	0.122985	244.097	0.129383	217.045	0.129388	228.154
0.129491	246.582	0.129495	239.864	0.123072	244.112	0.129503	217.344	0.129487	228.513
0.129612	246.963	0.129606	240.049	0.123199	244.617	0.129574	217.072	0.129578	228.255
0.12968	246.444	0.12969	240.163	0.12331	244.872	0.129715	217.718	0.129717	229.2
0.129823	247.046	0.129804	240.215	0.123398	245.094	0.129817	218.011	0.129819	229.202
0.129922	247.235	0.129924	240.987	0.123495	244.85	0.12991	218.105	0.129902	229.162
0.130018	247.334	0.130029	241.145	0.123634	245.838	0.13002	218.192	0.130028	229.664
0.130126	247.253	0.130115	240.958	0.123737	245.869	0.13013	218.646	0.13014	229.968
0.130238	247.671	0.130242	241.658	0.123819	245.76	0.130252	219.156	0.130231	230.156
0.130354	248.053	0.130362	241.934	0.123945	246.324	0.130323	218.752	0.130333	230.068
0.130431	247.533	0.130433	241.788	0.124057	246.51	0.130466	219.541	0.130464	230.988
0.130576	248.295	0.130557	242.08	0.124144	246.705	0.130563	219.611	0.130563	230.913
0.130669	248.271	0.130671	242.734	0.12425	246.611	0.130654	219.73	0.13065	230.89
0.130762	248.278	0.130772	242.819	0.124376	247.434	0.130776	219.992	0.130778	231.531
0.130881	248.395	0.130866	242.722	0.124482	247.568	0.130883	220.381	0.130893	231.749
0.130988	248.709	0.130988	243.435	0.124565	247.357	0.130992	220.761	0.130972	231.825
0.1311	249.127	0.131108	243.692	0.124692	247.997	0.131071	220.385	0.131079	231.794
0.131175	248.489	0.131177	243.457	0.12481	248.263	0.131212	221.249	0.13121	232.715
0.131322	249.354	0.13131	243.936	0.124886	248.2	0.131312	221.311	0.131312	232.759
0.131421	249.36	0.131421	244.424	0.125006	248.342	0.131399	221.357	0.131399	232.634
0.131508	249.28	0.131515	244.551	0.125123	249.097	0.131525	221.74	0.131523	233.277
0.131629	249.488	0.131619	244.536	0.125226	249.122	0.131633	222.047	0.131639	233.51
0.131735	249.705	0.131737	245.177	0.125317	249.001	0.131733	222.38	0.13172	233.532
0.131844	250.055	0.131853	245.486	0.12544	249.698	0.131819	222.071	0.131836	233.685
0.131926	249.551	0.131922	245.121	0.125558	249.903	0.13196	222.997	0.131952	234.366
0.132065	250.413	0.132063	245.783	0.125631	249.741	0.13206	222.996	0.132058	234.563
0.13217	250.373	0.132172	246.223	0.125759	250.068	0.132149	223.031	0.132145	234.359
0.132251	250.207	0.132263	246.253	0.125871	250.624	0.132271	223.472	0.132271	235.048
0.132379	250.544	0.132371	246.327	0.125971	250.761	0.132381	223.667	0.132392	235.376
0.132487	250.743	0.132481	246.797	0.126068	250.646	0.132475	223.994	0.132462	235.14
0.132581	250.934	0.132601	247.257	0.12619	251.306	0.13257	223.76	0.132591	235.535
0.132676	250.553	0.132672	246.857	0.126306	251.563	0.132705	224.697	0.132699	236.081
0.132815	251.502	0.132815	247.677	0.126375	251.252	0.132808	224.685	0.1328	236.186
0.132913	251.312	0.132915	247.883	0.126512	251.744	0.13289	224.605	0.132898	236.133
0.133001	251.145	0.133004	247.92	0.126622	252.275	0.133022	225.186	0.133018	236.81
0.13313	251.652	0.133122	248.11	0.126715	252.313	0.133136	225.466	0.133138	237.099
0.133238	251.713	0.133233	248.605	0.126821	252.299	0.133221	225.56	0.133207	236.802
0.133325	251.774	0.13334	248.969	0.126931	252.78	0.133325	225.491	0.133342	237.356
0.133431	251.58	0.133422	248.595	0.127053	253.203	0.133451	226.31	0.133451	237.747
0.133559	252.33	0.133565	249.48	0.127124	252.822	0.133553	226.301	0.133544	237.875
0.133663	252.345	0.133663	249.552	0.127265	253.516	0.13364	226.252	0.133649	237.899
0.133748	252.04	0.13375	249.59	0.127368	253.765	0.133771	226.944	0.133767	238.486
0.133878	252.632	0.133874	249.926	0.127457	253.818	0.133887	227.215	0.133881	238.827
0.13399	252.709	0.13398	250.246	0.127571	253.908	0.133961	227.076	0.133953	238.443
0.134067	252.519	0.134084	250.683	0.127683	254.425	0.134078	227.193	0.134096	239.161
0.134183	252.51	0.134167	250.262	0.127797	254.798	0.1342	227.99	0.134202	239.497
0.13431	253.262	0.13431	251.234	0.12787	254.371	0.134299	227.994	0.134291	239.517
0.134409	253.208	0.134411	251.292	0.128015	255.177	0.134388	227.885	0.134403	239.662
0.134499	252.926	0.134497	251.274	0.128113	255.287	0.134517	228.607	0.134511	240.082
0.134621	253.462	0.134627	251.749	0.128203	255.339	0.134635	228.886	0.134627	240.551
0.134741	253.612	0.134728	251.94	0.128324	255.561	0.134708	228.739	0.134703	240.151
0.134813	253.291	0.134828	252.31	0.12843	255.916	0.134834	229.004	0.134846	240.996
0.134938	253.459	0.134919	252.003	0.128538	256.343	0.134942	229.561	0.134946	241.138
0.135052	253.955	0.135056	252.984	0.128618	255.881	0.135046	229.713	0.135033	241.148
0.135151	253.957	0.13516	253.044	0.128763	256.784	0.135137	229.555	0.135154	241.401
0.135247	253.684	0.135246	252.923	0.128863	256.86	0.135261	230.222	0.135263	241.846
0.135369	254.281	0.135369	253.458	0.12895	256.858	0.135387	230.633	0.135367	242.202
0.135488	254.422	0.135483	253.703	0.129078	257.244	0.135454	230.317	0.135452	241.834
0.135558	254.025	0.135572	253.938	0.129179	257.461	0.135591	230.81	0.135593	242.766
0.135696	254.403	0.135674	253.768	0.129282	257.822	0.13569	231.198	0.135694	242.793
0.135801	254.786	0.135801	254.661	0.129369	257.457	0.135788	231.28	0.135778	242.788
0.135896	254.672	0.135904	254.661	0.12951	258.411	0.135888	231.273	0.135906	243.196
0.135999	254.486	0.135993	254.596	0.12961	258.448	0.13601	231.907	0.13601	243.448
0.136113	254.971	0.136122	255.264	0.129697	258.354	0.13613	232.312	0.136111	243.828
0.136238	255.25	0.136234	255.437	0.129819	258.798	0.136197	231.897	0.136197	243.474
0.136304	254.69	0.136313	255.468	0.129933	259.032	0.13634	232.585	0.13634	244.454
0.136445	255.195	0.136429	255.53	0.130026	259.336	0.136435	232.767	0.136441	244.484
0.136546	255.384	0.136546	256.218	0.130121	259.039	0.136533	232.982	0.136526	244.426
0.13664	255.363	0.136651	256.376	0.130256	259.964	0.136646	233.042	0.136657	244.985
0.136752	255.298	0.13674	256.237	0.130356	259.891	0.136756	233.517	0.136762	245.135
0.136862	255.668	0.136866	256.904	0.130443	259.851	0.136872	233.933	0.136854	245.407
0.13698	255.928	0.136986	257.19	0.130572	260.417	0.136943	233.517	0.136951	245.202
0.137049	255.342	0.137059	257.043	0.130683	260.598	0.137092	234.386	0.137086	246.129
0.137194	255.996	0.137181	257.251	0.130767	260.703	0.137185	234.439	0.137188	246.193
0.137297	256.082	0.137293	257.852	0.130876	260.601	0.137279	234.556	0.137274	246.066
0.137387	255.977	0.137397	258.02	0.130997	261.363	0.137393	234.761	0.137397	246.637
0.137503	256.016	0.137494	257.957	0.131102	261.435	0.137507	235.158	0.137515	246.901
0.137612	256.225	0.137608	258.492	0.13119	261.307	0.137613	235.572	0.1376	247.009
0.137724	256.607	0.137735	258.902	0.131316	261.906	0.137697	235.161	0.137706	246.961
0.137801	255.949	0.137804	258.612	0.131436	262.16	0.137839	236.076	0.137831	247.778
0.137944	256.751	0.137936	259.002	0.131512	262.088	0.137938	236.075	0.137932	247.801
0.138042	256.633	0.13804	259.477	0.131629	262.152	0.138023	236.09	0.138023	247.722
0.138131	256.509	0.138139	259.616	0.131745	262.837	0.138147	236.434	0.138151	248.404
0.138254	256.689	0.138237	259.509	0.131849	262.954	0.138256	236.779	0.138266	248.594
0.138363	256.9	0.138361	260.208	0.131944	262.83	0.138355	237.06	0.138342	248.541
0.138465	257.144	0.138479	260.582	0.13206	263.36	0.138448	236.794	0.138462	248.708
0.138552	256.538	0.13855	260.205	0.132185	263.689	0.138587	237.722	0.138576	249.334
0.138689	257.377	0.138689	260.792	0.132257	263.494	0.138683	237.627	0.138679	249.469
0.138792	257.224	0.138786	261.058	0.132383	263.729	0.138771	237.641	0.138772	249.357
0.138877	257.038	0.138883	261.19	0.132492	264.307	0.1389	238.16	0.138894	250.002
0.139004	257.367	0.138992	261.221	0.132593	264.394	0.139008	238.362	0.139016	250.325
0.139114	257.494	0.139112	261.873	0.132686	264.242	0.139097	238.582	0.139087	250.09
0.139209	257.624	0.139224	262.218	0.132813	264.931	0.139194	238.334	0.139215	250.432
0.1393	257.106	0.139294	261.716	0.132931	265.24	0.139331	239.315	0.139321	250.919
0.139433	257.93	0.139441	262.529	0.133003	264.929	0.139435	239.327	0.139425	251.096
0.139537	257.816	0.139537	262.692	0.133138	265.367	0.139518	239.21	0.139526	251.057
0.139626	257.627	0.139626	262.707	0.133237	265.7	0.139644	239.773	0.139638	251.565
0.139748	258.008	0.139742	262.867	0.133337	265.831	0.139756	239.961	0.139765	252
0.139864	258.04	0.139862	263.439	0.133443	265.773	0.139842	240.129	0.139833	251.649
0.139951	258.058	0.139968	263.74	0.133563	266.415	0.139949	240.041	0.139968	252.16
0.140051	257.695	0.140046	263.331	0.133677	266.738	0.140072	240.833	0.140071	252.519
0.140181	258.499	0.140188	264.19	0.133746	266.274	0.140181	240.959	0.140167	252.667
0.140285	258.342	0.140285	264.231	0.133891	266.915	0.140263	240.75	0.140269	252.6
0.14037	258.013	0.140374	264.292	0.133988	267.169	0.140391	241.404	0.140391	253.268
0.140499	258.529	0.140496	264.575	0.13408	267.192	0.140509	241.656	0.140509	253.627
0.140615	258.627	0.140606	264.926	0.134194	267.266	0.140585	241.563	0.14058	253.225
0.140694	258.429	0.14071	265.336	0.134312	267.835	0.140704	241.716	0.140721	253.914
0.140808	258.277	0.140793	264.887	0.134421	268.124	0.140822	242.435	0.140814	254.036
0.140926	258.897	0.140942	265.94	0.134496	267.688	0.140922	242.47	0.140911	254.217
0.141031	258.758	0.141033	265.812	0.134638	268.44	0.141015	242.334	0.141027	254.304
0.141119	258.432	0.141119	265.752	0.134735	268.513	0.141138	243.032	0.141142	254.871
0.141249	259.023	0.141245	266.18	0.134826	268.6	0.141256	243.212	0.141251	255.188
0.141367	259.186	0.141357	266.529	0.134946	268.763	0.14133	243.049	0.141324	254.722
0.141438	258.736	0.141452	266.802	0.135058	269.131	0.141458	243.359	0.141471	255.602
0.141563	258.781	0.141548	266.504	0.135164	269.534	0.141569	243.913	0.141565	255.662
0.141678	259.359	0.141679	267.429	0.135243	269.049	0.141668	244.018	0.141654	255.692
0.141774	259.127	0.14178	267.345	0.135392	269.996	0.141767	243.92	0.141776	255.954
0.141869	258.835	0.141867	267.33	0.135483	269.925	0.141888	244.573	0.141892	256.435
0.141996	259.393	0.141994	267.866	0.135572	269.874	0.142004	244.804	0.141994	256.709
0.142114	259.567	0.142108	268.101	0.135696	270.169	0.142074	244.476	0.142078	256.327
0.142186	259.027	0.142194	268.241	0.135807	270.549	0.142209	244.992	0.142217	257.216
0.142315	259.239	0.142297	268.041	0.135906	270.857	0.142321	245.506	0.142315	257.2
0.142419	259.542	0.142427	268.986	0.135997	270.435	0.142413	245.526	0.142402	257.235
0.14252	259.495	0.142528	268.916	0.136132	271.36	0.142518	245.513	0.142528	257.618
0.142622	259.194	0.142617	268.836	0.13623	271.247	0.142632	246.021	0.142638	257.903
0.14274	259.634	0.14274	269.395	0.136319	271.263	0.142752	246.405	0.142738	258.246
0.142862	259.892	0.142858	269.672	0.136445	271.692	0.142821	246.002	0.142825	257.863
0.142929	259.241	0.142935	269.587	0.136559	271.917	0.142964	246.713	0.14297	258.902
0.143074	259.696	0.143053	269.698	0.136649	272.115	0.143065	246.947	0.143063	258.753
0.143169	259.778	0.143171	270.432	0.136744	271.773	0.143155	247.002	0.143147	258.67
0.143263	259.602	0.143277	270.541	0.136881	272.751	0.143269	247.075	0.143277	259.197
0.143372	259.417	0.143366	270.324	0.13698	272.633	0.143381	247.588	0.143389	259.5
0.143486	259.796	0.14349	270.962	0.137067	272.552	0.143494	247.938	0.143478	259.681
0.143605	260.09	0.143609	271.253	0.13719	273.073	0.143571	247.505	0.14358	259.472
0.143677	259.346	0.143683	271.041	0.13731	273.294	0.143713	248.318	0.143706	260.333
0.14382	259.989	0.143812	271.391	0.137389	273.285	0.143812	248.416	0.14381	260.3
0.143915	259.837	0.143919	271.949	0.137501	273.241	0.143901	248.467	0.143897	260.233
0.144007	259.752	0.144021	271.975	0.137625	274.047	0.144022	248.693	0.144022	260.815
0.144127	259.735	0.144115	271.875	0.137729	274.066	0.144129	249.02	0.14414	261.03
0.144235	259.919	0.144235	272.52	0.137816	273.851	0.144237	249.441	0.144222	261.096
0.144347	260.222	0.144359	272.855	0.13794	274.418	0.144316	248.974	0.144329	260.993
0.144422	259.441	0.144424	272.451	0.13806	274.671	0.144459	249.871	0.144455	261.878
0.144573	260.235	0.14456	272.895	0.138135	274.532	0.144562	249.97	0.144558	261.835
0.144664	259.967	0.144666	273.391	0.138258	274.685	0.144647	249.924	0.144647	261.738
0.144754	259.799	0.144767	273.476	0.138371	275.346	0.144776	250.302	0.144769	262.315
0.144876	259.919	0.144867	273.364	0.138473	275.301	0.144876	250.504	0.14489	262.582
0.144987	259.984	0.144981	273.915	0.138566	275.149	0.144981	250.873	0.144963	262.418
0.145085	260.163	0.145103	274.25	0.138687	275.755	0.145068	250.49	0.145085	262.643
0.145174	259.531	0.145172	273.89	0.138811	276.066	0.145207	251.453	0.145199	263.291
0.145315	260.328	0.145311	274.494	0.138879	275.732	0.145311	251.465	0.145305	263.417
0.145417	260.053	0.145415	274.737	0.139006	275.985	0.145394	251.35	0.145396	263.225
0.145503	259.729	0.145508	274.871	0.13912	276.605	0.145518	251.808	0.145518	263.814
0.145626	259.952	0.145616	274.828	0.139219	276.629	0.14563	252.029	0.14564	264.153
0.145738	259.957	0.145732	275.361	0.139317	276.469	0.145724	252.321	0.145711	263.868
0.145829	259.937	0.145844	275.71	0.139435	277.01	0.145821	252.024	0.145844	264.283
0.145929	259.472	0.14592	275.246	0.139554	277.301	0.145954	252.945	0.145947	264.727
0.146067	260.271	0.146064	276.052	0.139624	276.967	0.146053	252.871	0.146047	264.801
0.146161	259.825	0.146161	276.171	0.139762	277.389	0.146142	252.792	0.146147	264.696
0.146248	259.5	0.146254	276.19	0.139866	277.75	0.146271	253.391	0.146265	265.289
0.146376	259.883	0.146374	276.369	0.13996	277.841	0.146381	253.548	0.146389	265.702
0.146491	259.863	0.146479	276.749	0.140065	277.723	0.146466	253.644	0.146454	265.232
0.146572	259.724	0.146586	277.098	0.140181	278.235	0.146574	253.557	0.146592	265.747
0.146677	259.285	0.146669	276.68	0.140299	278.601	0.146696	254.294	0.146696	266.177
0.146808	260.016	0.14681	277.521	0.14037	278.123	0.146803	254.394	0.146793	266.248
0.14691	259.788	0.146914	277.634	0.140515	278.775	0.146889	254.212	0.146899	266.192
0.146997	259.386	0.146997	277.53	0.140613	279.002	0.147015	254.838	0.147011	266.697
0.147123	259.751	0.147125	277.87	0.140706	279.001	0.147135	255.062	0.147131	267.085
0.147237	259.728	0.147231	278.177	0.140822	279.048	0.14721	254.977	0.147202	266.664
0.147318	259.466	0.147328	278.41	0.14093	279.462	0.147328	255.03	0.147343	267.342
0.147432	259.225	0.147417	278.029	0.141042	279.824	0.147442	255.698	0.147446	267.53
0.147552	259.766	0.14756	278.989	0.141119	279.34	0.147548	255.808	0.147537	267.602
0.147656	259.634	0.147662	279.058	0.14126	280.097	0.147642	255.705	0.147648	267.639
0.147747	259.167	0.147747	278.891	0.141365	280.234	0.147758	256.219	0.14776	268.103
0.147869	259.552	0.147872	279.333	0.141452	280.15	0.147884	256.522	0.147872	268.495
0.147987	259.542	0.147981	279.491	0.141573	280.349	0.147956	256.316	0.14795	268.004
0.14806	259.076	0.148073	279.745	0.141681	280.684	0.148081	256.557	0.148097	268.86
0.148185	259.103	0.14817	279.443	0.141782	280.96	0.148189	257.125	0.148191	268.922
0.148301	259.566	0.148303	280.349	0.141867	280.482	0.148292	257.219	0.148282	268.921
0.1484	259.261	0.148408	280.368	0.142012	281.358	0.148385	257.046	0.148404	269.169
0.148496	258.877	0.14849	280.173	0.142114	281.458	0.14851	257.712	0.14851	269.493
0.148616	259.289	0.148622	280.767	0.142199	281.278	0.148629	258.008	0.148614	269.822
0.148736	259.302	0.14873	280.907	0.142323	281.613	0.148701	257.681	0.148699	269.428
0.148808	258.703	0.148815	280.982	0.142431	281.809	0.148837	258.139	0.148838	270.28
0.148942	258.976	0.148923	280.887	0.142528	282.061	0.148933	258.422	0.148944	270.364
0.149049	259.097	0.149054	281.788	0.142619	281.672	0.149035	258.576	0.149028	270.223
0.149144	258.868	0.149153	281.687	0.142754	282.542	0.14914	258.496	0.149155	270.636
0.149248	258.555	0.149238	281.481	0.14286	282.556	0.149262	259.123	0.149263	270.897
0.149365	258.926	0.149367	282.155	0.142943	282.355	0.149375	259.457	0.149354	271.087
0.149481	258.969	0.149481	282.281	0.143072	282.823	0.149445	258.969	0.149449	270.781
0.149551	258.183	0.149561	282.25	0.143178	282.972	0.14959	259.623	0.14959	271.736
0.14969	258.563	0.149675	282.215	0.143269	283.14	0.149687	259.868	0.14969	271.765
0.1498	258.757	0.149794	282.968	0.143372	282.869	0.149779	259.885	0.149777	271.577
0.149889	258.404	0.149897	283.022	0.143507	283.791	0.149891	259.937	0.149901	272.071
0.150005	258.204	0.14999	282.847	0.143605	283.686	0.150011	260.498	0.150013	272.24
0.150112	258.344	0.150115	283.539	0.14369	283.448	0.150119	260.778	0.150099	272.365
0.150225	258.468	0.150231	283.62	0.14382	284.039	0.150194	260.344	0.150202	272.167
0.150301	257.681	0.150304	283.479	0.143932	284.121	0.150337	261.087	0.150331	273.026
0.150446	258.265	0.15043	283.626	0.144015	284.206	0.150434	261.155	0.150436	273.066
0.150546	258.101	0.150544	284.267	0.144121	283.977	0.150524	261.238	0.150521	272.831
0.150633	257.808	0.150644	284.309	0.144247	284.778	0.150644	261.409	0.15065	273.438
0.150753	257.706	0.150741	284.144	0.144351	284.779	0.150754	261.757	0.150762	273.589
0.150859	257.796	0.150857	284.643	0.14444	284.577	0.150865	262.186	0.150844	273.583
0.150967	257.896	0.150983	285.02	0.144565	285.19	0.150942	261.677	0.150955	273.568
0.15105	257.13	0.15105	284.671	0.144679	285.246	0.15109	262.627	0.151083	274.406
0.151193	257.809	0.151185	285.055	0.144758	285.181	0.151183	262.522	0.151181	274.332
0.151292	257.482	0.15129	285.455	0.144876	285.167	0.151271	262.459	0.151271	274.109
0.151376	257.102	0.151386	285.48	0.144996	285.852	0.151394	262.777	0.151396	274.782
0.151504	257.151	0.15149	285.41	0.145097	285.878	0.151506	263.118	0.151513	274.912
0.151608	257.114	0.151606	285.98	0.145191	285.662	0.151604	263.444	0.151589	274.805
0.151713	257.178	0.151728	286.296	0.145309	286.132	0.151696	263.023	0.151707	274.891
0.151797	256.36	0.151796	285.799	0.145433	286.413	0.15183	263.937	0.151822	275.564
0.151937	257.021	0.151937	286.432	0.145504	286.165	0.151931	263.825	0.151927	275.633
0.152039	256.666	0.152037	286.622	0.145634	286.362	0.152016	263.796	0.152022	275.454
0.152126	256.251	0.152132	286.688	0.145742	286.856	0.152144	264.241	0.152142	276.098
0.152255	256.421	0.152244	286.723	0.14584	286.847	0.152255	264.444	0.152261	276.26
0.15236	256.227	0.152356	287.152	0.145941	286.707	0.152346	264.644	0.152333	276.023
0.152454	256.164	0.152472	287.573	0.146058	287.261	0.152443	264.306	0.152464	276.308
0.152547	255.481	0.152543	286.989	0.14618	287.528	0.152578	265.249	0.152572	276.818
0.152684	256.172	0.152684	287.713	0.146248	287.094	0.152678	265.128	0.152672	276.875
0.152788	255.875	0.152785	287.808	0.146387	287.572	0.152765	265.026	0.152773	276.768
0.152874	255.388	0.152878	287.889	0.146489	287.803	0.152889	265.554	0.152887	277.232
0.152997	255.603	0.152997	288.05	0.146586	287.868	0.153007	265.752	0.153011	277.618
0.153113	255.494	0.153101	288.254	0.146694	287.777	0.153088	265.727	0.15308	277.207
0.153198	255.325	0.153213	288.73	0.146806	288.219	0.1532	265.688	0.153219	277.705
0.153304	254.793	0.153291	288.174	0.146926	288.616	0.153322	266.46	0.15332	277.986
0.15343	255.4	0.153436	289.027	0.146996	288.054	0.153428	266.499	0.153414	278.024
0.153532	255.055	0.153534	288.99	0.147137	288.647	0.153513	266.251	0.153522	278.014
0.153621	254.642	0.153621	288.947	0.147233	288.759	0.153638	266.835	0.153637	278.5
0.153749	255.004	0.153745	289.174	0.147331	288.882	0.153758	267.066	0.153756	278.872
0.153863	254.857	0.153855	289.543	0.147447	288.918	0.153833	266.909	0.153826	278.341
0.15394	254.512	0.153957	289.819	0.147552	289.147	0.153957	267.075	0.153969	279.059
0.15406	254.257	0.154042	289.359	0.147668	289.582	0.154069	267.714	0.154067	279.138
0.154176	254.668	0.154183	290.265	0.147741	289.009	0.154172	267.663	0.15416	279.193
0.154278	254.447	0.154279	290.066	0.147888	289.746	0.154264	267.494	0.154276	279.287
0.154371	253.976	0.154365	290.024	0.147985	289.751	0.154386	268.113	0.154386	279.667
0.154492	254.329	0.154494	290.453	0.148073	289.727	0.15451	268.372	0.154498	280.09
0.154614	254.315	0.154612	290.803	0.148193	289.814	0.154578	268.035	0.154574	279.538
0.154687	253.795	0.154699	290.832	0.148305	290.195	0.154704	268.288	0.154714	280.328
0.154813	253.715	0.154792	290.432	0.148412	290.48	0.154817	268.873	0.154813	280.331
0.154921	253.987	0.154933	291.469	0.148492	289.971	0.154917	268.898	0.154908	280.413
0.155024	253.823	0.155028	291.262	0.148635	290.78	0.155014	268.715	0.155028	280.634
0.155124	253.433	0.155112	291.087	0.14873	290.636	0.155131	269.264	0.155131	280.807
0.155236	253.624	0.155244	291.607	0.148817	290.605	0.155253	269.553	0.15524	281.235
0.155363	253.781	0.15536	291.919	0.148944	290.897	0.155323	269.207	0.155321	280.712
0.155431	253.117	0.155443	291.843	0.14906	291.254	0.15546	269.632	0.155466	281.631
0.155564	253.223	0.155545	291.635	0.149153	291.344	0.155562	269.951	0.155562	281.523
0.155669	253.392	0.155672	292.483	0.14924	290.851	0.155659	270.062	0.155649	281.473
0.155765	253.179	0.155777	292.429	0.149385	291.826	0.155763	269.926	0.155777	281.813
0.155867	252.788	0.155862	292.202	0.149479	291.632	0.155879	270.46	0.155887	282.078
0.155991	253.173	0.155989	292.775	0.149565	291.475	0.155999	270.793	0.155983	282.303
0.156107	253.239	0.156109	292.991	0.149694	291.891	0.156069	270.296	0.156074	281.899
0.156179	252.483	0.156187	292.867	0.14981	292.179	0.156213	270.983	0.156212	282.816
0.15632	252.829	0.156302	292.813	0.149897	292.188	0.15631	271.133	0.15631	282.63
0.156414	252.713	0.156424	293.614	0.149994	291.842	0.156403	271.139	0.156393	282.528
0.156511	252.545	0.156521	293.406	0.150125	292.693	0.156519	271.202	0.156526	283.054
0.156623	252.266	0.15661	293.218	0.150229	292.587	0.156629	271.605	0.156642	283.315
0.156743	252.603	0.156735	293.833	0.150312	292.37	0.156741	271.944	0.156725	283.297
0.156851	252.629	0.156858	294.1	0.150442	292.874	0.156818	271.457	0.156826	283.003
0.156922	251.77	0.156928	293.755	0.15056	293.041	0.156959	272.218	0.156961	283.964
0.157073	252.353	0.157058	293.991	0.15064	293.009	0.157063	272.303	0.15706	283.798
0.157165	252.145	0.157163	294.461	0.150749	292.77	0.157148	272.209	0.157142	283.572
0.157254	251.824	0.157266	294.487	0.150876	293.642	0.157272	272.415	0.157274	284.168
0.157372	251.711	0.157363	294.287	0.150973	293.391	0.15738	272.741	0.15739	284.411
0.157488	251.934	0.157481	294.833	0.151062	293.185	0.157481	273.009	0.157471	284.286
0.157594	251.94	0.157608	295.183	0.151187	293.724	0.157565	272.527	0.157579	284.177
0.157674	251.163	0.157674	294.72	0.151309	293.934	0.157708	273.406	0.157701	284.914
0.157817	251.749	0.157811	295.121	0.15138	293.705	0.157813	273.466	0.157805	284.896
0.157913	251.458	0.157913	295.489	0.151506	293.718	0.157896	273.284	0.157892	284.658
0.158002	251.149	0.158012	295.482	0.151616	294.301	0.158021	273.625	0.158019	285.259
0.158124	251.146	0.158118	295.377	0.151721	294.253	0.158128	273.776	0.158139	285.467
0.158236	251.182	0.15823	295.788	0.151813	294.025	0.158224	274.029	0.158215	285.262
0.158338	251.246	0.15835	296.204	0.151933	294.518	0.158317	273.617	0.158337	285.338
0.158423	250.45	0.158421	295.638	0.152058	294.779	0.158452	274.497	0.158452	285.991
0.158568	251.245	0.158562	296.279	0.152126	294.421	0.158558	274.47	0.158549	285.848
0.158659	250.713	0.158661	296.409	0.152259	294.601	0.15864	274.26	0.158642	285.651
0.158747	250.385	0.158757	296.464	0.152363	295.085	0.158771	274.731	0.158765	286.252
0.158875	250.532	0.158867	296.402	0.152466	295.026	0.158879	274.869	0.158888	286.549
0.158989	250.507	0.158978	296.777	0.152567	294.838	0.158968	274.976	0.158956	286.142
0.159078	250.388	0.159092	297.142	0.15268	295.254	0.159071	274.725	0.159092	286.495
0.159176	249.759	0.159169	296.577	0.152802	295.575	0.159204	275.636	0.159192	286.84
0.159308	250.398	0.159317	297.408	0.152872	295.049	0.159304	275.494	0.159294	286.907
0.15941	249.979	0.159408	297.296	0.153011	295.506	0.159389	275.262	0.159395	286.726
0.159496	249.592	0.159499	297.253	0.153111	295.727	0.159517	275.837	0.159511	287.225
0.159622	249.836	0.159621	297.396	0.15321	295.785	0.159629	275.917	0.159635	287.584
0.159737	249.739	0.159727	297.678	0.153316	295.603	0.159713	275.963	0.159702	287.086
0.15982	249.489	0.159837	298.098	0.15343	296.015	0.159822	275.779	0.159845	287.591
0.159928	248.979	0.159914	297.433	0.153546	296.315	0.159946	276.54	0.15994	287.819
0.160058	249.644	0.160062	298.29	0.153619	295.777	0.160049	276.552	0.16004	287.859
0.160158	249.18	0.16016	298.244	0.15377	296.452	0.160138	276.331	0.160148	287.779
0.160245	248.724	0.160247	298.147	0.153859	296.437	0.160264	276.965	0.16026	288.157
0.160367	248.929	0.160371	298.388	0.153951	296.379	0.160378	276.985	0.160376	288.568
0.160488	248.9	0.160476	298.594	0.154067	296.353	0.160457	276.893	0.160449	287.983
0.160563	248.407	0.160579	298.853	0.154178	296.707	0.160577	276.911	0.160594	288.715
0.160683	248.192	0.160664	298.322	0.154292	297.06	0.160693	277.555	0.160691	288.748
0.160799	248.566	0.160805	299.241	0.154365	296.398	0.160796	277.563	0.160784	288.801
0.160903	248.281	0.160911	299.214	0.154512	297.126	0.160888	277.346	0.160899	288.814
0.160994	247.695	0.160992	298.973	0.15461	297.151	0.161008	277.846	0.16101	289.133
0.161118	247.933	0.16112	299.357	0.154699	297.062	0.161131	278.1	0.16112	289.481
0.161236	247.856	0.161226	299.463	0.154819	297.136	0.161203	277.793	0.161201	288.94
0.161309	247.208	0.161319	299.615	0.154929	297.398	0.161332	278.021	0.161347	289.798
0.16144	247.19	0.161417	299.27	0.155033	297.653	0.161438	278.453	0.161438	289.613
0.161547	247.334	0.161556	300.197	0.155114	297.06	0.161539	278.44	0.161528	289.571
0.161647	246.927	0.161655	300.025	0.155255	297.883	0.161637	278.29	0.161651	289.77
0.161746	246.436	0.161738	299.743	0.155362	297.843	0.161757	278.865	0.161759	290.028
0.161863	246.653	0.161869	300.28	0.155445	297.655	0.161879	279.081	0.161865	290.377
0.161987	246.613	0.161978	300.332	0.155568	297.873	0.161947	278.625	0.161947	289.766
0.162053	245.712	0.162062	300.322	0.155678	298.042	0.162086	279.116	0.16209	290.661
0.162188	245.799	0.162174	300.18	0.155773	298.209	0.162186	279.311	0.16219	290.574
0.162296	245.849	0.162298	300.87	0.155865	297.754	0.162283	279.368	0.162275	290.437
0.162393	245.49	0.162401	300.841	0.156008	298.644	0.162391	279.26	0.162401	290.754
0.162497	244.973	0.162487	300.548	0.156107	298.494	0.162504	279.725	0.162509	290.933
0.162609	245.052	0.162617	301.162	0.15619	298.206	0.162624	280.06	0.162607	291.132
0.162731	245.007	0.162733	301.247	0.15632	298.599	0.162694	279.484	0.162698	290.659
0.162801	244.136	0.162806	300.945	0.156428	298.688	0.162833	280.074	0.162831	291.541
0.162941	244.363	0.162922	300.963	0.156515	298.725	0.162933	280.179	0.162939	291.515
0.163044	244.139	0.163049	301.691	0.156623	298.443	0.163028	280.243	0.163022	291.247
0.163135	243.754	0.163146	301.636	0.156751	299.166	0.163146	280.273	0.163148	291.672
0.163247	243.294	0.163239	301.323	0.156853	299.099	0.163251	280.503	0.16326	291.798
0.163358	243.348	0.16336	301.872	0.15694	298.782	0.163366	280.932	0.163345	291.823
0.163472	243.289	0.16348	301.991	0.157067	299.287	0.163442	280.336	0.163449	291.582
0.163548	242.294	0.16355	301.66	0.157183	299.363	0.163585	281.051	0.163583	292.449
0.163695	242.711	0.163681	301.912	0.157258	299.15	0.163683	281.042	0.163683	292.295
0.163789	242.276	0.163791	302.363	0.157371	298.986	0.163772	280.992	0.16377	292.025
0.16388	241.786	0.16389	302.361	0.1575	299.754	0.163892	281.074	0.163897	292.55
0.164004	241.549	0.163988	302.08	0.1576	299.697	0.164004	281.425	0.16401	292.633
0.164108	241.431	0.164108	302.644	0.157689	299.354	0.16411	281.723	0.16409	292.519
0.164214	241.304	0.164226	302.807	0.157813	299.834	0.164191	281.175	0.164206	292.491
0.164297	240.378	0.164297	302.339	0.157931	299.925	0.164332	281.98	0.164326	293.114
0.164438	240.81	0.164435	302.758	0.158004	299.671	0.164427	281.78	0.164429	293.077
0.164543	240.422	0.164539	303.073	0.158128	299.727	0.164515	281.723	0.164517	292.792
0.164626	239.843	0.164633	303.01	0.158244	300.272	0.164643	282.01	0.164645	293.368
0.164757	239.802	0.16474	302.847	0.158344	300.246	0.164757	282.302	0.164765	293.499
0.164862	239.6	0.164852	303.282	0.158438	299.89	0.164852	282.397	0.164835	293.107
0.164954	239.331	0.164976	303.589	0.158558	300.414	0.164938	281.887	0.164956	293.218
0.165045	238.514	0.165043	302.977	0.158678	300.506	0.165083	282.861	0.165078	293.871
0.165188	239.083	0.165184	303.545	0.158749	300.124	0.165178	282.637	0.165176	293.822
0.16529	238.689	0.165285	303.698	0.158883	300.354	0.165263	282.432	0.165271	293.524
0.165375	238.067	0.165379	303.673	0.158991	300.769	0.165392	282.828	0.165388	294.017
0.165499	238.091	0.165493	303.619	0.159088	300.658	0.165508	283.083	0.16551	294.209
0.165607	237.836	0.165601	303.949	0.159188	300.391	0.165596	283.073	0.16558	293.77
0.1657	237.622	0.165719	304.247	0.159304	300.864	0.165692	282.721	0.165715	294.122
0.1658	236.931	0.165788	303.618	0.159428	301.096	0.165823	283.541	0.165821	294.484
0.165931	237.426	0.165931	304.307	0.159496	300.57	0.165928	283.424	0.16592	294.48
0.166034	236.956	0.166036	304.392	0.159635	300.915	0.166011	283.177	0.166021	294.22
0.166119	236.31	0.166125	304.278	0.159737	301.164	0.166138	283.667	0.166137	294.704
0.16625	236.486	0.166242	304.327	0.159831	301.115	0.166258	283.809	0.166256	294.954
0.166358	236.166	0.166351	304.561	0.159942	300.962	0.166337	283.737	0.166326	294.414
0.166444	235.747	0.166463	304.93	0.160053	301.333	0.166447	283.499	0.166469	294.944
0.166554	235.246	0.16654	304.255	0.160171	301.541	0.166575	284.316	0.166569	295.137
0.166677	235.593	0.166683	305.101	0.160241	300.961	0.166671	284.059	0.166662	295.068
0.166781	235.15	0.166781	304.959	0.160384	301.496	0.16676	283.825	0.166774	294.975
0.166869	234.495	0.166871	304.818	0.160486	301.654	0.166886	284.362	0.16688	295.305
0.166994	234.707	0.166994	305.021	0.160579	301.524	0.167008	284.541	0.167004	295.659
0.167112	234.375	0.167102	305.226	0.160693	301.462	0.167079	284.278	0.167071	295.015
0.167187	233.824	0.167203	305.442	0.160801	301.701	0.167204	284.338	0.167216	295.653
0.167305	233.424	0.167292	304.855	0.160917	302.067	0.167315	284.846	0.167315	295.704
0.167425	233.707	0.167429	305.711	0.16099	301.398	0.167419	284.797	0.167407	295.646
0.167527	233.254	0.167531	305.6	0.161135	302.089	0.16751	284.533	0.167525	295.675
0.16762	232.621	0.167616	305.36	0.161232	301.998	0.167631	285.035	0.167631	295.931
0.167742	232.802	0.167742	305.71	0.161324	301.884	0.167757	285.271	0.167746	296.234
0.16786	232.426	0.167856	305.837	0.161446	301.963	0.167824	284.848	0.167821	295.587
0.167933	231.742	0.167946	305.905	0.161553	302.159	0.167958	285.068	0.167963	296.341
0.16806	231.493	0.168041	305.436	0.161657	302.401	0.168062	285.499	0.168066	296.331
0.168172	231.589	0.168171	306.254	0.16174	301.762	0.168165	285.419	0.168153	296.16
0.168271	231.12	0.168278	306.145	0.161881	302.544	0.168265	285.199	0.168274	296.29
0.168369	230.444	0.168365	305.918	0.161981	302.394	0.168379	285.61	0.168383	296.455
0.168485	230.484	0.168485	306.289	0.162068	302.21	0.168503	285.926	0.168489	296.777
0.168611	230.37	0.168605	306.388	0.162192	302.417	0.16857	285.352	0.168572	296.148
0.168678	229.436	0.168688	306.329	0.162306	302.561	0.168709	285.807	0.168713	296.99
0.168817	229.398	0.168792	306.031	0.162401	302.669	0.16881	285.983	0.168812	296.787
0.168916	229.173	0.16892	306.829	0.162489	302.127	0.168908	286.019	0.168901	296.629
0.169015	228.721	0.169022	306.671	0.162624	302.893	0.169015	285.826	0.169028	296.911
0.169121	228.177	0.169107	306.334	0.162729	302.75	0.169128	286.202	0.169134	297.018
0.169238	228.227	0.169238	306.883	0.162818	302.539	0.169244	286.478	0.169229	297.174
0.169356	227.997	0.169358	307.034	0.162937	302.84	0.16932	285.88	0.169324	296.642
0.169424	226.957	0.169434	306.767	0.163053	302.875	0.169467	286.541	0.169457	297.486
0.169565	227.106	0.169551	306.665	0.163142	302.942	0.169557	286.488	0.169561	297.318
0.169665	226.765	0.169665	307.261	0.163243	302.508	0.16965	286.41	0.169646	297.053
0.169758	226.301	0.169768	307.139	0.163372	303.288	0.169768	286.392	0.169774	297.434
0.169874	225.841	0.169858	306.785	0.163474	303.098	0.169878	286.683	0.169886	297.506
0.169984	225.727	0.169988	307.399	0.16356	302.782	0.16999	287.026	0.169972	297.504
0.170098	225.575	0.170108	307.616	0.163691	303.22	0.170063	286.287	0.170075	297.117
0.170172	224.531	0.170176	307.097	0.163806	303.344	0.17021	287.02	0.170201	297.854
0.170317	224.815	0.170305	307.198	0.163886	303.16	0.170309	286.961	0.170307	297.735
0.170413	224.277	0.170417	307.745	0.163998	302.921	0.170397	286.857	0.170396	297.473
0.170506	223.783	0.170513	307.536	0.164118	303.554	0.170519	286.928	0.170517	297.856
0.170626	223.437	0.170608	307.236	0.164222	303.365	0.170626	287.115	0.170637	297.933
0.170729	223.051	0.170736	307.82	0.164309	303.029	0.170731	287.361	0.170716	297.769
0.170842	222.959	0.170853	308.034	0.164438	303.557	0.170813	286.725	0.170826	297.543
0.170919	221.856	0.170923	307.454	0.164558	303.733	0.170954	287.539	0.170948	298.232
0.171064	222.166	0.171058	307.751	0.164629	303.329	0.17106	287.444	0.171053	298.086
0.171162	221.496	0.171158	308.017	0.164751	303.23	0.171143	287.216	0.171139	297.736
0.171247	220.81	0.171259	307.973	0.164869	303.853	0.171269	287.447	0.171269	298.257
0.171373	220.48	0.171362	307.684	0.164966	303.601	0.171375	287.531	0.171387	298.377
0.171485	220.225	0.171478	308.142	0.16506	303.273	0.17147	287.675	0.171462	298.008
0.171583	219.82	0.171601	308.49	0.165186	303.785	0.171564	287.171	0.171585	298.023
0.171672	218.803	0.171669	307.788	0.165304	303.943	0.171705	288.024	0.171694	298.463
0.17181	219.08	0.171815	308.355	0.165375	303.477	0.171804	287.81	0.171796	298.364
0.171908	218.309	0.171908	308.38	0.165504	303.573	0.171889	287.512	0.171891	298.026
0.171995	217.668	0.172003	308.247	0.165609	303.936	0.172018	287.904	0.172016	298.584
0.172124	217.518	0.172113	308.132	0.165712	303.864	0.172126	287.929	0.172134	298.733
0.172238	217.201	0.172227	308.516	0.16581	303.52	0.172213	287.927	0.172204	298.175
0.172326	216.569	0.172343	308.848	0.165929	303.974	0.172322	287.635	0.172339	298.382
0.172422	215.654	0.172416	308.073	0.166053	304.26	0.172447	288.283	0.172443	298.737
0.172561	216.047	0.172561	308.821	0.166121	303.644	0.172551	288.208	0.17254	298.575
0.172658	215.242	0.172656	308.647	0.166264	303.988	0.172637	287.85	0.172642	298.292
0.17274	214.43	0.172746	308.576	0.166358	304.162	0.172766	288.356	0.172764	298.792
0.172872	214.365	0.172868	308.643	0.166455	303.985	0.172879	288.38	0.172881	298.956
0.172988	213.99	0.172976	308.825	0.166563	303.785	0.172957	288.124	0.172953	298.352
0.173071	213.285	0.173085	309.092	0.166679	304.184	0.173069	287.959	0.17309	298.722
0.173177	212.554	0.173162	308.369	0.166797	304.465	0.173199	288.682	0.173189	298.83
0.173303	212.733	0.173312	309.247	0.166867	303.729	0.173299	288.569	0.173285	298.781
0.173405	212.068	0.173405	308.967	0.167012	304.311	0.173388	288.191	0.173394	298.538
0.17349	211.223	0.173494	308.818	0.167106	304.245	0.17351	288.647	0.173508	298.912
0.173615	211.224	0.173612	308.97	0.167201	304.176	0.173629	288.687	0.173628	299.222
0.173739	210.902	0.173726	309.105	0.167317	304.094	0.173703	288.376	0.173697	298.489
0.173813	210.115	0.173822	309.27	0.167427	304.317	0.173828	288.416	0.173846	299.118
0.173933	209.589	0.173917	308.722	0.167537	304.585	0.173942	288.893	0.173937	298.989
0.174048	209.688	0.174056	309.573	0.167612	303.872	0.174042	288.829	0.174029	298.86
0.174149	208.979	0.174156	309.319	0.167763	304.621	0.174137	288.446	0.174147	298.791
0.17424	208.223	0.17424	309.022	0.167856	304.434	0.174257	288.948	0.174259	299.083
0.174365	208.251	0.174365	309.294	0.167946	304.288	0.174377	289.013	0.174371	299.359
0.174489	207.899	0.174479	309.398	0.168064	304.314	0.174448	288.563	0.174446	298.582
0.174556	206.954	0.174566	309.381	0.168174	304.437	0.174581	288.797	0.174589	299.336
0.174688	206.663	0.174671	309.031	0.168276	304.669	0.17469	289.123	0.174686	299.096
0.17479	206.47	0.174804	309.837	0.168365	304.036	0.174787	288.992	0.174777	298.989
0.174894	205.961	0.1749	309.491	0.168506	304.815	0.174887	288.695	0.174898	299.098
0.174995	205.204	0.174987	309.225	0.168609	304.608	0.175003	289.13	0.175006	299.202
0.175113	205.115	0.175115	309.691	0.168692	304.322	0.175126	289.284	0.175111	299.402
0.175233	204.759	0.175233	309.699	0.168815	304.502	0.175194	288.71	0.175194	298.702
0.1753	203.766	0.17531	309.52	0.168928	304.622	0.175331	289.052	0.17534	299.599
0.175441	203.643	0.175418	309.221	0.169021	304.665	0.175435	289.227	0.175435	299.224
0.175542	203.354	0.175547	310.032	0.169119	304.192	0.17553	289.124	0.175524	299.027
0.175638	202.766	0.17565	309.845	0.169256	304.96	0.17564	288.922	0.175644	299.212
0.175744	202.108	0.175737	309.48	0.169353	304.621	0.17575	289.276	0.175758	299.262
0.17586	201.929	0.17586	309.909	0.16944	304.364	0.17587	289.453	0.175851	299.324
0.175978	201.717	0.175978	309.914	0.169567	304.691	0.17594	288.783	0.175949	298.814
0.176049	200.585	0.176055	309.706	0.169681	304.732	0.176083	289.32	0.176085	299.605
0.176194	200.709	0.176175	309.589	0.169764	304.63	0.176185	289.357	0.176187	299.332
0.176291	200.148	0.176291	310.097	0.169866	304.169	0.176276	289.2	0.17627	298.951
0.176384	199.566	0.176396	310.058	0.169999	304.976	0.176392	289.095	0.176396	299.268
0.176496	198.998	0.176482	309.567	0.170102	304.755	0.176499	289.292	0.176512	299.312
0.176608	198.779	0.176608	310.079	0.170187	304.373	0.176615	289.581	0.176594	299.17
0.17672	198.5	0.176728	310.182	0.170313	304.723	0.176689	288.842	0.176703	298.825
0.176799	197.377	0.176799	309.718	0.170426	304.726	0.176834	289.516	0.17683	299.532
0.176944	197.546	0.176928	309.873	0.17051	304.603	0.17693	289.314	0.17693	299.171
0.177037	196.828	0.177038	310.304	0.170624	304.296	0.177021	289.154	0.177019	298.836
0.177128	196.206	0.177137	310.111	0.170742	304.886	0.177143	289.183	0.177143	299.266
0.177251	195.796	0.177238	309.802	0.170847	304.791	0.177249	289.321	0.177263	299.266
0.177359	195.419	0.177355	310.283	0.170933	304.292	0.177355	289.508	0.177338	298.936
0.177462	195.051	0.177473	310.362	0.171058	304.705	0.177438	288.787	0.177452	298.7
0.177545	193.843	0.177545	309.777	0.17118	304.806	0.177578	289.503	0.177576	299.371
0.17769	194.029	0.17768	310.122	0.171251	304.398	0.17768	289.288	0.17768	299.17
0.177788	193.305	0.177788	310.353	0.171375	304.367	0.177767	289.007	0.177769	298.72
0.177875	192.547	0.177883	310.201	0.171491	304.907	0.177892	289.174	0.17789	299.112
0.177999	192.162	0.177991	309.994	0.171589	304.651	0.178003	289.2	0.178008	299.098
0.178105	191.664	0.178105	310.366	0.171686	304.3	0.178099	289.275	0.178083	298.746
0.178207	191.275	0.178217	310.483	0.171808	304.748	0.17819	288.627	0.178209	298.689
0.178296	190.194	0.17829	309.794	0.171926	304.781	0.178323	289.333	0.178319	299.053
0.178433	190.419	0.178431	310.319	0.171997	304.265	0.178428	289.061	0.178424	298.977
0.178538	189.705	0.17854	310.519	0.172128	304.417	0.178516	288.769	0.178514	298.448
0.178619	188.846	0.178628	310.264	0.17224	304.744	0.178636	288.986	0.178636	298.875
0.178746	188.648	0.178742	310.131	0.172335	304.575	0.178752	288.913	0.178758	298.949
0.178858	188.2	0.178851	310.348	0.172439	304.283	0.178841	288.86	0.178828	298.335
0.178947	187.601	0.178965	310.58	0.172557	304.686	0.178939	288.317	0.178963	298.528
0.179049	186.706	0.17904	309.845	0.172671	304.75	0.179071	288.991	0.179069	298.778
0.179183	186.866	0.179185	310.567	0.172742	304.094	0.179173	288.679	0.179165	298.553
0.179281	185.985	0.179283	310.434	0.172881	304.423	0.179258	288.221	0.17927	298.208
0.179368	185.039	0.17937	310.184	0.17299	304.75	0.17939	288.554	0.179383	298.536
0.179497	184.823	0.179494	310.198	0.173081	304.479	0.179505	288.543	0.179503	298.614
0.179608	184.026	0.1796	310.385	0.173191	304.252	0.179585	288.201	0.179575	297.927
0.179691	183.087	0.179704	310.54	0.173301	304.488	0.179697	287.847	0.179712	298.276
0.179801	182.125	0.179789	309.858	0.173419	304.694	0.179816	288.339	0.179818	298.353
0.179926	181.849	0.179932	310.624	0.173492	303.999	0.179921	288.02	0.179911	298.14
0.180029	180.836	0.180031	310.428	0.173635	304.538	0.180008	287.539	0.180023	297.888
0.180118	179.555	0.180118	310.135	0.173735	304.516	0.180137	287.929	0.180137	298.165
0.180247	179.125	0.180245	310.32	0.173822	304.254	0.180257	287.911	0.180245	298.219
0.180359	178.065	0.180349	310.336	0.17394	304.115	0.180328	287.31	0.180319	297.436
0.180433	176.706	0.180448	310.493	0.174051	304.367	0.180452	287.105	0.180465	297.959
0.180554	175.728	0.180537	309.816	0.174158	304.498	0.180568	287.508	0.18057	297.988
0.180678	175.242	0.180678	310.641	0.17424	303.804	0.180664	287.065	0.180656	297.657
0.180774	173.973	0.180778	310.452	0.174383	304.427	0.180757	286.539	0.180774	297.516
0.180869	172.547	0.180865	310.108	0.174483	304.288	0.180885	286.879	0.180879	297.577
0.180989	171.661	0.180997	310.425	0.17457	304.035	0.181003	286.774	0.180991	297.758
0.181108	170.273	0.181099	310.302	0.174696	304.073	0.181076	286.086	0.181072	296.979
0.181182	168.054	0.181194	310.385	0.1748	304.145	0.181203	285.972	0.181213	297.614
0.181315	165.922	0.181288	309.816	0.174902	304.3	0.18131	286.077	0.181315	297.386
0.181392	163.084	0.181424	310.603	0.174985	303.563	0.18141	285.767	0.1814	297.019
0.18141	160.047	0.181526	310.421	0.175128	304.282	0.181508	285.145	0.181524	297.017
0.181422	156.9	0.181611	310.014	0.175231	304.114	0.181628	285.336	0.18163	297.072
0.181431	153.726	0.181735	310.352	0.175317	303.801	0.181752	285.278	0.181733	297.122
0.181443	150.523	0.181854	310.384	0.175447	304.001	0.181819	284.352	0.181821	296.389
0.181454	147.514	0.181937	310.272	0.175547	303.917	0.181962	284.432	0.181958	297.062
0.181466	144.447	0.182046	309.875	0.175646	304.014	0.182057	284.223	0.182063	296.758
0.181478	141.513	0.182167	310.522	0.175737	303.392	0.182154	283.756	0.182146	296.329
0.181491	138.568	0.182269	310.269	0.175876	304.121	0.182262	283.222	0.182276	296.496
0.181501	135.722	0.18236	309.928	0.175978	303.925	0.182378	283.246	0.182379	296.347
0.18151	132.789	0.182488	310.394	0.176063	303.526	0.182496	283.159	0.182476	296.33
0.181522	129.887	0.182606	310.367	0.176185	303.741	0.182567	282.055	0.182569	295.627
0.181533	127.049	0.182677	310.005	0.176303	303.747	0.18271	282.301	0.182706	296.31
0.181553	124.201	0.182799	309.867	0.176392	303.718	0.182804	281.824	0.18281	296.018
0.181588	121.36	0.182915	310.353	0.176492	303.183	0.182899	281.374	0.182896	295.534
0.181676	118.505	0.183017	310.216	0.176619	303.854	0.183015	280.913	0.183025	295.814
0.181779		0.18311	309.813	0.176722	303.548	0.183125	280.732	0.183129	295.563
0.181879		0.183231	310.238	0.176813	303.21	0.183235	280.597	0.18322	295.461
0.181964		0.183353	310.328	0.17694	303.56	0.183311	279.498	0.183322	294.888
0.182105		0.183424	309.836	0.177054	303.506	0.183462	279.894	0.183452	295.498
0.182204		0.183554	309.868	0.177133	303.262	0.183554	279.269	0.183556	295.203
0.182289		0.18366	310.199	0.177247	302.908	0.183645	278.748	0.183641	294.66
0.182419		0.183763	310.078	0.177365	303.442	0.183763	278.448	0.183765	294.911
0.182524		0.183865	309.766	0.177469	303.272	0.183875	278.196	0.183887	294.83
0.182621		0.183975	309.998	0.17756	302.84	0.183975	278.015	0.183965	294.488
0.182712		0.184103	310.255	0.177684	303.187	0.184064	277.027	0.184079	294.081
0.182849		0.184171	309.594	0.177804	303.218	0.184205	277.43	0.184196	294.517
0.182953		0.184306	309.839	0.177879	302.821	0.184306	276.82	0.1843	294.167
0.183037		0.184408	310.034	0.178003	302.664	0.18439	276.179	0.184392	293.704
0.183168		0.184504	309.843	0.178113	303.041	0.184514	276.001	0.184516	294.033
0.183272		0.184607	309.515	0.178215	302.895	0.184626	275.719	0.184636	293.865
0.183365		0.184729	309.973	0.178315	302.525	0.184719	275.366	0.184707	293.31
0.183465		0.184846	310.128	0.178426	302.73	0.184817	274.53	0.184833	293.124
0.183597		0.184918	309.391	0.178553	302.878	0.184953	274.923	0.184943	293.36
0.183699		0.185059	309.809	0.178622	302.328	0.185051	274.205	0.185046	293.112
0.183784		0.185151	309.738	0.178754	302.353	0.185138	273.567	0.185142	292.583
0.18391		0.185248	309.602	0.178858	302.628	0.185265	273.566	0.185262	292.825
0.184029		0.185364	309.447	0.178957	302.414	0.185379	273.194	0.185383	292.733
0.184108		0.185482	309.803	0.179057	302.01	0.185463	272.729	0.185453	292.045
0.184221		0.185588	309.863	0.179179	302.405	0.185565	271.958	0.185588	292.034
0.18434		0.18566	309.024	0.179299	302.52	0.185698	272.383	0.185688	292.043
0.184443		0.18581	309.731	0.17937	301.821	0.185801	271.81	0.185791	291.787
0.184535		0.185905	309.57	0.179507	302.041	0.185888	271.079	0.185897	291.316
0.184665		0.185992	309.288	0.179604	302.045	0.186011	271.094	0.186003	291.3
0.184779		0.186113	309.263	0.179703	301.885	0.186125	270.686	0.186131	291.384
0.184852		0.186229	309.526	0.179812	301.579	0.186208	270.172	0.186199	290.507
0.184976		0.186332	309.592	0.179932	301.934	0.186322	269.541	0.18634	290.656
0.185086		0.186413	308.843	0.18004	301.974	0.18644	269.684	0.186438	290.497
0.18519		0.186558	309.582	0.180112	301.154	0.186546	269.192	0.186533	290.153
0.185285		0.186654	309.286	0.180261	301.603	0.186633	268.286	0.186643	289.684
0.185408		0.186739	308.992	0.180355	301.566	0.186759	268.327	0.186759	289.863
0.185526		0.186865	309.092	0.180446	301.227	0.186876	267.933	0.186872	289.787
0.185598		0.186977	309.205	0.180564	301.077	0.18695	267.104	0.186948	288.873
0.185729		0.187074	309.295	0.180679	301.293	0.187076	266.695	0.187089	289.175
0.185833		0.187164	308.564	0.180786	301.341	0.18719	266.694	0.187182	288.775
0.185936		0.187305	309.411	0.180865	300.566	0.187288	266.041	0.187276	288.46
0.186038		0.1874	308.936	0.181008	301.079	0.187385	265.232	0.187396	288.182
0.18615		0.187485	308.624	0.181104	300.823	0.187506	265.242	0.187512	288.248
0.186276		0.187615	308.882	0.181192	300.519	0.187626	264.789	0.187615	288.058
0.186344		0.187728	308.93	0.181313	300.452	0.187697	263.848	0.187692	287.087
0.186483		0.187815	308.843	0.181428	300.532	0.187829	263.597	0.18784	287.588
0.186581		0.187916	308.283	0.181529	300.622	0.187937	263.381	0.187935	287.125
0.186678		0.188047	309.012	0.181613	299.796	0.188033	262.778	0.188022	286.597
0.186782		0.188149	308.653	0.181758	300.493	0.188138	262.04	0.188146	286.472
0.186904		0.188237	308.276	0.181851	300.042	0.188258	262.012	0.18826	286.373
0.187017		0.18836	308.637	0.181937	299.701	0.18837	261.59	0.188358	286.137
0.187091		0.188478	308.58	0.182065	299.768	0.188441	260.513	0.188447	285.255
0.187232		0.188559	308.37	0.182179	299.796	0.18858	260.43	0.188586	285.692
0.187327		0.188669	307.973	0.182269	299.728	0.188688	260.202	0.188687	285.126
0.187423		0.188795	308.705	0.182366	298.993	0.188779	259.461	0.188768	284.521
0.187539		0.188897	308.339	0.182499	299.624	0.188889	258.777	0.188895	284.446
0.187657		0.188984	307.912	0.1826	299.226	0.188999	258.502	0.189009	284.205
0.18776		0.189106	308.207	0.182687	298.816	0.189115	258.187	0.189102	283.92
0.187837		0.189229	308.307	0.182812	298.966	0.18919	257.063	0.189196	282.992
0.187985		0.189303	307.848	0.182924	298.863	0.189333	257.156	0.189333	283.462
0.188078		0.189426	307.788	0.183013	298.679	0.189434	256.629	0.189428	282.727
0.188167		0.189538	308.207	0.183115	298.06	0.189521	255.95	0.189515	282.084
0.188288		0.189641	307.972	0.183247	298.752	0.189639	255.433	0.189645	282.101
0.188403		0.189733	307.515	0.183347	298.25	0.189749	255.234	0.18976	281.793
0.188503		0.189855	307.87	0.183437	297.788	0.189857	254.925	0.189844	281.301
0.188588		0.189977	307.983	0.183556	297.899	0.189938	253.849	0.18995	280.54
0.188731		0.190048	307.383	0.183679	297.869	0.190081	254.101	0.190076	280.831
0.188828		0.190181	307.546	0.183755	297.44	0.190181	253.512	0.190179	280.187
0.188913		0.190286	307.774	0.183875	297.084	0.190269	252.862	0.190267	279.452
0.189038		0.190385	307.507	0.183992	297.502	0.190394	252.516	0.190392	279.415
0.18915		0.190487	307.161	0.184093	297.105	0.190499	252.152	0.190508	279.007
0.189247		0.190603	307.52	0.184184	296.52	0.190601	251.897	0.190587	278.313
0.189339		0.190724	307.641	0.184308	296.689	0.190686	250.795	0.190703	277.644
0.189478		0.19079	306.868	0.184427	296.621	0.190827	251.099	0.190823	277.792
0.189575		0.190929	307.151	0.184501	295.999	0.190929	250.482	0.190925	277.035
0.18966		0.191035	307.354	0.18463	295.82	0.191016	249.772	0.191016	276.137
0.189792		0.19113	307.158	0.184738	296.007	0.191146	249.557	0.191136	275.906
0.189901		0.191238	306.839	0.184838	295.528	0.191246	249.043	0.19126	275.491
0.189988		0.191348	307.045	0.184935	294.951	0.191344	248.684	0.191331	274.429
0.190091		0.191468	307.203	0.185055	295.111	0.191437	247.661	0.19146	273.928
0.190219		0.19154	306.467	0.185179	295.007	0.191572	247.917	0.191569	273.632
0.190324		0.191683	306.924	0.185244	294.112	0.191677	247.202	0.191669	272.868
0.19041		0.191785	306.881	0.185378	293.977	0.191762	246.303	0.191765	271.867
0.190537		0.191874	306.668	0.185488	294.06	0.191887	246.034	0.191885	271.561
0.190649		0.191988	306.419	0.185584	293.599	0.192001	245.451	0.192005	271.005
0.19073		0.1921	306.656	0.185687	292.938	0.19209	244.782	0.192078	269.737
0.190844		0.19221	306.809	0.185801	292.912	0.192192	243.695	0.192213	269.338
0.190968		0.192287	306.006	0.185921	292.73	0.19232	243.611	0.192314	268.733
0.191068		0.192436	306.681	0.185992	291.78	0.192421	242.58	0.192413	267.812
0.191159		0.192529	306.428	0.186133	291.746	0.192511	241.455	0.192519	266.776
0.191283		0.192619	306.164	0.186235	291.438	0.192638	240.997	0.192633	266.315
0.191403		0.192743	306.16	0.186326	290.842	0.192753	240.031	0.192754	265.68
0.191476		0.192847	306.227	0.186436	290.095	0.192832	238.892	0.192822	264.083
0.191599		0.192952	306.305	0.18655	289.934	0.192946	237.8	0.192963	263.63
0.191712		0.193037	305.58	0.186666	289.606	0.193063	237.391	0.193065	262.838
0.191814		0.193176	306.253	0.186739	288.37	0.193168	236.417	0.193158	261.749
0.191908		0.193282	306.097	0.186886	288.374	0.193259	235.206	0.193271	260.649
0.192032		0.193365	305.673	0.186981	287.7	0.193382	234.807	0.193381	259.924
0.19215		0.193494	305.842	0.187072	286.832	0.193502	234.048	0.193496	259.115
0.192221		0.193601	305.825	0.187192	286.055	0.193576	232.944	0.19357	257.48
0.192354		0.193692	305.728	0.187299	285.463	0.193701	232.196	0.193715	257.038
0.192459		0.193784	305.101	0.187406	284.711	0.193809	231.828	0.193815	255.898
0.192558		0.193927	305.855	0.187487	283.12	0.193913	231.037	0.193902	254.683
0.19266		0.194029	305.674	0.187628	282.661	0.194012	230.039	0.19402	253.576
0.192778		0.194115	305.181	0.187732	281.393	0.194126	229.639	0.194132	252.708
0.192897		0.194238	305.4	0.187819	279.744	0.194252	229.1	0.194238	251.794
0.192965		0.194348	305.318	0.187947	278.378	0.194321	227.953	0.194319	250.062
0.193104		0.194437	305.25	0.188053	276.787	0.194454	227.449	0.194464	249.671
0.193208		0.194542	304.744	0.188146	274.968	0.194559	227.037	0.194561	248.32
0.193303		0.194671	305.418	0.188237	272.55	0.194655	226.284	0.194647	246.945
0.193413		0.194773	305.14	0.188379	271.255	0.194756	225.373	0.194775	245.946
0.193523		0.194858	304.654	0.188484	268.912	0.194878	225.219	0.194879	244.78
0.193641		0.194992	305.055	0.188565	266.058	0.194997	224.769	0.194978	243.558
0.193715		0.195099	304.926	0.188688	263.454	0.195069	223.608	0.195071	241.677
0.193858		0.195181	304.64	0.188785	260.622	0.195206	223.389	0.195206	240.877
0.193958		0.195295	304.358	0.188876	257.782	0.195303	222.856	0.195312	239.166
0.194047		0.195417	304.902	0.188921	254.916	0.195401		0.195395	237.161
0.194161		0.195519	304.657	0.189022	252.083	0.195513		0.195526	235.713
0.194275		0.195608	304.188	0.18914	249.243	0.195631		0.195635	233.789
0.194383		0.195733	304.622	0.18922	246.382	0.195739		0.19572	231.589
0.194462		0.195853	304.524	0.189285	243.543	0.19581		0.195818	229.182
0.194609		0.195924	304.087	0.189394	240.696	0.195959		0.195959	227.827
0.194702		0.196046	303.917	0.189502	237.866	0.196056		0.19606	225.388
0.194792		0.196164	304.414	0.189608	235.034	0.196145		0.196145	222.698
0.194916		0.196264	304.171	0.189662	232.204	0.196262		0.196271	220.544
0.195024		0.196359	303.735	0.189797	229.545	0.196376		0.196382	217.773
0.195123		0.196479	304.107	0.189901	226.852	0.196485		0.19646	214.927
0.195212		0.196599	304.013	0.189998	224.096	0.196564		0.196529	212.093
0.195353		0.19667	303.521	0.190103		0.196707		0.196662	209.237
0.195453		0.196799	303.52	0.190217		0.196805		0.196715	206.374
0.195538		0.196913	303.871	0.190336		0.19689		0.196767	203.496
0.195669		0.197008	303.618	0.190406		0.197014		0.196805	200.578
0.195776		0.197108	303.216	0.190545		0.197126		0.196824	197.72
0.195865		0.197222	303.475	0.190649		0.197228		0.196834	194.397
0.195959		0.19735	303.693	0.190742		0.197312		0.196842	191.381
0.196104		0.197417	302.964	0.190856		0.197456		0.196848	188.458
0.196203		0.197556	303.206	0.190964		0.197549		0.196854	185.204
0.196288		0.197655	303.266	0.19108		0.197638		0.19686	181.754
0.196413		0.197754	303.04	0.191153		0.197765		0.196867	178.238
0.196523		0.197862	302.773	0.191298		0.197876		0.196873	174.768
0.19661		0.197978	303.069	0.191399		0.197968		0.196879	171.435
0.196719		0.198094	303.162	0.191487		0.198065		0.196885	168.307
0.196844		0.198163	302.313	0.191603		0.198196		0.19689	165.421
0.196946		0.198304	302.77	0.191713		0.198301		0.196898	162.179
0.197031		0.198406	302.684	0.191826		0.198387		0.196904	159.347
0.197165		0.198497	302.476	0.191903		0.198513		0.196912	156.466
0.197274		0.198613	302.299	0.192046		0.198571		0.196921	153.422
0.197354		0.198726	302.478	0.192142		0.198588		0.196935	150.439
0.19747		0.198835	302.578	0.192233		0.198604		0.196952	147.576
0.197592		0.198911	301.769	0.192358		0.198619		0.196981	144.695
0.197692		0.199054	302.354	0.192465		0.198637		0.197014	141.813
0.197783		0.199153	302.108	0.192567		0.19866		0.197062	138.958
0.197908		0.199245	301.88	0.19264		0.198683		0.197169	136.127
0.198024		0.199363	301.835	0.192768		0.1987		0.197238	133.956
0.198097		0.199471	301.794	0.192815		0.198726		0.197379
0.198221		0.199579	302.007	0.192842		0.198776		0.197478
0.198337		0.19966	301.153	0.192855		0.198892		0.197571
0.198436		0.199803	301.854	0.192863		0.198959		0.197682
0.198532		0.1999	301.512	0.192871		0.199044		0.197792
0.198656		0.199987	301.154	0.192876		0.199129		0.19791
0.198772		0.200112	301.222	0.192884		0.199251		0.197981
0.198845		0.200226	301.334	0.19289		0.199369		0.198124
0.198978		0.200321	301.319	0.192896		0.19945		0.198225
0.199087		0.200413	300.616	0.192901		0.199563		0.198316
0.199181		0.200549	301.288	0.192907		0.199685		0.198434
0.199283		0.200647	300.866	0.192913		0.19979		0.19854
0.199399		0.200732	300.494	0.192919		0.199877		0.198652
0.199523		0.200863	300.763	0.192928		0.200002		0.198729
0.199591		0.200981	300.862	0.192934		0.200118		0.198874
0.199732		0.201063	300.501	0.19294		0.200194		0.198974
0.19983		0.201161	299.916	0.192946		0.200317		0.19906
0.199925		0.201298	300.733	0.192952		0.200429		0.199183
0.200035		0.201395	300.268	0.192958		0.200531		0.199293
0.200151		0.20148	299.79	0.192962		0.200626		0.199396
0.200265		0.20161	300.137	0.192963		0.200748		0.199481
0.200338		0.201729	300.16	0.193008		0.200871		0.199622
0.200479		0.201808	299.777	0.193124		0.200937		0.199718
0.200579		0.201919	299.376	0.193236		0.201067		0.199807
0.200671		0.20204	299.959	0.193319		0.201179		0.199938
0.200787		0.202144	299.611	0.193427		0.201277		0.200045
0.200901		0.202229	299.059	0.193549		0.201376		0.200137
0.201006		0.202355	299.415	0.193653		0.201494		0.200232
0.201084		0.202481	299.454	0.193746		0.201613		0.200365
0.201229		0.20255	298.939	0.193865		0.201685		0.20047
0.201328		0.202676	298.72	0.193985		0.201822		0.200553
0.201418		0.202788	299.175	0.194062		0.201924		0.200684
0.20154		0.202886	298.743	0.19418		0.202019		0.200794
0.201648		0.202979	298.297	0.194296		0.202125		0.200881
0.201751		0.203103	298.671	0.194397		0.202243		0.200985
0.201835		0.203228	298.723	0.194487		0.202361		0.201111
0.201978		0.203294	297.998	0.194619		0.20243		0.201215
0.202077		0.203429	298.059	0.194735		0.202575		0.201304
0.20216		0.203531	298.19	0.194808		0.202672		0.201428
0.202287		0.203632	297.963	0.194935		0.202763		0.201546
0.202401		0.203734	297.503	0.19504		0.20288		0.201625
0.202492		0.20385	297.742	0.195144		0.20299		0.201738
0.202587		0.203972	297.781	0.195242		0.203101		0.201856
0.202722		0.204039	297.019	0.195368		0.203178		0.201959
0.202821		0.204182	297.233	0.195482		0.203319		0.202048
0.202908		0.204279	297.264	0.19555		0.203423		0.202177
0.203038		0.204378	296.956	0.195691		0.20351		0.202297
0.203153		0.204485	296.559	0.195793		0.203634		0.202369
0.203234		0.204597	296.684	0.195886		0.203744		0.202494
0.203336		0.204715	296.814	0.195992		0.203842		0.2026
0.203473		0.204789	295.888	0.196112		0.203926		0.202706
0.20357		0.204934	296.318	0.196228		0.204072		0.202801
0.203655		0.205028	296.021	0.196299		0.204172		0.202927
0.203785		0.205121	295.711	0.196442		0.204258		0.203044
0.203902		0.205237	295.398	0.196538		0.204379		0.203112
0.203979		0.205349	295.458	0.196631		0.20449		0.203249
0.204096		0.205455	295.459	0.196746		0.204588		0.203354
0.204213		0.205538	294.559	0.19686		0.204681		0.203448
0.204317		0.205683	295.063	0.196971		0.204816		0.203553
0.204403		0.205776	294.6	0.197047		0.204918		0.203671
0.20453		0.205867	294.181	0.197194		0.205001		0.20379
0.204656		0.20599	294.036	0.197285		0.205133		0.203862
0.204725		0.206099	293.953	0.197377		0.205241		0.204001
0.204851		0.206199	293.871	0.197499		0.205328		0.204099
0.204961		0.206284	292.903	0.197609		0.205432		0.204194
0.205059		0.206429	293.465	0.197713		0.20556		0.204304
0.205154		0.206529	293.026	0.197796		0.205664		0.204418
0.205279		0.206614	292.485	0.197937		0.205751		0.204536
0.205399		0.206738	292.387	0.198038		0.20588		0.204607
0.205469		0.206846	292.138	0.198124		0.20599		0.204754
0.205602		0.206945	291.981	0.198248		0.206071		0.204847
0.205704		0.207035	291.076	0.198356		0.206179		0.204938
0.205807		0.207171	291.563	0.198455		0.206309		0.205055
0.205907		0.207279	291.083	0.198544		0.20641		0.205167
0.206023		0.20736	290.344	0.198687		0.206498		0.205278
0.206145		0.207487	290.339	0.198785		0.206626		0.205357
0.206212		0.207599	290.038	0.198871		0.20674		0.205498
0.206357		0.207685	289.62	0.198994		0.206817		0.205596
0.206454		0.207788	288.89	0.19911		0.206937		0.205685
0.206549		0.20792	289.33	0.199197		0.207054		0.205809
0.206659		0.208021	288.717	0.199301		0.207155		0.205915
0.206772		0.208108	287.989	0.199428		0.207246		0.206019
0.206888		0.208237	288.15	0.199533		0.207369		0.206104
0.206962		0.208347	287.739	0.199618		0.207493		0.206247
0.207107		0.208428	287.193	0.199746		0.207565		0.206344
0.207205		0.208544	286.686	0.199861		0.207694		0.206431
0.207294		0.208663	286.949	0.19994		0.207798		0.206554
0.207412		0.208768	286.526	0.200054		0.207899		0.206669
0.207524		0.208857	285.785	0.200176				0.206759
0.207628		0.208985	285.978	0.200278				0.20686
0.207712		0.2091	285.626	0.200367				0.206991
0.207856		0.209172	284.841	0.200493				0.207096
0.207949		0.209296	284.483	0.200613				0.20718
0.20804		0.209419	284.836	0.200684				0.207306
0.208165		0.209513	284.266	0.200804				0.20742
0.208274		0.209608	283.56	0.200924				0.207503
0.208372		0.209726	283.621	0.201024				0.207613
0.208457		0.209848	283.448	0.201117				0.207738
0.2086		0.209917	282.636	0.201238				0.207839
0.208703		0.210053	282.561	0.201358				0.207926
0.208787		0.210159	282.545	0.201429				0.208053
0.208913		0.210255	282.1	0.201561				0.208173
0.209019		0.210358	281.462	0.201669				0.208247
0.209116		0.210476	281.633	0.201768				0.208362
0.209212		0.210594	281.428	0.201864				0.208484
0.209346		0.210665	280.493	0.201986				0.208588
0.20945		0.210806	280.595	0.202108				0.208678
0.209531		0.210906	280.402	0.202175				0.208799
0.20966		0.210999	279.94	0.202314				0.208919
0.209774		0.211109	279.419	0.202417				0.208992
0.209858		0.211221	279.44	0.202512				0.20912
0.209963		0.211339	279.355	0.20262				0.209228
0.210093		0.211408	278.293	0.202733				0.209332
0.210194		0.211551	278.54	0.202849				0.209425
0.210281		0.211654	278.283	0.202921				0.209547
0.210412		0.211745	277.782	0.203064				0.209668
0.210524		0.211865	277.434	0.203166				0.209736
0.210601		0.211969	277.288	0.203257				0.209873
0.210719		0.212083	277.212	0.203373				0.209976
0.210838		0.212158	276.213	0.203485				0.210074
0.210939		0.212303	276.622	0.203591				0.210178
0.211032		0.212405	276.258	0.203669				0.210294
0.21116		0.212492	275.695	0.203815				0.210412
0.211272		0.212612	275.447	0.203918				0.210483
0.211345		0.212721	275.277	0.204003				0.210622
0.211471		0.212826	275.245	0.204122				0.210727
0.211592		0.21291	274.238	0.204231				0.210817
0.211685		0.213049	274.728	0.204335				0.210931
0.211781		0.213147	274.168	0.204422				0.211046
0.211901		0.213238	273.645	0.204563				0.211154
0.212021		0.213365	273.579	0.204663				0.211229
0.212092		0.213474	273.37	0.204744				0.211376
[truncated: 1,602 more rows]
