# Supplementary material for: Nano-to-Submicron Hydroxyapatite Coatings for Magnesium-based Bioresorbable Implants – Deposition, Characterization, Degradation, Mechanical Properties, and Cytocompatibility
Source: Sci Rep. 2019 Jan 28;9:810. doi: 10.1038/s41598-018-37123-3 (PMC6349930; doi:10.1038/s41598-018-37123-3)
Supplement: Supplementary file 1 — Dataset for SREP-18-29489A [file 41598_2018_37123_MOESM1_ESM.zip › SupplementalDataFiles/Figure 19/Figure 19(b).xlsx]

## Sheet: 1st
strain	nHA_100 [stress (Mpa)]	strain	nHA_400 [stress (Mpa)]	strain	mHA_100 [stress (Mpa)]	strain	mHA_400 [stress (Mpa)]	strain	Mg [stress (Mpa)]
0	0.296769	0	-0.0399493	0	-0.0456177	0	-0.0832605	0	-2.70994
0.000110256	0.613115	3.65385e-05	0.0989599	3.46154e-05	0.0223137	2.11538e-05	-0.0400575	2.5e-05	-2.61622
0.000216026	1.21702	0.000191026	1.99488	0.000160256	0.829025	0.000167949	1.09678	0.000192949	-0.584129
0.000312821	1.71947	0.000308974	3.31223	0.000328205	2.17986	0.00031859	3.06312	0.000322436	1.75864
0.000426923	2.20518	0.000430769	5.16591	0.000430769	3.0292	0.000413462	4.12304	0.000407692	3.03682
0.000539103	2.85753	0.000535256	6.43586	0.000521795	3.67707	0.000533333	5.20106	0.000539103	4.69328
0.000655128	3.53088	0.000629487	7.49121	0.000642949	4.68534	0.000646795	6.51294	0.000653205	6.14304
0.000728205	3.90391	0.000755128	9.12806	0.000762821	5.54185	0.000753205	7.74736	0.000737821	7.36174
0.000873077	4.72652	0.000871154	10.458	0.000836538	6.20215	0.000834615	8.45119	0.000844231	8.34508
0.000967949	5.32045	0.000942949	11.4256	0.000969872	7.09984	0.000973718	9.88069	0.000971795	9.97743
0.00105641	5.91221	0.00107564	12.7464	0.00107372	8.06975	0.00107564	10.8726	0.00107372	10.9029
0.00117821	6.57523	0.00117821	14.1281	0.00117244	8.89139	0.00116282	11.8362	0.0011609	11.6632
0.00128846	7.35308	0.00128077	15.2953	0.00127115	9.53628	0.00128654	12.8691	0.00128846	12.92
0.00139487	8.12905	0.00138333	16.1812	0.00139295	10.5457	0.00139679	13.858	0.00140256	13.7728
0.00147756	8.5783	0.00150256	17.478	0.00151218	11.4216	0.00149487	14.7912	0.00148141	14.4331
0.00161667	9.55793	0.00161667	18.5538	0.00158205	11.9194	0.00158397	15.3402	0.00160128	15.2023
0.00171731	10.2214	0.00168846	19.2242	0.00172115	12.8503	0.00172692	16.5516	0.00171731	16.1759
0.00180449	10.8893	0.00182949	20.4391	0.00182179	13.6714	0.00182564	17.2378	0.00181987	16.7999
0.00192949	11.6936	0.00193333	21.5279	0.00191603	14.4223	0.00191026	17.9283	0.00191026	17.1946
0.00203782	12.5103	0.00202436	22.4112	0.00202821	15.1082	0.00203397	18.8502	0.00203782	18.1108
0.00213654	13.3329	0.00213462	23.258	0.00214231	16.0715	0.00214615	19.6883	0.00215577	18.6827
0.00222692	13.857	0.00224679	24.3349	0.00225641	16.9424	0.0022391	20.4997	0.002225	18.8605
0.00236987	15.0041	0.0023641	25.4249	0.00232949	17.4227	0.00233718	21.1044	0.00235064	19.4856
0.00246474	15.68	0.00243782	25.9792	0.00247051	18.4949	0.00246859	22.2235	0.00247051	20.2091
0.00255	16.3639	0.00258077	27.2253	0.00257308	19.3143	0.002575	22.9328	0.00256538	20.5081
0.00267564	17.2686	0.00267949	28.0848	0.00266154	20.0566	0.00265577	23.5324	0.00266346	20.7641
0.0027891	18.1348	0.00276603	28.8809	0.00278141	20.8524	0.00278718	24.4986	0.00278141	21.3917
0.00287821	18.9442	0.00288397	29.7281	0.00289167	21.8303	0.00289936	25.3013	0.00290321	21.8499
0.00297885	19.5638	0.00299808	30.7441	0.00299808	22.7237	0.00298269	25.982	0.00297308	21.8074
0.00311026	20.7212	0.00310641	31.6584	0.003075	23.2084	0.00309231	26.6458	0.00310833	22.439
0.0032141	21.4608	0.00318526	32.0971	0.00322372	24.4209	0.0032141	27.6631	0.00321218	22.7842
0.00329744	22.1011	0.00332821	33.1837	0.00332244	25.2178	0.00331859	28.337	0.00330897	23.047
0.00342692	23.1033	0.00342692	33.7847	0.00340769	25.9236	0.00340577	28.8894	0.00341346	23.2191
0.00354103	23.9765	0.00351346	34.3639	0.00352885	26.8063	0.00353526	29.8411	0.00353269	23.7467
0.00362179	24.7131	0.0036391	35.0878	0.00363718	27.7156	0.00365064	30.561	0.00364872	24.0842
0.0037359	25.4289	0.00374551	35.7184	0.00374359	28.6861	0.00372436	31.0525	0.00371859	23.9262
0.00385577	26.5563	0.00385	36.3631	0.00383077	29.1797	0.00384038	31.7263	0.00386346	24.5906
0.00395769	27.2968	0.00393269	36.6257	0.00396795	30.4171	0.00396346	32.627	0.00395962	24.7414
0.00404679	27.9385	0.00407564	37.5118	0.00406987	31.1631	0.00406603	33.1993	0.00405256	24.9175
0.00417628	29.0083	0.00417436	37.897	0.00415321	31.8344	0.00415513	33.6145	0.00416474	25.1114
0.00429231	29.8552	0.00425962	38.1772	0.00428269	32.796	0.00427885	34.3962	0.004275	25.472
0.00436346	30.4931	0.00439038	38.7989	0.00439038	33.6987	0.00439808	34.9607	0.00439423	25.8545
0.00448526	31.2769	0.00449487	39.2071	0.00448333	34.5441	0.00447179	35.2501	0.00446603	25.6004
0.00460513	32.3798	0.00459167	39.6329	0.00457821	35.1017	0.00460128	35.8816	0.00460897	26.2691
0.00470769	33.1551	0.0046859	39.859	0.00471346	36.3162	0.00470962	36.4117	0.00470769	26.3448
0.00479615	33.7587	0.00482308	40.5617	0.00481538	37.0436	0.00480769	36.8555	0.00479808	26.4612
0.00491987	34.8102	0.00492372	40.8099	0.00490256	37.6876	0.00490256	37.1423	0.00491987	26.7162
0.00503974	35.6596	0.00500897	40.9901	0.00503013	38.7106	0.00502628	37.757	0.00502821	26.9892
0.0051109	36.2538	0.00513462	41.5076	0.00514038	39.5049	0.00514615	38.2125	0.00513654	27.2643
0.00524423	37.1657	0.00524808	41.8011	0.005225	40.2695	0.00521538	38.3148	0.00521346	27.0353
0.00534872	38.0909	0.00533526	42.0018	0.00532949	40.8682	0.00535256	38.9187	0.00535833	27.7599
0.00544936	38.8891	0.00543974	42.227	0.00546282	42.049	0.00545513	39.2734	0.00545897	27.7647
0.00554359	39.4779	0.00556731	42.6842	0.00556346	42.7535	0.00555128	39.5981	0.00554551	27.8055
0.00566731	40.5191	0.00566731	42.7767	0.00564808	43.3282	0.00565769	39.8764	0.00566923	28.1255
0.00578718	41.4055	0.00575449	42.7171	0.00577949	44.3811	0.00577564	40.3571	0.00577564	28.3107
0.00585513	41.8837	0.00588974	42.9344	0.00588782	45.0847	0.00589167	40.7217	0.00587821	28.5863
0.00599423	42.8699	0.006	43.0156	0.00597051	45.7704	0.00596282	40.7374	0.00596474	28.3934
0.00609423	43.7072	0.00607692	43.0242	0.00608846	46.463	0.00610192	41.3126	0.00610577	29.0951
0.00619103	44.4569	0.00619487	43.2937	0.00620641	47.501	0.00620641	41.5342	0.00620449	29.0494
0.00629936	45.1231	0.00631282	43.5544	0.00630897	48.1916	0.00629744	41.7436	0.00629167	29.0607
0.00641474	46.0909	0.00641667	43.6509	0.00639551	48.7099	0.0064109	42.0355	0.00642115	29.4734
0.00653077	46.9476	0.00650385	43.5855	0.00652308	49.7018	0.006525	42.3815	0.00652692	29.5941
0.00660449	47.3895	0.00663333	43.9223	0.00664487	50.4736	0.00663333	42.6424	0.00661987	29.7512
0.00674359	48.4176	0.00674936	43.9709	0.00671667	50.9681	0.00670897	42.6124	0.00671859	29.6873
0.00684551	49.1605	0.00682244	43.8388	0.00684167	51.7523	0.00685577	43.1833	0.00684936	30.2887
0.00693654	49.8598	0.00694808	44.1175	0.00695	52.6199	0.00695769	43.2522	0.00695385	30.2999
0.00705256	50.5832	0.00705833	44.1932	0.00705256	53.2685	0.00704295	43.3316	0.00703718	30.2394
0.00716667	51.4646	0.0071609	44.2694	0.00714936	53.8065	0.0071609	43.6081	0.00716667	30.7061
0.00727244	52.2618	0.00725513	44.2458	0.00727244	54.7636	0.00727051	43.8036	0.00728013	30.857
0.00734808	52.6624	0.00737692	44.531	0.00739038	55.4436	0.00737885	44.0179	0.00736346	30.8924
0.00749872	53.7454	0.00749872	44.6504	0.00746026	55.8312	0.00746026	43.9202	0.00747179	30.9269
0.00759744	54.4022	0.00756795	44.4323	0.00759359	56.6737	0.00760321	44.4337	0.00759359	31.4509
0.00768205	54.9857	0.00770128	44.8081	0.00769744	57.3711	0.00770128	44.3793	0.00769936	31.5265
0.00780192	55.727	0.00780577	44.8453	0.00779808	58.0182	0.00778654	44.3879	0.00778654	31.4588
0.00791218	56.4729	0.00790256	44.92	0.00790064	58.4998	0.00791218	44.4995	0.0079141	31.9313
0.00801859	57.2541	0.00800256	44.9591	0.00801859	59.3378	0.00802244	44.5653	0.00803013	32.0731
0.00810321	57.6142	0.00812628	45.236	0.0081359	60.0164	0.00811859	44.699	0.00810705	31.9997
0.00824231	58.6392	0.00824423	45.3495	0.00820577	60.2822	0.00820962	44.6745	0.00822308	32.1594
0.00834295	59.1645	0.0083141	45.1067	0.00834679	61.169	0.00834679	45.1529	0.0083391	32.6118
0.00842564	59.6521	0.00845321	45.5104	0.00844551	61.6992	0.00844936	45.1028	0.00844551	32.7093
0.00855513	60.4034	0.00854936	45.4271	0.00854167	62.2487	0.00853205	45.0703	0.00853397	32.6042
0.00866346	61.0561	0.00865	45.5025	0.00865385	62.7734	0.00866346	45.4008	0.00866154	33.129
0.00875833	61.6565	0.00876218	45.5722	0.00876218	63.4061	0.00877179	45.4394	0.00877949	33.2873
0.00885064	62.0078	0.00887436	45.7198	0.00888397	64.1006	0.00886026	45.4788	0.00885256	33.1336
0.00898782	62.9181	0.00898782	45.8356	0.00895513	64.2332	0.00895897	45.4753	0.00897821	33.4382
0.00908846	63.3496	0.00905962	45.5896	0.00909615	65.1106	0.00909423	45.8822	0.00908654	33.7381
0.00917372	63.7451	0.00920641	46.0517	0.00919487	65.4968	0.00919679	45.8594	0.0091891	33.8596
0.00930513	64.466	0.00930256	45.9441	0.00928333	65.9225	0.00928141	45.8069	0.00928526	33.8004
0.00941282	64.9402	0.00939167	45.9453	0.00940321	66.4279	0.0094109	46.1578	0.00940897	34.2913
0.0095	65.4035	0.00951154	46.103	0.00951538	66.983	0.00952115	46.0987	0.00952885	34.5012
0.00960064	65.7311	0.00962372	46.1955	0.00962372	67.51	0.00960641	46.0066	0.00959679	34.2275
0.00973526	66.5234	0.00973141	46.2873	0.00970256	67.6165	0.00971603	46.0941	0.00973333	34.6854
0.0098359	66.8907	0.00980897	46.0422	0.00984359	68.4254	0.00984167	46.4014	0.0098359	34.8773
0.00992115	67.1658	0.00995192	46.4745	0.00994038	68.6535	0.00994423	46.4168	0.00993269	34.978
0.0100526	67.8444	0.0100526	46.3499	0.0100314	69.0057	0.0100295	46.3076	0.0100353	35.006
0.0101622	68.2028	0.0101372	46.3072	0.0101583	69.5178	0.0101564	46.3994	0.0101583	35.4484
0.0102455	68.5262	0.0102609	46.5088	0.0102667	69.8864	0.0102763	46.51	0.0102744	35.6745
0.0103577	68.8769	0.0103712	46.5337	0.0103635	70.2733	0.0103519	46.4117	0.0103442	35.3812
0.0104833	69.5058	0.0104756	46.5844	0.01045	70.371	0.0104737	46.6712	0.0104853	35.919
0.0105814	69.8041	0.0105603	46.4051	0.0105949	71.1225	0.0105853	46.8787	0.0105833	36.006
0.0106705	70.0067	0.0107013	46.8295	0.0106936	71.2741	0.0106859	46.9314	0.0106782	36.1232
0.0107962	70.5989	0.0107981	46.6514	0.0107769	71.4655	0.0107788	46.9044	0.0107885	36.1902
0.0109199	70.9652	0.0108827	46.6009	0.0109064	71.9876	0.0109083	47.2485	0.0109026	36.5443
0.010991	71.0801	0.0110122	46.8631	0.011016	72.2635	0.0110218	47.2625	0.0110199	36.8658
0.0111147	71.5046	0.0111224	46.8483	0.011109	72.5333	0.0110936	47.093	0.0110897	36.509
0.011225	71.9376	0.0112154	46.8167	0.0112058	72.6588	0.0112231	47.3954	0.0112385	37.1849
0.0113256	72.1989	0.0113096	46.7442	0.0113391	73.2758	0.0113314	47.47	0.0113314	37.147
0.0114218	72.3793	0.0114429	47.0575	0.0114429	73.4228	0.0114333	47.5351	0.0114218	37.2285
0.0115474	72.9159	0.0115474	46.9842	0.0115244	73.5202	0.0115301	47.5315	0.0115417	37.4285
0.0116654	73.1872	0.0116327	46.9034	0.0116538	74.0165	0.0116538	47.8138	0.0116519	37.7022
0.0117346	73.2016	0.0117603	47.1826	0.0117679	74.2371	0.0117699	47.9064	0.0117603	37.9797
0.0118641	73.6583	0.0118718	47.1833	0.0118526	74.3934	0.0118391	47.7087	0.0118391	37.6916
0.0119724	73.9574	0.011959	47.1248	0.0119571	74.5648	0.0119782	48.0813	0.0119821	38.3709
0.0120731	74.203	0.0120654	47.1539	0.0120865	75.0834	0.0120788	48.08	0.0120808	38.3212
0.0121712	74.3447	0.0121929	47.445	0.0121846	75.1812	0.0121769	48.1509	0.0121673	38.3595
0.0122929	74.7726	0.0122949	47.3789	0.0122718	75.2558	0.0122833	48.1872	0.012291	38.6662
0.0124109	75.0599	0.0123821	47.3054	0.0124032	75.756	0.0123955	48.359	0.0124013	38.8498
0.0124808	74.9855	0.0125058	47.5885	0.0125173	75.9351	0.0125192	48.5216	0.0125019	39.0703
0.0126192	75.4912	0.0126237	47.6383	0.0125942	75.9481	0.0125865	48.2632	0.0125885	38.855
0.0127179	75.6486	0.0127006	47.4786	0.0127122	76.2228	0.0127295	48.6674	0.0127314	39.5769
0.0128167	75.8611	0.0128205	47.6433	0.0128263	76.5591	0.0128282	48.5976	0.0128282	39.4723
0.012925	76.0221	0.0129346	47.8033	0.0129327	76.7577	0.0129192	48.6281	0.0129154	39.4797
0.0130365	76.3166	0.0130404	47.8179	0.0130212	76.7642	0.0130327	48.7462	0.0130385	39.8608
0.0131583	76.6409	0.0131295	47.7096	0.0131468	77.1973	0.0131487	48.9242	0.0131545	40.0509
0.0132282	76.5024	0.0132551	47.9953	0.0132686	77.4104	0.0132609	49.032	0.0132436	40.1325
0.0133712	77.034	0.013375	48.0427	0.0133378	77.3207	0.0133359	48.8026	0.0133436	40.0898
0.0134673	77.0975	0.0134462	47.8272	0.0134673	77.6675	0.0134769	49.2521	0.0134731	40.6894
0.0135583	77.2485	0.0135756	48.0899	0.0135756	77.9341	0.0135718	49.1467	0.0135795	40.6991
0.0136763	77.4586	0.0136821	48.1427	0.0136782	78.0775	0.0136647	49.2044	0.0136609	40.5997
0.0137904	77.7295	0.0137846	48.1627	0.0137724	78.1261	0.0137885	49.3899	0.0137923	41.0741
0.0139	77.9731	0.0138808	48.1319	0.0138942	78.5025	0.0138962	49.4598	0.0139038	41.2276
0.0139776	77.8439	0.0140026	48.352	0.014016	78.738	0.0140006	49.5626	0.0139872	41.2156
0.0141186	78.3827	0.0141244	48.4443	0.0140859	78.5877	0.0140821	49.3794	0.0140994	41.315
0.0142135	78.3569	0.0141878	48.155	0.0142212	79.0185	0.0142269	49.8519	0.0142212	41.8323
0.0143058	78.5035	0.0143231	48.4633	0.014325	79.1567	0.014325	49.7461	0.0143231	41.8347
0.0144314	78.7715	0.0144353	48.5297	0.0144218	79.311	0.0144103	49.7084	0.0144103	41.7645
0.0145397	78.9365	0.0145301	48.5283	0.0145224	79.3686	0.0145378	49.9668	0.0145378	42.2854
0.0146397	79.1245	0.0146321	48.5399	0.0146417	79.7186	0.0146462	50.0142	0.0146558	42.4325
0.0147231	79.0216	0.0147481	48.7284	0.0147596	79.9403	0.0147442	50.0876	0.0147288	42.2987
0.0148679	79.5743	0.0148699	48.8697	0.0148314	79.7605	0.0148353	49.9953	0.0148468	42.4911
0.0149667	79.5487	0.0149378	48.5957	0.0149763	80.2666	0.0149724	50.3969	0.0149686	42.9969
0.0150513	79.5829	0.0150808	48.9932	0.0150705	80.2735	0.0150744	50.3437	0.0150705	43.0462
0.0151788	79.9126	0.0151808	48.9279	0.0151654	80.4193	0.0151558	50.2693	0.0151596	42.9565
0.0152891	80.0505	0.0152699	48.9394	0.0152776	80.5588	0.0152853	50.5706	0.0152833	43.4367
0.015384	80.18	0.0153821	49.0204	0.0153917	80.8185	0.0153974	50.5731	0.0154032	43.5981
0.0154763	80.1322	0.0154955	49.1845	0.0155051	81.0658	0.0154878	50.5976	0.0154744	43.459
0.0156115	80.6216	0.0156115	49.3324	0.0155769	80.835	0.0155885	50.5785	0.0156038	43.7897
0.015716	80.6239	0.0156853	49.0912	0.0157199	81.3669	0.0157199	50.9437	0.0157141	44.0915
0.0157974	80.6028	0.0158282	49.5086	0.0158205	81.4123	0.0158205	50.8924	0.0158147	44.2175
0.0159263	80.9657	0.0159263	49.4097	0.0159109	81.4791	0.0159032	50.8366	0.0159071	44.1149
0.0160404	81.0795	0.0160173	49.3809	0.0160288	81.6735	0.0160346	51.1641	0.0160308	44.6204
0.0161276	81.1428	0.0161372	49.5234	0.0161391	81.8848	0.0161506	51.1927	0.0161526	44.8606
0.0162301	81.1663	0.0162474	49.6149	0.0162474	82.087	0.0162301	51.1119	0.0162199	44.5742
0.016359	81.5985	0.0163532	49.7226	0.0163263	81.9138	0.0163397	51.2281	0.0163571	45.0658
0.0164596	81.5925	0.0164346	49.5436	0.0164692	82.4727	0.0164596	51.4739	0.0164596	45.2501
0.0165449	81.577	0.0165737	49.9256	0.0165718	82.4587	0.0165679	51.5226	0.0165564	45.3471
0.0166763	81.9651	0.0166782	49.8609	0.0166564	82.473	0.0166545	51.4446	0.0166647	45.3803
0.0167917	82.0564	0.0167609	49.795	0.0167801	82.7558	0.0167782	51.7702	0.0167782	45.7806
0.0168692	82.0094	0.0168885	50.0448	0.0168865	82.8905	0.0168981	51.8488	0.0168962	46.0363
0.0169833	82.1644	0.0169987	50.1053	0.0169891	83.0743	0.0169737	51.7301	0.0169679	45.7465
0.0171013	82.4715	0.0170929	50.1452	0.0170756	82.9525	0.0170955	51.9421	0.0171071	46.3247
0.0172071	82.5642	0.0171801	50.0397	0.0172186	83.5146	0.017209	52.1252	0.0172109	46.4299
0.0172962	82.5048	0.017325	50.476	0.0173173	83.4606	0.0173135	52.1746	0.0173019	46.4861
0.0174218	82.873	0.0174276	50.3944	0.0174006	83.4402	0.0174045	52.137	0.017416	46.6228
0.0175378	82.989	0.0175083	50.3133	0.0175301	83.7899	0.0175256	52.414	0.0175301	46.979
0.0176128	82.8934	0.0176359	50.5992	0.0176378	83.8921	0.0176474	52.5346	0.0176359	47.1792
0.0177385	83.1171	0.0177462	50.6434	0.0177308	83.9961	0.0177192	52.3423	0.0177135	46.9046
0.0178506	83.3656	0.0178391	50.6706	0.0178314	83.9876	0.0178506	52.6452	0.0178583	47.5753
0.0179526	83.4291	0.0179372	50.6405	0.0179609	84.424	0.0179564	52.7257	0.0179628	47.6671
0.0180455	83.4129	0.0180686	50.971	0.0180647	84.4541	0.0180571	52.8132	0.0180474	47.6286
0.0181654	83.7256	0.0181731	50.9475	0.0181481	84.4124	0.0181538	52.7949	0.0181654	47.8605
0.0182891	83.9017	0.0182545	50.8593	0.0182814	84.8209	0.0182756	53.0349	0.0182756	48.0982
0.0183603	83.728	0.0183853	51.1915	0.0183936	84.9084	0.0183955	53.168	0.0183814	48.3971
0.0184936	84.0681	0.0184974	51.2215	0.0184724	84.8731	0.0184667	52.9611	0.0184647	48.1223
0.0185981	84.1903	0.0185808	51.1726	0.0185788	84.962	0.0186038	53.3331	0.0186038	48.8071
0.0186968	84.2768	0.0186891	51.2466	0.0187103	85.4117	0.0187026	53.3323	0.0187083	48.8137
0.0187968	84.2947	0.0188122	51.5218	0.0188103	85.435	0.0188006	53.4208	0.0187891	48.7582
0.0189167	84.5945	0.0189186	51.534	0.0188974	85.3832	0.018909	53.4774	0.0189186	49.1181
0.0190346	84.7629	0.0190038	51.4448	0.019025	85.792	0.019025	53.6803	0.0190269	49.319
0.0191058	84.5702	0.0191333	51.7754	0.0191391	85.8592	0.0191391	53.8383	0.0191237	49.5112
0.0192468	84.9932	0.0192468	51.7977	0.0192179	85.8213	0.0192083	53.5605	0.0192141	49.3369
0.0193436	85.0048	0.0193224	51.6805	0.0193359	86.0109	0.0193513	53.9934	0.0193513	50.0207
0.0194404	85.1095	0.0194404	51.847	0.0194538	86.3311	0.0194538	54.0092	0.0194558	50.0146
0.0195526	85.1935	0.0195622	52.0836	0.0195545	86.3939	0.0195462	54.0256	0.0195385	49.9518
0.019666	85.4208	0.0196622	52.1042	0.0196449	86.3394	0.0196583	54.1384	0.0196679	50.4132
0.0197801	85.6183	0.0197532	52.0574	0.0197744	86.7845	0.0197686	54.2853	0.0197763	50.5036
0.01985	85.3704	0.0198788	52.3591	0.0198885	86.8689	0.0198827	54.4686	0.0198673	50.6705
0.0199949	85.8485	0.0199949	52.4121	0.0199615	86.7356	0.0199596	54.2354	0.0199654	50.5528
0.0200949	85.8651	0.0200699	52.2799	0.020091	87.053	0.0201006	54.6887	0.0200987	51.2275
0.0201859	85.9075	0.0201974	52.5424	0.0202013	87.2591	0.0202032	54.6488	0.0202013	51.235
0.0203019	86.049	0.0203096	52.6653	0.0203019	87.3491	0.0202865	54.6259	0.0202846	51.1489
0.0204096	86.2179	0.0204077	52.697	0.0203981	87.3404	0.0204077	54.8255	0.0204179	51.6806
0.0205218	86.4324	0.0205026	52.6472	0.020516	87.6938	0.0205199	54.9464	0.0205237	51.7406
0.0206013	86.2285	0.0206244	52.9106	0.0206378	87.8695	0.0206244	55.0182	0.0206109	51.8316
0.0207442	86.7313	0.02075	53.0767	0.0207077	87.6558	0.0207077	54.8841	0.0207212	51.8569
0.0208442	86.6931	0.0208154	52.8204	0.0208423	88.0618	0.0208506	55.3261	0.0208442	52.4386
0.0209276	86.6827	0.0209526	53.1927	0.0209487	88.193	0.0209487	55.2506	0.0209468	52.4711
0.0210513	86.9216	0.0210532	53.2074	0.0210436	88.2752	0.021034	55.2352	0.021034	52.3676
0.0211615	87.0588	0.02115	53.2762	0.02115	88.3233	0.0211635	55.5145	0.0211577	52.8587
0.0212635	87.2075	0.0212558	53.3236	0.0212654	88.632	0.0212692	55.5566	0.0212795	53.0632
0.0213487	87.062	0.0213737	53.556	0.0213833	88.807	0.021366	55.6386	0.0213545	52.975
0.0214917	87.5739	0.0214936	53.6869	0.0214532	88.5851	0.021459	55.5651	0.0214763	53.1691
0.0215904	87.4999	0.0215609	53.4345	0.0215962	89.0875	0.0215942	55.9621	0.0215885	53.6091
0.021675	87.4867	0.0217	53.8475	0.0216962	89.1112	0.0217	55.9453	0.0216904	53.6583
0.0218064	87.8039	0.0218026	53.8322	0.0217891	89.1902	0.0217814	55.8534	0.0217853	53.6311
0.0219109	87.8596	0.0218955	53.8296	0.0219013	89.2921	0.0219128	56.1681	0.0219109	54.1675
0.0220058	87.9657	0.0220077	53.9372	0.0220135	89.5383	0.0220212	56.2081	0.0220288	54.3182
0.0221	87.8956	0.0221212	54.1147	0.0221308	89.7851	0.0221077	56.2087	0.0220981	54.1131
0.0222353	88.365	0.0222353	54.2664	0.0222026	89.517	0.0222083	56.2321	0.0222295	54.4905
0.0223397	88.3544	0.022309	54.0503	0.0223455	90.0685	0.0223455	56.6202	0.022334	54.7612
0.0224224	88.2876	0.0224519	54.509	0.0224423	90.0215	0.0224462	56.5838	0.0224385	54.943
0.0225538	88.6569	0.02255	54.4385	0.0225346	90.1084	0.0225308	56.507	0.0225365	54.8789
0.0226622	88.7068	0.022641	54.4874	0.0226564	90.3087	0.0226564	56.8219	0.0226564	55.3538
0.0227474	88.7193	0.022759	54.6504	0.0227628	90.4673	0.0227724	56.8992	0.0227763	55.6074
0.0228513	88.7459	0.0228673	54.7484	0.0228712	90.6918	0.0228532	56.8369	0.0228436	55.3166
0.0229865	89.1894	0.0229788	54.9438	0.0229519	90.4795	0.0229673	56.9623	0.0229827	55.8113
0.0230872	89.1619	0.0230583	54.7315	0.0230929	91.0389	0.0230872	57.2223	0.0230814	55.9717
0.0231724	89.0983	0.0231994	55.1981	0.0231936	90.9867	0.0231897	57.2425	0.0231821	56.15
0.0232974	89.4566	0.0233	55.1333	0.0232782	91.0037	0.0232763	57.1698	0.0232878	56.1785
0.0234115	89.5473	0.0233846	55.1118	0.0234038	91.2835	0.0234058	57.5146	0.0233981	56.5222
0.0234929	89.4965	0.0235122	55.3602	0.0235122	91.4208	0.0235218	57.5776	0.0235237	56.8881
0.023609	89.6293	0.0236224	55.4393	0.0236128	91.5976	0.0235974	57.4437	0.0235917	56.526
0.0237282	89.934	0.0237205	55.534	0.0237013	91.447	0.0237186	57.6803	0.0237346	57.1236
0.0238288	89.9738	0.0238077	55.4255	0.0238385	91.9824	0.0238327	57.8439	0.0238308	57.1877
0.0239179	89.9083	0.0239449	55.8379	0.023941	91.9443	0.0239353	57.9097	0.0239237	57.2797
0.0240494	90.3065	0.0240455	55.7638	0.0240263	91.9487	0.0240301	57.8643	0.0240359	57.4011
0.0241628	90.3899	0.0241321	55.7477	0.0241551	92.2938	0.0241513	58.1648	0.0241494	57.783
0.0242365	90.2605	0.0242635	56.068	0.0242635	92.365	0.0242731	58.283	0.0242654	58.0832
0.0243622	90.5091	0.0243718	56.1021	0.0243564	92.4713	0.024341	58.078	0.0243391	57.743
0.0244744	90.7232	0.0244609	56.1088	0.0244506	92.4025	0.0244705	58.3942	0.0244821	58.419
0.0245763	90.7966	0.0245571	56.0941	0.0245821	92.9018	0.0245821	58.5338	0.0245763	58.3653
0.0246712	90.7526	0.0246942	56.5101	0.0246885	92.8871	0.0246788	58.5725	0.0246692	58.5029
0.024791	91.1033	0.0247949	56.4609	0.0247699	92.8182	0.0247814	58.592	0.024791	58.7242
0.0249109	91.2415	0.0248795	56.4132	0.0249032	93.2487	0.0248974	58.8346	0.0249032	59.0038
0.0249801	91.0398	0.025009	56.7545	0.0250147	93.3189	0.0250167	58.9715	0.0250051	59.2494
0.0251135	91.3748	0.0251212	56.787	0.0250981	93.3323	0.0250865	58.7704	0.0250865	58.9438
0.0252237	91.5529	0.0252064	56.7679	0.0252045	93.3777	0.0252276	59.169	0.0252333	59.7105
0.0253205	91.5877	0.0253141	56.8398	0.0253321	93.8393	0.0253282	59.187	0.0253301	59.6524
0.0254205	91.6134	0.0254359	57.136	0.025434	93.8234	0.0254244	59.2488	0.0254147	59.6424
0.0255385	91.9121	0.0255442	57.1759	0.0255212	93.7614	0.0255288	59.2935	0.0255404	60
0.0256564	92.0559	0.0256256	57.0553	0.0256506	94.2129	0.0256429	59.5004	0.0256526	60.2302
0.0257276	91.8594	0.0257551	57.4086	0.0257686	94.3172	0.0257667	59.7137	0.0257487	60.4431
0.0258686	92.2847	0.0258744	57.506	0.0258417	94.2055	0.0258359	59.454	0.0258397	60.2289
0.0259712	92.3491	0.02595	57.3813	0.0259596	94.3853	0.0259788	59.9065	0.0259769	60.9421
0.0260641	92.3946	0.0260699	57.5675	0.0260776	94.7476	0.0260737	59.8323	0.0260776	60.9035
0.0261718	92.463	0.026184	57.7773	0.0261795	94.7854	0.026166	59.9046	0.0261603	60.8645
0.026284	92.7006	0.0262859	57.8277	0.0262686	94.7247	0.026284	60.0455	0.0262878	61.3037
0.0264058	92.9511	0.026375	57.7794	0.0263962	95.1561	0.0263942	60.1875	0.0264019	61.488
0.0264776	92.6622	0.0265045	58.1337	0.0265141	95.2941	0.0265083	60.3717	0.0264929	61.6323
0.0266205	93.175	0.0266244	58.2175	0.0265872	95.1403	0.0265833	60.1531	0.0265891	61.5069
0.0267147	93.1199	0.0266936	58.0327	0.0267147	95.4286	0.0267244	60.609	0.0267244	62.2368
0.0268077	93.1927	0.0268231	58.3348	0.0268231	95.6417	0.0268269	60.5645	0.0268231	62.1483
0.0269276	93.3552	0.0269276	58.4271	0.0269256	95.7673	0.0269141	60.5664	0.0269083	62.0873
0.0270353	93.5446	0.0270333	58.5596	0.0270199	95.6994	0.0270353	60.7774	0.0270391	62.6228
0.0271474	93.7333	0.0271282	58.5239	0.0271417	96.1027	0.0271436	60.8559	0.0271532	62.7728
0.027225	93.4988	0.0272481	58.7995	0.0272654	96.3026	0.0272481	60.9811	0.0272327	62.7629
0.027366	94.0178	0.0273679	58.9418	0.0273327	96.057	0.0273308	60.8222	0.0273429	62.8133
0.0274679	93.9962	0.0274372	58.73	0.0274699	96.4705	0.0274737	61.2757	0.027466	63.3984
0.0275532	93.9902	0.0275763	59.109	0.0275705	96.5939	0.0275724	61.1949	0.0275724	63.4556
0.0276769	94.2198	0.0276769	59.1317	0.0276673	96.6748	0.0276596	61.1922	0.0276596	63.3668
0.0277853	94.3618	0.0277756	59.2292	0.0277718	96.7151	0.0277853	61.4562	0.0277853	63.8666
0.0278872	94.5144	0.0278814	59.2729	0.0278891	97.0488	0.027891	61.4928	0.0279006	64.0551
0.0279724	94.3471	0.0279955	59.4764	0.028009	97.2773	0.0279917	61.6177	0.0279763	63.9598
0.0281135	94.8902	0.0281154	59.6636	0.0280788	96.9929	0.0280827	61.5123	0.0281	64.1454
0.0282141	94.8218	0.0281865	59.4323	0.0282199	97.507	0.0282179	61.939	0.0282141	64.6719
0.0283006	94.8093	0.0283276	59.8542	0.0283179	97.5206	0.0283199	61.9051	0.0283179	64.7102
0.0284263	95.1109	0.0284263	59.815	0.0284128	97.6335	0.0284032	61.8399	0.0284109	64.6451
0.0285346	95.1826	0.0285192	59.883	0.028525	97.7406	0.0285365	62.1871	0.0285308	65.0992
0.0286308	95.33	0.0286308	59.9787	0.0286372	97.9917	0.0286449	62.2212	0.0286526	65.3708
0.0287237	95.2116	0.0287468	60.1674	0.0287526	98.2464	0.0287333	62.2385	0.0287237	65.1393
0.028859	95.7255	0.0288571	60.3257	0.0288244	97.9628	0.0288359	62.2547	0.0288532	65.5171
0.0289635	95.6964	0.0289346	60.1325	0.0289712	98.5531	0.0289615	62.597	0.0289596	65.8273
0.0290442	95.6178	0.0290795	60.6066	0.0290654	98.4985	0.0290673	62.6022	0.0290615	65.9845
0.0291756	96.0064	0.0291737	60.5196	0.0291583	98.5755	0.0291526	62.5421	0.0291583	65.9183
0.0292878	96.0895	0.0292647	60.5744	0.0292744	98.7586	0.029284	62.8944	0.0292801	66.4185
0.0293731	96.104	0.0293865	60.7691	0.0293865	98.9532	0.0293962	62.9313	0.0293981	66.6504
0.0294769	96.1116	0.0294962	60.8854	0.0294923	99.185	0.029475	62.8469	0.0294692	66.3954
0.0296026	96.5318	0.0296006	61.0368	0.0295756	98.9728	0.0295872	62.9731	0.0296083	66.9006
0.0297071	96.5306	0.0296801	60.8445	0.0297186	99.5491	0.0297128	63.2902	0.0297051	67.0545
0.0297923	96.4706	0.029825	61.344	0.0298192	99.5082	0.0298154	63.2928	0.0298058	67.1985
0.029925	96.8824	0.029925	61.2971	0.0299019	99.4969	0.0299019	63.2299	0.0299115	67.2333
0.0300391	96.9623	0.0300103	61.2621	0.0300276	99.781	0.0300295	63.5748	0.0300276	67.6349
0.0301147	96.855	0.030134	61.5318	0.0301378	99.9511	0.0301455	63.6534	0.0301455	67.9612
0.0302288	96.9931	0.0302404	61.5925	0.0302346	100.09	0.0302231	63.5226	0.0302147	67.5803
0.0303538	97.3884	0.0303423	61.7456	0.0303269	99.9794	0.0303442	63.753	0.0303558	68.1877
0.0304545	97.3764	0.0304333	61.6225	0.030466	100.563	0.0304564	63.9194	0.0304583	68.3646
0.0305436	97.31	0.0305705	62.0736	0.0305647	100.473	0.0305609	64.0132	0.0305494	68.4404
0.0306712	97.7158	0.030675	62.0375	0.0306494	100.471	0.0306513	63.9338	0.0306635	68.5584
0.0307885	97.8304	0.0307558	61.9553	0.0307788	100.847	0.0307731	64.2517	0.0307712	68.855
0.0308622	97.6895	0.0308833	62.2915	0.0308872	100.945	0.0308968	64.3891	0.0308872	69.2124
0.0309878	97.9296	0.0309955	62.3691	0.0309782	101.044	0.0309667	64.1581	0.0309647	68.8809
0.0310962	98.1616	0.031084	62.382	0.0310724	100.961	0.0311	64.4979	0.0311077	69.5961
0.0312019	98.2648	0.0311827	62.3877	0.0312135	101.572	0.0312038	64.5916	0.0312077	69.6221
0.0312929	98.1697	0.031316	62.7958	0.0313141	101.528	0.0313026	64.6605	0.0312929	69.6195
0.0314167	98.5491	0.0314186	62.7384	0.0313974	101.452	0.0314013	64.6573	0.0314128	69.8626
0.0315385	98.732	0.0315032	62.6797	0.0315269	101.885	0.0315231	64.946	0.031525	70.1672
0.0316058	98.4994	0.0316346	63.0626	0.0316365	101.957	0.0316442	65.1116	0.0316269	70.4495
0.0317429	98.8672	0.0317449	63.0893	0.0317218	102.005	0.0317141	64.8636	0.0317122	70.1711
0.0318455	99.006	0.0318282	63.0578	0.0318301	102.058	0.0318513	65.2792	0.0318551	70.9209
0.0319417	99.0595	0.0319378	63.1677	0.0319558	102.509	0.0319474	65.2568	0.0319513	70.8671
0.0320442	99.064	0.0320615	63.4768	0.0320596	102.566	0.0320481	65.3736	0.0320385	70.8803
0.0321641	99.4156	0.032166	63.5287	0.0321429	102.452	0.0321545	65.4057	0.0321679	71.2531
0.032284	99.5972	0.0322532	63.433	0.0322724	102.914	0.0322686	65.6263	0.0322744	71.4463
0.0323532	99.3276	0.032384	63.8122	0.0323904	103.046	0.0323865	65.8018	0.0323686	71.6518
0.0324923	99.7876	0.0324942	63.8469	0.0324654	102.938	0.0324577	65.562	0.0324635	71.4729
0.0325891	99.795	0.0325699	63.7471	0.0325833	103.126	0.0326045	66.0528	0.0325987	72.1922
0.0326878	99.9266	0.0326897	63.9568	0.0327051	103.543	0.0326994	65.9751	0.0327051	72.2309
0.0327974	99.9757	0.0328128	64.2409	0.0328032	103.556	0.0327917	66.0518	0.0327859	72.1262
0.0329096	100.234	0.0329115	64.2532	0.0328942	103.508	0.0329077	66.2061	0.0329173	72.6156
0.0330256	100.449	0.0330026	64.2047	0.0330199	103.959	0.0330199	66.35	0.0330237	72.7607
0.0330968	100.173	0.0331244	64.5348	0.0331378	104.078	0.0331301	66.5258	0.0331109	72.8368
0.0332455	100.716	0.0332455	64.6638	0.033209	103.931	0.0332071	66.3211	0.0332128	72.7868
0.0333404	100.657	0.0333173	64.4715	0.0333385	104.26	0.03335	66.8102	0.03335	73.5396
0.0334314	100.73	0.0334487	64.8152	0.0334487	104.492	0.0334506	66.7406	0.0334506	73.5409
0.0335494	100.896	0.0335551	64.9151	0.0335474	104.572	0.0335372	66.7366	0.0335353	73.4127
0.0336609	101.071	0.0336532	65.0061	0.0336455	104.556	0.0336571	66.9546	0.0336609	73.906
0.0337673	101.28	0.03375	64.9615	0.0337692	104.985	0.0337692	67.0925	0.033775	74.0752
0.0338487	101.045	0.0338756	65.3042	0.0338853	105.157	0.0338699	67.216	0.0338564	74.084
0.0339917	101.605	0.0339936	65.4236	0.0339545	104.899	0.0339564	67.0911	0.0339699	74.1681
0.0340936	101.549	0.0340628	65.2113	0.0340897	105.325	0.0340994	67.5854	0.0340917	74.7543
0.0341769	101.541	0.0342	65.6014	0.0342019	105.578	0.0341962	67.471	0.0341942	74.7985
0.0342987	101.787	0.0343026	65.6329	0.0342929	105.573	0.0342833	67.4699	0.0342814	74.6779
0.0344109	101.954	0.0343987	65.7173	0.0343987	105.64	0.0344109	67.7483	0.0344109	75.2564
0.034509	102.093	0.0345051	65.7588	0.0345128	105.952	0.0345186	67.8175	0.0345263	75.4033
0.0346	101.959	0.0346192	65.9792	0.0346327	106.201	0.0346135	67.9123	0.0346	75.2784
0.034741	102.527	0.0347391	66.1942	0.0347026	105.924	0.0347045	67.8229	0.0347237	75.5288
0.0348372	102.391	0.0348083	65.9215	0.0348436	106.465	0.0348436	68.2912	0.0348372	75.9779
0.0349224	102.401	0.0349494	66.3853	0.0349455	106.529	0.0349455	68.2481	0.0349397	76.0782
0.0350519	102.735	0.0350519	66.4038	0.0350346	106.574	0.0350308	68.1898	0.0350327	75.9755
0.0351622	102.841	0.0351429	66.4349	0.0351487	106.702	0.0351583	68.5298	0.0351545	76.5284
0.0352526	102.926	0.0352583	66.5729	0.0352622	107.004	0.0352679	68.5772	0.0352763	76.7207
0.0353474	102.822	0.0353667	66.7218	0.0353744	107.214	0.0353571	68.6164	0.0353436	76.4938
0.0354846	103.364	0.0354808	66.9291	0.03545	106.965	0.0354596	68.6332	0.035475	76.8473
0.0355872	103.327	0.0355558	66.6994	0.0355949	107.573	0.0355872	69.0073	0.0355853	77.2642
0.0356699	103.259	0.0357006	67.2294	0.0356929	107.55	0.0356929	69.0382	0.0356833	77.3316
0.0357994	103.642	0.0357994	67.1703	0.0357801	107.579	0.0357782	68.9401	0.035784	77.3058
0.0359096	103.717	0.0358885	67.1844	0.0359	107.804	0.0359058	69.2966	0.0359019	77.7913
0.0359968	103.753	0.0360083	67.3862	0.0360083	108	0.0360199	69.3627	0.0360199	78.0016
0.0361026	103.77	0.036116	67.5188	0.0361199	108.287	0.0360987	69.3035	0.036091	77.7603
0.0362282	104.225	0.0362263	67.7302	0.0361974	108.015	0.0362128	69.4504	0.0362301	78.2485
0.0363346	104.254	0.0363077	67.5083	0.0363404	108.634	0.0363385	69.7611	0.0363346	78.5221
0.0364173	104.147	0.0364487	68.0337	0.036441	108.615	0.0364391	69.7646	0.0364295	78.5786
0.0365468	104.558	0.0365449	67.9362	0.0365256	108.612	0.0365256	69.6961	0.0365333	78.6004
0.0366609	104.662	0.036634	67.9569	0.0366532	108.927	0.0366532	70.0812	0.0366474	79.0066
0.0367385	104.576	0.0367635	68.2592	0.0367596	109.074	0.0367673	70.143	0.0367712	79.4084
0.0368558	104.745	0.0368679	68.3086	0.0368603	109.265	0.0368442	70.0213	0.0368404	79.0123
0.0369776	105.124	0.036966	68.459	0.0369468	109.08	0.0369699	70.2833	0.0369853	79.6575
0.0370782	105.13	0.0370571	68.3403	0.0370878	109.738	0.0370801	70.4497	0.0370782	79.7027
0.0371654	105.048	0.0371923	68.811	0.0371885	109.694	0.0371808	70.528	0.0371731	79.8046
0.0372949	105.496	0.0372968	68.7905	0.037275	109.669	0.0372769	70.498	0.0372885	79.9513
0.0374103	105.585	0.0373795	68.7313	0.0374026	110.043	0.0374026	70.8438	0.0373987	80.3378
0.037484	105.451	0.037509	69.075	0.0375109	110.136	0.0375205	70.9525	0.0375109	80.642
0.0376135	105.746	0.0376192	69.1392	0.0376038	110.283	0.0375885	70.7279	0.0375865	80.2877
0.0377212	105.949	0.0377096	69.1907	0.0377019	110.207	0.0377192	71.0694	0.0377295	80.9863
0.0378218	106.039	0.0378083	69.172	0.0378333	110.785	0.0378314	71.2221	0.0378295	81.0404
0.0379186	106.001	0.0379378	69.5965	0.037934	110.764	0.0379263	71.2584	0.0379186	81.0721
0.0380442	106.395	0.0380442	69.6026	0.0380212	110.72	0.0380288	71.2609	0.0380385	81.2996
0.0381603	106.527	0.0381288	69.5519	0.0381538	111.178	0.0381462	71.5208	0.03815	81.6257
0.0382295	106.293	0.0382545	69.9039	0.0382603	111.233	0.0382641	71.6871	0.0382526	81.8622
0.0383628	106.658	0.0383686	69.9487	0.0383455	111.284	0.0383359	71.4631	0.0383359	81.5641
0.0384731	106.863	0.0384519	69.9433	0.0384577	111.357	0.038475	71.9073	0.0384769	82.3431
0.0385654	106.895	0.0385596	70.0228	0.0385769	111.81	0.0385769	71.9227	0.0385769	82.305
0.0386699	106.915	0.0386833	70.3798	0.0386833	111.864	0.0386699	71.9732	0.038666	82.3436
0.0387878	107.232	0.0387878	70.4233	0.0387686	111.781	0.0387801	72.0629	0.0387878	82.6681
0.0389058	107.432	0.0388724	70.3299	0.0388981	112.266	0.0388962	72.3083	0.0388962	82.8613
0.038975	107.174	0.0390058	70.7575	0.0390135	112.385	0.0390096	72.4656	0.0389962	83.1389
0.039116	107.666	0.0391218	70.8251	0.039091	112.318	0.0390833	72.2384	0.0390853	82.8698
0.0392186	107.714	0.0391974	70.7091	0.039209	112.498	0.0392263	72.7352	0.0392244	83.663
0.039309	107.774	0.0393154	70.9126	0.0393212	112.852	0.039325	72.6904	0.039325	83.6199
0.0394212	107.856	0.0394269	71.1439	0.0394269	112.977	0.0394154	72.7351	0.0394058	83.5312
0.0395372	108.156	0.0395353	71.2453	0.0395199	112.918	0.0395333	72.9048	0.0395391	84.0132
0.0396494	108.332	0.0396263	71.1852	0.0396417	113.351	0.0396397	73.0366	0.0396513	84.2391
0.0397244	108.077	0.0397519	71.569	0.0397635	113.528	0.0397538	73.2596	0.0397378	84.3172
0.0398673	108.629	0.0398712	71.6902	0.0398346	113.349	0.0398288	73.0145	0.0398385	84.2142
0.039966	108.61	0.0399391	71.4739	0.0399622	113.656	0.0399737	73.5538	0.0399679	84.9343
0.0400551	108.641	0.0400705	71.8077	0.0400705	113.946	0.0400744	73.4948	0.0400724	84.8806
0.0401744	108.828	0.0401808	71.9786	0.0401705	114.067	0.0401609	73.4987	0.0401551	84.8314
0.0402827	109.001	0.0402788	72.0429	0.0402673	114.002	0.0402846	73.7418	0.0402865	85.3894
0.0403929	109.257	0.0403756	72.0224	0.040391	114.465	0.0403891	73.8217	0.0404045	85.5862
0.0404705	108.982	0.0404994	72.3794	0.0405109	114.674	0.0404955	74.007	0.0404801	85.4872
0.0406154	109.581	0.0406173	72.5197	0.0405801	114.432	0.0405801	73.8269	0.0405917	85.5554
0.0407154	109.542	0.0406885	72.298	0.0407173	114.873	0.0407212	74.3568	0.0407173	86.2217
0.0408006	109.521	0.0408256	72.7206	0.040816	115.001	0.0408218	74.2903	0.0408179	86.219
0.0409263	109.798	0.0409263	72.7597	0.0409167	115.151	0.0409071	74.2626	0.0409051	86.0808
0.0410301	109.92	0.0410224	72.8578	0.0410205	115.168	0.0410321	74.5388	0.041034	86.6726
0.0411346	110.12	0.0411269	72.8932	0.0411404	115.575	0.0411423	74.6165	0.0411519	86.884
0.0412199	109.909	0.0412429	73.1634	0.0412564	115.808	0.0412391	74.7409	0.0412276	86.76
0.0413628	110.523	0.0413647	73.4002	0.0413237	115.506	0.0413321	74.644	0.0413494	86.9469
0.0414628	110.462	0.041434	73.1139	0.0414686	116.073	0.0414667	75.125	0.041459	87.4287
0.0415462	110.424	0.0415769	73.6232	0.0415673	116.131	0.0415673	75.0638	0.0415635	87.5555
0.0416737	110.743	0.0416737	73.5828	0.0416583	116.22	0.0416545	75.0433	0.0416526	87.3843
0.041784	110.862	0.0417667	73.6524	0.0417724	116.329	0.0417878	75.4321	0.0417782	87.9535
0.0418782	110.996	0.0418782	73.7855	0.0418878	116.681	0.0418936	75.4256	0.0419032	88.2591
0.0419731	110.871	0.0419923	74.0114	0.042	116.925	0.0419788	75.4654	0.0419712	88.0014
0.0421083	111.434	0.0421064	74.2165	0.0420737	116.633	0.0420853	75.5117	0.0421045	88.3609
0.0422071	111.367	0.0421814	73.9656	0.0422167	117.249	0.0422128	75.8681	0.042209	88.7191
0.0422936	111.346	0.0423244	74.4994	0.0423147	117.246	0.0423167	75.8909	0.0423071	88.7768
0.0424269	111.772	0.0424212	74.4218	0.0424058	117.315	0.0424019	75.8079	0.0424058	88.7148
0.0425353	111.81	0.0425122	74.4903	0.0425237	117.498	0.0425295	76.2037	0.0425276	89.2653
0.0426179	111.837	0.0426321	74.7069	0.0426359	117.77	0.0426436	76.2614	0.0426494	89.587
0.0427282	111.872	0.0427397	74.8494	0.0427436	118.047	0.0427244	76.1973	0.0427167	89.2106
0.0428519	112.326	0.0428481	75.0298	0.0428231	117.762	0.0428385	76.3432	0.0428538	89.7455
0.0429564	112.346	0.0429295	74.827	0.0429679	118.452	0.0429564	76.6341	0.0429526	89.925
0.043041	112.259	0.0430763	75.4125	0.0430628	118.375	0.0430628	76.7085	0.0430526	90.0974
0.0431705	112.69	0.0431686	75.2847	0.0431494	118.402	0.0431532	76.6408	0.043159	90.0833
0.0432865	112.795	0.0432577	75.3276	0.043275	118.713	0.043275	76.9922	0.043275	90.5335
0.0433641	112.724	0.0433833	75.6111	0.0433853	118.914	0.0433968	77.1172	0.043391	90.8366
0.0434814	112.858	0.043491	75.7124	0.0434814	119.113	0.0434679	76.947	0.0434603	90.4675
0.0435974	113.228	0.0435878	75.8231	0.0435744	118.945	0.0435897	77.192	0.0436071	91.1543
0.0437019	113.295	0.0436827	75.7447	0.0437096	119.584	0.0437	77.398	0.0437019	91.2214
0.0437949	113.223	0.0438179	76.2449	0.0438141	119.56	0.0438045	77.5062	0.0437968	91.3257
0.043916	113.622	0.0439218	76.2182	0.0438968	119.534	0.0438968	77.4355	0.0439103	91.4361
0.0440378	113.777	0.0440032	76.1418	0.0440224	119.929	0.0440224	77.8153	0.0440224	91.7626
0.0441096	113.593	0.0441327	76.5094	0.0441346	120.069	0.0441442	77.9464	0.0441327	92.1267
0.0442333	113.852	0.0442429	76.5959	0.0442256	120.188	0.0442135	77.7384	0.0442115	91.7553
0.044341	114.131	0.0443314	76.64	0.0443256	120.127	0.0443468	78.0983	0.0443545	92.5042
0.0444455	114.242	0.0444359	76.6667	0.044459	120.762	0.0444494	78.2027	0.0444532	92.491
0.0445385	114.15	0.0445654	77.1064	0.0445596	120.702	0.04455	78.2994	0.0445423	92.5386
0.0446641	114.588	0.044666	77.0691	0.0446423	120.662	0.0446526	78.3026	0.0446622	92.7814
0.0447853	114.764	0.0447506	77.0129	0.0447699	121.112	0.0447718	78.6146	0.0447737	93.0784
0.0448551	114.525	0.0448801	77.4267	0.0448897	121.297	0.0448897	78.8031	0.0448744	93.3421
0.0449904	114.896	0.0449962	77.5015	0.0449692	121.262	0.0449596	78.5315	0.0449635	93.0506
0.045091	115.059	0.0450731	77.4347	0.0450808	121.37	0.0451026	79.0098	0.0451026	93.8306
0.0451891	115.153	0.0451833	77.5362	0.0452006	121.85	0.0451987	79.0205	0.0451987	93.7371
0.0452955	115.154	0.0453109	77.9659	0.045309	121.937	0.0452936	79.1057	0.0452878	93.7685
0.0454154	115.537	0.0454135	77.9786	0.0453923	121.816	0.0454019	79.1824	0.0454154	94.1405
0.0455314	115.734	0.0455	77.912	0.0455218	122.321	0.0455199	79.4498	0.0455256	94.3593
0.0455987	115.436	0.0456276	78.313	0.0456391	122.495	0.0456333	79.6436	0.045616	94.5308
0.0457436	115.956	0.0457417	78.4021	0.0457147	122.369	0.045709	79.3965	0.0457109	94.2944
0.0458404	115.999	0.0458192	78.294	0.0458385	122.629	0.0458481	79.8955	0.0458481	95.0982
0.0459327	116.081	0.0459404	78.526	0.0459487	123.002	0.0459487	79.8635	0.0459526	95.0933
0.0460449	116.168	0.0460545	78.7958	0.0460506	123.078	0.0460391	79.9304	0.0460333	94.9998
0.0461628	116.5	0.046159	78.879	0.0461436	123.013	0.0461551	80.0796	0.0461609	95.4483
0.046275	116.687	0.04625	78.8109	0.0462673	123.526	0.0462654	80.2551	0.0462712	95.604
0.0463481	116.414	0.0463731	79.1958	0.0463891	123.714	0.0463788	80.4876	0.0463596	95.761
0.046491	116.971	0.0464929	79.3399	0.0464564	123.494	0.0464545	80.2338	0.0464641	95.6368
0.0465878	116.954	0.0465647	79.1432	0.0465859	123.833	0.0465994	80.8	0.0465917	96.3461
0.0466808	117.024	0.0466962	79.5148	0.0467	124.193	0.0466962	80.6979	0.0467	96.408
0.0467962	117.168	0.0468058	79.693	0.0467962	124.258	0.0467827	80.7307	0.0467788	96.1969
0.0469083	117.4	0.0469006	79.7195	0.0468929	124.224	0.0469064	80.9719	0.0469064	96.7378
0.0470186	117.641	0.0469994	79.748	0.0470128	124.664	0.0470167	81.0908	0.0470244	96.9554
0.0470955	117.352	0.0471212	80.0905	0.0471327	124.898	0.0471192	81.259	0.0471038	96.9036
0.0472423	118.004	0.0472385	80.2657	0.0472019	124.674	0.0472058	81.0932	0.0472173	96.9747
0.0473353	117.89	0.0473122	80.0486	0.047341	125.141	0.0473429	81.6129	0.0473391	97.6234
0.0474224	117.921	0.0474474	80.4993	0.0474455	125.325	0.0474436	81.5564	0.0474417	97.6182
0.0475481	118.186	0.04755	80.5494	0.0475385	125.421	0.0475301	81.554	0.0475301	97.4911
0.0476596	118.374	0.0476442	80.6324	0.0476423	125.425	0.0476558	81.8662	0.0476558	98.0708
0.0477583	118.544	0.0477526	80.7071	0.0477622	125.873	0.047766	81.9666	0.0477737	98.2483
0.0478474	118.363	0.0478705	81.0101	0.0478782	126.143	0.0478609	82.0728	0.0478474	98.0983
0.0479865	118.962	0.0479846	81.1966	0.0479494	125.832	0.0479551	81.986	0.0479731	98.3496
0.0480865	118.889	0.0480558	80.9235	0.0480923	126.418	0.0480923	82.5199	0.0480865	98.8007
0.0481718	118.886	0.0481968	81.4588	0.048191	126.513	0.0481929	82.4461	0.0481853	98.8926
0.0482974	119.228	0.0483013	81.5061	0.048284	126.59	0.0482763	82.4119	0.0482821	98.7807
0.0484096	119.366	0.0483897	81.5179	0.0484	126.734	0.0484019	82.7768	0.0484058	99.3476
0.0485	119.459	0.0485058	81.6938	0.0485096	127.032	0.0485173	82.8802	0.0485212	99.5295
0.0485949	119.326	0.0486141	81.8703	0.0486218	127.314	0.0486045	82.8673	0.048591	99.269
0.048734	119.972	0.0487282	82.1199	0.0486994	127.032	0.048709	82.9244	0.0487224	99.6305
0.0488327	119.881	0.0488051	81.8761	0.0488385	127.664	0.0488365	83.3512	0.0488385	100.142
0.0489173	119.846	0.0489481	82.4505	0.0489442	127.742	0.0489423	83.3884	0.0489327	100.131
0.0490429	120.239	0.0490487	82.4239	0.0490276	127.731	0.0490256	83.2738	0.0490333	100.071
0.0491609	120.392	0.049134	82.4182	0.0491532	128.008	0.0491532	83.6831	0.0491494	100.54
0.0492417	120.355	0.0492571	82.67	0.0492609	128.271	0.0492692	83.7763	0.0492712	100.855
0.0493519	120.411	0.0493673	82.8327	0.0493596	128.454	0.0493481	83.7035	0.0493404	100.497
0.0494776	120.899	0.0494679	83.0037	0.0494449	128.243	0.049466	83.8944	0.0494795	101.06
0.0495821	120.928	0.0495551	82.8352	0.0495897	128.963	0.0495821	84.1908	0.0495821	101.271
0.0496647	120.807	0.0496955	83.4189	0.0496936	129.004	0.0496859	84.2477	0.0496744	101.325
0.0497942	121.267	0.0497981	83.368	0.0497769	128.937	0.049775	84.1799	0.0497846	101.353
0.0499103	121.399	0.0498814	83.3411	0.0498987	129.28	0.0499006	84.5854	0.0498987	101.798
0.0499878	121.296	0.050009	83.68	0.0500071	129.456	0.0500205	84.7184	0.0500147	102.101
0.050109	121.483	0.0501147	83.7642	0.0501051	129.689	0.0500897	84.5209	0.0500878	101.731
0.0502231	121.862	0.0502135	83.9269	0.0501981	129.51	0.0502135	84.8048	0.0502288	102.404
0.0503256	121.888	0.0503045	83.8031	0.0503353	130.195	0.0503314	85.0921	0.0503295	102.496
0.050416	121.823	0.0504417	84.3637	0.0504378	130.209	0.0504321	85.1483	0.0504205	102.541
0.0505417	122.274	0.0505436	84.332	0.0505186	130.124	0.0505244	85.0861	0.0505359	102.684
0.0506615	122.442	0.0506269	84.2715	0.0506519	130.574	0.0506462	85.4815	0.0506442	103.006
0.0507314	122.221	0.0507583	84.6796	0.0507603	130.739	0.050766	85.6129	0.0507603	103.397
0.0508571	122.49	0.0508647	84.7278	0.0508468	130.822	0.0508372	85.425	0.0508333	102.956
0.0509724	122.866	0.0509551	84.8292	0.0509513	130.788	0.0509724	85.7955	0.0509763	103.712
0.0510712	122.897	0.0510577	84.8142	0.0510788	131.407	0.051075	85.9138	0.0510788	103.775
0.051166	122.828	0.0511872	85.3008	0.0511853	131.448	0.0511737	86.0139	0.051166	103.756
0.0512878	123.257	0.0512917	85.3154	0.0512679	131.361	0.0512718	86.004	0.0512917	104.046
0.0514071	123.419	0.0513763	85.2555	0.0513994	131.877	0.0513955	86.369	0.0513917	104.228
0.0514769	123.211	0.0515019	85.6617	0.0515115	131.995	0.0515115	86.5395	0.0515	104.586
0.0516141	123.615	0.0516199	85.7617	0.051591	132.013	0.0515833	86.2895	0.0515833	104.215
0.0517186	123.787	0.0516987	85.7197	0.0517026	132.082	0.0517244	86.774	0.0517244	105.042
0.0518147	123.884	0.0518109	85.8567	0.0518282	132.652	0.0518224	86.8089	0.0518263	105.033
0.0519154	123.853	0.0519327	86.2515	0.0519308	132.713	0.0519173	86.8877	0.0519115	104.99
0.0520372	124.272	0.0520353	86.2783	0.0520179	132.616	0.0520295	86.9875	0.0520372	105.331
0.0521532	124.482	0.0521237	86.2404	0.0521449	133.179	0.052141	87.235	0.0521468	105.535
0.0522224	124.188	0.0522551	86.709	0.0522571	133.242	0.0522551	87.4463	0.0522436	105.806
0.0523673	124.721	0.0523673	86.7622	0.0523365	133.234	0.0523308	87.205	0.0523365	105.509
0.052466	124.79	0.0524429	86.6465	0.0524603	133.449	0.0524718	87.7477	0.0524699	106.284
0.0525564	124.832	0.052566	86.9309	0.0525737	133.883	0.0525737	87.7474	0.0525699	106.209
0.0526705	124.938	0.0526782	87.1839	0.0526744	133.952	0.0526628	87.7565	0.052659	106.182
0.0527827	125.253	0.0527808	87.2903	0.0527654	133.877	0.0527827	87.9738	0.0527904	106.667
0.0528949	125.471	0.0528737	87.234	0.0528891	134.382	0.0528929	88.1697	0.0528968	106.785
0.0529718	125.21	0.0529987	87.6562	0.0530141	134.621	0.0529968	88.3342	0.0529833	106.917
0.0531147	125.796	0.0531167	87.8124	0.0530821	134.421	0.0530763	88.1229	0.0530897	106.784
0.0532154	125.819	0.0531885	87.616	0.0532135	134.789	0.0532231	88.7169	0.0532135	107.463
0.0533019	125.808	0.0533218	87.9956	0.0533179	135.08	0.0533256	88.6971	0.0533218	107.526
0.0534237	126.027	0.0534237	88.1338	0.0534179	135.176	0.0534083	88.6531	0.0534064	107.385
0.0535359	126.292	0.0535263	88.2688	0.0535186	135.193	0.053534	88.9469	0.053534	107.906
0.0536365	126.459	0.0536269	88.2759	0.0536385	135.675	0.0536385	89.0546	0.05365	108.078
0.0537173	126.214	0.0537449	88.6107	0.0537603	135.891	0.053741	89.254	0.0537288	108.043
0.0538641	126.862	0.053866	88.8488	0.0538276	135.626	0.0538295	89.0896	0.0538429	108.066
0.0539667	126.883	0.053934	88.5749	0.0539647	136.144	0.0539667	89.6513	0.053959	108.655
0.05405	126.814	0.0540712	89.0454	0.0540654	136.297	0.0540712	89.6212	0.0540673	108.74
0.0541756	127.137	0.0541718	89.1086	0.0541635	136.461	0.0541519	89.5571	0.0541577	108.625
0.0542814	127.272	0.0542679	89.2415	0.0542699	136.496	0.0542833	89.9393	0.0542756	109.084
0.0543801	127.471	0.0543744	89.2897	0.0543859	136.914	0.0543897	90.0307	0.0543994	109.328
0.0544712	127.274	0.0544923	89.6268	0.0545038	137.202	0.0544827	90.1205	0.0544731	109.204
0.0546083	127.922	0.0546103	89.8678	0.0545731	136.888	0.0545808	90.0769	0.0545962	109.359
0.0547122	127.895	0.0546795	89.5822	0.054716	137.503	0.0547141	90.6059	0.0547045	109.845
0.0547936	127.812	0.0548263	90.1434	0.0548128	137.566	0.0548167	90.5672	0.054809	109.953
0.054925	128.221	0.0549212	90.1114	0.0549096	137.715	0.0549	90.4984	0.0549019	109.795
0.0550327	128.338	0.0550135	90.2161	0.0550231	137.85	0.0550288	90.9278	0.0550288	110.393
0.0551218	128.43	0.0551295	90.3873	0.0551295	138.117	0.0551391	90.9893	0.0551487	110.628
0.0552224	128.35	0.0552436	90.6385	0.0552474	138.492	0.0552263	91.0347	0.0552186	110.351
0.0553558	128.96	0.0553538	90.857	0.0553205	138.153	0.0553327	91.062	0.0553519	110.688
0.0554577	128.914	0.0554269	90.5875	0.0554654	138.853	0.0554596	91.5164	0.05545	110.986
0.055541	128.831	0.0555756	91.2411	0.0555622	138.845	0.0555622	91.542	0.0555545	111.133
0.0556705	129.285	0.0556686	91.1509	0.0556494	138.908	0.0556494	91.4714	0.0556571	111.048
0.0557827	129.378	0.0557551	91.2066	0.0557731	139.161	0.0557788	91.925	0.0557769	111.59
0.0558673	129.422	0.0558788	91.4801	0.0558827	139.446	0.0558904	91.9684	0.0558942	111.869
0.0559737	129.405	0.055991	91.6845	0.0559891	139.735	0.0559699	91.9274	0.0559622	111.465
0.0561013	129.952	0.0560955	91.8664	0.0560724	139.469	0.0560859	92.0708	0.0561051	112.001
0.0562038	129.968	0.0561782	91.6613	0.0562115	140.183	0.0562077	92.4638	0.0562038	112.248
0.0562885	129.872	0.0563192	92.2922	0.0563077	140.104	0.0563077	92.5037	0.0562981	112.302
0.0564199	130.39	0.0564199	92.2348	0.0563968	140.199	0.0564006	92.4578	0.0564083	112.319
0.0565321	130.447	0.0565051	92.2255	0.0565263	140.569	0.0565224	92.8476	0.0565244	112.78
0.056609	130.39	0.0566308	92.5741	0.0566365	140.762	0.0566442	93.0059	0.0566385	113.076
0.0567288	130.537	0.0567404	92.7002	0.0567288	140.952	0.0567154	92.8403	0.0567135	112.689
0.0568487	130.988	0.0568391	92.8706	0.0568199	140.767	0.0568429	93.1466	0.0568564	113.333
0.0569494	131.024	0.0569282	92.7279	0.0569628	141.535	0.0569532	93.3851	0.0569513	113.381
0.0570417	130.957	0.0570692	93.3708	0.0570615	141.469	0.0570513	93.4591	0.0570436	113.48
0.0571635	131.378	0.0571654	93.2798	0.0571442	141.425	0.0571481	93.4479	0.0571596	113.57
0.0572853	131.565	0.0572506	93.2579	0.0572737	141.904	0.0572718	93.8659	0.0572699	113.902
0.0573551	131.384	0.0573801	93.6803	0.0573859	142.068	0.0573917	94.0057	0.0573821	114.302
0.0574859	131.691	0.0574923	93.8032	0.0574744	142.193	0.057459	93.7835	0.057459	113.857
0.0575942	131.985	0.0575788	93.8549	0.0575769	142.138	0.0575981	94.2251	0.0576058	114.648
0.057691	132.031	0.0576833	93.8689	0.0577026	142.768	0.0576987	94.318	0.0576968	114.567
0.0577897	131.999	0.0578109	94.3859	0.057809	142.82	0.0577955	94.4333	0.0577878	114.614
0.0579128	132.483	0.0579147	94.3897	0.0578897	142.718	0.0578994	94.4669	0.0579128	114.854
0.0580327	132.644	0.058	94.3288	0.0580192	143.23	0.0580173	94.8126	0.0580212	115.147
0.0581006	132.373	0.0581276	94.7876	0.0581372	143.419	0.0581391	95.0515	0.0581237	115.443
0.0582397	132.836	0.0582417	94.9059	0.0582167	143.431	0.0582064	94.7555	0.058209	115.055
0.0583397	132.982	0.0583224	94.8672	0.0583282	143.498	0.0583474	95.2696	0.0583474	115.848
0.0584365	133.063	0.0584346	94.9962	0.05845	144.089	0.0584462	95.2971	0.0584481	115.778
0.0585391	133.085	0.0585583	95.4637	0.0585526	144.097	0.0585429	95.4156	0.0585353	115.766
0.058659	133.495	0.0586609	95.4829	0.0586391	144.035	0.0586551	95.5349	0.058659	116.103
0.0587801	133.753	0.0587494	95.4372	0.0587667	144.594	0.0587628	95.7573	0.0587705	116.299
0.0588481	133.416	0.0588731	95.8766	0.0588885	144.78	0.0588827	96.0586	0.0588654	116.507
0.0589891	133.961	0.0589929	96.054	0.0589603	144.65	0.0589545	95.7501	0.0589583	116.225
0.0590878	134.013	0.059066	95.9002	0.0590821	144.886	0.0590974	96.3318	0.0590994	117.091
0.0591821	134.127	0.0591917	96.1932	0.0591936	145.328	0.0591936	96.3054	0.0591955	116.958
0.0592962	134.23	0.0593019	96.4872	0.0593	145.463	0.0592865	96.3977	0.0592827	116.898
0.0594064	134.502	0.0594064	96.6256	0.059391	145.387	0.0594045	96.565	0.0594045	117.299
0.0595224	134.813	0.0594968	96.5358	0.0595128	145.885	0.0595147	96.8022	0.0595244	117.536
0.0595936	134.461	0.0596224	96.9991	0.059634	146.107	0.0596244	97.0292	0.0596071	117.568
0.0597385	135.099	0.0597404	97.1732	0.0597038	145.937	0.0597019	96.7941	0.0597154	117.488
0.0598353	135.081	0.0598122	96.9719	0.0598391	146.304	0.0598468	97.4134	0.059841	118.221
0.0599256	135.156	0.0599474	97.4115	0.0599436	146.668	0.0599417	97.3053	0.0599436	118.181
0.0600474	135.343	0.0600494	97.5601	0.0600436	146.747	0.0600301	97.3687	0.0600301	118.037
0.0601558	135.579	0.06015	97.6875	0.0601423	146.744	0.0601577	97.6865	0.0601558	118.502
0.0602641	135.854	0.0602506	97.704	0.0602603	147.194	0.060266	97.8381	0.0602737	118.748
0.0603429	135.557	0.0603699	98.1006	0.0603821	147.498	0.0603641	97.9877	0.0603526	118.646
0.0604878	136.241	0.0604897	98.3422	0.0604532	147.236	0.0604513	97.8133	0.0604705	118.747
0.0605827	136.136	0.0605558	98.037	0.0605904	147.745	0.0605962	98.4764	0.0605846	119.333
0.0606718	136.187	0.0606968	98.5538	0.060691	147.939	0.060691	98.3632	0.0606891	119.324
0.0607987	136.52	0.0608006	98.7191	0.0607853	148.065	0.0607756	98.3564	0.0607795	119.205
0.060909	136.696	0.0608955	98.7903	0.0608936	148.11	0.0609032	98.7317	0.0609032	119.748
0.0610058	136.852	0.0610019	98.8755	0.0610115	148.558	0.0610173	98.9067	0.0610231	119.943
0.0610942	136.629	0.0611141	99.1882	0.0611256	148.832	0.0611083	98.961	0.0610942	119.697
0.0612353	137.334	0.0612333	99.4776	0.0612006	148.552	0.0612045	98.8884	0.061216	119.874
0.0613321	137.234	0.0613051	99.1896	0.0613436	149.19	0.0613359	99.4657	0.0613359	120.489
0.0614173	137.212	0.0614481	99.7932	0.0614385	149.234	0.0614423	99.4532	0.0614346	120.477
0.0615449	137.613	0.0615468	99.8101	0.0615314	149.362	0.0615231	99.3767	0.0615314	120.347
0.0616603	137.812	0.0616372	99.8952	0.0616487	149.521	0.0616545	99.8335	0.0616487	120.833
0.0617474	137.875	0.0617513	100.047	0.0617571	149.85	0.0617667	99.9306	0.0617705	121.078
0.0618481	137.767	0.0618654	100.361	0.0618692	150.203	0.0618519	99.9584	0.0618423	120.813
0.0619756	138.374	0.0619756	100.602	0.0619423	149.84	0.0619577	99.992	0.0619776	121.193
0.0620814	138.389	0.0620526	100.343	0.0620891	150.544	0.0620853	100.521	0.0620814	121.522
0.0621647	138.27	0.0621994	101.006	0.0621897	150.66	0.0621878	100.489	0.0621782	121.595
0.0622942	138.745	0.0622942	100.958	0.0622769	150.679	0.0622731	100.437	0.0622788	121.477
0.0624103	138.883	0.0623827	100.994	0.0624006	150.937	0.0624026	100.922	0.0623987	121.989
0.062491	138.893	0.0625064	101.289	0.0625045	151.171	0.0625179	101.034	0.062516	122.295
0.0626013	138.906	0.0626128	101.481	0.0626109	151.514	0.0625936	100.929	0.0625878	121.903
0.0627269	139.47	0.0627154	101.708	0.0626962	151.245	0.0627135	101.139	0.0627308	122.445
0.0628276	139.435	0.0628038	101.536	0.0628372	151.992	0.0628276	101.503	0.0628276	122.616
0.0629122	139.351	0.062941	102.165	0.062941	152.009	0.0629333	101.594	0.0629218	122.65
0.0630417	139.858	0.0630455	102.163	0.0630205	151.942	0.0630224	101.521	0.063034	122.68
0.0631596	140.024	0.0631269	102.12	0.0631481	152.33	0.0631462	101.96	0.0631442	123.096
0.0632327	139.898	0.0632577	102.53	0.0632603	152.585	0.063266	102.135	0.0632603	123.378
0.0633545	140.1	0.0633679	102.695	0.0633506	152.771	0.0633372	101.973	0.0633333	122.982
0.0634686	140.494	0.0634571	102.782	0.0634455	152.618	0.0634686	102.301	0.0634763	123.625
0.0635731	140.576	0.0635519	102.718	0.0635827	153.373	0.063575	102.549	0.0635788	123.752
0.0636654	140.491	0.0636929	103.391	0.0636846	153.347	0.0636769	102.653	0.0636673	123.717
0.0637872	140.932	0.0637929	103.376	0.0637679	153.302	0.0637718	102.62	0.0637872	123.867
0.063909	141.148	0.0638763	103.294	0.0639013	153.794	0.0638917	103.02	0.0638955	124.2
0.0639782	140.934	0.0640038	103.773	0.0640077	153.933	0.0640173	103.285	0.064	124.429
0.0641096	141.247	0.0641154	103.872	0.0640942	154.058	0.0640865	103.005	0.0640808	124.048
0.064216	141.58	0.0642006	103.943	0.0641987	154.009	0.0642218	103.459	0.0642276	124.817
0.0643167	141.647	0.0643071	103.973	0.0643282	154.676	0.0643244	103.603	0.0643301	124.898
0.0644154	141.613	0.0644346	104.534	0.0644327	154.757	0.0644212	103.731	0.0644135	124.779
0.0645327	142.007	0.0645385	104.585	0.0645173	154.646	0.064525	103.751	0.0645346	125.012
0.0646564	142.301	0.0646218	104.473	0.0646487	155.21	0.0646449	104.148	0.0646429	125.249
0.0647263	141.99	0.0647532	105.003	0.064759	155.319	0.064759	104.356	0.0647455	125.536
0.0648635	142.447	0.0648654	105.104	0.0648359	155.291	0.0648321	104.101	0.064834	125.183
0.0649635	142.628	0.0649442	105.061	0.06495	155.386	0.064975	104.674	0.0649731	125.973
0.0650622	142.729	0.0650603	105.247	0.0650795	156.071	0.0650699	104.666	0.0650737	125.94
0.0651667	142.731	0.0651821	105.702	0.0651782	156.093	0.0651647	104.804	0.065159	125.812
0.0652846	143.136	0.0652846	105.767	0.0652667	156.003	0.0652782	104.919	0.0652885	126.191
0.0654	143.396	0.0653712	105.688	0.0653904	156.518	0.0653904	105.236	0.0653962	126.404
0.0654737	143.082	0.0654968	106.217	0.0655103	156.724	0.0655045	105.499	0.0654872	126.524
0.0656167	143.676	0.0656167	106.364	0.065584	156.625	0.0655763	105.182	0.0655859	126.299
0.0657109	143.681	0.0656897	106.24	0.065709	156.881	0.0657231	105.812	0.0657192	127.062
0.0658058	143.781	0.0658135	106.51	0.0658231	157.343	0.0658212	105.849	0.0658212	127.009
0.0659218	143.916	0.0659256	106.877	0.0659199	157.414	0.0659103	105.892	0.0659064	126.887
0.0660321	144.22	0.0660282	106.987	0.0660128	157.337	0.0660282	106.093	0.066034	127.358
0.0661462	144.526	0.0661224	106.962	0.0661417	157.939	0.0661359	106.317	0.0661436	127.45
0.0662173	144.134	0.0662481	107.461	0.0662577	158.115	0.0662481	106.602	0.0662288	127.552
0.066366	144.805	0.0663641	107.606	0.0663276	157.909	0.0663256	106.343	0.0663353	127.378
0.0664628	144.824	0.0664359	107.421	0.0664609	158.316	0.0664705	107.012	0.0664647	128.111
0.0665513	144.865	0.0665667	107.826	0.0665686	158.66	0.0665705	106.994	0.0665667	128.116
0.0666712	145.063	0.066675	108.106	0.0666654	158.784	0.0666538	106.967	0.0666558	127.946
0.0667776	145.286	0.0667737	108.187	0.0667679	158.763	0.0667776	107.282	0.0667833	128.496
0.0668878	145.576	0.0668763	108.233	0.066884	159.248	0.0668917	107.516	0.0668936	128.528
0.0669686	145.275	0.0669917	108.624	0.0670051	159.537	0.0669878	107.665	0.0669744	128.54
0.0671096	145.968	0.0671135	108.925	0.0670731	159.238	0.0670769	107.511	0.0670904	128.528
0.0672122	145.96	0.0671814	108.631	0.0672103	159.748	0.0672199	108.197	0.0672122	129.167
0.0672929	145.904	0.0673224	109.209	0.0673167	160.035	0.0673167	108.108	0.0673147	129.175
0.0674205	146.22	0.0674224	109.31	0.067409	160.11	0.0674013	108.094	0.0674032	128.984
0.0675308	146.43	0.0675154	109.409	0.0675192	160.172	0.0675327	108.527	0.067525	129.476
0.0676256	146.621	0.0676276	109.524	0.0676314	160.602	0.0676391	108.634	0.0676487	129.699
0.0677179	146.434	0.0677417	109.901	0.0677474	160.874	0.0677295	108.738	0.0677199	129.529
0.067859	147.139	0.0678571	110.168	0.0678205	160.586	0.0678282	108.694	0.0678494	129.706
0.0679577	147.044	0.0679288	109.865	0.0679654	161.249	0.0679615	109.287	0.0679558	130.134
0.0680429	146.993	0.0680737	110.537	0.0680641	161.382	0.068066	109.309	0.0680564	130.168
0.0681744	147.446	0.0681705	110.536	0.0681545	161.43	0.0681487	109.227	0.0681526	130.049
0.0682801	147.537	0.0682609	110.628	0.0682686	161.574	0.0682821	109.72	0.0682763	130.637
0.0683692	147.649	0.0683769	110.833	0.0683788	161.923	0.0683904	109.801	0.0683962	130.803
0.0684718	147.573	0.0684891	111.144	0.0684968	162.348	0.0684718	109.792	0.068466	130.461
0.0686032	148.197	0.0686013	111.442	0.0685718	161.969	0.0685795	109.87	0.0685994	130.845
0.0687051	148.211	0.0686763	111.139	0.0687147	162.694	0.0687128	110.468	0.0687032	131.136
0.0687904	148.105	0.0688192	111.848	0.0688096	162.683	0.0688135	110.47	0.0688019	131.247
0.0689218	148.622	0.0689179	111.819	0.0689006	162.763	0.0688987	110.38	0.0689045	131.123
0.0690321	148.723	0.0690064	111.902	0.0690256	163.049	0.0690237	110.856	0.0690218	131.616
0.0691109	148.664	0.0691301	112.214	0.0691301	163.322	0.0691397	110.997	0.0691417	131.873
0.0692212	148.726	0.0692365	112.396	0.0692346	163.631	0.0692173	110.929	0.0692115	131.467
0.0693526	149.357	0.069341	112.679	0.0693199	163.333	0.0693372	111.142	0.0693526	131.979
0.0694526	149.358	0.0694237	112.436	0.0694583	164.081	0.0694545	111.542	0.0694506	132.135
0.0695397	149.219	0.0695667	113.181	0.0695609	164.121	0.0695551	111.635	0.0695474	132.229
0.0696635	149.686	0.0696673	113.146	0.0696462	164.101	0.0696442	111.562	0.0696577	132.223
0.0697833	149.871	0.0697506	113.139	0.0697737	164.484	0.0697756	112.099	0.0697679	132.518
0.0698564	149.737	0.0698795	113.563	0.0698814	164.714	0.0698891	112.218	0.0698853	132.905
0.0699801	149.952	0.0699878	113.724	0.0699763	164.919	0.0699628	112.058	0.0699571	132.438
0.0700942	150.375	0.0700846	113.925	0.0700692	164.722	0.0700923	112.425	0.0701019	133.069
0.0701968	150.458	0.0701769	113.799	0.0702045	165.483	0.0702006	112.705	0.0702006	133.119
0.0702872	150.34	0.0703122	114.499	0.0703083	165.485	0.0703006	112.818	0.0702891	133.137
0.0704147	150.881	0.0704128	114.434	0.0703955	165.475	0.0703974	112.79	0.0704071	133.221
0.0705308	151.026	0.0704981	114.434	0.0705192	165.897	0.0705173	113.248	0.0705212	133.617
0.0706019	150.816	0.0706295	114.951	0.0706314	166.054	0.0706391	113.465	0.0706295	133.915
0.0707333	151.172	0.070741	115.097	0.0707199	166.243	0.0707064	113.202	0.0707083	133.457
0.0708397	151.467	0.0708263	115.137	0.0708205	166.129	0.0708436	113.673	0.0708494	134.174
0.0709404	151.566	0.0709308	115.156	0.0709519	166.873	0.07095	113.91	0.0709442	134.088
0.0710404	151.512	0.0710603	115.793	0.0710545	166.875	0.0710442	113.978	0.0710346	134.133
0.0711583	151.96	0.0711603	115.78	0.0711372	166.78	0.0711487	114.045	0.0711622	134.381
0.0712821	152.201	0.0712455	115.732	0.0712705	167.34	0.0712647	114.436	0.0712744	134.671
0.0713481	151.879	0.0713769	116.277	0.0713865	167.55	0.0713827	114.662	0.0713692	134.822
0.0714853	152.35	0.0714929	116.464	0.0714654	167.524	0.0714519	114.396	0.0714558	134.397
0.0715891	152.596	0.0715699	116.409	0.0715776	167.594	0.0715968	115.01	0.0715987	135.253
0.071684	152.648	0.071684	116.563	0.0716955	168.198	0.0716974	115.094	0.0716955	135.155
0.0717923	152.694	0.0718019	117.062	0.0718019	168.254	0.0717885	115.157	0.0717808	135.039
0.0719038	153.062	0.0719096	117.178	0.0718885	168.162	0.0718981	115.283	0.0719077	135.404
0.0720237	153.316	0.0719949	117.079	0.0720179	168.773	0.0720103	115.611	0.0720199	135.618
0.0720955	153.001	0.0721224	117.627	0.0721378	169	0.0721301	115.973	0.0721128	135.754
0.0722385	153.588	0.0722442	117.842	0.0722058	168.805	0.0722019	115.616	0.0722096	135.451
0.0723385	153.694	0.0723154	117.69	0.0723308	169.038	0.0723487	116.313	0.0723423	136.225
0.0724295	153.73	0.072441	118.014	0.0724468	169.605	0.0724429	116.27	0.0724468	136.155
0.0725417	153.821	0.0725513	118.395	0.0725455	169.635	0.072534	116.35	0.0725282	135.964
0.0726519	154.134	0.0726519	118.48	0.0726385	169.557	0.0726577	116.618	0.0726558	136.398
0.0727692	154.5	0.0727442	118.45	0.0727635	170.12	0.0727635	116.85	0.0727731	136.588
0.0728449	154.1	0.0728699	118.986	0.0728833	170.396	0.0728718	117.124	0.0728583	136.636
0.0729878	154.788	0.0729917	119.247	0.0729551	170.178	0.0729513	116.86	0.0729628	136.422
0.0730846	154.755	0.073059	118.982	0.0730865	170.554	0.0730923	117.56	0.0730904	137.185
0.0731731	154.781	0.0731942	119.483	0.0731904	170.882	0.0731923	117.536	0.0731904	137.047
0.0732987	155.045	0.0732949	119.68	0.073291	171.037	0.0732795	117.556	0.0732756	136.858
0.0734051	155.271	0.0733974	119.887	0.0733878	170.932	0.0734051	117.906	0.0734051	137.414
0.0735115	155.55	0.0735	119.883	0.0735077	171.469	0.0735154	118.106	0.073525	137.593
0.0735942	155.224	0.0736154	120.319	0.0736327	171.836	0.0736135	118.305	0.0735981	137.44
0.0737314	155.917	0.0737353	120.631	0.0736987	171.501	0.0737006	118.11	0.073716	137.447
0.0738359	155.903	0.0738032	120.34	0.0738397	172.056	0.0738397	118.83	0.0738321	138.024
0.0739186	155.878	0.0739481	120.943	0.0739385	172.251	0.0739404	118.802	0.0739385	138.025
0.0740462	156.22	0.0740423	121.044	0.0740327	172.361	0.0740269	118.795	0.0740288	137.823
0.0741564	156.414	0.074141	121.21	0.0741429	172.391	0.0741506	119.21	0.0741506	138.311
0.0742532	156.607	0.0742513	121.327	0.0742571	172.882	0.0742609	119.332	0.0742724	138.511
0.0743417	156.352	0.0743628	121.664	0.0743769	173.24	0.0743551	119.527	0.0743417	138.284
0.0744788	157.077	0.0744808	122.053	0.0744462	172.834	0.0744519	119.415	0.0744712	138.43
0.0745814	157.036	0.0745545	121.722	0.0745872	173.503	0.0745853	120.076	0.0745795	138.937
0.0746686	157.001	0.0746974	122.418	0.0746859	173.596	0.0746878	120.067	0.0746821	138.915
0.0747917	157.386	0.0747936	122.441	0.0747782	173.738	0.0747686	119.983	0.0747782	138.748
0.0749038	157.517	0.0748846	122.556	0.0748942	173.853	0.0749019	120.529	0.0748962	139.17
0.0749949	157.68	0.0750026	122.788	0.0750045	174.231	0.075016	120.664	0.0750199	139.481
0.0750936	157.539	0.0751147	123.099	0.0751167	174.567	0.0750994	120.684	0.0750897	139.111
0.0752244	158.203	0.0752205	123.394	0.0751917	174.206	0.0752071	120.757	0.0752263	139.486
0.0753288	158.187	0.0753038	123.144	0.0753404	175.019	0.0753269	121.287	0.0753269	139.742
0.0754122	158.053	0.0754449	123.887	0.0754333	174.992	0.0754353	121.35	0.0754256	139.807
0.0755436	158.569	0.0755417	123.824	0.0755244	175.066	0.0755205	121.278	0.0755282	139.654
0.0756571	158.722	0.0756301	123.923	0.0756436	175.299	0.0756494	121.833	0.0756455	140.087
0.0757385	158.704	0.0757558	124.29	0.0757558	175.591	0.0757673	121.989	0.0757635	140.365
0.0758468	158.713	0.0758641	124.519	0.0758564	175.903	0.075841	121.869	0.0758372	139.95
0.0759686	159.295	0.0759647	124.794	0.0759449	175.631	0.0759609	122.093	0.0759782	140.465
0.0760744	159.314	0.0760494	124.536	0.076084	176.397	0.0760782	122.579	0.0760744	140.575
0.0761615	159.199	0.0761923	125.332	0.0761846	176.376	0.0761808	122.641	0.0761692	140.593
0.076291	159.739	0.0762929	125.317	0.0762699	176.377	0.0762699	122.561	0.0762833	140.578
0.0764109	159.922	0.0763756	125.311	0.0763955	176.758	0.0763974	123.107	0.0763936	140.936
0.0764801	159.725	0.0765032	125.748	0.0765071	177.019	0.0765167	123.309	0.076509	141.266
0.0766019	159.913	0.0766096	125.918	0.0766	177.194	0.0765885	123.141	0.0765808	140.717
0.0767199	160.455	0.0767083	126.167	0.0766987	177.05	0.076716	123.492	0.0767256	141.357
0.0768205	160.435	0.0768026	126.046	0.0768321	177.8	0.0768224	123.794	0.0768282	141.501
0.0769128	160.339	0.0769359	126.754	0.0769321	177.769	0.0769244	123.962	0.0769147	141.426
0.0770404	160.879	0.0770404	126.799	0.0770173	177.727	0.0770192	123.894	0.0770346	141.513
0.0771564	161.056	0.0771218	126.702	0.0771468	178.232	0.077141	124.395	0.0771391	141.755
0.0772276	160.85	0.0772487	127.231	0.077259	178.413	0.0772667	124.694	0.0772506	142.09
0.0773571	161.158	0.0773647	127.439	0.0773417	178.476	0.0773321	124.397	0.0773301	141.618
0.0774635	161.483	0.0774481	127.481	0.0774462	178.408	0.0774712	124.919	0.0774731	142.344
0.0775641	161.61	0.0775545	127.546	0.0775776	179.161	0.0775699	125.088	0.0775776	142.338
0.0776622	161.501	0.0776833	128.228	0.0776814	179.222	0.0776679	125.216	0.0776583	142.201
0.0777821	161.99	0.0777859	128.232	0.0777647	179.087	0.0777724	125.251	0.0777821	142.39
0.0779058	162.295	0.0778731	128.18	0.0778923	179.629	0.0778885	125.696	0.0778942	142.64
0.0779737	161.944	0.0780006	128.761	0.0780064	179.794	0.0780103	126.021	0.077991	142.855
0.0781122	162.406	0.0781141	128.893	0.0780872	179.83	0.0780776	125.668	0.0780814	142.458
0.078209	162.584	0.0781917	128.872	0.0782032	179.882	0.0782205	126.312	0.0782224	143.235
0.0783077	162.668	0.0783096	129.077	0.0783212	180.485	0.0783173	126.368	0.0783212	143.114
0.0784141	162.666	0.0784295	129.597	0.0784276	180.612	0.0784141	126.542	0.0784058	142.97
0.0785314	163.118	0.0785314	129.716	0.0785122	180.416	0.0785256	126.669	0.0785353	143.323
0.0786494	163.406	0.0786224	129.656	0.0786378	181.005	0.0786359	126.994	0.0786436	143.467
0.0787192	163.013	0.0787481	130.238	0.0787596	181.27	0.0787519	127.332	0.0787346	143.581
0.0788622	163.616	0.0788641	130.426	0.0788308	181.1	0.078825	126.998	0.0788327	143.289
0.0789583	163.687	0.0789353	130.258	0.0789564	181.353	0.0789737	127.752	0.0789641	143.997
0.0790532	163.778	0.0790609	130.608	0.0790686	181.859	0.0790667	127.698	0.0790705	144
0.0791673	163.888	0.0791808	131.114	0.0791692	181.931	0.0791596	127.834	0.0791538	143.746
0.0792795	164.231	0.0792776	131.197	0.0792635	181.853	0.0792776	128.084	0.0792853	144.207
0.0793891	164.497	0.0793718	131.145	0.0793853	182.411	0.0793872	128.325	0.0793949	144.301
0.0794647	164.14	0.0794917	131.647	0.0795051	182.649	0.0794936	128.643	0.0794763	144.241
0.0796154	164.879	0.0796135	131.954	0.079575	182.426	0.0795769	128.392	0.0795846	144.096
0.0797083	164.821	0.0796808	131.712	0.0797103	182.842	0.0797179	129.122	0.079716	144.822
0.0797987	164.869	0.0798179	132.232	0.0798179	183.195	0.0798179	129.101	0.0798179	144.811
0.0799167	165.081	0.0799224	132.481	0.0799128	183.29	0.0799032	129.113	0.0799051	144.542
0.0800288	165.351	0.0800192	132.634	0.0800192	183.277	0.0800269	129.48	0.080025	144.964
0.0801308	165.609	0.0801212	132.661	0.0801372	183.798	0.0801391	129.712	0.0801449	145.101
0.080216	165.292	0.080241	133.176	0.0802506	184.036	0.0802353	129.911	0.0802218	144.992
0.080359	166.039	0.080359	133.462	0.0803186	183.717	0.0803282	129.769	0.0803417	144.994
0.0804596	165.998	0.0804288	133.181	0.0804596	184.255	0.0804654	130.499	0.0804596	145.573
0.0805442	165.949	0.0805718	133.837	0.0805699	184.662	0.0805635	130.432	0.0805596	145.546
0.0806679	166.266	0.0806699	133.96	0.0806583	184.635	0.0806506	130.456	0.0806506	145.283
0.0807821	166.513	0.0807628	134.112	0.0807686	184.704	0.0807782	130.924	0.0807763	145.822
0.0808731	166.635	0.0808769	134.257	0.0808788	185.118	0.0808885	131.078	0.0808942	145.943
0.0809692	166.464	0.0809865	134.636	0.0809981	185.503	0.0809769	131.206	0.0809673	145.671
0.0811064	167.196	0.0811045	135.03	0.0810699	185.115	0.0810737	131.137	0.0810949	145.859
0.0812051	167.08	0.0811744	134.659	0.0812109	185.813	0.0812109	131.873	0.0812051	146.253
0.0812923	167.038	0.0813192	135.403	0.0813135	185.943	0.0813154	131.895	0.0813058	146.267
0.0814192	167.476	0.0814192	135.509	0.0814019	185.969	0.0813962	131.802	0.0814019	146.069
0.0815314	167.639	0.0815083	135.577	0.0815199	186.137	0.0815256	132.337	0.0815199	146.552
0.0816147	167.654	0.0816301	135.862	0.0816301	186.53	0.0816359	132.47	0.0816436	146.741
0.0817167	167.548	0.0817327	136.133	0.0817385	186.85	0.0817205	132.551	0.0817109	146.347
0.0818538	168.299	0.0818462	136.505	0.0818192	186.502	0.0818327	132.628	0.0818462	146.669
0.0819545	168.238	0.0819237	136.208	0.0819603	187.255	0.0819545	133.209	0.0819526	146.987
0.0820397	168.118	0.0820686	137.016	0.0820609	187.318	0.0820609	133.312	0.0820494	146.99
0.0821654	168.595	0.0821673	137.039	0.0821474	187.313	0.0821436	133.166	0.0821551	146.875
0.0822788	168.715	0.0822538	137.068	0.0822712	187.604	0.0822712	133.748	0.0822673	147.296
0.0823622	168.725	0.0823756	137.404	0.0823756	187.838	0.082391	133.969	0.0823872	147.49
0.0824744	168.738	0.0824859	137.657	0.0824821	188.22	0.0824647	133.841	0.0824571	147.068
0.0825962	169.347	0.0825904	138.023	0.0825667	187.865	0.082584	134.093	0.0826	147.551
0.0827019	169.38	0.082675	137.752	0.0827058	188.649	0.0827	134.595	0.0827019	147.719
0.0827853	169.19	0.082816	138.574	0.0828103	188.706	0.0828026	134.677	0.0827949	147.687
0.0829128	169.714	0.0829128	138.522	0.0828955	188.636	0.0828955	134.631	0.0829051	147.623
0.0830308	169.909	0.0829994	138.566	0.083025	189.064	0.0830186	135.19	0.0830147	147.93
0.0831038	169.723	0.0831327	139.056	0.083125	189.194	0.0831385	135.382	0.0831346	148.301
0.0832276	169.919	0.0832372	139.207	0.0832237	189.483	0.0832103	135.211	0.0832064	147.75
0.0833417	170.427	0.0833301	139.465	0.0833186	189.236	0.0833378	135.598	0.0833513	148.399
0.0834417	170.444	0.0834263	139.342	0.0834513	190.032	0.0834494	135.972	0.0834474	148.361
0.0835365	170.339	0.0835577	140.07	0.0835558	190.06	0.0835462	136.093	0.0835385	148.304
0.0836622	170.885	0.0836641	140.146	0.0836429	189.966	0.0836487	136.108	0.0836603	148.376
0.0837782	171.02	0.0837474	140.069	0.0837667	190.425	0.0837686	136.609	0.0837667	148.658
0.0838494	170.801	0.0838763	140.622	0.0838801	190.61	0.083884	136.835	0.0838744	148.931
0.0839808	171.124	0.0839885	140.804	0.0839673	190.779	0.0839538	136.577	0.0839577	148.395
0.084091	171.51	0.0840737	140.916	0.0840737	190.664	0.0840929	137.109	0.0840949	149.098
0.0841878	171.534	0.0841782	140.93	0.0841974	191.347	0.0842013	137.432	0.0841974	149.015
0.0842878	171.474	0.0843032	141.611	0.0843013	191.367	0.0842917	137.479	0.084284	148.923
0.0844115	171.987	0.0844096	141.69	0.0843904	191.314	0.0843981	137.554	0.0844077	149.095
0.0845218	172.135	0.0844987	141.652	0.0845179	191.872	0.0845122	137.96	0.0845179	149.323
0.0845929	171.842	0.0846186	142.168	0.0846321	191.999	0.084634	138.323	0.0846167	149.496
0.084734	172.34	0.0847378	142.394	0.0847109	192.01	0.0847032	137.984	0.0847051	149.02
0.0848423	172.637	0.0848173	142.396	0.0848269	192.074	0.0848462	138.677	0.0848404	149.765
0.0849333	172.609	0.0849333	142.551	0.084941	192.628	0.0849468	138.771	0.0849449	149.658
0.0850391	172.625	0.0850494	143.132	0.0850494	192.771	0.0850333	138.844	0.0850333	149.556
0.0851551	173.019	0.0851532	143.252	0.0851397	192.64	0.0851494	139.03	0.0851551	149.838
0.0852712	173.321	0.0852404	143.167	0.0852635	193.211	0.0852635	139.429	0.0852673	149.924
0.0853449	172.947	0.0853718	143.805	0.0853833	193.416	0.0853737	139.731	0.0853603	150.074
0.0854878	173.575	0.0854897	144.034	0.0854545	193.276	0.0854506	139.421	0.0854564	149.676
0.0855859	173.658	0.0855628	143.896	0.0855821	193.508	0.0855917	140.159	0.0855878	150.42
0.085675	173.654	0.0856865	144.21	0.0856885	193.941	0.0856923	140.199	0.0856942	150.317
0.085791	173.777	0.0857949	144.645	0.0857949	194.1	0.0857795	140.254	0.0857756	150.079
0.0859045	174.168	0.0858987	144.83	0.0858929	194.036	0.0859026	140.562	0.0859045	150.495
0.0860128	174.396	0.0859955	144.776	0.0860051	194.461	0.086009	140.804	0.0860186	150.635
0.0860923	174.054	0.0861192	145.38	0.0861308	194.787	0.0861173	141.168	0.0861038	150.612
0.0862333	174.747	0.0862372	145.656	0.0862006	194.572	0.0861987	140.864	0.0862103	150.387
0.0863333	174.766	0.0863045	145.379	0.0863333	194.949	0.0863391	141.634	0.0863333	151.042
0.0864224	174.749	0.0864417	145.873	0.0864359	195.275	0.0864417	141.683	0.0864378	150.913
0.0865442	174.985	0.0865462	146.241	0.0865365	195.4	0.0865269	141.671	0.0865231	150.669
0.0866526	175.243	0.0866429	146.352	0.0866372	195.342	0.0866564	142.095	0.0866545	151.172
0.0867545	175.495	0.0867468	146.401	0.0867564	195.892	0.0867564	142.24	0.0867718	151.326
0.0868378	175.131	0.0868686	146.948	0.0868763	196.212	0.086859	142.566	0.0868455	151.09
0.0869808	175.881	0.0869827	147.234	0.0869481	195.874	0.0869481	142.36	0.0869635	151.003
0.0870833	175.893	0.0870538	146.968	0.0870872	196.404	0.0870891	143.165	0.0870833	151.615
0.0871679	175.805	0.0871929	147.577	0.0871814	196.557	0.0871891	143.152	0.0871833	151.498
0.0872974	176.162	0.0872936	147.751	0.0872801	196.728	0.0872744	143.118	0.0872744	151.247
0.0874	176.289	0.0873865	147.937	0.0873923	196.749	0.0874	143.578	0.0874019	151.74
0.0874987	176.504	0.0874968	148.02	0.0875083	197.218	0.0875122	143.77	0.0875218	151.939
0.087591	176.235	0.0876122	148.49	0.0876199	197.545	0.0876026	143.968	0.0875929	151.591
0.0877282	177	0.0877282	148.896	0.0876917	197.129	0.0877032	143.88	0.0877186	151.664
0.0878308	176.971	0.0878	148.543	0.0878385	197.815	0.0878327	144.595	0.0878269	152.09
0.0879135	176.851	0.0879468	149.303	0.0879353	197.94	0.0879333	144.574	0.0879295	152.109
0.088041	177.255	0.0880391	149.33	0.0880256	197.983	0.0880218	144.567	0.0880256	151.837
0.0881551	177.42	0.0881321	149.457	0.0881436	198.133	0.0881532	145.161	0.0881455	152.285
0.0882423	177.541	0.0882481	149.687	0.0882577	198.541	0.0882635	145.264	0.0882692	152.529
0.0883462	177.38	0.0883622	150.108	0.0883641	198.857	0.0883442	145.331	0.0883365	152.116
0.0884756	178.09	0.0884699	150.46	0.0884449	198.497	0.0884545	145.408	0.0884756	152.403
0.0885744	177.989	0.0885494	150.139	0.0885859	199.23	0.0885763	146.014	0.0885763	152.698
0.0886615	177.904	0.0886923	150.953	0.0886846	199.241	0.0886827	146.143	0.0886712	152.582
0.0887949	178.452	0.0887904	150.963	0.0887712	199.276	0.0887692	146.041	0.088775	152.402
0.0889045	178.539	0.0888776	151.054	0.0888929	199.508	0.0888968	146.642	0.0888929	152.839
0.088984	178.498	0.0889994	151.407	0.0890032	199.799	0.0890128	146.805	0.0890147	153.139
0.0890981	178.505	0.0891096	151.703	0.0891077	200.163	0.0890885	146.745	0.0890846	152.579
0.0892173	179.084	0.0892096	152.003	0.0891942	199.823	0.0892096	146.975	0.089225	153.073
0.0893218	179.142	0.0892968	151.754	0.0893333	200.643	0.0893218	147.469	0.0893199	153.112
0.0894109	178.97	0.0894436	152.662	0.0894301	200.56	0.0894282	147.619	0.0894167	153.128
0.0895385	179.513	0.0895385	152.591	0.0895173	200.553	0.0895231	147.587	0.0895308	153.061
0.0896538	179.663	0.089625	152.639	0.0896462	200.945	0.0896404	148.086	0.0896404	153.341
0.0897295	179.497	0.0897487	153.081	0.0897564	201.193	0.0897622	148.364	0.0897583	153.672
0.0898513	179.65	0.0898628	153.362	0.0898474	201.396	0.0898359	148.194	0.0898282	153.041
0.0899654	180.131	0.0899519	153.535	0.0899455	201.169	0.0899635	148.579	0.089975	153.645
0.0900673	180.197	0.0900519	153.458	0.090075	201.919	0.0900692	148.937	0.0900692	153.634
0.0901641	180.07	0.0901853	154.259	0.0901795	201.922	0.0901699	149.088	0.0901622	153.587
0.0902801	180.506	0.0902878	154.281	0.0902667	201.849	0.0902667	149.053	0.0902821	153.632
0.0904058	180.77	0.0903705	154.226	0.0903923	202.315	0.0903923	149.66	0.0903923	153.826
0.090475	180.499	0.0904981	154.759	0.0905058	202.518	0.0905096	149.924	0.0904942	154.037
0.0906064	180.821	0.0906141	155.029	0.0905891	202.598	0.0905814	149.671	0.0905795	153.562
0.0907128	181.153	0.0906974	155.067	0.0906974	202.495	0.0907186	150.2	0.0907224	154.25
0.090809	181.204	0.0908071	155.158	0.090825	203.286	0.0908154	150.379	0.0908231	154.138
0.0909096	181.113	0.0909308	155.879	0.090925	203.23	0.0909154	150.591	0.0909077	154.014
0.0910314	181.641	0.0910333	155.885	0.0910141	203.148	0.0910237	150.665	0.0910314	154.161
0.0911513	181.903	0.0911205	155.855	0.0911378	203.634	0.0911417	151.163	0.0911417	154.368
0.0912205	181.538	0.0912481	156.469	0.0912577	203.89	0.0912538	151.453	0.0912378	154.465
0.0913596	182.023	0.0913654	156.707	0.0913346	203.81	0.0913231	151.12	0.0913327	154.071
0.0914545	182.134	0.0914391	156.611	0.0914526	203.918	0.0914679	151.787	0.0914718	154.815
0.0915551	182.267	0.0915532	156.787	0.0915686	204.529	0.0915686	151.967	0.0915686	154.562
0.0916667	182.264	0.0916808	157.507	0.0916724	204.576	0.091659	152.054	0.0916551	154.422
0.0917827	182.697	0.0917788	157.575	0.0917615	204.436	0.0917731	152.221	0.0917808	154.711
0.0918929	182.955	0.0918699	157.499	0.0918853	204.984	0.0918872	152.654	0.0918929	154.816
0.0919641	182.51	0.0919917	158.093	0.0920071	205.247	0.0919994	152.983	0.0919801	154.875
0.0921115	183.146	0.0921135	158.351	0.0920801	205.066	0.0920744	152.673	0.0920782	154.486
0.0922077	183.234	0.0921846	158.224	0.0922077	205.319	0.0922192	153.415	0.0922173	155.26
0.0922987	183.235	0.0923141	158.571	0.0923141	205.789	0.092316	153.45	0.0923179	155.097
0.0924167	183.351	0.0924244	159.069	0.0924167	205.826	0.0924051	153.547	0.0924032	154.832
0.0925301	183.695	0.0925224	159.187	0.0925147	205.762	0.0925224	153.798	0.0925282	155.197
0.0926385	183.963	0.0926173	159.119	0.0926346	206.295	0.0926346	154.139	0.0926404	155.237
0.092716	183.559	0.0927391	159.717	0.0927545	206.575	0.0927429	154.536	0.0927256	155.25
0.092859	184.262	0.0928609	160.077	0.0928218	206.245	0.0928237	154.206	0.092834	154.979
0.0929571	184.216	0.0929301	159.787	0.0929551	206.617	0.0929686	155.048	0.092959	155.597
0.0930442	184.211	0.0930654	160.312	0.0930673	207.083	0.0930635	154.978	0.0930635	155.551
0.093166	184.416	0.0931699	160.671	0.0931622	207.111	0.0931487	155.036	0.0931487	155.198
0.0932763	184.665	0.0932667	160.786	0.0932667	207.048	0.0932782	155.44	0.0932763	155.611
0.0933821	184.988	0.0933705	160.824	0.0933763	207.484	0.0933878	155.726	0.0933936	155.722
0.0934654	184.568	0.0934885	161.381	0.0934981	207.812	0.0934827	155.969	0.0934692	155.484
0.0936083	185.361	0.0936045	161.7	0.0935699	207.506	0.0935737	155.773	0.0935891	155.455
0.0937032	185.209	0.0936756	161.408	0.0937128	208.05	0.0937109	156.563	0.0937071	156.02
0.0937897	185.187	0.0938167	162.061	0.0938128	208.268	0.0938128	156.569	0.093809	155.891
0.0939173	185.53	0.0939212	162.297	0.0939038	208.323	0.0938962	156.572	0.0939	155.61
0.0940295	185.736	0.0940103	162.388	0.094016	208.341	0.0940237	157.057	0.0940237	156.081
0.0941218	185.878	0.0941237	162.545	0.0941276	208.786	0.094134	157.271	0.0941417	156.147
0.0942167	185.612	0.0942397	163.029	0.0942417	209.153	0.0942244	157.445	0.0942147	155.816
0.09435	186.333	0.0943462	163.301	0.0943173	208.739	0.094325	157.353	0.0943442	155.955
0.0944526	186.265	0.0944218	163.01	0.0944641	209.428	0.0944583	158.171	0.0944545	156.328
0.0945391	186.198	0.0945667	163.791	0.0945583	209.507	0.0945603	158.142	0.0945506	156.279
0.0946647	186.605	0.0946724	163.991	0.0946474	209.53	0.0946455	158.109	0.0946513	156.016
0.0947769	186.748	0.0947577	163.984	0.0947692	209.709	0.0947692	158.612	0.0947712	156.469
0.0948641	186.824	0.0948756	164.243	0.0948776	210.033	0.0948872	158.881	0.0948872	156.564
0.0949679	186.656	0.0949833	164.592	0.0949833	210.354	0.0949679	158.867	0.0949583	156.117
0.0950994	187.397	0.0950917	165.009	0.0950667	209.987	0.0950821	159.013	0.0950955	156.413
0.0952	187.287	0.095175	164.691	0.0952058	210.711	0.0952019	159.635	0.0952058	156.733
0.0952872	187.164	0.0953179	165.538	0.0953122	210.819	0.0953064	159.731	0.0952968	156.603
0.0954083	187.595	0.095416	165.593	0.0953949	210.731	0.0953929	159.637	0.0954045	156.438
0.0955301	187.794	0.0955013	165.579	0.0955224	211.044	0.0955205	160.216	0.0955167	156.729
0.0956077	187.705	0.0956269	165.95	0.0956269	211.281	0.0956385	160.486	0.0956365	156.97
0.0957256	187.76	0.0957353	166.312	0.0957237	211.471	0.0957135	160.376	0.0957058	156.409
0.0958429	188.298	0.0958314	166.57	0.0958141	211.198	0.0958372	160.69	0.0958468	156.858
0.0959474	188.303	0.0959244	166.373	0.095959	212.017	0.0959494	161.186	0.0959513	156.982
0.0960346	188.128	0.0960615	167.218	0.0960596	212.079	0.0960519	161.273	0.0960404	156.857
0.0961603	188.623	0.0961641	167.26	0.0961423	211.937	0.0961423	161.227	0.0961545	156.754
0.0962795	188.807	0.0962468	167.225	0.0962679	212.308	0.0962679	161.835	0.096266	157.065
0.0963532	188.606	0.0963763	167.745	0.0963782	212.505	0.0963897	162.13	0.0963763	157.264
0.0964808	188.825	0.0964846	167.953	0.0964692	212.717	0.0964558	161.845	0.0964538	156.718
0.0965891	189.22	0.096575	168.199	0.0965692	212.482	0.0965853	162.267	0.0966006	157.304
0.096691	189.227	0.0966737	168.054	0.0967006	213.262	0.0966987	162.768	0.0966987	157.277
0.0967878	189.086	0.0968051	168.852	0.0968032	213.27	0.0967955	162.859	0.0967859	157.081
0.0969096	189.594	0.0969115	168.966	0.0968885	213.118	0.0968942	162.828	0.0969077	157.13
0.0970314	189.828	0.0969942	168.877	0.0970199	213.627	0.0970115	163.359	0.0970115	157.3
0.0970968	189.434	0.0971256	169.485	0.0971295	213.792	0.0971333	163.698	0.0971237	157.589
0.0972282	189.781	0.0972321	169.629	0.0972128	213.827	0.0972032	163.429	0.0972013	156.973
0.0973385	190.171	0.0973212	169.799	0.0973231	213.755	0.0973423	164.006	0.0973442	157.618
0.0974365	190.213	0.0974269	169.793	0.0974462	214.446	0.0974442	164.263	0.0974442	157.554
0.0975372	190.091	0.0975545	170.548	0.0975506	214.475	0.0975391	164.391	0.0975314	157.385
0.0976532	190.506	0.0976571	170.645	0.0976378	214.323	0.0976436	164.416	0.0976609	157.543
0.097775	190.783	0.0977442	170.544	0.0977635	214.883	0.0977615	164.945	0.0977615	157.604
0.0978442	190.389	0.0978673	171.121	0.0978788	215.02	0.0978769	165.32	0.0978635	157.781
0.0979853	190.894	0.0979891	171.397	0.0979564	214.99	0.0979487	164.976	0.0979526	157.26
0.0980859	191.05	0.0980647	171.386	0.0980724	215.019	0.0980936	165.685	0.0980917	157.964
0.0981788	191.091	0.0981865	171.576	0.0981942	215.653	0.0981923	165.829	0.0981942	157.835
0.0982865	191.033	0.0982981	172.143	0.0982942	215.723	0.0982827	165.922	0.0982808	157.613
0.0984006	191.41	0.0983987	172.231	0.0983872	215.57	0.0983987	166.087	0.0984026	157.795
0.0985186	191.729	0.0984936	172.209	0.0985109	216.144	0.098509	166.521	0.0985167	157.884
0.0985917	191.268	0.0986192	172.889	0.0986269	216.244	0.0986192	166.866	0.0986077	157.982
0.0987346	191.903	0.0987385	173.094	0.0987	216.123	0.0986981	166.549	0.0987058	157.548
0.0988314	191.94	0.0988083	172.92	0.0988295	216.344	0.0988391	167.331	0.0988372	158.226
0.0989224	191.923	0.0989359	173.303	0.0989397	216.83	0.0989436	167.436	0.0989378	158.025
0.0990423	192.032	0.0990442	173.736	0.0990404	216.899	0.0990282	167.441	0.0990263	157.793
0.09915	192.314	0.0991462	173.953	0.0991365	216.764	0.0991538	167.783	0.0991558	158.156
0.0992603	192.592	0.0992429	173.883	0.0992545	217.24	0.0992603	168.117	0.0992679	158.169
0.0993397	192.165	0.0993667	174.492	0.0993821	217.57	0.099359	168.368	0.0993494	158.09
0.0994808	192.853	0.0994846	174.789	0.0994474	217.257	0.0994436	168.121	0.0994609	157.856
0.0995846	192.874	0.0995538	174.531	0.0995865	217.668	0.0995904	168.98	0.0995808	158.393
0.0996699	192.761	0.099691	175.057	0.0996853	217.951	0.0996929	169.093	0.0996872	158.314
0.0997955	193.026	0.0997917	175.358	0.099784	218.016	0.0997744	169.01	0.0997763	158.001
0.0999038	193.238	0.0998917	175.568	0.0998897	218.001	0.0998994	169.412	0.0999019	158.378
0.1	193.366	0.0999981	175.618	0.100006	218.513	0.10001	169.673	0.100021	158.47
0.100085	193.01	0.100108	176.069	0.100126	218.772	0.100104	169.947	0.100095	158.204
0.100232	193.806	0.100234	176.519	0.100196	218.378	0.100199	169.761	0.100213	158.073
0.100333	193.805	0.100299	176.168	0.100335	218.897	0.100335	170.578	0.100324	158.535
0.100417	193.623	0.100442	176.853	0.100433	219.066	0.100438	170.637	0.100433	158.488
0.100541	193.94	0.100541	177.041	0.100528	219.18	0.10052	170.531	0.100528	158.22
0.100651	194.086	0.100634	177.175	0.10064	219.197	0.100651	171.071	0.100644	158.52
0.100744	194.234	0.100746	177.307	0.100753	219.627	0.100759	171.296	0.100769	158.654
0.100842	193.957	0.10086	177.823	0.100867	219.941	0.100846	171.438	0.100838	158.322
0.100976	194.667	0.100976	178.23	0.100941	219.521	0.100953	171.414	0.100966	158.326
0.101078	194.611	0.101049	177.862	0.101086	220.186	0.10108	172.162	0.101074	158.709
0.101161	194.415	0.101192	178.654	0.101182	220.241	0.101184	172.245	0.101174	158.639
0.101292	194.87	0.101285	178.661	0.101275	220.326	0.101267	172.125	0.101271	158.299
0.101401	194.964	0.101379	178.857	0.101393	220.464	0.101397	172.758	0.101393	158.73
0.101485	194.983	0.101503	179.147	0.101499	220.699	0.101511	172.926	0.101515	158.894
0.101596	194.87	0.101611	179.507	0.101611	221.09	0.10159	172.971	0.101586	158.413
0.101719	195.499	0.101715	179.838	0.101688	220.657	0.101704	173.06	0.101721	158.614
0.101824	195.462	0.101795	179.473	0.101833	221.404	0.101826	173.725	0.101818	158.761
0.10191	195.256	0.101942	180.399	0.101932	221.407	0.10193	173.833	0.10192	158.728
0.102036	195.759	0.102038	180.402	0.102017	221.357	0.102019	173.757	0.102026	158.47
0.102154	195.834	0.102123	180.435	0.102144	221.607	0.102144	174.401	0.102144	158.856
0.102231	195.75	0.102251	180.828	0.102253	221.903	0.102258	174.547	0.10226	159.048
0.102347	195.739	0.102361	181.147	0.102353	222.162	0.102335	174.516	0.102329	158.417
0.102467	196.293	0.102459	181.442	0.102442	221.788	0.102459	174.757	0.102476	158.834
0.102569	196.282	0.102548	181.184	0.102577	222.541	0.102573	175.325	0.102571	158.909
0.10266	196.087	0.102685	182.06	0.102678	222.462	0.102674	175.45	0.102664	158.767
0.102783	196.596	0.102788	182.067	0.102762	222.464	0.102768	175.382	0.102778	158.632
0.102899	196.638	0.102871	182.022	0.102894	222.854	0.102886	175.93	0.102894	158.951
0.102975	196.488	0.102998	182.52	0.103008	223.086	0.103012	176.267	0.103004	159.118
0.103103	196.629	0.103112	182.798	0.103093	223.157	0.103081	176.073	0.103079	158.52
0.103214	197.065	0.103203	183.026	0.103189	222.88	0.103216	176.52	0.103222	158.991
0.103315	197.093	0.103301	182.864	0.103328	223.718	0.103319	176.873	0.103319	158.93
0.10341	196.897	0.103433	183.72	0.103427	223.65	0.103417	177	0.10341	158.815
0.103529	197.331	0.103533	183.657	0.10351	223.518	0.10352	177.036	0.103529	158.754
0.103653	197.566	0.103618	183.657	0.103639	223.987	0.103637	177.599	0.103639	158.957
0.103722	197.218	0.103749	184.255	0.103755	224.207	0.103759	177.923	0.103747	159.154
0.10386	197.565	0.103863	184.495	0.103838	224.231	0.103827	177.607	0.103827	158.516
0.103958	197.78	0.103945	184.569	0.103947	224.101	0.103966	178.226	0.103974	159.169
0.104056	197.784	0.104054	184.584	0.10407	224.797	0.104066	178.452	0.104066	158.945
0.104163	197.696	0.104174	185.295	0.104176	224.81	0.104163	178.623	0.104153	158.746
0.104279	198.138	0.104281	185.391	0.104258	224.602	0.104271	178.697	0.104281	158.821
0.104401	198.349	0.104369	185.331	0.104385	225.11	0.104385	179.171	0.104391	158.965
0.104468	197.882	0.104493	185.928	0.104508	225.34	0.104504	179.575	0.104487	159.084
0.104607	198.385	0.104609	186.17	0.104582	225.258	0.104574	179.198	0.104582	158.54
0.104708	198.481	0.104687	186.155	0.104702	225.267	0.104719	179.95	0.104715	159.15
0.104802	198.523	0.104808	186.32	0.104818	225.888	0.104816	180.04	0.104816	158.908
0.104912	198.487	0.104922	187	0.104918	225.832	0.104908	180.198	0.104901	158.697
0.105026	198.838	0.105026	187.057	0.105009	225.67	0.105024	180.399	0.105026	158.878
0.105144	199.116	0.105119	187.005	0.105135	226.247	0.105131	180.703	0.105142	158.957
0.105215	198.616	0.105238	187.547	0.105258	226.492	0.105249	181.19	0.105231	158.949
0.105358	199.248	0.105362	187.934	0.105326	226.223	0.105322	180.805	0.105329	158.469
0.105457	199.211	0.105434	187.698	0.105455	226.433	0.105465	181.611	0.105463	159.167
0.10555	199.241	0.105563	188.107	0.105562	226.869	0.105563	181.652	0.105563	158.886
0.105665	199.339	0.105667	188.545	0.105665	226.964	0.10565	181.726	0.10565	158.616
0.105772	199.5	0.10577	188.71	0.105762	226.799	0.105774	182.027	0.105774	158.851
0.105886	199.851	0.105869	188.668	0.10588	227.29	0.105884	182.389	0.105894	158.907
0.105962	199.337	0.105988	189.239	0.106004	227.583	0.105988	182.736	0.105971	158.724
0.106106	200.051	0.106108	189.598	0.106069	227.235	0.106071	182.435	0.106085	158.479
0.106204	199.945	0.106179	189.308	0.10621	227.644	0.10621	183.28	0.106206	159.033
0.106292	199.881	0.106319	189.902	0.106309	227.949	0.106309	183.218	0.106313	158.867
0.106417	200.077	0.106415	190.133	0.106408	227.993	0.106398	183.327	0.1064	158.493
0.106527	200.325	0.106515	190.31	0.106512	227.905	0.106525	183.772	0.106523	158.781
0.106628	200.489	0.106622	190.368	0.106628	228.326	0.106637	184.039	0.106643	158.87
0.106715	200.076	0.106738	190.88	0.106747	228.681	0.106728	184.218	0.106719	158.549
0.106852	200.785	0.106856	191.277	0.106819	228.263	0.106821	184.022	0.106842	158.475
0.10695	200.609	0.106923	190.859	0.106962	228.812	0.10696	184.931	0.106952	158.91
0.107037	200.546	0.107064	191.541	0.107058	228.949	0.10706	184.881	0.107054	158.664
0.107167	200.88	0.107167	191.806	0.107153	229.008	0.107146	184.859	0.107147	158.329
0.107279	201.038	0.10726	191.936	0.107265	228.982	0.107273	185.409	0.107271	158.692
0.107367	201.06	0.107373	192.064	0.107379	229.393	0.107387	185.666	0.107394	158.777
0.107464	200.742	0.107481	192.471	0.107487	229.691	0.107474	185.787	0.107462	158.336
0.107601	201.517	0.107597	192.884	0.107569	229.283	0.107578	185.725	0.10759	158.32
0.1077	201.324	0.107672	192.526	0.107712	229.936	0.107702	186.479	0.1077	158.702
0.107785	201.156	0.107815	193.357	0.107806	229.938	0.10781	186.555	0.107802	158.579
0.107914	201.57	0.107916	193.441	0.107897	229.951	0.107891	186.435	0.107899	158.233
0.108028	201.717	0.108003	193.491	0.108019	230.079	0.108019	187.051	0.108019	158.564
0.108115	201.67	0.108123	193.744	0.108127	230.37	0.108137	187.281	0.108137	158.615
0.108219	201.482	0.108233	194.123	0.108231	230.685	0.108217	187.338	0.108206	158.119
0.108343	202.112	0.108337	194.481	0.108312	230.201	0.108331	187.4	0.108345	158.313
0.108451	202.05	0.108421	194.174	0.108457	230.958	0.108449	188.08	0.108449	158.483
0.108532	201.778	0.108565	195.057	0.10856	231.024	0.108551	188.127	0.108546	158.385
0.10866	202.257	0.108662	195.056	0.108642	230.925	0.10864	188.063	0.10865	158.07
0.108779	202.388	0.108749	195.056	0.10877	231.166	0.108768	188.716	0.108764	158.345
0.108857	202.252	0.108876	195.477	0.108872	231.334	0.108888	188.974	0.10888	158.469
0.108974	202.211	0.108982	195.75	0.108974	231.647	0.108959	188.835	0.108953	157.889
0.10909	202.739	0.109079	196.041	0.109065	231.265	0.109085	189.121	0.109098	158.252
0.109193	202.641	0.109172	195.819	0.109201	232.023	0.109193	189.607	0.109197	158.331
0.109282	202.421	0.109309	196.682	0.109309	232.045	0.109299	189.8	0.109288	158.11
0.109409	202.938	0.109413	196.755	0.109388	231.845	0.109394	189.712	0.109403	157.935
0.109529	203.057	0.109498	196.668	0.109515	232.196	0.109513	190.288	0.109513	158.155
0.109601	202.743	0.109628	197.212	0.109629	232.42	0.109633	190.583	0.109624	158.269
0.109728	202.889	0.109734	197.407	0.109717	232.517	0.109703	190.381	0.109704	157.674
0.109834	203.232	0.109821	197.535	0.109817	232.268	0.10984	190.809	0.109846	158.163
0.109938	203.253	0.109919	197.414	0.10995	233.044	0.109942	191.213	0.109946	158.06
0.110035	203.035	0.11006	198.35	0.110051	232.968	0.110043	191.373	0.110033	157.813
0.110155	203.454	0.110159	198.384	0.110135	232.788	0.110146	191.36	0.110157	157.795
0.110272	203.603	0.110246	198.278	0.110267	233.272	0.110259	191.848	0.110267	157.949
0.110344	203.234	0.110369	198.83	0.110377	233.374	0.110383	192.276	0.110363	157.954
0.110483	203.549	0.110485	199.067	0.11046	233.381	0.110453	191.93	0.110451	157.357
0.110584	203.791	0.110566	199.107	0.11057	233.264	0.110594	192.571	0.110592	157.886
0.110682	203.765	0.110678	199.176	0.110694	233.9	0.11069	192.755	0.110697	157.893
0.110787	203.618	0.1108	199.882	0.110798	233.959	0.110787	192.938	0.110781	157.531
0.110903	203.954	0.110904	199.964	0.110885	233.72	0.110895	192.999	0.110906	157.612
0.111021	204.223	0.110991	199.837	0.111015	234.272	0.111011	193.495	0.111013	157.628
0.111094	203.718	0.111119	200.493	0.111126	234.365	0.111122	193.848	0.111109	157.663
0.111235	204.226	0.111233	200.698	0.111202	234.212	0.1112	193.535	0.111204	157.124
0.111331	204.266	0.11131	200.612	0.111324	234.257	0.111343	194.281	0.111339	157.711
0.111426	204.261	0.111431	200.85	0.111447	234.92	0.111437	194.33	0.111444	157.554
0.111538	204.176	0.111547	201.452	0.111546	234.92	0.111532	194.503	0.111526	157.175
0.111652	204.518	0.111648	201.541	0.111638	234.687	0.11165	194.703	0.111656	157.357
0.111764	204.701	0.111743	201.44	0.111756	235.128	0.111758	195.076	0.111762	157.349
0.111841	204.222	0.111862	202.076	0.111878	235.348	0.111868	195.46	0.111851	157.286
0.111984	204.849	0.111986	202.351	0.111949	235.097	0.111944	195.061	0.111955	156.856
0.112077	204.709	0.112056	202.126	0.112079	235.319	0.11209	195.888	0.112085	157.434
0.112172	204.693	0.112185	202.511	0.112189	235.748	0.112189	195.989	0.112189	157.204
0.112291	204.742	0.112295	202.99	0.112285	235.772	0.112278	196.043	0.112274	156.817
0.112401	204.944	0.112394	203.125	0.112384	235.564	0.112399	196.336	0.112401	157.098
0.112506	205.157	0.112494	203.079	0.112506	236.104	0.112506	196.624	0.112513	157.031
0.112585	204.597	0.11261	203.659	0.112626	236.282	0.11261	196.993	0.112597	156.893
0.112731	205.287	0.112731	203.942	0.112695	235.923	0.112697	196.706	0.112708	156.534
0.11283	205.216	0.112801	203.676	0.112832	236.312	0.112836	197.576	0.11283	157.021
0.112917	205.057	0.112938	204.215	0.112937	236.573	0.11294	197.618	0.112933	156.81
0.113041	205.203	0.113043	204.564	0.113031	236.601	0.113021	197.541	0.113023	156.454
0.113147	205.314	0.113137	204.685	0.113137	236.475	0.113147	197.99	0.113149	156.777
0.113251	205.516	0.113244	204.689	0.113251	236.905	0.113259	198.271	0.113263	156.677
0.113338	205.044	0.113358	205.186	0.113371	237.182	0.113352	198.492	0.11334	156.409
0.113476	205.746	0.113479	205.627	0.11344	236.7	0.113448	198.333	0.113462	156.18
0.113581	205.612	0.113549	205.211	0.113579	237.205	0.113583	199.206	0.113578	156.631
0.113661	205.351	0.113694	205.943	0.113684	237.413	0.113684	199.176	0.113678	156.412
0.11379	205.643	0.113787	206.045	0.113775	237.377	0.113769	199.13	0.113773	156.045
0.113901	205.765	0.113881	206.162	0.113892	237.398	0.113901	199.706	0.113892	156.283
0.113991	205.779	0.113999	206.32	0.113999	237.702	0.114006	199.867	0.114018	156.353
0.114092	205.447	0.114109	206.775	0.114115	237.959	0.114094	200.007	0.114086	155.931
0.114223	206.132	0.114221	207.164	0.114188	237.484	0.114198	199.951	0.114219	155.899
0.114325	205.91	0.114296	206.731	0.114333	238.141	0.114328	200.765	0.114323	156.137
0.11441	205.67	0.114439	207.545	0.114433	238.193	0.114431	200.861	0.114422	155.928
0.11454	206.091	0.11454	207.617	0.114522	238.105	0.114519	200.721	0.114524	155.621
0.11465	206.076	0.114627	207.679	0.11464	238.17	0.114648	201.386	0.114642	155.945
0.114733	206.005	0.114746	207.929	0.114748	238.403	0.114758	201.534	0.114764	155.97
0.114843	205.811	0.11486	208.334	0.114858	238.769	0.114837	201.484	0.114831	155.395
0.114967	206.384	0.114963	208.645	0.11494	238.247	0.114951	201.581	0.114971	155.592
0.115073	206.318	0.115046	208.268	0.115081	238.948	0.115081	202.397	0.115071	155.642
0.11516	206.004	0.115187	209.187	0.115179	238.861	0.115177	202.42	0.115167	155.478
0.115287	206.458	0.115287	209.177	0.115268	238.76	0.115268	202.321	0.115276	155.189
0.115399	206.431	0.115376	209.209	0.115396	238.982	0.11539	202.897	0.11539	155.416
0.115478	206.199	0.115496	209.568	0.1155	239.13	0.11551	203.171	0.115508	155.518
0.115594	206.145	0.115606	209.809	0.1156	239.344	0.115583	203.028	0.115579	154.866
0.11572	206.729	0.115704	210.154	0.115691	238.892	0.11571	203.343	0.11572	155.158
0.115819	206.576	0.115794	209.845	0.115822	239.578	0.115822	203.881	0.115819	155.094
0.115909	206.282	0.115933	210.758	0.115929	239.509	0.115919	203.955	0.115915	154.953
0.116029	206.659	0.116035	210.731	0.116013	239.337	0.116015	203.9	0.116029	154.756
0.116151	206.766	0.116116	210.649	0.116141	239.653	0.116141	204.554	0.116135	154.815
0.116222	206.413	0.116247	211.174	0.116253	239.774	0.116259	204.801	0.116251	155.009
0.116354	206.594	0.116362	211.439	0.116342	239.854	0.116328	204.523	0.116326	154.309
0.116462	206.869	0.116448	211.605	0.116442	239.505	0.116463	205.004	0.116469	154.701
0.11656	206.807	0.116549	211.422	0.116568	240.172	0.116568	205.377	0.116568	154.565
0.116657	206.534	0.116676	212.264	0.116676	240.098	0.116667	205.524	0.116655	154.303
0.116781	207.006	0.116781	212.209	0.116763	239.932	0.116769	205.514	0.116778	154.181
0.1169	207.087	0.116865	212.144	0.116887	240.28	0.116883	206.031	0.11689	154.339
0.11697	206.628	0.116997	212.771	0.117003	240.339	0.117004	206.391	0.116993	154.391
0.117105	206.962	0.117113	213.023	0.117086	240.34	0.117072	206.032	0.117076	153.712
0.117209	207.114	0.11719	212.962	0.117194	240.091	0.117212	206.64	0.117217	154.208
0.117306	207.067	0.1173	212.96	0.117315	240.743	0.117315	206.951	0.117313	153.887
0.11741	206.887	0.117428	213.801	0.117422	240.677	0.11741	207.04	0.117401	153.637
0.117524	207.206	0.117528	213.771	0.117507	240.385	0.117522	207.124	0.117528	153.662
0.117646	207.418	0.117615	213.636	0.117634	240.834	0.11763	207.573	0.117644	153.756
0.117713	206.857	0.117742	214.293	0.117754	240.963	0.117748	207.936	0.117735	153.652
0.117854	207.314	0.117862	214.572	0.117829	240.795	0.11782	207.573	0.117826	153.008
0.117957	207.389	0.117936	214.426	0.117949	240.729	0.117965	208.345	0.117967	153.579
0.118049	207.309	0.118057	214.591	0.118061	241.242	0.118065	208.478	0.118063	153.249
0.118163	207.239	0.118169	215.178	0.118165	241.157	0.118156	208.554	0.118148	152.869
0.118272	207.459	0.118274	215.304	0.118256	240.891	0.11827	208.707	0.118276	152.975
0.118388	207.65	0.118364	215.122	0.118382	241.391	0.11838	209.095	0.118392	153.024
0.118461	207.096	0.118486	215.749	0.118505	241.574	0.118494	209.576	0.118478	152.856
0.118606	207.713	0.118613	216.112	0.118573	241.171	0.118569	209.146	0.118579	152.33
0.118706	207.631	0.118681	215.853	0.118703	241.253	0.118714	210.024	0.118706	152.815
0.118795	207.505	0.118813	216.191	0.118811	241.685	0.118811	209.982	0.118813	152.571
0.118911	207.507	0.118915	216.655	0.118911	241.597	0.118899	210.045	0.118896	152.138
0.119021	207.686	0.119017	216.751	0.119008	241.355	0.119027	210.388	0.119023	152.316
0.119133	207.973	0.119114	216.648	0.119133	241.816	0.119133	210.696	0.119143	152.313
0.119212	207.373	0.119236	217.297	0.119251	242.016	0.119234	211.034	0.119222	152.079
0.119355	208.056	0.119359	217.672	0.119321	241.528	0.119321	210.688	0.119334	151.669
0.11945	207.836	0.119425	217.248	0.119454	241.776	0.119458	211.557	0.119456	152.16
0.119541	207.722	0.119564	217.809	0.119558	242.014	0.119562	211.582	0.119556	151.789
0.119671	207.924	0.119662	218.061	0.119656	241.999	0.119645	211.561	0.119645	151.369
0.119774	207.972	0.119763	218.228	0.119761	241.816	0.119772	212.021	0.119772	151.633
0.119875	208.132	0.119869	218.209	0.119873	242.149	0.119883	212.26	0.119894	151.618
0.119964	207.6	0.119981	218.703	0.119997	242.446	0.119976	212.502	0.119966	151.186
0.120097	208.243	0.120101	219.099	0.120066	241.918	0.12007	212.263	0.120089	150.979
0.120203	208.08	0.120171	218.674	0.120211	242.388	0.120203	213.15	0.120197	151.254
0.120288	207.819	0.120317	219.413	0.120308	242.472	0.120308	213.145	0.120302	151.023
0.120416	208.085	0.120412	219.531	0.120399	242.35	0.120395	213.108	0.120397	150.608
0.120524	208.121	0.120506	219.65	0.12051	242.244	0.120518	213.594	0.120516	150.8
0.120617	208.147	0.120621	219.754	0.120624	242.578	0.120632	213.785	0.12064	150.838
0.120713	207.725	0.120733	220.161	0.120738	242.882	0.120721	213.97	0.12071	150.301
0.120843	208.371	0.120843	220.555	0.120815	242.286	0.120822	213.838	0.120843	150.231
0.120949	208.221	0.120922	220.128	0.120954	242.866	0.120949	214.674	0.120947	150.458
0.121038	207.983	0.121065	220.968	0.121053	242.76	0.121053	214.712	0.121047	150.167
0.12116	208.287	0.121163	220.973	0.121144	242.714	0.121137	214.557	0.121148	149.768
0.121274	208.29	0.121251	221.013	0.121264	242.733	0.12127	215.193	0.121262	149.885
0.12136	208.249	0.12137	221.259	0.121374	242.916	0.121385	215.425	0.121385	149.976
0.121467	207.952	0.121482	221.624	0.12148	243.17	0.121465	215.394	0.121455	149.342
0.121588	208.531	0.121583	221.942	0.121562	242.556	0.121579	215.455	0.121596	149.454
0.121695	208.379	0.121671	221.606	0.121706	243.226	0.121693	216.128	0.121697	149.482
0.121779	208.047	0.121812	222.474	0.121803	243.095	0.121801	216.203	0.121791	149.233
0.121911	208.501	0.121909	222.393	0.12189	242.957	0.12189	216.079	0.121899	148.879
0.122027	208.531	0.121996	222.418	0.122015	243.104	0.122017	216.764	0.122015	149.02
0.122104	208.283	0.122124	222.825	0.122126	243.199	0.122139	217.047	0.122128	149.058
0.122222	208.189	0.122233	223.048	0.122218	243.297	0.122204	216.762	0.122204	148.389
0.122334	208.613	0.122326	223.307	0.122313	242.863	0.122332	217.029	0.122347	148.664
0.12244	208.517	0.122417	222.944	0.12245	243.571	0.122446	217.66	0.122442	148.47
0.122533	208.212	0.12256	223.891	0.122554	243.404	0.122544	217.686	0.122537	148.205
0.12266	208.682	0.122662	223.899	0.122637	243.173	0.122639	217.583	0.122653	147.958
0.122776	208.732	0.122746	223.768	0.122763	243.423	0.122763	218.195	0.122763	148.023
0.122846	208.256	0.122871	224.253	0.122877	243.535	0.122885	218.547	0.122873	148.069
0.122975	208.37	0.122979	224.402	0.122963	243.516	0.122954	218.246	0.122948	147.28
0.123085	208.74	0.123072	224.633	0.12307	243.21	0.123087	218.661	0.123095	147.641
0.123184	208.578	0.123174	224.429	0.123199	243.877	0.12319	219.045	0.123196	147.492
0.123283	208.286	0.123302	225.26	0.1233	243.655	0.123288	219.195	0.123283	147.15
0.123404	208.693	0.123408	225.316	0.123385	243.403	0.123388	219.085	0.123404	146.967
0.123522	208.789	0.123489	225.081	0.123512	243.79	0.123506	219.666	0.123508	146.926
0.123596	208.292	0.123617	225.661	0.123628	243.804	0.123632	220.096	0.123617	146.943
0.123731	208.536	0.123737	225.923	0.123708	243.689	0.123697	219.669	0.123699	146.238
0.123831	208.637	0.123813	225.852	0.123815	243.422	0.123842	220.302	0.123838	146.654
0.123929	208.589	0.123928	225.896	0.123945	244.096	0.123937	220.5	0.123945	146.41
0.124032	208.29	0.124049	226.645	0.124047	243.944	0.124032	220.613	0.124026	145.96
0.124148	208.613	0.124152	226.638	0.124134	243.601	0.124142	220.637	0.12415	145.888
0.124271	208.827	0.12424	226.473	0.124256	243.989	0.124256	221.164	0.124263	145.872
0.124339	208.168	0.124366	227.132	0.124376	243.996	0.124376	221.607	0.124354	145.756
0.124484	208.596	0.124484	227.319	0.124453	243.827	0.124446	221.108	0.124451	145.131
0.124577	208.474	0.124557	227.145	0.124575	243.726	0.12459	221.888	0.12459	145.609
0.124673	208.342	0.124681	227.377	0.124688	244.159	0.124687	221.963	0.124688	145.249
0.124785	208.157	0.124795	227.929	0.124791	244.126	0.124779	222.091	0.124774	144.786
0.124899	208.377	0.124897	228.062	0.124882	243.728	0.124896	222.24	0.124903	144.874
0.125013	208.49	0.124992	227.866	0.125006	244.139	0.125006	222.619	0.125013	144.734
0.125088	207.743	0.125113	228.503	0.125125	244.223	0.125115	223.002	0.1251	144.509
0.125231	208.239	0.125231	228.693	0.125197	243.829	0.125193	222.564	0.125204	144
0.125326	207.956	0.125301	228.397	0.125326	243.935	0.12534	223.487	0.125332	144.375
0.125419	207.797	0.125434	228.758	0.125437	244.302	0.125432	223.418	0.125437	144.115
0.125538	207.705	0.125548	229.335	0.125535	244.175	0.125523	223.512	0.125523	143.581
0.125649	207.789	0.125641	229.333	0.125635	243.885	0.125643	223.77	0.125651	143.749
0.125755	207.816	0.125742	229.229	0.125751	244.261	0.125757	224.1	0.125765	143.607
0.125834	207.135	0.125857	229.709	0.125873	244.353	0.125855	224.404	0.125842	143.187
0.125983	207.794	0.125981	230.094	0.125944	243.867	0.125946	224.101	0.125956	142.811
0.126076	207.394	0.126049	229.692	0.126079	244.145	0.126085	224.983	0.126083	143.213
0.126165	207.153	0.12619	230.294	0.126186	244.318	0.126186	224.944	0.126182	142.909
0.126284	207.199	0.126292	230.554	0.126276	244.174	0.126271	224.902	0.126272	142.375
0.126398	207.227	0.126385	230.604	0.126387	243.958	0.126394	225.295	0.126392	142.469
0.126495	207.205	0.126493	230.58	0.126501	244.295	0.126506	225.587	0.126514	142.37
0.126587	206.652	0.126609	231.113	0.126615	244.404	0.126599	225.749	0.126587	141.9
0.126724	207.264	0.126722	231.435	0.126688	243.846	0.126699	225.564	0.126713	141.673
0.126827	206.928	0.126798	230.981	0.126831	244.252	0.126831	226.415	0.126827	141.893
0.126912	206.577	0.126939	231.699	0.126937	244.399	0.126931	226.336	0.126926	141.562
0.127038	206.716	0.12704	231.822	0.127024	244.153	0.127018	226.289	0.12702	141.063
0.127149	206.676	0.12713	231.868	0.12714	244.046	0.127146	226.848	0.127144	141.254
0.127238	206.438	0.127246	231.977	0.127248	244.209	0.12726	227.032	0.127262	141.126
0.127341	205.945	0.127353	232.343	0.12736	244.383	0.127341	227.092	0.127333	140.563
0.127472	206.364	0.127469	232.775	0.127437	243.763	0.127445	226.984	0.127467	140.496
0.127572	205.866	0.127542	232.249	0.127578	244.278	0.127578	227.848	0.127572	140.583
0.12766	205.43	0.127685	233.049	0.127683	244.256	0.127683	227.895	0.127671	140.284
0.127787	205.613	0.127787	233.126	0.127768	243.986	0.127766	227.704	0.127774	139.854
0.127901	205.446	0.127874	233.107	0.127889	243.969	0.127892	228.294	0.127887	139.979
0.12798	205.1	0.127999	233.367	0.127997	244.149	0.128005	228.466	0.128011	139.932
0.128088	204.726	0.128102	233.593	0.1281	244.285	0.128087	228.469	0.128079	139.266
0.128218	205.243	0.12821	233.968	0.128187	243.709	0.128204	228.534	0.128216	139.325
0.128322	204.948	0.128293	233.512	0.128332	244.347	0.128321	229.188	0.128322	139.37
0.128407	204.464	0.128434	234.414	0.12843	244.183	0.128426	229.333	0.128417	139.043
0.128531	204.738	0.128537	234.409	0.128513	243.882	0.128512	229.076	0.128527	138.703
0.128649	204.591	0.128622	234.321	0.128643	244.025	0.128637	229.705	0.128635	138.778
0.128726	204.266	0.128745	234.639	0.128747	244.051	0.128759	229.981	0.128753	138.72
0.128847	204.073	0.128853	234.861	0.128846	244.199	0.12883	229.75	0.128824	138.039
0.128962	204.341	0.128954	235.203	0.128937	243.619	0.128958	230.06	0.128967	138.243
0.129066	204.17	0.129047	234.806	0.129072	244.218	0.129068	230.582	0.12907	138.124
0.129154	203.628	0.129179	235.702	0.129176	244.072	0.129168	230.647	0.12916	137.781
0.129278	203.957	0.12928	235.602	0.129261	243.758	0.129265	230.513	0.129274	137.504
0.1294	203.92	0.129367	235.511	0.129392	243.988	0.129385	231.153	0.129383	137.492
0.129471	203.371	0.129501	236.055	0.129495	243.906	0.129506	231.409	0.129499	137.581
0.129601	203.443	0.129608	236.168	0.129589	243.933	0.129576	231.093	0.129576	136.79
0.129707	203.594	0.129694	236.284	0.12969	243.446	0.129711	231.545	0.129719	137.122
0.129808	203.385	0.1298	236.098	0.129819	244.052	0.129817	231.909	0.129815	136.816
0.129908	203.021	0.129924	236.839	0.129924	243.877	0.129912	232.016	0.129904	136.481
0.130026	203.356	0.130029	236.9	0.13001	243.506	0.130018	231.962	0.130029	136.339
0.130146	203.324	0.130115	236.716	0.130134	243.714	0.130136	232.527	0.130136	136.315
0.130217	202.74	0.130242	237.264	0.13025	243.691	0.13025	232.805	0.13024	136.266
0.130353	202.983	0.130358	237.462	0.130333	243.573	0.130321	232.397	0.130325	135.515
0.130458	203.014	0.130437	237.415	0.130445	243.232	0.13046	233.02	0.130462	135.904
0.130553	202.839	0.130551	237.374	0.130565	243.717	0.130571	233.374	0.130567	135.638
0.13066	202.559	0.130669	238.07	0.130667	243.488	0.13066	233.355	0.130652	135.234
0.130778	202.826	0.130776	238.118	0.130758	243.151	0.130769	233.412	0.130776	135.179
0.130889	202.83	0.130868	237.968	0.130885	243.487	0.130879	233.81	0.130887	135.104
0.130963	202.211	0.130986	238.436	0.131001	243.415	0.130996	234.251	0.130982	134.986
0.131104	202.598	0.13111	238.688	0.131075	243.093	0.131069	233.777	0.131075	134.336
0.13121	202.615	0.131183	238.528	0.1312	242.956	0.131214	234.576	0.131208	134.772
0.131299	202.349	0.131304	238.622	0.13131	243.271	0.131314	234.686	0.131312	134.438
0.131413	202.201	0.131417	239.236	0.131415	243.133	0.131401	234.658	0.131401	134.038
0.131521	202.304	0.131519	239.262	0.13151	242.739	0.131521	234.837	0.131521	134.036
0.131635	202.472	0.13161	239.046	0.131629	243.035	0.131631	235.248	0.131639	133.918
0.131712	201.794	0.131737	239.696	0.131753	243.075	0.131737	235.581	0.131726	133.763
0.131853	202.349	0.131859	239.964	0.131822	242.588	0.131819	235.149	0.131826	133.176
0.131956	202.2	0.131928	239.615	0.131952	242.575	0.13196	235.993	0.131954	133.599
0.13204	201.931	0.13206	239.919	0.132056	242.775	0.13206	236.01	0.132058	133.285
0.132164	201.918	0.13216	240.283	0.132158	242.67	0.132147	235.975	0.132141	132.778
0.132272	202.069	0.132265	240.404	0.132261	242.35	0.132272	236.297	0.132272	132.946
0.132377	202.124	0.132365	240.265	0.132373	242.517	0.132379	236.537	0.13239	132.851
0.132462	201.505	0.132487	240.866	0.132498	242.636	0.132479	236.89	0.132469	132.505
0.132601	202.105	0.132604	241.157	0.132566	242.086	0.132566	236.484	0.132581	132.068
0.132701	201.872	0.132671	240.642	0.132705	242.225	0.132707	237.361	0.132697	132.382
0.132788	201.577	0.132813	241.189	0.132806	242.306	0.13281	237.389	0.132806	132.06
0.132913	201.694	0.132913	241.487	0.132902	242.145	0.132894	237.292	0.132894	131.6
0.13302	201.67	0.133006	241.473	0.133006	241.791	0.133026	237.768	0.133022	131.824
0.133121	201.777	0.133117	241.427	0.133124	242.075	0.133128	237.872	0.133142	131.767
0.133209	201.165	0.133233	241.93	0.133242	242.151	0.133222	238.137	0.133211	131.222
0.133346	201.807	0.133348	242.271	0.133313	241.513	0.133319	237.821	0.133335	130.969
0.133451	201.59	0.133422	241.779	0.133456	241.792	0.133454	238.748	0.133451	131.287
0.133536	201.246	0.133565	242.438	0.133551	241.671	0.133557	238.723	0.133549	130.93
0.133665	201.529	0.133662	242.519	0.133646	241.51	0.133642	238.581	0.133644	130.449
0.133769	201.398	0.133752	242.56	0.133763	241.273	0.133765	239.053	0.133767	130.657
0.133862	201.405	0.133868	242.589	0.133876	241.456	0.133881	239.25	0.133889	130.632
0.133963	200.953	0.13398	242.975	0.133984	241.516	0.133967	239.378	0.133959	130.058
0.134094	201.568	0.134092	243.392	0.134061	240.747	0.134074	239.225	0.13409	129.954
0.134198	201.336	0.134167	242.835	0.134208	241.176	0.134198	240.003	0.134194	130.044
0.134283	200.946	0.134316	243.679	0.134303	240.997	0.134301	239.949	0.134295	129.809
0.134407	201.212	0.134407	243.565	0.134392	240.7	0.13439	239.837	0.134396	129.323
0.134523	201.146	0.134497	243.571	0.134513	240.563	0.134519	240.457	0.134511	129.48
0.134608	201.007	0.134619	243.749	0.134627	240.674	0.134633	240.56	0.134637	129.544
0.134718	200.69	0.134731	244.112	0.134728	240.662	0.134708	240.49	0.134703	128.844
0.134842	201.156	0.134834	244.414	0.134813	239.977	0.13483	240.592	0.134846	128.931
0.134942	200.854	0.134919	243.916	0.134949	240.405	0.134942	241.151	0.134942	128.877
0.135031	200.45	0.13506	244.778	0.135052	240.147	0.135048	241.285	0.135037	128.575
0.13516	200.8	0.135158	244.636	0.135137	239.835	0.135139	241.099	0.135147	128.208
0.135274	200.601	0.135246	244.607	0.135263	239.782	0.135263	241.693	0.135263	128.34
0.135349	200.192	0.135369	244.926	0.135374	239.799	0.135384	241.93	0.135378	128.373
0.135473	200.054	0.135479	245.131	0.135469	239.789	0.135454	241.694	0.13545	127.605
0.135583	200.265	0.135576	245.344	0.135564	239.134	0.135581	241.916	0.135593	127.83
0.135688	200.069	0.135666	244.95	0.135701	239.671	0.13569	242.388	0.13569	127.62
0.13578	199.598	0.135807	245.929	0.135797	239.286	0.135792	242.528	0.135784	127.369
0.135904	199.867	0.135906	245.712	0.135883	238.889	0.135892	242.423	0.135898	127.077
0.136026	199.819	0.135993	245.639	0.136012	238.983	0.136006	242.899	0.13601	127.112
0.136095	199.239	0.136115	246.012	0.136126	238.97	0.136132	243.239	0.136121	127.068
0.136224	199.27	0.136232	246.267	0.136211	238.813	0.136199	242.873	0.136197	126.319
0.136329	199.374	0.136317	246.275	0.136317	238.308	0.136335	243.273	0.136344	126.696
0.136433	199.243	0.136424	246.112	0.136443	238.725	0.136439	243.637	0.136439	126.372
0.136535	198.881	0.136549	246.898	0.136547	238.403	0.136535	243.736	0.136529	126.04
0.136647	199.039	0.136655	246.833	0.136632	238	0.136638	243.6	0.136647	125.839
0.136773	199.118	0.13674	246.6	0.136758	238.144	0.136756	244.188	0.136762	125.802
0.136841	198.448	0.136866	247.1	0.136878	238.093	0.136878	244.541	0.13686	125.72
0.136978	198.607	0.136982	247.304	0.136954	237.787	0.136947	244.111	0.136951	125.015
0.137078	198.552	0.137061	247.167	0.137069	237.373	0.13709	244.687	0.13709	125.398
0.137177	198.316	0.137181	247.199	0.13719	237.832	0.137183	244.793	0.13719	125.018
0.137279	197.894	0.137297	247.849	0.137293	237.469	0.137279	244.933	0.137276	124.583
0.137397	198.085	0.137399	247.769	0.137383	237.013	0.137393	244.933	0.137397	124.49
0.137517	198.047	0.13749	247.568	0.137503	237.19	0.137507	245.435	0.137511	124.451
0.137588	197.184	0.137613	248.131	0.137627	237.106	0.137621	245.771	0.137604	124.247
0.137731	197.315	0.137735	248.351	0.137699	236.626	0.137692	245.228	0.137703	123.665
0.137824	196.413	0.137803	248.031	0.137824	236.424	0.137837	245.984	0.137835	124.06
0.137921	195.385	0.137926	248.162	0.137934	236.679	0.137932	246.041	0.137936	123.639
0.138037	194.605	0.138044	248.812	0.138038	236.456	0.138023	246.063	0.138021	123.203
0.138149	194.401	0.138147	248.816	0.138131	235.914	0.138143	246.186	0.138149	123.282
0.13826	194.205	0.138239	248.565	0.138253	236.109	0.138258	246.666	0.138266	123.143
0.138334	193.291	0.138357	249.083	0.138372	236.068	0.138363	246.9	0.138346	122.868
0.138479	193.676	0.138481	249.314	0.138446	235.517	0.138442	246.438	0.13845	122.305
0.138576	193.322	0.13855	248.983	0.138581	235.519	0.138585	247.246	0.138583	122.75
0.138664	192.991	0.138683	249.31	0.138681	235.616	0.138683	247.223	0.138685	122.414
0.138786	192.876	0.13879	249.654	0.138782	235.323	0.138771	247.23	0.138771	121.895
0.1389	192.974	0.138888	249.762	0.138883	234.892	0.138896	247.506	0.138894	121.979
0.139004	192.909	0.138988	249.51	0.139001	235.115	0.139003	247.733	0.139012	121.803
0.139083	192.175	0.139106	250.052	0.139124	235.142	0.139106	248.097	0.139091	121.493
0.139226	192.752	0.139226	250.339	0.13919	234.439	0.139192	247.643	0.139207	121.09
0.139325	192.488	0.139296	249.84	0.139327	234.503	0.139337	248.583	0.139327	121.38
0.139412	192.289	0.139439	250.372	0.139433	234.596	0.139431	248.447	0.139429	121.105
0.139535	192.468	0.139535	250.559	0.139528	234.339	0.139516	248.309	0.139518	120.527
0.139646	192.527	0.139632	250.554	0.139636	233.968	0.139644	248.72	0.139642	120.671
0.139746	192.723	0.139742	250.494	0.139748	234.122	0.139756	248.975	0.139763	120.59
0.139835	192.217	0.139856	250.934	0.139864	234.1	0.139846	249.167	0.139835	120.048
0.139976	193.012	0.13997	251.207	0.139937	233.398	0.139947	248.875	0.13996	119.83
0.140072	192.785	0.140044	250.688	0.140078	233.645	0.140076	249.689	0.140072	120.024
0.140156	192.561	0.140185	251.343	0.140183	233.562	0.140179	249.582	0.140173	119.664
0.140285	192.921	0.140288	251.452	0.140271	233.253	0.140265	249.478	0.140269	119.172
0.140399	193.072	0.140376	251.371	0.140387	232.98	0.140389	249.95	0.140391	119.361
0.140486		0.140496	251.457	0.140497	233.008	0.140507	250.161	0.140509	119.217
0.140588		0.140606	251.8	0.140606	233.027	0.14059	250.192	0.14058	118.605
0.140715		0.14071	252.026	0.140685	232.276	0.140696	250.007	0.140713	118.515
0.14082		0.140791	251.518	0.140829	232.623	0.140824	250.849	0.140822	118.582
0.140905		0.140936	252.31	0.140928	232.414	0.140926	250.758	0.140917	118.244
0.141031		0.14104	252.396	0.141015	231.971	0.141013	250.624	0.141021	117.788
0.141148		0.141123	252.181	0.141138	231.79	0.141138	251.147	0.141142	117.937
0.141229		0.141245	252.395	0.141245	231.742	0.141256	251.337	0.141253	117.766
0.14134		0.141353	252.56	0.141347	231.68	0.141332	251.169	0.141324	117.058
0.141463		0.141456	252.863	0.141438	230.972	0.141452	251.281	0.141465	117.103
0.141565		0.141542	252.359	0.141573	231.32	0.141567	251.902	0.141573	117.142
0.141656		0.141681	253.213	0.141678	231.035	0.141674	251.96	0.141664	116.722
0.141778		0.141786	253.153	0.141761	230.544	0.141763	251.72	0.141772	116.319
0.141898		0.141867	252.92	0.141892	230.512	0.141887	252.273	0.141885	116.321
0.141973		0.141996	253.26	0.142	230.404	0.142006	252.534	0.142	116.258
0.142095		0.142103	253.414	0.142089	230.163	0.142079	252.236	0.142074	115.502
0.142207		0.142196	253.544	0.142184	229.496	0.142211	252.549	0.142219	115.698
0.142313		0.142296	253.199	0.142323	229.887	0.142313	252.95	0.142319	115.48
0.142404		0.142427	253.991	0.142427	229.631	0.142417	252.995	0.142406	115.042
0.142528		0.142531	253.899	0.142512	229.035	0.142514	252.819	0.142526	114.735
0.142647		0.142617	253.671	0.142638	229.014	0.142634	253.371	0.142636	114.744
0.142719		0.142744	254.141	0.142747	228.775	0.142756	253.671	0.142742	114.601
0.142854		0.142854	254.192	0.142833	228.518	0.142821	253.216	0.142825	113.841
0.142954		0.142939	254.258	0.142939	227.927	0.142958	253.65	0.142964	114.093
0.143057		0.143046	253.971	0.143069	228.283	0.143065	254.046	0.143067	113.768
0.143157		0.143172	254.744	0.143172	227.964	0.143161	254.092	0.143153	113.298
0.143273		0.143277	254.69	0.143258	227.34	0.143265	253.957	0.143277	113.097
0.143397		0.143364	254.441	0.143385	227.418	0.143379	254.427	0.143383	112.936
0.143462		0.143494	254.996	0.143499	227.173	0.143499	254.735	0.143484	112.795
0.143601		0.143603	254.976	0.143576	226.755	0.143571	254.259	0.143571	111.993
0.143706		0.143685	254.923	0.143694	226.298	0.143712	254.876	0.14371	112.283
0.143801		0.143801	254.791	0.143814	226.546	0.143812	255.016	0.143814	111.922
0.143907		0.143922	255.491	0.143917	226.145	0.143903	255.062	0.143899	111.391
0.144019		0.144024	255.436	0.144005	225.499	0.144015	255.018	0.144028	111.283
0.14414		0.144113	255.147	0.144129	225.594	0.144131	255.454	0.144133	110.989
0.144212		0.144235	255.619	0.144249	225.316	0.144241	255.774	0.144228	110.768
0.144353		0.144359	255.815	0.144322	224.761	0.144316	255.28	0.144324	110.027
0.144453		0.14443	255.552	0.144447	224.38	0.144463	256.025	0.144457	110.339
0.144544		0.144558	255.655	0.14456	224.466	0.14456	256.063	0.144562	109.883
0.144656		0.144666	256.108	0.14466	224.062	0.144651	256.016	0.144647	109.279
0.144772		0.144765	256.06	0.144756	223.442	0.144771	256.172	0.144771	109.171
0.144882		0.144863	255.846	0.144876	223.488	0.144878	256.461	0.144886	108.94
0.144958		0.144985	256.428	0.144996	223.15	0.144983	256.764	0.144973	108.601
0.145103		0.145106	256.549	0.145068	222.476	0.145068	256.287	0.145079	107.944
0.145199		0.145174	256.112	0.145201	222.231	0.145207	257.096	0.145203	108.163
0.14529		0.145309	256.472	0.145307	222.186	0.145311	257.135	0.145303	107.629
0.145413		0.145412	256.694	0.145406	221.71	0.145394	256.958	0.145394	107.049
0.14552		0.14551	256.764	0.145508	221.089	0.145522	257.28	0.145526	107.064
0.145622		0.145614	256.55	0.145622	221.003	0.14563	257.504	0.145638	106.685
0.145709		0.145732	257.031	0.145747	220.825	0.145722	257.657	0.145715	106.128
0.145848		0.145852	257.29	0.145815	219.933	0.145815	257.288	0.145831	105.601
0.145953		0.14592	256.736	0.145954	219.82	0.145958	258.176	0.145949	105.657
0.146035		0.146062	257.218	0.146054	219.528	0.146058	258.145	0.146053	105.18
0.146163		0.146161	257.338	0.146149	219.035	0.146144	257.931	0.146144	104.465
0.146271		0.146258	257.358	0.14626	218.457	0.146269	258.345	0.146267	104.393
0.146364		0.14637	257.303	0.146372	218.331	0.146379	258.485	0.146385	104.002
0.146458		0.146476	257.571	0.146491	218.087	0.146468	258.573	0.14646	103.266
0.146597		0.146597	257.942	0.146563	217.131	0.146569	258.303	0.146586	102.767
0.1467		0.146667	257.298	0.146702	217.146	0.1467	259.123	0.146694	102.62
0.146783		0.146812	257.929	0.146804	216.756	0.146804	259.092	0.146799	102.04
0.146908		0.14691	257.935	0.146895	216.249	0.146887	258.808	0.146897	101.262
0.147022		0.146999	257.86	0.147011	215.776	0.147017	259.337	0.147011	100.926
0.14711		0.147117	257.849	0.147121	215.585	0.147129	259.443	0.147137	100.487
0.14721		0.147229	258.21	0.147233	215.406	0.14721	259.424	0.147206	99.4349
0.147339		0.147339	258.5	0.14731	214.428	0.147322	259.318	0.147339	98.8616
0.147444		0.147417	257.874	0.147451	214.526	0.147449	260.113	0.147442	98.333
0.147527		0.147562	258.636	0.147552	214.039	0.14755	259.987	0.14754	97.4151
0.147658		0.147654	258.417	0.147642	213.529	0.147637	259.745	0.147642	96.294
0.14777		0.147743	258.358	0.147762	213.152	0.147764	260.343	0.147764	95.6464
0.147851		0.147869	258.533	0.147869	212.781	0.14788	260.427	0.147882	94.6084
0.147967		0.147983	258.807	0.147975	212.609	0.147956	260.294	0.147954	92.7809
0.148091		0.148079	258.932	0.148058	211.617	0.148077	260.306	0.148093	91.4632
0.148191		0.148164	258.346	0.148197	211.792	0.148193	260.924	0.148187	89.2842
0.148278		0.148309	259.202	0.148299	211.279	0.148294	260.924	0.148284	86.4508
0.148404		0.148404	258.971	0.148385	210.671	0.148388	260.725	0.148351	83.5913
0.148522		0.148488	258.793	0.148512	210.437	0.14851	261.296	0.148446	80.7286
0.148597		0.148618	259.095	0.148624	210.221	0.148628	261.348	0.148498	77.8714
0.148721		0.148732	259.323	0.148717	209.924	0.148699	261.112	0.148549	74.9676
0.148833		0.148823	259.329	0.148812	209.104	0.148831	261.325	0.148595	72.1158
0.148935		0.148915	258.883	0.148944	209.343	0.14894	261.816	0.148622
0.149029		0.149053	259.714	0.149047	208.805	0.149039	261.814	0.148635
0.149151		0.149155	259.538	0.14913	208.237	0.149138	261.614	0.148651
0.149269		0.149238	259.256	0.149262	208.184	0.149254	262.053	0.148671
0.14934		0.149365	259.654	0.149377	207.962	0.149379	262.377	0.148694
0.149474		0.149479	259.753	0.14946	207.559	0.149447	261.938	0.14873
0.14958		0.149567	259.766	0.149563	206.873	0.149586	262.352	0.148786
0.149681		0.149673	259.427	0.149694	207.218	0.149687	262.605	0.148858
0.149779		0.1498	260.258	0.149794	206.704	0.149783	262.597	0.148908
0.149897		0.149901	260.007	0.149879	206.127	0.149889	262.504	0.148999
0.150021		0.149986	259.684	0.150007	206.158	0.150005	262.996	0.149089
0.150088		0.150113	260.181	0.150125	206.003	0.150125	263.277	0.149213
0.150229		0.150233	260.324	0.150204	205.552	0.150194	262.695	0.149333
0.150326		0.150308	260.092	0.150316	205.053	0.150337	263.343	0.149406
0.150422		0.150428	260.012	0.150436	205.277	0.150436	263.405	0.149532
0.150532		0.15054	260.544	0.15054	204.943	0.150528	263.403	0.14964
0.150646		0.150646	260.446	0.150627	204.35	0.150642	263.403	0.149742
0.150764		0.150737	260.14	0.150753	204.461	0.150753	263.765	0.149837
0.150836		0.150861	260.622	0.150878	204.332	0.150869	264.113	0.149956
0.150977		0.150985	260.78	0.150947	203.83	0.15094	263.485	0.150082
0.151077		0.151052	260.398	0.151073	203.533	0.151083	264.23	0.15015
0.151168		0.151179	260.438	0.151183	203.706	0.151181	264.174	0.150289
0.151284		0.15129	260.94	0.151284	203.323	0.151274	264.215	0.150387
0.151396		0.151392	260.797	0.15138	202.812	0.151394	264.347	0.150484
0.151508		0.151488	260.527	0.1515	202.968	0.151498	264.499	0.150588
0.151583		0.151606	260.921	0.151626	202.911	0.15161	264.898	0.150706
0.151724		0.151728	261.128	0.151694	202.252	0.15169	264.31	0.150828
0.151822		0.151797	260.583	0.151826	202.18	0.151832	265.117	0.150897
0.151915		0.151935	260.932	0.151929	202.196	0.151933	265.009	0.151037
0.152035		0.152035	261.142	0.152029	201.937	0.152016	264.874	0.151133
0.152142		0.152138	261.15	0.152132	201.476	0.152144	265.129	0.151231
0.152249		0.152238	260.842	0.152247	201.58	0.152253	265.375	0.151344
0.152331		0.152356	261.234	0.152367	201.561	0.152352	265.585	0.151454
0.152472		0.152472	261.425	0.152437	200.873	0.152441	265.105	0.15157
0.152572		0.152545	260.857	0.15258	200.964	0.152578	265.937	0.151641
0.152657		0.15269	261.371	0.152678	200.913	0.152678	265.715	0.15179
0.152787		0.152783	261.356	0.152775	200.601	0.152763	265.608	0.151883
0.152895		0.152879	261.299	0.152883	200.197	0.152893	266.023	0.151975
0.152992		0.152994	261.157	0.152997	200.232	0.153007	266.212	0.152093
0.153082		0.153103	261.459	0.153111	200.254	0.153094	266.194	0.152205
0.153219		0.153219	261.758	0.153187	199.509	0.153192	265.831	0.15231
0.15332		0.153291	261	0.153329	199.738	0.153328	266.734	0.152392
0.153404		0.153438	261.639	0.153428	199.521	0.153428	266.51	0.152537
0.153534		0.153536	261.652	0.153517	199.192	0.153511	266.271	0.152636
0.153648		0.153625	261.471	0.153633	198.881	0.15364	266.76	0.152721
0.153733		0.153745	261.458	0.153747	198.921	0.153756	266.956	0.152845
0.153833		0.153849	261.622	0.153853	198.851	0.153839	266.857	0.152954
0.153969		0.153963	261.881	0.153936	198.137	0.153946	266.638	0.153051
0.154067		0.15404	261.19	0.154079	198.462	0.154067	267.337	0.153144
0.154153		0.154181	261.897	0.154176	198.091	0.154176	267.289	0.153283
0.154283		0.154285	261.781	0.154264	197.727	0.154258	266.987	0.153381
0.154397		0.154369	261.55	0.15439	197.556	0.154386	267.528	0.153467
0.154479		0.15449	261.628	0.154496	197.458	0.154508	267.666	0.153596
0.154589		0.154603	261.794	0.154595	197.362	0.154581	267.443	0.153706
0.154708		0.154701	261.918	0.154681	196.586	0.154703	267.431	0.153795
0.154813		0.15479	261.354	0.154824	196.952	0.154817	268.041	0.153892
0.1549		0.154933	262.129	0.154927	196.666	0.154919	267.892	0.154031
0.155028		0.155031	261.884	0.15501	196.179	0.155008	267.629	0.154133
0.155149		0.155116	261.599	0.155137	196.107	0.155133	268.193	0.154214
0.155222		0.155246	261.891	0.155244	195.899	0.155257	268.402	0.154342
0.155344		0.155352	261.894	0.15534	195.784	0.155325	267.986	0.154454
0.155458		0.155443	261.928	0.155437	195.145	0.155458	268.262	0.154538
0.155558		0.155543	261.492	0.155568	195.503	0.155558	268.533	0.154647
0.155651		0.155674	262.172	0.155672	195.185	0.155665	268.591	0.154772
0.155775		0.155779	262.049	0.155756	194.633	0.155762	268.333	0.154879
0.155897		0.155863	261.652	0.155881	194.648	0.155879	268.801	0.154962
0.155966		0.155993	262.041	0.155999	194.545	0.156003	269.113	0.155089
0.156101		0.156105	262.047	0.15608	194.237	0.156071	268.563	0.155207
0.156202		0.156187	261.835	0.156188	193.729	0.156212	268.989	0.155282
0.156302		0.156296	261.582	0.156318	194.116	0.156308	269.216	0.1554
0.156403		0.156426	262.242	0.156416	193.704	0.156408	269.203	0.15552
0.156522		0.156524	262.086	0.156505	193.189	0.156517	269.054	0.155621
0.156642		0.156613	261.664	0.156633	193.317	0.156629	269.403	0.155713
0.156712		0.156737	262.036	0.156747	193.111	0.156745	269.71	0.155837
0.156853		0.156856	262.062	0.156826	192.731	0.156818	269.127	0.155954
0.156951		0.15693	261.73	0.156942	192.352	0.156961	269.727	0.156026
0.157048		0.15705	261.616	0.157062	192.612	0.15706	269.775	0.156155
0.157158		0.157167	262.1	0.157162	192.31	0.157152	269.772	0.156265
0.15727		0.157268	261.995	0.157256	191.789	0.157266	269.685	0.156364
0.157384		0.157359	261.539	0.157382	191.98	0.157378	270.017	0.156465
0.157459		0.157485	262.009	0.157496	191.779	0.157487	270.262	0.156586
0.157602		0.157604	262.034	0.157569	191.242	0.157567	269.711	0.156702
0.157701		0.157676	261.585	0.157695	191.012	0.157714	270.481	0.156772
0.157792		0.157807	261.683	0.157813	191.274	0.157805	270.27	0.156909
0.157908		0.157917	262.05	0.15791	190.928	0.157896	270.213	0.157019
0.158017		0.158013	261.843	0.158006	190.422	0.158017	270.301	0.15711
0.158126		0.158112	261.471	0.158124	190.511	0.158128	270.545	0.157216
0.158209		0.15823	261.892	0.158246	190.42	0.158234	270.831	0.15733
0.158356		0.158356	261.978	0.158315	189.819	0.158313	270.173	0.157447
0.158446		0.158421	261.385	0.15845	189.772	0.158456	270.973	0.157519
0.158535		0.158558	261.608	0.158556	189.771	0.158558	270.901	0.157662
0.158659		0.158661	261.797	0.158651	189.45	0.158644	270.717	0.157763
0.158769		0.158759	261.654	0.158753	188.968	0.158769	270.956	0.157851
0.158871		0.158865	261.381	0.158873	189.113	0.158877	271.095	0.157967
0.158954		0.158978	261.684	0.158991	188.981	0.158974	271.243	0.158079
0.159099		0.159097	261.76	0.159063	188.287	0.159065	270.724	0.158192
0.1592		0.159167	261.125	0.159202	188.373	0.1592	271.547	0.158269
0.159285		0.15931	261.505	0.159302	188.249	0.159308	271.456	0.158412
0.15941		0.15941	261.559	0.159397	187.937	0.159389	271.155	0.15851
0.159519		0.159505	261.349	0.159509	187.547	0.159517	271.506	0.158599
0.159613		0.159615	261.13	0.159619	187.549	0.159627	271.585	0.158721
0.159706		0.159723	261.296	0.159737	187.513	0.159713	271.583	0.158827
0.159843		0.159845	261.568	0.159808	186.73	0.159816	271.286	0.158935
0.159947		0.159917	260.765	0.159949	186.907	0.159951	272.095	0.159014
0.16003		0.160062	261.347	0.160053	186.729	0.160051	271.915	0.159157
0.160158		0.160158	261.152	0.160142	186.355	0.160137	271.586	0.159258
0.16027		0.160249	260.895	0.160264	186.089	0.160266	272.056	0.159345
0.160355		0.160369	260.814	0.160367	185.998	0.160378	272.115	0.159472
0.160459		0.160474	260.978	0.160478	185.93	0.160459	271.968	0.159574
0.160592		0.160587	261.132	0.160558	185.148	0.160575	271.867	0.159677
0.160691		0.160666	260.332	0.160699	185.459	0.160695	272.445	0.159767
0.160778		0.160807	260.974	0.160801	185.131	0.160796	272.393	0.159906
0.160907		0.160909	260.729	0.160888	184.699	0.160886	272.07	0.160007
0.161019		0.160994	260.421	0.16101	184.484	0.161013	272.617	0.160092
0.161099		0.161118	260.474	0.161118	184.347	0.161131	272.675	0.160216
0.161217		0.161228	260.528	0.161222	184.31	0.161203	272.293	0.160328
0.161336		0.161326	260.565	0.161309	183.513	0.161321	272.308	0.160421
0.161437		0.161413	259.824	0.161446	183.88	0.161446	272.955	0.160519
0.161526		0.161551	260.502	0.161545	183.444	0.161543	272.844	0.160651
0.161655		0.161655	260.196	0.161633	183.032	0.161637	272.519	0.160751
0.161771		0.161742	259.897	0.161765	182.969	0.161757	272.963	0.160838
0.161844		0.161863	260.02	0.161869	182.766	0.161879	273.09	0.160969
0.161966		0.161976	259.93	0.161964	182.608	0.161949	272.657	0.161081
0.162088		0.16207	259.925	0.16206	181.904	0.16208	272.904	0.161162
0.162182		0.162165	259.28	0.16219	182.201	0.16219	273.249	0.161274
0.162279		0.162298	259.961	0.162296	181.809	0.162287	273.223	0.161392
0.162399		0.162403	259.613	0.162381	181.262	0.162387	272.901	0.1615
0.162519		0.162483	259.131	0.162509	181.245	0.162503	273.371	0.161587
0.162588		0.162615	259.435	0.162621	180.98	0.162624	273.534	0.161713
0.162723		0.162729	259.357	0.162708	180.634	0.162694	273.008	0.161831
0.162829		0.162814	259.111	0.162814	180.004	0.162835	273.441	0.161906
0.162926		0.16292	258.628	0.162935	180.223	0.162935	273.622	0.162026
0.163028		0.163044	259.181	0.163044	179.805	0.16303	273.549	0.16214
0.163146		0.163148	258.808	0.163133	179.238	0.163138	273.348	0.162246
0.163264		0.163233	258.336	0.163251	179.192	0.163251	273.718	0.16234
0.163335		0.163364	258.719	0.16337	178.908	0.163372	273.992	0.162456
0.163476		0.163482	258.668	0.163451	178.492	0.16344	273.335	0.162582
0.163577		0.163556	258.164	0.163567	177.969	0.163583	273.895	0.162651
0.163672		0.163674	257.887	0.163683	178.093	0.163683	273.947	0.162781
0.163779		0.163793	258.382	0.163785	177.66	0.163776	273.841	0.162887
0.163892		0.163894	257.979	0.163874	177.006	0.163892	273.825	0.162986
0.164012		0.163983	257.46	0.164002	177.059	0.163998	274.074	0.163084
0.164081		0.16411	257.821	0.164124	176.797	0.164114	274.313	0.163208
0.164224		0.164231	257.788	0.164197	176.171	0.164187	273.638	0.163328
0.164324		0.164301	257.182	0.164322	175.804	0.164332	274.394	0.163397
0.164415		0.164429	257.058	0.164427	175.746	0.164433	274.312	0.163535
0.164533		0.164535	257.294	0.164533	175.349	0.164521	274.139	0.163631
0.164641		0.164639	257.08	0.164629	174.732	0.164641	274.207	0.163733
0.164753		0.164734	256.513	0.164751	174.745	0.164749	274.348	0.16384
0.164829		0.164854	256.828	0.164871	174.51	0.16486	274.679	0.163958
0.164974		0.164979	256.869	0.164938	173.702	0.164938	273.976	0.164071
0.165074		0.165047	256.126	0.165074	173.511	0.165081	274.792	0.164143
0.165161		0.165186	256.236	0.16518	173.443	0.165178	274.55	0.164288
0.165283		0.165285	256.27	0.165277	172.985	0.165267	274.389	0.164385
0.165392		0.165381	255.956	0.165379	172.401	0.165394	274.606	0.164477
0.165497		0.165485	255.517	0.165497	172.376	0.165501	274.686	0.164589
0.16558		0.165601	255.766	0.165617	172.199	0.165597	274.836	0.164705
0.165721		0.165725	255.841	0.165688	171.357	0.165692	274.297	0.164817
0.165819		0.165792	254.94	0.165828	171.293	0.165825	275.046	0.164894
0.165906		0.165935	255.302	0.165928	171.02	0.165929	274.861	0.165035
0.166038		0.16603	255.046	0.166021	170.578	0.166015	274.587	0.165134
0.166142		0.166127	254.811	0.166131	170.015	0.16614	274.916	0.165222
0.166237		0.166238	254.482	0.166242	169.901	0.166252	274.976	0.16534
0.166333		0.166351	254.586	0.166362	169.772	0.166341	274.967	0.165453
0.166465		0.166467	254.691	0.166434	168.76	0.166442	274.522	0.165561
0.166571		0.166538	253.742	0.166577	168.753	0.166569	275.25	0.165642
0.166654		0.166687	254.24	0.166673	168.166	0.166675	275.088	0.165787
0.166781		0.166779	253.868	0.166764	167.429	0.166764	274.809	0.165879
0.166894		0.166872	253.581	0.166884	166.684	0.166884	275.125	0.165966
0.16698		0.166992	253.373	0.166994	166.007	0.167004	275.209	0.166094
0.167085		0.1671	253.305	0.167104	165.257	0.167085	275.072	0.166204
0.16721		0.167204	253.325	0.167183	163.788	0.167193	274.79	0.166301
0.167315		0.16729	252.469	0.167322	163.491	0.167315	275.441	0.166391
0.167403		0.167433	253.034	0.167425	162.565	0.167419	275.302	0.166526
0.167525		0.167533	252.602	0.167512	161.677	0.167506	274.894	0.166629
0.167647		0.167618	252.163	0.167635	160.985	0.167635	275.434	0.166716
0.167724		0.167742	252.05	0.167744		0.167755	275.51	0.166842
0.167836		0.167852	251.929	0.167844		0.16783	275.146	0.166951
0.167956		0.167948	251.764	0.167931		0.16795	275.102	0.167042
0.16806		0.168041	251.011	0.168074		0.16806	275.547	0.167143
0.168147		0.168182	251.578	0.168172		0.168167	275.452	0.167278
0.168278		0.168276	250.92	0.168257		0.168257	275.069	0.167376
0.168396		0.168363	250.433	0.168381		0.168383	275.638	0.167463
0.16847		0.168491	250.451	0.168495		0.168504	275.785	0.167587
0.168594		0.168603	250.228	0.168586		0.168572	275.22	0.167705
0.168701		0.168692	249.927	0.168686		0.168705	275.384	0.167786
0.168806		0.168788	249.125	0.168819		0.168812	275.751	0.167898
0.168901		0.168926	249.606	0.16892		0.16891	275.607	0.16802
0.169026		0.169028	249.1	0.169005		0.169009	275.264	0.168124
0.169144		0.169113	248.428	0.169132		0.16913	275.753	0.168211
0.169213		0.16924	248.495	0.169248		0.16925	275.92	0.16834
0.169349		0.169353	248.167	0.169329		0.16932	275.31	0.168456
0.169453		0.169436	247.702	0.16944		0.169457	275.605	0.168531
0.169549		0.169544	247.053	0.169563		0.169557	275.762	0.168655
0.169652		0.169667	247.398	0.169665		0.169656	275.733	0.168765
0.169774		0.169776	246.95	0.169754		0.16976	275.43	0.16887
0.16989		0.16986	246.188	0.169882		0.169874	275.816	0.168962
0.169961		0.169984	246.248	0.169997		0.169996	276.09	0.169084
0.170098		0.170102	245.963	0.170071		0.170065	275.368	0.169208
0.170197		0.170178	245.281	0.170187		0.170212	275.935	0.169273
0.170295		0.170297	244.868	0.170313		0.170305	275.843	0.169401
0.170403		0.170419	245.105	0.170413		0.170399	275.711	0.169515
0.170517		0.170517	244.478	0.170504		0.170513	275.586	0.169613
0.170635		0.170608	243.717	0.170624		0.170626	275.885	0.169713
0.170706		0.170731	243.811	0.170746		0.17074	276.173	0.169829
0.170853		0.170851	243.444	0.170819		0.170815	275.376	0.169951
0.170946		0.170925	242.579	0.170946		0.170958	276.071	0.170021
0.171039		0.171056	242.352	0.171056		0.171053	275.833	0.17016
0.171154		0.171164	242.151	0.171154		0.171145	275.741	0.170262
0.171269		0.171261	241.563	0.171251		0.171265	275.765	0.170355
0.171377		0.17136	240.803	0.171373		0.171375	275.899	0.170462
0.171454		0.171481	240.75	0.171497		0.171479	276.091	0.170579
0.171599		0.171599	240.353	0.171564		0.17156	275.381	0.170695
0.171696		0.171669	239.224	0.171699		0.171709	276.232	0.170769
0.171785		0.171802	239.015	0.171804		0.171802	275.879	0.170912
0.171906		0.171916	238.843	0.171899		0.171891	275.679	0.17101
0.172016		0.172006	238.117	0.172004		0.17201	275.826	0.171101
0.172117		0.172115	237.418	0.172121		0.172124	275.885	0.171217
0.172202		0.172227	237.206	0.172238		0.172219	275.947	0.171329
0.172349		0.172345	236.926	0.17231		0.172315	275.439	0.171438
0.172443		0.172416	235.778	0.172449		0.172451	276.206	0.171516
0.172532		0.172559	235.83	0.172553		0.172555	275.94	0.171659
0.172652		0.172662	235.366	0.172642		0.172638	275.58	0.17176
0.17277		0.172751	234.707	0.172758		0.172764	275.851	0.171846
0.172858		0.172866	234.094	0.172872		0.172876	275.927	0.17197
0.172957		0.172974	233.857	0.17298		0.172963	275.804	0.17208
0.17309		0.173087	233.556	0.173056		0.173071	275.476	0.172179
0.173195		0.173163	232.408	0.173203		0.173199	276.158	0.172262
0.173278		0.17331	232.566	0.173304		0.173299	275.827	0.172408
0.173405		0.173407	231.9	0.17339		0.173386	275.502	0.172509
0.173519		0.173494	231.186	0.17351		0.173513	275.899	0.172594
0.173604		0.173618	230.709	0.173618		0.173631	275.899	0.172715
0.173712		0.173722	230.342	0.173726		0.173704	275.6	0.172828
0.173838		0.173832	230.066	0.173807		0.173817	275.339	0.172922
0.17394		0.173913	228.856	0.173948		0.173944	276.035	0.173017
0.174027		0.174053	229.056	0.174051		0.174048	275.816	0.173152
0.174154		0.174154	228.365	0.174131		0.174135	275.393	0.173254
0.174272		0.174242	227.617	0.174261		0.174257	275.805	0.173338
0.174346		0.174369	227.296	0.174369		0.174377	275.779	0.173469
0.17446		0.174473	226.798	0.174465		0.17445	275.434	0.173577
0.174585		0.174574	226.401	0.174558		0.174576	275.363	0.173666
0.174686		0.174663	225.296	0.174694		0.174688	275.756	0.173771
0.174775		0.174802	225.548	0.174796		0.174792	275.682	0.173896
0.174898		0.174904	224.819	0.174881		0.174881	275.159	0.174002
0.175018		0.174989	224.003	0.17501		0.175004	275.595	0.174087
0.175092		0.175115	223.74	0.175117		0.175126	275.703	0.174217
0.175219		0.175227	223.269	0.175208		0.175196	275.127	0.174328
0.175329		0.175317	222.809	0.175306		0.175329	275.297	0.174408
0.175429		0.175416	221.852	0.175439		0.175435	275.594	0.17452
0.175522		0.175547	222.07	0.175544		0.175534	275.394	0.174646
0.175646		0.175648	221.323	0.175628		0.175636	275.055	0.174746
0.175765		0.175737	220.573	0.17576		0.175752	275.434	0.174837
0.175837		0.175868	220.507	0.175866		0.175872	275.523	0.17496
0.175972		0.175976	219.979	0.175953		0.175942	274.865	0.175074
0.176077		0.176057	219.398	0.176063		0.176081	275.206	0.175153
0.176173		0.176171	218.701	0.176187		0.176187	275.319	0.175275
0.176278		0.176291	218.794	0.176289		0.176278	275.098	0.175391
0.176396		0.176397	218.206	0.176374		0.17639	274.885	0.175492
0.176512		0.176484	217.362	0.176501		0.176503	275.183	0.175586
0.176583		0.17661	217.34	0.176623		0.176613	275.241	0.175704
0.176722		0.176729	216.93	0.176697		0.176687	274.525	0.175831
0.176826		0.176805	216.158	0.176819		0.17683	275.027	0.175899
0.176919		0.176922	215.62	0.17693		0.176937	275.089	0.176032
0.177029		0.177037	215.621	0.177033		0.177025	274.777	0.176135
0.177145		0.177141	215.066	0.177128		0.177139	274.649	0.176235
0.177253		0.177236	214.283	0.177253		0.177247	274.762	0.176337
0.177328		0.177353	214.172	0.177371		0.177359	274.961	0.176457
0.177473		0.177479	213.863	0.17744		0.177438	274.186	0.176577
0.177578		0.177549	212.97	0.17757		0.177581	274.854	0.176645
0.177665		0.177676	212.605	0.177678		0.177682	274.648	0.176781
0.177782		0.177784	212.493	0.17778		0.177767	274.293	0.176886
0.17789		0.177885	211.936	0.177877		0.17789	274.302	0.176981
0.177999		0.177981	211.149	0.177999		0.177999	274.409	0.177089
0.178079		0.178105	211.204	0.178117		0.178101	274.483	0.177203
0.178222		0.178226	210.883	0.178186		0.178188	273.778	0.177321
0.178321		0.178294	209.875	0.178323		0.178327	274.472	0.17739
0.178406		0.178433	209.726	0.178426		0.178429	274.197	0.177535
0.178534		0.17853	209.379	0.178524		0.178514	273.831	0.177631
0.17864		0.178628	208.903	0.17863		0.178642	273.982	0.177726
0.178738		0.178737	208.23	0.17874		0.178746	273.897	0.177842
0.178829		0.178854	208.222	0.178866		0.178843	273.969	0.177949
0.178969		0.178971	207.936	0.178933		0.178937	273.286	0.178064
0.179071		0.17904	206.823	0.179074		0.179074	273.961	0.17814
0.179154		0.179185	206.91	0.179173		0.179177	273.704	0.178283
0.179283		0.179281	206.466	0.179266		0.179262	273.274	0.178379
0.17939		0.179372	205.876	0.179378		0.179394	273.587	0.178468
0.179482		0.179488	205.324	0.179494		0.179497	273.365	0.17859
0.179579		0.179602	205.226	0.179608		0.179587	273.319	0.178704
0.179714		0.179714	204.935	0.179681		0.179689	272.757	0.178806
0.179818		0.179787	203.852	0.179824		0.17982	273.431	0.178889
0.179903		0.179932	204.028	0.179919		0.179922	273.129	0.17903
0.180035		0.180029	203.424	0.180013		0.180008	272.661	0.179127
0.180139		0.180118	202.862	0.180135		0.180131	272.911	0.179215
0.180228		0.180237	202.403	0.180247		0.180253	272.854	0.179343
0.180332		0.180349	202.145	0.180347		0.180332	272.607	0.179453
0.180462		0.180458	201.938	0.180427		0.180446	272.205	0.179546
0.180564		0.180537	200.819	0.180576		0.180564	272.699	0.179638
0.180649		0.180683	201.151	0.180672		0.180666	272.37	0.179779
0.180774		0.180776	200.381	0.180757		0.180757	271.921	0.179878
0.180894		0.180863	199.784	0.180883		0.180885	272.312	0.179961
0.180971		0.180991	199.501	0.180995		0.181003	272.148	0.18009
0.181089		0.181101	199.212	0.181091		0.181074	271.63	0.180203
0.181205		0.181197	198.848	0.181182		0.181199	271.494	0.180292
0.181306		0.18129	197.871	0.181319		0.18131	271.754	0.180394
0.181398		0.181426	198.138	0.18142		0.181414	271.535	0.180519
0.181528		0.181526	197.398	0.181503		0.181508	271.012	0.180626
0.181644		0.181611	196.734	0.18163		0.18163	271.308	0.180707
0.181715		0.181738	196.543	0.181744		0.181752	271.252	0.180837
0.18184		0.181851	196.128	0.181835		0.181819	270.561	0.180956
0.181953		0.181939	195.574	0.181933		0.181954	270.584	0.181035
0.182053		0.18204	194.664	0.182067		0.182057	270.64	0.181147
0.18215		0.182173	194.921	0.182165		0.18216	270.43	0.181267
0.182271		0.182273	194.083	0.18225		0.182262	269.988	0.181369
0.182391		0.18236	193.283	0.182381		0.182374	270.072	0.181458
0.182461		0.182482	193.079	0.182496		0.182499	270.15	0.181586
0.182598		0.182602	192.631	0.182577		0.182567	269.321	0.181706
0.182698		0.182681	191.862	0.182687		0.182706	269.477	0.181777
0.182799		0.182795	191.152	0.182808		0.182804	269.39	0.181901
0.182903		0.182917	191.149	0.182915		0.182901	269.086	0.182011
0.183013		0.183021	190.4	0.183		0.18301	268.633	0.182117
0.183138		0.183108	189.441	0.183127		0.183125	268.849	0.18221
0.183206		0.183233	189.226	0.183243		0.183243	268.836	0.182329
0.183347		0.183351	188.678	0.183319		0.183315	267.908	0.182451
0.183446		0.183429	187.69	0.18344		0.183458	268.226	0.182522
0.18354		0.183552	187.053	0.183556		0.18355	267.856	0.182656
0.183651		0.183662	186.757	0.183658		0.183645	267.575	0.18276
0.183769		0.183767	185.907	0.183749		0.183765	267.244	0.182861
0.183881		0.18386	184.904	0.183873		0.183879	267.283	0.182961
0.183956		0.183983	184.595	0.183994		0.183983	267.173	0.183077
0.184097		0.184104	183.912	0.184066		0.184058	266.155	0.183199
0.184192		0.184171	182.605	0.184196		0.184209	266.642	0.18327
0.184286		0.1843	181.955	0.184302		0.184302	266.199	0.183409
0.184406		0.184412	181.471	0.184402		0.18439	265.711	0.18351
0.18452		0.184512	180.488	0.184501		0.184514	265.524	0.183604
0.184621		0.184611	179.324	0.184622		0.184626	265.462	0.18371
0.184701		0.184724	178.8	0.18474		0.184729	265.318	0.183828
0.18485		0.184848	178.073	0.184812		0.184812	264.395	0.183942
0.184943		0.184918	176.717	0.184949		0.184953	264.888	0.184018
0.18503		0.185057	176.231	0.185049		0.185053	264.387	0.184161
0.185155		0.18516	175.483	0.185147		0.185136	263.844	0.184255
0.185267		0.185252	174.588	0.185252		0.185263	263.79	0.184348
0.185366		0.185358	173.578	0.18537		0.185374	263.606	0.184466
0.185453		0.185474	173.124	0.185488		0.185471	263.465	0.184576
0.185594		0.185592	172.557	0.185555		0.185561	262.599	0.184686
0.185694		0.185663	171.165	0.185698		0.1857	263.186	0.184762
0.185778		0.185808	170.896	0.185803		0.185797	262.54	0.184908
0.185903		0.185907	170.088	0.185892		0.185884	262.011	0.185008
0.186017		0.185997	169.155	0.186005		0.186013	262.076	0.185096
0.18611		0.186115	168.326	0.186113		0.186127	261.849	0.185217
0.186204		0.186224	167.711	0.186229		0.18621	261.478	0.185324
0.18634		0.186336	167.008	0.186304		0.186317	260.79	0.185429
0.186438		0.186413	165.568	0.186447		0.186442	261.166	0.185513
0.186523		0.186554	165.281	0.18655		0.186548	260.642	0.185654
0.186654		0.186658	164.325	0.186635		0.186633	260.01	0.185758
0.186769		0.186743	163.213	0.186755		0.186759	260.088	0.185837
0.186851		0.186867	162.438	0.186867		0.186874	259.805	0.185965
0.186958		0.186977	161.72	0.186971		0.186954	259.289	0.186077
0.187083		0.187074	160.871	0.187053		0.18707	258.723	0.186167
0.187188		0.187158	159.485	0.187197		0.187192	259.099	0.186264
0.187274		0.187303	159.26	0.187296		0.187294	258.51	0.186403
0.1874		0.187408	158.24	0.187381		0.187383	257.835	0.186502
0.187516		0.187491	156.957	0.18751		0.187503	257.868	0.186585
0.187595		0.187615	156.06	0.187617		0.187628	257.692	0.186716
0.187713		0.187724	154.845	0.187713		0.187699	256.902	0.186826
0.187831		0.187819	153.332	0.187804		0.187827	256.625	0.186912
0.187933		0.187916	150.798	0.187941		0.187937	256.685	0.187017
0.188024		0.188051	148.357	0.188046		0.188037	256.209	0.187145
0.188146		0.188132	145.524	0.188128		0.188132	255.466	0.187247
0.188267		0.188208	142.683	0.188262		0.188254	255.549	0.187335
0.188341		0.188292	139.843	0.188368		0.188374	255.308	0.187463
0.188468		0.188414	137.471	0.188453		0.188445	254.418	0.187578
0.188576		0.18853	135.558	0.188553		0.18858	254.332	0.187655
0.188677		0.188601	133.358	0.188694		0.188681	254.145	0.187767
0.188774		0.18874	132.269	0.188793		0.188781	253.648	0.187896
0.188895		0.188841	130.945	0.188878		0.188883	252.97	0.187995
0.189013		0.188934	129.772	0.189003		0.189001	252.987	0.188086
0.189087		0.189046	128.736	0.189117		0.189123	252.81	0.18821
0.189224		0.189156	128.126	0.189198		0.189188	251.691	0.188327
0.189322		0.189276	127.612	0.18931		0.189328	251.673	0.188401
0.189421		0.189346	126.457	0.189436		0.189434	251.493	0.188526
0.189527		0.189488	126.489	0.189537		0.189527	250.935	0.18864
0.189645		0.189588	126.052	0.189623		0.189637	250.307	0.188738
0.18976		0.189681	125.574	0.189754		0.189747	250.169	0.188831
0.189828		0.189799	125.24	0.189869		0.189863	249.944	0.188957
0.189971		0.189903	125.104	0.189944		0.189937	248.882	0.189075
0.190074		0.190017	125.024	0.190066		0.190081	249.062	0.189146
0.190166		0.190095	124.187	0.190179		0.190181	248.589	0.189281
0.190278		0.190238		0.19028		0.190269	247.983	0.189386
0.190388		0.190338		0.190375		0.190387	247.461	0.189482
0.190504		0.190425		0.190497		0.190499	247.307	0.189585
0.190578		0.190547		0.190618		0.190604	247.046	0.189701
0.190722		0.190653		0.190688		0.190686	245.95	0.189824
0.190823		0.190761		0.190817		0.190833	246.218	0.189892
0.19091		0.190846		0.190929		0.190927	245.553	0.190029
0.191028		0.190985		0.191026		0.191014	244.867	0.190131
0.19114		0.191082		0.191126		0.19114	244.493	0.190226
0.191244		0.191171		0.191246		0.191246	244.114	0.190338
0.191327		0.191302		0.191364		0.191346	243.732	0.19045
0.191474		0.191406		0.191433		0.191435	242.607	0.190566
0.191567		0.191501		0.191574		0.191572	242.795	0.190637
0.191656		0.191596		0.191677		0.191679	242.097	0.190782
0.191783		0.191727		0.191771		0.191762	241.186	0.190881
0.191889		0.191835		0.191876		0.191893	240.885	0.190974
0.191988		0.191916		0.19199		0.191999	240.324	0.19109
0.192076		0.192046		0.192113		0.192088	239.605	0.191197
0.192215		0.192158		0.192183		0.192185	238.542	0.191313
0.192318		0.192245		0.192324		0.192326	238.674	0.191389
0.192403		0.192349		0.192421		0.192426	237.824	0.191532
0.192533		0.192474		0.192515		0.192511	236.744	0.191628
0.19264		0.192581		0.192631		0.192635	236.346	0.191717
0.192729		0.192668		0.192741		0.192749	235.652	0.191843
0.192826		0.192791		0.192855		0.192834	234.852	0.191947
0.192967		0.192909		0.19293		0.192942	233.814	0.192051
0.193067		0.192988		0.193071		0.193069	233.753	0.192138
0.193153		0.193101		0.193172		0.19317	232.764	0.192276
0.193276		0.19322		0.193261		0.193257	231.627	0.192378
0.19339		0.193322		0.193381		0.193387	231.322	0.192463
0.193473		0.193412		0.19349		0.1935	230.495	0.192588
0.193585		0.193541		0.193595		0.193578	229.421	0.192701
0.193707		0.19366		0.193678		0.193697	228.519	0.192795
0.193811		0.193732		0.193819		0.193813	228.173	0.19289
0.193896		0.193856		0.193919		0.193917	227.171	0.193019
0.194028		0.193964		0.194006		0.194006	225.937	0.193126
0.19414		0.19407		0.19413		0.19413	225.519	0.193212
0.194217		0.194165		0.194238		0.194252	224.588	0.193338
0.194338		0.19429		0.194338		0.194321	223.26	0.19345
0.194453		0.194408		0.194429		0.194447	222.354	0.193537
0.194557		0.194476		0.194565		0.194561	221.746	0.193637
0.194647		0.194609		0.194667		0.194661	220.54	0.193767
0.194769		0.194717		0.19475		0.194758	219.167	0.193871
0.194891		0.194813		0.194881		0.194876	218.452	0.193956
0.19496		0.194916		0.194994		0.194997	217.303	0.194087
0.19509		0.195034		0.19508		0.195067	215.668	0.194201
0.1952		0.195154		0.195181		0.195204	214.707	0.194281
0.195301		0.195225		0.19531		0.19531	213.606	0.194395
0.195399		0.195364		0.195415		0.195407	212.087	0.194512
0.195517		0.195463		0.195499		0.195507	210.392	0.194619
0.195637		0.195558		0.195629		0.195621	209.234	0.194708
0.195708		0.195665		0.195745		0.195749	207.984	0.194835
0.195846		0.195779		0.195822		0.195816	205.815	0.194953
0.195947		0.195901		0.195932		0.195959	204.716	0.195024
0.196044		0.195971		0.19606		0.196054	203.007	0.19515
0.196149		0.196117		0.196162		0.196151	201.243	0.195264
0.196262		0.19621		0.196247		0.196264	199.443	0.195362
0.196386		0.196301		0.196374		0.196374	197.955	0.195455
0.196456		0.196419		0.196494		0.19649	196.291	0.195583
0.196599		0.196529		0.19657		0.196564	193.86	0.195701
0.196693		0.196643		0.196689		0.196705	192.584	0.195772
0.19679		0.196719		0.196801		0.196805	190.473	0.195903
0.196904		0.196862		0.196906		0.196896	188.313	0.196008
0.197014		0.196958		0.196997		0.197014	186.283	0.196108
0.197129		0.197049		0.19712		0.197124	184.306	0.196206
0.197203		0.197171		0.197246		0.197232	182.185	0.196326
0.197344		0.197279		0.197313		0.19731	179.389	0.196448
0.197445		0.197383		0.197447		0.197453	177.783	0.196515
0.197533		0.197466		0.197549		0.197553	175.25	0.196658
0.197653		0.197613		0.197649		0.197644	172.822	0.196755
0.197763		0.197707		0.197748		0.197763	170.634	0.19685
0.197872		0.197794		0.19787		0.197872	168.296	0.19696
0.197951		0.197918		0.197989		0.197976	165.998	0.197074
0.198092		0.198032		0.198059		0.198055	163.154	0.197194
0.198192		0.198122		0.198194		0.198196	161.17	0.197265
0.198281		0.198221		0.198295		0.198283	158.325	0.197406
0.198403		0.198354		0.198395		0.198358	155.484	0.197503
0.198511		0.198459		0.198501		0.198436	152.622	0.197596
0.198613		0.198542		0.198615		0.198553	149.792	0.197712
0.1987		0.198669		0.198733		0.198652	146.944	0.197821
0.198839		0.198781		0.198803		0.198722	144.087	0.197933
0.19894		0.198867		0.198951		0.198826	141.401	0.198011
0.199025		0.198974		0.199044		0.198949	139.647	0.19816
0.199154		0.1991		0.199138		0.199056	137.48	0.19825
0.199266		0.199203		0.199251		0.199142	135.441	0.198341
0.199357		0.199289		0.199365		0.199274	134.169	0.198463
0.199454		0.199417		0.199477		0.19939	132.664	0.198574
0.199583		0.199537		0.199554		0.199463	131.047	0.198673
0.199687		0.199608		0.199697		0.199575	129.781	0.198762
0.199772		0.199722		0.199796		0.199701	129.105	0.198901
0.199904		0.199849		0.199885		0.199801	127.905	0.199003
0.200018		0.19995		0.200004		0.199888	126.7	0.199087
0.200097		0.200039		0.200116		0.200015	126.183	0.199212
0.200205		0.20016		0.200217		0.200135		0.199324
0.200333		0.20028		0.200305		0.200209		0.199417
0.200433		0.200356		0.200444		0.200335		0.199515
0.20052		0.200481		0.200543		0.200442		0.199653
0.200649		0.200594		0.20063		0.200547		0.199749
0.200767		0.200694		0.200758		0.20064		0.199834
0.200844		0.200788		0.200865		0.20076		0.199963
0.20096		0.20091		0.200958		0.200887		0.200078
0.201076		0.201032		0.201051		0.200954		0.200158
0.201181		0.201101		0.201192		0.201088		0.200263
0.201269		0.201235		0.201294		0.20119		0.200394
0.201393		0.201341		0.201376		0.20129		0.200499
0.201517		0.201437		0.201505		0.201389		0.200581
0.201588		0.201542		0.201613		0.201509		0.200709
0.201717		0.201658		0.201704		0.201633		0.200825
0.201822		0.201778		0.201806		0.201698		0.200904
0.201922		0.201847		0.201934		0.201839		0.201018
0.202021		0.201986		0.20204		0.201936		0.201138
0.202142		0.202088		0.202121		0.202037		0.201242
0.202264		0.202181		0.202251		0.202144		0.201331
0.202332		0.202295		0.202367		0.202256		0.201456
0.202471		0.202409		0.202446		0.202374		0.201574
0.202569		0.202517		0.20256		0.202444		0.201648
0.202668		0.202592		0.202681		0.20259		0.201772
0.202774		0.202737		0.202784		0.202685		0.201887
0.20289		0.202842		0.202872		0.20278		0.201986
0.203006		0.202929		0.203002		0.202894		0.202083
0.203078		0.203044		0.203116		0.203006		0.202204
0.203224		0.203154		0.203192		0.203116		0.202322
0.203317		0.203265		0.203315		0.203196		0.202394
0.203413		0.203344		0.203429		0.203338		0.202527
0.203526		0.203487		0.203529		0.203437		0.202635
0.20364		0.203585		0.203622		0.203524		0.202729
0.203749		0.203671		0.203749		0.203646		0.202836
0.203827		0.203796		0.203863		0.203757		0.202954
0.203972		0.203906		0.203933		0.203858		0.203068
0.204069		0.204004		0.204067		0.203947		0.203137
0.204159		0.204096		0.20418		0.204086		0.203278
0.204277		0.204231		0.204273		0.204184		0.203385
0.204389		0.204333		0.204374		0.204269		0.203475
0.204492		0.204418		0.204492		0.204399		0.203587
0.204576		0.204547		0.204611		0.204509		0.203697
0.204719		0.204654		0.204683		0.204599		0.203813
0.204814		0.204746		0.204822		0.204694		0.203887
0.204903		0.204841		0.204926		0.204833		0.204029
0.205028		0.204976		0.205017		0.204936		0.204132
0.205138		0.205081		0.205123		0.205019		0.204217
0.205235		0.205165		0.205243		0.205146		0.204337
0.205324		0.205295		0.205355		0.205254		0.204449
0.205467		0.205403		0.205428		0.205343		0.204555
0.205567		0.205492		0.205571		0.205447		0.204637
0.205651		0.205596		0.205672		0.205575		0.204779
0.205776		0.205726		0.205762		0.205681		0.204878
0.205886		0.205828		0.20588		0.205762		0.204965
0.205979		0.205913		0.205988		0.205892		0.20509
0.206078		0.206038		0.206101		0.20601		0.205194
0.206206		0.206158		0.206176		0.206087		0.205299
0.206315		0.206236		0.206319		0.206201		0.205384
0.206396		0.206353		0.206421		0.206322		0.205525
0.206526		0.206467		0.206506		0.206423		0.205627
0.206637		0.206572		0.206631		0.206512		0.205712
0.206721		0.206663		0.206734		0.206641		0.205842
0.206831		0.206792		0.206842		0.206757		0.205944
0.206956		0.206908		0.206925		0.206831		0.206042
0.207058		0.206979		0.207068		0.206956		0.206135
0.207146		0.207105		0.207169		0.207068		0.206272
0.207273		0.207215		0.207254		0.207169		0.206373
0.207389		0.207317		0.207378		0.207265		0.206458
0.207464		0.207412		0.207487		0.207391		0.206585
0.207586		0.207536		0.207586		0.207504		0.206699
0.207702		0.207653		0.207679		0.207574		0.206784
0.207802		0.207725		0.207812		0.20771		0.20689
0.207897		0.20786		0.207912		0.207824		0.207018
0.208021		0.207961		0.208001		0.207914		0.207119
0.208137		0.208063		0.208135		0.208017		0.207207
0.208208		0.208167		0.208238		0.208133		0.207335
0.208339		0.208279		0.208328		0.208253		0.207449
0.208455		0.208403		0.20843		0.208322		0.207526
0.20855		0.208471		0.208556		0.208463		0.207646
0.208648		0.208612		0.208663		0.208565		0.207762
0.208764		0.20871		0.208749		0.208656		0.207864
0.208886		0.208804		0.208876		0.208766		0.207955
0.208955		0.208913		0.20899		0.208884		0.20808
0.209094		0.209033		0.209071		0.208996		0.208202
0.209197		0.209145		0.209185		0.209069		0.208274
0.209292		0.209218		0.209303		0.209214		0.208399
0.209398		0.209361		0.209408		0.209313		0.208507
0.209513		0.209456		0.209498		0.209402		0.20861
0.209631		0.209551		0.20962		0.209519		0.20871
0.209703		0.20967		0.20974		0.209628		0.208824
0.209846		0.209784		0.209815		0.20974		0.208949
0.209944		0.209887		0.209938		0.209815		0.209017
0.210035		0.209963		0.210049		0.20996		0.209151
0.210151		0.210112		0.210151		0.210062		0.209255
0.210259		0.210207		0.210244		0.210147		0.209353
0.210375		0.210294		0.210371		0.210273		0.209454
0.210449		0.210418		0.210489		0.210377		0.209576
0.210592		0.210531		0.210561		0.210483		0.209694
0.210692		0.21063		0.210692		0.210569		0.209765
0.210781		0.210717		0.210792		0.21071		0.209906
0.210906		0.210856		0.210899		0.21081		0.210001
0.211009		0.210958		0.210999		0.210893		0.210097
0.211117		0.211042		0.211119		0.211019		0.210209
0.2112		0.211167		0.211235		0.211129		0.210327
0.211341		0.211281		0.211304		0.211225		0.210437
0.211442		0.211374		0.211446		0.21132		0.21051
0.211528		0.211469		0.211547		0.211453		0.210657
0.21165		0.211606		0.211642		0.211553		0.210752
0.21176		0.211703		0.211751		0.21164		0.210843
0.211861		0.211787		0.211865		0.211774		0.210958
0.211951		0.211919		0.21198		0.211882		0.211076
0.212087		0.212033		0.212054		0.211967		0.211181
0.212187		0.212113		0.212195		0.212073		0.21126
0.212274		0.212222		0.212294		0.212197		0.211403
0.212405		0.212346		0.212386		0.212303		0.211501
0.212512		0.212452		0.2125		0.212388		0.211588
0.212603		0.212538		0.21261		0.212517		0.211712
0.212704		0.212666		0.212726		0.212631		0.211822
0.212828		0.212778		0.212801		0.21271		0.211922
0.212937		0.212857		0.212946		0.212826		0.21201
0.213022		0.212973		0.213041		0.212942		0.212153
0.213149		0.213095		0.213129		0.213049		0.212249
0.213263		0.213197		0.213253		0.213139		0.212334
0.213346		0.213287		0.213362		0.213261		0.212462
0.213456		0.21341		0.213466		0.213385		0.212574
[truncated: 1,602 more rows]

## Sheet: 2nd
strain	nHA_100 [stress (Mpa)]	strain	nHA_400 [stress (Mpa)]	strain	mHA_100 [stress (Mpa)]	strain	mHA_400 [stress (Mpa)]	strain	Mg [stress (Mpa)]
0	0.00177433	0	-0.000710276	0	0.00138683	-2e-06	0.000948393	0	0.00187438
0.000102667	0.00142327	0.000106667	0.00327411	0.000100667	0.0166827	2.2e-05	0.00334224	9.86667e-05	0.00518923
0.000220667	0.00230512	0.000202667	0.00238524	0.000222667	0.0150177	0.000204667	0.00428044	0.000224667	0.00241195
0.000313333	0.00238547	0.000343333	0.00371163	0.000313333	0.0248388	0.000331333	0.00403871	0.000315333	0.00188026
0.000462	0.00267383	0.00046	0.00592938	0.000462	0.0287297	0.000426	0.00757243	0.00046	0.00360367
0.000568667	-0.00105342	0.000548667	0.00548574	0.000564667	0.0341636	0.000558667	0.00840946	0.000566667	0.00510095
0.000652667	0.000935265	0.000654667	0.00855478	0.000652667	0.0333013	0.000683333	0.0123409	0.000650667	0.00525215
0.000789333	-0.0036177	0.000789333	0.00894998	0.000787333	0.0445244	0.000757333	0.0127033	0.000787333	0.0066383
0.000898	0.00135016	0.000898	0.00962381	0.0009	0.0464065	0.000888	0.0168773	0.000898	0.00398914
0.000994667	9.03124e-05	0.000984667	0.00895699	0.000994667	0.0465319	0.00100467	0.0214172	0.000996667	0.00383748
0.00109867	0.00127388	0.00111867	0.00850973	0.00109667	0.0533465	0.00110867	0.0248062	0.00109667	0.00308692
0.00123533	-0.000934586	0.00123733	0.0112014	0.00123533	0.0577062	0.00120733	0.028541	0.00123533	0.00428293
0.001344	0.00240742	0.001322	0.0111858	0.001344	0.0609753	0.001338	0.0328717	0.001342	0.0052388
0.00142867	0.000746718	0.00143867	0.00918311	0.00143067	0.0648185	0.00145867	0.039385	0.00143067	0.00233454
0.00156267	0.00107107	0.00156667	0.0136752	0.00156667	0.06527	0.00153267	0.0405856	0.00156667	0.00347714
0.00168133	0.0021761	0.00167333	0.0124771	0.00168133	0.0712596	0.00167333	0.0467909	0.00167733	0.0082895
0.001768	0.00383794	0.001764	0.0096641	0.001766	0.0744495	0.001782	0.0506713	0.001768	0.00911227
0.00188067	0.00209823	0.00190067	0.0140392	0.00187867	0.0796399	0.00188467	0.0539461	0.00187667	0.00797239
0.00201067	0.003055	0.00201467	0.0164556	0.00201867	0.0813119	0.00198867	0.0579559	0.00201267	0.0135281
0.00211733	0.00660706	0.00209533	0.015287	0.00212133	0.090428	0.00211533	0.0619409	0.00211933	0.012959
0.002208	0.00769783	0.002224	0.0169948	0.00221	0.0957786	0.00224	0.0631455	0.002208	0.0171055
0.00234467	0.00736849	0.00234267	0.0169756	0.00234267	0.109856	0.002312	0.060837	0.00234467	0.0143644
0.00246067	0.00560186	0.00244667	0.0169217	0.00246067	0.128729	0.00245867	0.0659538	0.00245867	0.0189737
0.00254133	0.00415188	0.00254333	0.0210987	0.00254133	0.147192	0.00255933	0.0671245	0.00254333	0.0169993
0.002666	0.00565256	0.002674	0.0150254	0.002668	0.180749	0.002658	0.0672997	0.002664	0.0188848
0.00278667	0.0103273	0.00279867	0.0176616	0.00278667	0.212486	0.00277667	0.0688785	0.00278867	0.0213153
0.00289267	0.0121603	0.00287267	0.0206021	0.00289267	0.245028	0.00289467	0.0737512	0.00289467	0.0263244
0.00298933	0.00985921	0.00301133	0.0206809	0.00298533	0.272944	0.00301333	0.0737512	0.00298733	0.0262927
0.003122	0.0135543	0.003118	0.0216691	0.003122	0.342089	0.003088	0.075287	0.003118	0.0234067
0.00324067	0.0153834	0.00322	0.0207053	0.00324067	0.430054	0.00323667	0.0781722	0.00324467	0.028108
0.00331467	0.0162171	0.00332667	0.0234359	0.00331667	0.505467	0.00333867	0.0783239	0.00331867	0.0279278
0.00344933	0.0105688	0.00345333	0.0229708	0.00344933	0.612846	0.00343333	0.0788891	0.00344933	0.0266517
0.003568	0.0124545	0.003576	0.0209011	0.003562	0.731585	0.003558	0.0801661	0.003562	0.0310665
0.003668	0.0130131	0.003648	0.0225647	0.003668	0.790511	0.003672	0.0855693	0.003666	0.0302621
0.00377067	0.0121109	0.00379067	0.0259355	0.00376867	0.846581	0.00378267	0.0854473	0.00376867	0.0250699
0.00389533	0.0124067	0.00389733	0.0292501	0.00389533	0.900172	0.00386733	0.0854898	0.00389933	0.0300478
0.00402	0.0141435	0.003996	0.028399	0.00402	0.930803	0.004016	0.0874052	0.00402	0.0289774
0.004092	0.0141992	0.004108	0.0343497	0.00409	0.955578	0.004116	0.0896713	0.004092	0.0293483
0.00423667	0.0114541	0.00422667	0.0399262	0.00423267	1.02316	0.00420867	0.0907003	0.00423067	0.0315697
0.00434133	0.0150385	0.00434933	0.0477931	0.00434133	1.13816	0.00433933	0.0952361	0.00433933	0.0332664
0.004438	0.0147657	0.00442333	0.0471679	0.004442	1.30327	0.00445	0.0981342	0.004442	0.0352352
0.004548	0.0162924	0.004572	0.0474509	0.00455	1.48503	0.004556	0.105553	0.00455	0.0373126
0.00467467	0.0152721	0.00467467	0.0491469	0.00467267	1.77489	0.00464667	0.110935	0.00467467	0.0390865
0.00479333	0.0170244	0.00476933	0.0510629	0.00479333	2.05447	0.00479133	0.121282	0.00479333	0.0444556
0.00486733	0.0148642	0.004892	0.0515817	0.00486733	2.24757	0.004896	0.133148	0.00486933	0.0427417
0.005016	0.0181485	0.005002	0.0528606	0.005016	2.6157	0.004982	0.137696	0.005016	0.0542417
0.00511867	0.0162983	0.00512267	0.0499803	0.00512067	2.94498	0.00512067	0.153534	0.00511867	0.055345
0.00521333	0.0177481	0.00520133	0.0552986	0.00521533	3.25355	0.00523333	0.161289	0.00521733	0.0647725
0.005334	0.0204663	0.00535	0.0561123	0.00533	3.56397	0.005328	0.160324	0.005334	0.0626431
0.00545	0.0187481	0.005452	0.0612967	0.005448	3.99062	0.005428	0.175231	0.005446	0.0639851
0.00556667	0.0213074	0.00554267	0.0575048	0.00557067	4.43293	0.00556467	0.189077	0.00557267	0.0714027
0.00564333	0.0206415	0.00567133	0.0617304	0.00564733	4.67624	0.00567333	0.20151	0.00564733	0.0719163
0.005796	0.0214604	0.005788	0.0623764	0.005796	5.21232	0.00576133	0.210213	0.005796	0.0748169
0.005898	0.0229099	0.005894	0.0612209	0.005894	5.61325	0.0059	0.232727	0.005896	0.0768877
0.00598867	0.0232515	0.00598267	0.0653259	0.00598867	6.01768	0.00601467	0.248533	0.00598867	0.0806476
0.00611733	0.0243397	0.00612733	0.0598599	0.00611733	6.47349	0.00609933	0.257127	0.00611133	0.0819728
0.006228	0.0242057	0.00623	0.0633323	0.00623	7.01131	0.00620933	0.276298	0.006232	0.0888995
0.00634	0.0256288	0.00632	0.0658671	0.00634	7.54599	0.006346	0.297897	0.006342	0.0924923
0.00642467	0.0240799	0.00645667	0.0683825	0.00642667	7.86109	0.00645067	0.32216	0.00642467	0.0970824
0.00657533	0.0281025	0.00656933	0.0677522	0.00656933	8.54788	0.00653933	0.346674	0.00657333	0.0987528
0.006678	0.0227922	0.00666333	0.0704717	0.00667533	9.046	0.00667333	0.404849	0.00667133	0.10138
0.006766	0.023926	0.00676	0.0696842	0.006764	9.51772	0.006792	0.453432	0.006766	0.0998463
0.00689667	0.0275849	0.00690667	0.073981	0.00689667	10.1071	0.00687467	0.506917	0.00689867	0.107669
0.00700933	0.03234	0.00700933	0.0744697	0.00700933	10.7239	0.00699933	0.562289	0.00700933	0.107357
0.00711333	0.0271784	0.00709533	0.0822336	0.00711133	11.344	0.00711733	0.639942	0.00711133	0.104639
0.007206	0.0286713	0.007232	0.0889916	0.007204	11.7386	0.007224	0.703047	0.007202	0.105129
0.00735067	0.0307266	0.00734467	0.0972207	0.00734867	12.5926	0.00731667	0.755024	0.00735267	0.114427
0.00745133	0.0318572	0.00743733	0.105563	0.00745333	13.156	0.00744933	0.849041	0.00745333	0.114814
0.00754133	0.0305414	0.00754533	0.1136	0.00754333	13.6938	0.00757533	0.930948	0.00754133	0.120809
0.00768	0.0336084	0.007678	0.137291	0.007676	14.4359	0.00765	0.993496	0.007676	0.133858
0.00779067	0.0338325	0.00778667	0.168338	0.00778667	15.1081	0.00778067	1.09887	0.00778867	0.148141
0.00788333	0.0355944	0.00787267	0.191154	0.00788333	15.8187	0.00789533	1.24136	0.00788733	0.166467
0.00798733	0.0368112	0.00800733	0.233804	0.00798733	16.3127	0.00799733	1.35872	0.00798733	0.181559
0.008122	0.0380446	0.008128	0.265202	0.008124	17.2961	0.008098	1.47543	0.008126	0.200025
0.00823267	0.0404387	0.00821067	0.308641	0.00823067	17.9304	0.00822867	1.6873	0.00823067	0.216272
0.00831867	0.0386118	0.00832933	0.378943	0.00831467	18.4909	0.00835333	1.90121	0.00831867	0.23266
0.00845533	0.043864	0.00845533	0.516891	0.00845533	19.387	0.00842333	2.04556	0.00845533	0.252803
0.00857	0.0424964	0.00856	0.620256	0.008572	20.1525	0.008564	2.32235	0.008572	0.274008
0.00865667	0.0420715	0.00865267	0.715433	0.00865867	20.8388	0.00866867	2.60776	0.00866067	0.292866
0.00877067	0.0482252	0.00878733	0.843876	0.00876867	21.4598	0.00877467	2.90062	0.00877067	0.325008
0.00889933	0.0468524	0.00890933	0.926511	0.00889533	22.4785	0.00888133	3.15851	0.00890133	0.361113
0.009008	0.0432596	0.008984	0.998719	0.009006	23.1867	0.009002	3.56276	0.009006	0.387189
0.00909867	0.0480772	0.00911467	1.08373	0.00909667	23.8039	0.00912667	3.94698	0.00909667	0.409041
0.00923133	0.0496698	0.00922733	1.25729	0.00923333	24.8188	0.00919867	4.19124	0.00923333	0.448983
0.00935333	0.0460953	0.00933733	1.43049	0.00935133	25.6094	0.00934933	4.67649	0.00935133	0.482346
0.00943	0.0518361	0.009434	1.59022	0.00943	26.2594	0.009448	5.08544	0.009432	0.515843
0.00955667	0.0512567	0.00956267	1.85502	0.00955267	26.9942	0.00954867	5.49485	0.00955267	0.563478
0.00967467	0.0543612	0.00968533	2.10485	0.00967733	28.0408	0.00966067	5.87689	0.00967067	0.623012
0.00977933	0.057888	0.00975933	2.29155	0.00978133	28.7728	0.00977933	6.40269	0.00978333	0.665246
0.009874	0.0582254	0.0099	2.58475	0.009876	29.3764	0.0099	6.93217	0.009876	0.711658
0.0100107	0.0634276	0.0100067	2.9242	0.0100067	30.4001	0.00997867	7.23438	0.0100087	0.79322
0.0101313	0.0637395	0.0101107	3.20562	0.0101293	31.2219	0.0101267	7.87944	0.0101293	0.899927
0.0102053	0.0679595	0.0102153	3.46206	0.0102053	31.8206	0.0102293	8.35047	0.0102053	1.00399
0.01034	0.0678751	0.010338	3.85182	0.01034	32.6591	0.01032	8.822	0.010338	1.16506
0.0104467	0.0755002	0.0104627	4.22179	0.0104507	33.552	0.0104427	9.32846	0.0104507	1.39501
0.0105567	0.0747069	0.0105347	4.45938	0.0105567	34.2905	0.0105607	9.93659	0.0105567	1.5952
0.0106593	0.0775233	0.0106813	4.88145	0.0106553	34.8483	0.0106713	10.5336	0.0106573	1.77477
0.010788	0.0795944	0.010784	5.26747	0.010782	35.779	0.010756	10.8813	0.010784	2.06726
0.0109067	0.0902349	0.0108847	5.63221	0.0109107	36.5419	0.0109067	11.6648	0.0109067	2.33534
0.0109787	0.0893031	0.0109947	5.95294	0.0109827	36.8799	0.0110067	12.1609	0.0109807	2.53171
0.0111233	0.101927	0.0111173	6.42587	0.0111253	37.6423	0.0110973	12.6742	0.0111233	2.84505
0.01123	0.10512	0.011236	6.86206	0.011228	38.1962	0.01123	13.3059	0.011228	3.17296
0.0113307	0.112877	0.011312	7.12232	0.0113287	38.687	0.0113427	13.9245	0.0113327	3.47228
0.0114387	0.118746	0.0114627	7.64657	0.0114367	39.0918	0.0114427	14.5541	0.0114367	3.72844
0.0115633	0.121207	0.0115613	8.04121	0.0115613	39.711	0.0115333	14.9246	0.0115633	4.13033
0.011682	0.129103	0.011658	8.43172	0.011684	40.2227	0.011684	15.7786	0.011684	4.48722
0.011758	0.13172	0.0117827	8.8293	0.011758	40.3437	0.0117887	16.3254	0.011758	4.72476
0.0119067	0.135984	0.0118967	9.307	0.0119027	41.012	0.0118747	16.8209	0.0119087	5.14838
0.0120073	0.135893	0.0120093	9.76488	0.0120033	41.3161	0.0120073	17.5088	0.0120053	5.51275
0.012104	0.140959	0.012088	10.0004	0.012106	41.6675	0.012118	18.1242	0.012106	5.85972
0.01222	0.144932	0.0122407	10.5599	0.01222	41.9974	0.012216	18.7542	0.01222	6.1927
0.0123387	0.150055	0.0123447	10.933	0.0123387	42.4339	0.0123187	19.1828	0.0123387	6.63521
0.0124593	0.156038	0.0124353	11.2628	0.0124553	42.8411	0.0124553	20.0291	0.0124573	7.0519
0.012536	0.157073	0.012562	11.6438	0.012534	42.881	0.012564	20.5808	0.012532	7.2894
0.0126887	0.162352	0.012672	12.0044	0.0126887	43.5425	0.012648	21.0255	0.0126827	7.78397
0.0127827	0.167229	0.0127827	12.36	0.0127847	43.6781	0.0127827	21.7636	0.0127867	8.19581
0.0128773	0.163976	0.0128713	12.5182	0.0128793	43.9246	0.0129013	22.3966	0.0128793	8.54695
0.013004	0.165548	0.013016	12.9415	0.013002	44.2685	0.012988	22.9244	0.013	8.92693
0.013118	0.169469	0.013122	13.1397	0.013116	44.5784	0.013098	23.4103	0.013116	9.37261
0.0132287	0.171115	0.0132067	13.3016	0.0132287	44.8852	0.0132327	24.2384	0.0132307	9.80914
0.0133133	0.174831	0.0133393	13.5921	0.0133153	44.9194	0.0133373	24.7462	0.0133133	10.048
0.01346	0.181684	0.013456	13.8042	0.013464	45.5131	0.0134273	25.1767	0.013462	10.5724
0.013564	0.183248	0.013552	13.982	0.013566	45.6183	0.013564	25.926	0.013564	10.8994
0.0136547	0.183013	0.0136507	14.1008	0.0136547	45.792	0.0136807	26.474	0.0136507	11.1864
0.0137853	0.191433	0.0137933	14.4	0.0137833	46.1373	0.0137613	26.9059	0.0137793	11.5343
0.013896	0.194104	0.013898	14.5066	0.013902	46.383	0.013882	27.4271	0.013898	11.8841
0.013998	0.199778	0.013984	14.6126	0.014	46.5645	0.014008	28.1349	0.014002	12.1902
0.0140927	0.20646	0.0141227	14.8726	0.0140967	46.6332	0.0141147	28.6255	0.0140927	12.3642
0.0142393	0.221447	0.0142353	14.9812	0.0142393	47.147	0.0142093	28.9995	0.0142393	12.7568
0.014342	0.226218	0.0143253	15.0853	0.014342	47.2196	0.014342	29.6959	0.014342	12.9446
0.01443	0.235618	0.014432	15.2266	0.014432	47.3597	0.01446	30.1897	0.01443	13.1232
0.0145627	0.250046	0.0145667	15.4531	0.0145647	47.801	0.0145347	30.4966	0.0145687	13.4145
0.0146793	0.26977	0.0146773	15.5693	0.0146793	47.9973	0.0146673	31.0503	0.0146773	13.5878
0.0147713	0.275766	0.0147633	15.6402	0.0147713	48.193	0.01479	31.665	0.0147733	13.7663
0.014878	0.302323	0.014902	15.8949	0.014872	48.3311	0.014888	32.0696	0.014874	13.8985
0.0150127	0.334412	0.0150167	16.0077	0.0150167	48.8832	0.0149907	32.4176	0.0150127	14.1547
0.0151213	0.36434	0.0150973	16.0725	0.0151213	48.9782	0.0151153	32.9984	0.0151213	14.2738
0.0152093	0.382935	0.0152153	16.2472	0.0152073	49.0748	0.01524	33.4788	0.0152073	14.3649
0.015344	0.422099	0.015348	16.4779	0.015342	49.5445	0.015312	33.6817	0.015346	14.6073
0.0154607	0.454768	0.0154507	16.5875	0.0154587	49.7341	0.0154547	34.2607	0.0154587	14.7196
0.0155453	0.476912	0.0155433	16.6684	0.0155453	49.8735	0.0155613	34.6858	0.0155453	14.8117
0.0156633	0.507251	0.0156733	16.9077	0.0156593	50.0942	0.0156593	35.0559	0.0156533	14.9632
0.015788	0.557097	0.015796	17.0469	0.015788	50.5193	0.015766	35.3641	0.015796	15.2035
0.0158947	0.606477	0.0158727	17.0748	0.0158967	50.6716	0.0158947	35.9003	0.0158987	15.2963
0.0159873	0.649087	0.0160053	17.2942	0.0159833	50.704	0.0160153	36.2921	0.0159873	15.3843
0.0161213	0.747586	0.0161193	17.4513	0.0161193	51.1843	0.0160873	36.4153	0.0161193	15.6321
0.01624	0.82982	0.016224	17.5873	0.016242	51.4062	0.016236	36.9781	0.016238	15.7622
0.0163167	0.902571	0.0163207	17.6761	0.0163207	51.4245	0.0163387	37.2602	0.0163207	15.8168
0.0164393	0.99976	0.0164553	17.927	0.0164453	51.7194	0.0164353	37.5586	0.0164453	16.0161
0.0165673	1.13243	0.0165753	18.059	0.0165653	52.0734	0.0165533	37.8634	0.0165653	16.1961
0.016672	1.23514	0.016648	18.0704	0.01667	52.2193	0.01667	38.2332	0.01667	16.3283
0.0167667	1.30111	0.0167887	18.3368	0.0167667	52.3182	0.0167887	38.5945	0.0167627	16.4171
0.0168953	1.41825	0.0168973	18.4484	0.0168993	52.7836	0.0168627	38.6425	0.0169013	16.6684
0.0170173	1.48316	0.0169993	18.5888	0.0170193	52.972	0.0170133	39.1803	0.0170173	16.7989
0.017094	1.52649	0.017104	18.6931	0.017094	52.9255	0.017118	39.3709	0.017094	16.8418
0.0172307	1.63315	0.0172287	18.9102	0.0172267	53.345	0.0172107	39.5767	0.0172287	17.0802
0.0173413	1.77656	0.0173533	19.088	0.0173433	53.5758	0.0173373	39.9083	0.0173433	17.2198
0.0174433	1.92759	0.0174213	19.0704	0.0174453	53.7543	0.0174473	40.1845	0.0174473	17.3678
0.017544	2.05331	0.017568	19.3666	0.017546	53.8793	0.01756	40.4986	0.017546	17.476
0.0176747	2.2788	0.0176747	19.4791	0.0176767	54.3084	0.0176447	40.5467	0.0176747	17.705
0.0177973	2.49925	0.0177727	19.6016	0.0177933	54.5257	0.0177953	41.0735	0.0177973	17.8566
0.0178693	2.64332	0.0178873	19.755	0.0178673	54.4671	0.0178973	41.1696	0.0178673	17.8737
0.018012	2.90912	0.018004	19.932	0.01801	54.9566	0.017986	41.292	0.018008	18.1428
0.0181187	3.18424	0.0181247	20.1152	0.0181267	55.2044	0.0181147	41.5242	0.0181187	18.2642
0.0182167	3.43856	0.0182007	20.1103	0.0182187	55.2955	0.0182293	41.7833	0.0182187	18.412
0.0183293	3.68599	0.0183513	20.4392	0.0183293	55.4834	0.0183333	42.046	0.0183293	18.5559
0.018454	4.06407	0.018454	20.5054	0.01845	55.8261	0.018426	42.0966	0.01845	18.7437
0.0185707	4.40225	0.0185467	20.6091	0.0185727	56.1145	0.0185707	42.5897	0.0185707	18.92
0.0186447	4.61005	0.0186687	20.7897	0.0186467	56.0134	0.0186707	42.6567	0.0186447	18.9442
0.0187933	5.04748	0.0187833	20.9504	0.0187933	56.5629	0.0187613	42.7746	0.0187933	19.2615
0.018898	5.41637	0.0189	21.1435	0.018898	56.6789	0.0189	43.1412	0.018898	19.3577
0.0189927	5.75587	0.0189807	21.1377	0.0189927	56.8033	0.0190087	43.2544	0.0189927	19.4967
0.0191127	6.11295	0.0191293	21.4679	0.0191087	57.0049	0.0191047	43.4099	0.0191087	19.6521
0.0192313	6.57933	0.0192273	21.5226	0.0192313	57.3351	0.0192053	43.5068	0.0192253	19.8326
0.019342	7.00441	0.01932	21.6384	0.019344	57.5382	0.019344	43.3425	0.01935	20.0338
0.01942	7.25161	0.0194547	21.8669	0.019422	57.4408	0.0194527	43.7293	0.019424	20.0411
0.0195747	7.81776	0.0195647	21.9938	0.0195727	58.0011	0.0195387	43.8902	0.0195747	20.357
0.0196793	8.24172	0.0196713	22.1583	0.0196753	58.032	0.0196753	44.305	0.0196713	20.4181
0.019768	8.60425	0.01976	22.1927	0.019768	58.1599	0.01979	44.4492	0.019768	20.5539
0.0198927	9.04565	0.0199027	22.5168	0.0198947	58.48	0.019878	44.5372	0.0198967	20.7643
0.0200047	9.52546	0.0200087	22.6122	0.0200067	58.7023	0.0199887	44.6975	0.0200067	20.9099
0.0201173	10.0289	0.0200973	22.699	0.0201173	58.9521	0.0201213	45.0243	0.0201193	21.1028
0.020204	10.3093	0.020232	22.955	0.0202	58.8717	0.020228	45.0722	0.020204	21.1282
0.0203507	10.949	0.0203427	23.083	0.0203487	59.4659	0.020318	45.1374	0.0203507	21.427
0.0204527	11.3625	0.0204427	23.2224	0.0204547	59.5278	0.0204487	45.5158	0.0204547	21.5129
0.0205413	11.7445	0.0205393	23.2934	0.0205413	59.6014	0.0205713	45.6795	0.0205433	21.6152
0.020674	12.2596	0.020682	23.6131	0.020676	59.9721	0.020652	45.6715	0.020676	21.8741
0.0207887	12.7854	0.0207867	23.6993	0.0207847	60.0925	0.020776	45.9298	0.0207867	22.0137
0.0208867	13.2653	0.0208767	23.7805	0.0208887	60.3081	0.0208947	46.1963	0.0208907	22.1795
0.0209833	13.579	0.0210073	24.0597	0.0209833	60.2934	0.0210013	46.3061	0.0209833	22.2534
0.021126	14.27	0.021124	24.182	0.021126	60.8305	0.021094	46.3342	0.021128	22.5774
0.0212327	14.6908	0.021214	24.2923	0.0212327	60.865	0.0212307	46.6879	0.0212307	22.6639
0.0213187	15.0738	0.0213247	24.4297	0.0213187	60.9126	0.0213507	46.7804	0.0213207	22.7771
0.0214553	15.6499	0.0214553	24.7125	0.0214513	61.3286	0.0214273	46.5938	0.0214533	23.0392
0.021566	16.1303	0.021562	24.8319	0.021568	61.5066	0.021558	46.9043	0.021564	23.1449
0.021658	16.5984	0.02165	24.9022	0.021662	61.619	0.021668	47.0805	0.021664	23.2917
0.0217647	16.9493	0.0217887	25.1997	0.0217667	61.6886	0.0217767	47.222	0.0217627	23.3919
0.0219033	17.6415	0.0219073	25.335	0.0219013	62.1845	0.0218793	47.303	0.0219013	23.6675
0.022008	18.0686	0.021988	25.3924	0.022006	62.232	0.022008	47.6225	0.022008	23.7611
0.022096	18.4351	0.022106	25.5869	0.022098	62.2778	0.022128	47.7839	0.022094	23.8252
0.0222327	19.0438	0.0222287	25.8186	0.0222347	62.7349	0.0221987	47.6856	0.0222327	24.1158
0.0223453	19.5001	0.0223393	25.9666	0.0223493	62.832	0.0223433	48.0686	0.0223493	24.1896
0.022432	19.9373	0.022432	26.0488	0.022436	62.8767	0.022452	48.1831	0.022436	24.3111
0.02255	20.3397	0.022566	26.347	0.02255	63.0606	0.02255	48.3005	0.022546	24.4762
0.0226787	20.9987	0.0226867	26.4967	0.0226767	63.385	0.0226587	48.4238	0.0226747	24.7326
0.0227853	21.4205	0.0227613	26.5198	0.0227853	63.5007	0.0227833	48.6567	0.0227853	24.866
0.0228753	21.7644	0.022892	26.7751	0.0228753	63.4916	0.022904	48.3942	0.0228753	24.949
0.023006	22.3677	0.02301	26.9905	0.02301	63.922	0.02298	48.4248	0.023012	25.2557
0.0231307	22.8511	0.0231147	27.1361	0.0231287	64.0302	0.0231247	48.8702	0.0231287	25.3712
0.0232093	23.21	0.0232113	27.2355	0.0232093	63.9324	0.0232273	48.9507	0.0232093	25.4275
0.023334	23.6592	0.023342	27.5324	0.023334	64.1754	0.0233233	49.119	0.0233293	25.6397
0.023452	24.2523	0.023464	27.708	0.023452	64.2355	0.02344	49.2954	0.023456	25.8519
0.0235567	24.6653	0.0235387	27.7091	0.0235607	64.4128	0.0235587	49.545	0.0235607	25.9553
0.0236573	25.0227	0.0236793	28.0249	0.0236573	64.5059	0.0236813	49.7139	0.0236553	26.048
0.023788	25.6304	0.023786	28.1691	0.023782	64.8949	0.0237553	49.514	0.023788	26.3487
0.023908	26.0823	0.023888	28.3249	0.02391	65.1152	0.023908	49.9841	0.023906	26.4928
0.0239827	26.3785	0.0239927	28.4372	0.0239827	64.9657	0.0240047	49.8843	0.0239847	26.5112
0.0241193	26.8941	0.0241153	28.6682	0.0241173	65.3213	0.0240973	49.973	0.0241173	26.7785
0.0242293	27.3966	0.024244	28.9041	0.0242273	65.4863	0.0242233	50.1723	0.0242273	26.9265
0.024332	27.8214	0.024314	28.8689	0.024332	65.5915	0.02434	50.1466	0.024334	27.0947
0.0244367	28.1665	0.0244627	29.2586	0.0244327	65.631	0.0244487	50.3155	0.0244347	27.2011
0.0245633	28.7327	0.0245613	29.3571	0.0245613	66.0162	0.0245333	50.2543	0.0245613	27.4629
0.024686	29.1915	0.0246593	29.5278	0.024686	66.1589	0.0246793	50.7347	0.024688	27.6451
0.024758	29.4325	0.024774	29.7053	0.024758	65.9888	0.024784	50.7086	0.02476	27.6194
0.0249027	29.9933	0.0248947	29.9537	0.0249027	66.427	0.0248747	50.7873	0.0249027	27.9628
0.0250053	30.4163	0.0250153	30.1886	0.0250033	66.4985	0.0250033	51.067	0.0250053	28.0608
0.0251073	30.8261	0.0250913	30.1704	0.0251073	66.6556	0.0251173	51.1931	0.0251053	28.2257
0.02522	31.1951	0.025238	30.5686	0.025218	66.7386	0.02522	51.3152	0.025216	28.3789
0.0253347	31.6784	0.0253367	30.6478	0.0253407	67.0512	0.0253127	51.2878	0.0253407	28.6312
0.0254613	32.1798	0.0254353	30.8262	0.0254613	67.2302	0.0254613	51.7231	0.0254633	28.8442
0.0255353	32.3626	0.0255573	31.0472	0.0255333	67.0419	0.0255613	51.6421	0.0255353	28.8305
0.025684	32.9522	0.025672	31.2391	0.025686	67.5624	0.025652	51.6652	0.025682	29.2136
0.0257847	33.3149	0.0257867	31.4737	0.0257867	67.5711	0.0257827	51.9573	0.0257827	29.296
0.0258787	33.6825	0.0258667	31.4853	0.0258813	67.6296	0.0258993	52.0581	0.0258833	29.476
0.0259973	34.0619	0.0260213	31.9219	0.0259993	67.7927	0.0259933	52.1122	0.0259993	29.6631
0.026118	34.562	0.026118	31.9852	0.026118	68.0166	0.026098	52.1693	0.026116	29.8783
0.0262327	35.0192	0.0262107	32.1417	0.0262347	68.1883	0.0262347	52.5263	0.0262347	30.0857
0.0263127	35.2283	0.0263373	32.4141	0.0263127	68.0115	0.0263433	52.5249	0.0263107	30.0867
0.0264613	35.8842	0.0264513	32.6096	0.0264613	68.5261	0.0264273	52.4889	0.0264673	30.4939
0.02656	36.2311	0.026558	32.8271	0.026562	68.4685	0.026562	52.8292	0.026564	30.5297
0.0266567	36.6574	0.0266507	32.8887	0.0266567	68.4828	0.0266827	52.9298	0.0266587	30.687
0.0267853	37.1595	0.0267953	33.3152	0.0267813	68.683	0.0267667	52.8897	0.0267787	30.9169
0.0268993	37.693	0.0268993	33.3814	0.0268953	68.7446	0.0268833	53.0471	0.0268953	31.1128
0.027004	38.206	0.026988	33.4947	0.027008	68.9149	0.02701	53.3279	0.027006	31.3244
0.0270907	38.4728	0.0271187	33.8136	0.0270927	68.7306	0.0271167	53.3523	0.0270927	31.3664
0.0272433	39.2811	0.0272353	34.0143	0.0272433	69.2471	0.0272067	53.3627	0.0272433	31.7809
0.0273413	39.6851	0.0273293	34.1793	0.0273393	69.094	0.0273413	53.6981	0.0273433	31.839
0.027432	40.1158	0.027432	34.3032	0.02743	69.1094	0.027462	53.7858	0.027434	31.9775
0.0275627	40.7375	0.0275707	34.7023	0.0275627	69.3964	0.0275387	53.6369	0.0275607	32.2717
0.0276767	41.2989	0.0276747	34.8068	0.0276767	69.5026	0.0276587	53.8323	0.0276787	32.465
0.0277773	41.8337	0.0277653	34.9211	0.0277773	69.586	0.0277893	54.0859	0.0277793	32.6135
0.027874	42.168	0.0279	35.2939	0.027874	69.4788	0.027892	54.078	0.027872	32.703
0.0280147	42.9766	0.0280147	35.4588	0.0280127	69.9103	0.0279867	54.0631	0.0280187	33.1166
0.0281187	43.389	0.0281007	35.5784	0.0281207	69.8407	0.0281147	54.3725	0.0281187	33.1917
0.0282073	43.7686	0.0282073	35.7458	0.0282093	69.7985	0.0282393	54.449	0.0282093	33.3144
0.028342	44.4137	0.028348	36.1508	0.028342	70.1088	0.028314	54.3074	0.028344	33.6412
0.0284587	44.8901	0.0284547	36.2792	0.0284567	70.1707	0.0284507	54.5781	0.0284587	33.7968
0.0285507	45.3241	0.0285427	36.3589	0.0285507	70.216	0.0285627	54.7054	0.0285487	33.9407
0.0286553	45.6538	0.0286753	36.7369	0.0286553	70.1964	0.0286633	54.7572	0.0286513	34.0742
0.028792	46.361	0.028792	36.913	0.028794	70.6359	0.028764	54.7959	0.028794	34.4702
0.0288947	46.6764	0.028876	37.0124	0.0288987	70.5524	0.0288927	55.1224	0.0289007	34.5653
0.0289827	46.9616	0.0289987	37.2471	0.0289867	70.4917	0.0290187	55.2865	0.0289867	34.6601
0.0291213	47.5643	0.0291213	37.5422	0.0291173	70.8142	0.0290893	55.1286	0.0291213	34.9934
0.029238	47.9215	0.029228	37.7082	0.029236	70.8754	0.029232	55.5175	0.029236	35.1278
0.029322	48.1859	0.029318	37.7807	0.029322	70.8127	0.0293407	55.5884	0.029324	35.2663
0.0294387	48.5452	0.0294527	38.1545	0.0294407	70.9163	0.0294387	55.6453	0.0294387	35.4774
0.0295633	49.0446	0.0295753	38.3439	0.0295653	71.204	0.0295493	55.7408	0.0295673	35.806
0.029674	49.3661	0.02965	38.3396	0.029676	71.2172	0.029674	55.9934	0.029676	35.9652
0.029764	49.55	0.02978	38.6676	0.029764	71.1071	0.0297927	56.1271	0.029762	36.0195
0.0298967	50.055	0.0298967	38.9048	0.0298967	71.4472	0.0298667	55.9495	0.0298987	36.4096
0.0300173	50.3475	0.0300013	39.0788	0.0300193	71.5089	0.0300113	56.3627	0.0300153	36.5827
0.030096	50.4819	0.030102	39.1986	0.030098	71.3351	0.030118	56.3968	0.030096	36.6363
0.030226	50.8612	0.0302327	39.5516	0.030226	71.5363	0.030212	56.4466	0.03022	36.9156
0.0303427	51.2191	0.0303527	39.7286	0.0303427	71.7106	0.0303307	56.5968	0.0303427	37.1915
0.0304473	51.4547	0.0304253	39.7239	0.0304473	71.6854	0.0304513	56.7784	0.0304493	37.3502
0.030546	51.6156	0.030564	40.11	0.030546	71.6223	0.030562	56.8963	0.030544	37.4469
0.030672	52.0208	0.030674	40.2811	0.030674	71.9173	0.03064	56.7611	0.030676	37.8184
0.0307967	52.305	0.0307747	40.4573	0.0307987	71.9821	0.0307947	57.2226	0.0307967	37.9823
0.0308713	52.3136	0.0308833	40.6099	0.0308693	71.7093	0.0308993	57.2271	0.0308713	38.0075
0.03101	52.7476	0.03101	40.921	0.031004	71.9682	0.03099	57.218	0.031004	38.3513
0.031118	52.9608	0.031126	41.1102	0.031122	72.0841	0.031114	57.4302	0.03112	38.5584
0.0312227	53.1908	0.0311987	41.0826	0.0312227	72.0345	0.0312267	57.5118	0.0312227	38.7143
0.0313253	53.3293	0.0313473	41.5061	0.0313273	71.9749	0.0313373	57.6316	0.0313253	38.8554
0.031452	53.6951	0.031458	41.6493	0.031448	72.2022	0.0314233	57.5185	0.031454	39.1943
0.031574	53.9476	0.03155	41.7651	0.031574	72.3042	0.03157	57.947	0.031572	39.3719
0.0316467	53.907	0.0316647	41.9823	0.0316487	72.0372	0.0316747	57.9077	0.0316447	39.357
0.0317933	54.3656	0.0317833	42.2545	0.0317933	72.403	0.0317613	57.8804	0.0317873	39.7388
0.031896	54.4868	0.031904	42.5131	0.031898	72.4033	0.031896	58.1598	0.031902	39.9231
0.031996	54.6721	0.03198	42.4717	0.031996	72.4149	0.032008	58.2503	0.031998	40.0382
0.0321087	54.8614	0.0321287	42.9558	0.0321047	72.4134	0.0321087	58.3247	0.0321067	40.2173
0.0322293	55.1468	0.0322313	43.0451	0.0322273	72.6085	0.0322033	58.2859	0.0322273	40.5042
0.032348	55.4048	0.0323213	43.187	0.032348	72.7077	0.032346	58.6891	0.032352	40.7324
0.032422	55.3175	0.032446	43.4418	0.032424	72.4187	0.032452	58.6399	0.032426	40.6914
0.0325707	55.7916	0.0325647	43.6948	0.0325727	72.819	0.0325407	58.5877	0.0325727	41.1384
0.0326773	55.9	0.0326753	43.9002	0.0326753	72.7426	0.0326753	58.9143	0.0326773	41.2242
0.0327713	56.0266	0.0327573	43.8847	0.0327693	72.7258	0.032788	58.9495	0.0327673	41.3576
0.03289	56.2339	0.032906	44.3842	0.03289	72.8224	0.03288	59.0015	0.032886	41.5763
0.0330047	56.4658	0.0330087	44.4144	0.0330087	72.9512	0.0329847	59.0155	0.0330067	41.8345
0.0331213	56.7027	0.0330993	44.5351	0.0331213	73.0376	0.0331233	59.3977	0.0331233	42.0443
0.0332013	56.6335	0.0332293	44.8612	0.0332013	72.8052	0.0332293	59.3825	0.0332013	42.0045
0.033352	57.1183	0.033342	45.0373	0.033348	73.2337	0.033316	59.3283	0.03335	42.4685
0.0334567	57.1588	0.0334467	45.2626	0.0334547	73.1439	0.0334547	59.6886	0.0334527	42.4984
0.0335433	57.2311	0.0335353	45.2738	0.0335453	73.0817	0.0335653	59.691	0.0335453	42.6302
0.0336693	57.4899	0.033684	45.7775	0.0336733	73.2636	0.0336553	59.7056	0.0336713	42.901
0.033786	57.687	0.033788	45.8391	0.033788	73.3344	0.03377	59.8014	0.033784	43.0838
0.0338907	57.8504	0.0338747	45.9328	0.0338907	73.3745	0.0338987	60.0881	0.0338947	43.3261
0.0339807	57.812	0.0340113	46.2992	0.0339767	73.1928	0.0340053	60.067	0.0339767	43.2934
0.0341293	58.2912	0.0341193	46.4283	0.0341313	73.6614	0.0340953	60.009	0.0341293	43.7807
0.03423	58.2932	0.034218	46.6097	0.034234	73.5334	0.034228	60.3366	0.034232	43.822
0.0343187	58.3454	0.0343187	46.6864	0.0343227	73.436	0.0343507	60.4146	0.0343207	43.886
0.0344553	58.6672	0.0344613	47.1501	0.0344513	73.6876	0.0344287	60.3067	0.0344533	44.2055
0.0345673	58.7864	0.0345653	47.209	0.0345653	73.7369	0.0345553	60.51	0.0345613	44.3474
0.034664	58.9068	0.034652	47.2751	0.034666	73.7911	0.034674	60.72	0.034666	44.559
0.0347627	58.9193	0.0347867	47.6656	0.0347647	73.664	0.0347787	60.761	0.0347607	44.5966
0.0349033	59.3376	0.0349033	47.8308	0.0349053	74.0668	0.0348767	60.7674	0.0349073	45.0739
0.0350113	59.3865	0.0349933	47.9399	0.0350093	73.9718	0.0350073	61.0895	0.0350093	45.1121
0.035098	59.3765	0.035102	48.0996	0.035096	73.8587	0.03513	61.1703	0.035096	45.1882
0.0352347	59.7425	0.0352347	48.5268	0.0352327	74.1716	0.0352027	61.0343	0.0352287	45.5486
0.0353493	59.8476	0.0353393	48.5974	0.0353473	74.1987	0.0353373	61.34	0.0353453	45.6989
0.0354353	59.8767	0.0354313	48.6754	0.0354373	74.1705	0.0354513	61.4615	0.0354413	45.82
0.03554	59.968	0.035568	49.1002	0.035544	74.1554	0.035554	61.5437	0.035544	45.8716
0.0356867	60.3924	0.0356827	49.2123	0.0356787	74.4959	0.0356567	61.5418	0.0356807	46.2408
0.0357873	60.4031	0.0357647	49.2516	0.0357873	74.4404	0.0357833	61.8257	0.0357853	46.2974
0.0358753	60.4076	0.0358873	49.4964	0.0358753	74.3444	0.0359053	61.9414	0.0358753	46.3957
0.036008	60.7589	0.03601	49.7902	0.036008	74.6662	0.035978	61.7536	0.036014	46.8074
0.0361267	60.8639	0.0361167	49.9112	0.0361267	74.6713	0.0361227	62.1345	0.0361247	46.9218
0.0362107	60.8671	0.0362107	49.9185	0.0362107	74.5696	0.0362267	62.1556	0.0362127	47.0132
0.0363293	61.0564	0.0363433	50.3326	0.0363253	74.6309	0.0363273	62.2461	0.0363253	47.1948
0.036458	61.3465	0.036462	50.492	0.036456	74.9552	0.03644	62.3146	0.036454	47.5483
0.0365607	61.4076	0.0365407	50.4808	0.0365627	74.9238	0.0365567	62.4954	0.0365627	47.6679
0.0366507	61.4154	0.0366707	50.8008	0.0366547	74.8358	0.0366833	62.7053	0.0366527	47.7258
0.0367893	61.7986	0.0367833	51.0367	0.0367853	75.1566	0.0367553	62.483	0.0367873	48.1238
0.036908	61.9009	0.03689	51.2071	0.036904	75.1718	0.036902	62.9105	0.036906	48.2606
0.0369847	61.8217	0.0369927	51.3078	0.0369847	75.0468	0.0370067	62.8658	0.0369867	48.2897
0.0371127	62.1039	0.0371147	51.6292	0.0371127	75.2201	0.0371007	62.9236	0.0371087	48.5529
0.0372313	62.3283	0.0372433	51.876	0.0372313	75.4099	0.0372193	63.0494	0.0372313	48.8296
0.037336	62.4192	0.037316	51.7845	0.037336	75.4113	0.037338	63.2255	0.037338	48.9559
0.0374347	62.4374	0.0374547	52.2031	0.037432	75.3389	0.0374547	63.374	0.0374347	49.0266
0.0375607	62.7723	0.0375627	52.3163	0.0375607	75.6499	0.0375327	63.1938	0.0375607	49.3854
0.0376873	62.9159	0.0376633	52.4558	0.0376893	75.7501	0.0376813	63.6465	0.0376873	49.575
0.037758	62.7948	0.037768	52.5799	0.037762	75.5289	0.03778	63.5557	0.037762	49.5279
0.0378947	63.1303	0.0378967	52.9242	0.0378987	75.8148	0.037876	63.6129	0.0378947	49.8795
0.0380107	63.3064	0.0380167	53.144	0.0380067	75.9003	0.0380047	63.8164	0.0380047	50.0777
0.0381093	63.3903	0.0380913	53.0324	0.0381093	75.9336	0.0381193	63.9229	0.0381113	50.2424
0.038216	63.4505	0.038238	53.5064	0.038216	75.9535	0.038226	64.0426	0.038212	50.3168
0.0383387	63.7442	0.0383367	53.5781	0.0383427	76.2076	0.03831	63.9038	0.0383447	50.6716
0.0384607	63.9051	0.0384387	53.7647	0.0384627	76.3019	0.0384627	64.3997	0.0384647	50.7904
0.0385353	63.7763	0.0385553	53.9404	0.0385353	76.0706	0.0385613	64.3067	0.0385373	50.6882
0.038682	64.1919	0.038676	54.2181	0.038678	76.4289	0.038652	64.3171	0.03868	51.1084
0.0387887	64.2663	0.0387927	54.4275	0.0387867	76.4635	0.038782	64.5966	0.03878	51.1968
0.0388847	64.336	0.0388667	54.3099	0.0388847	76.4937	0.0388987	64.688	0.0388867	51.3851
0.0389953	64.4437	0.0390193	54.8537	0.0389973	76.534	0.0389993	64.7656	0.0389973	51.5229
0.039116	64.6879	0.03912	54.8792	0.039116	76.7344	0.039096	64.7129	0.03912	51.8187
0.0392407	64.9171	0.039212	54.9916	0.0392367	76.8657	0.0392327	65.1145	0.0392387	52.0213
0.0393127	64.7218	0.0393347	55.2464	0.0393127	76.6255	0.0393407	65.0917	0.0393107	51.9303
0.0394633	65.1935	0.0394513	55.4739	0.0394613	77.0436	0.0394273	65.0601	0.0394613	52.4182
0.039562	65.1786	0.039564	55.6742	0.039562	76.9875	0.039562	65.387	0.039564	52.4303
0.039658	65.2761	0.039648	55.6035	0.03966	77.0025	0.039678	65.449	0.039658	52.5143
0.0397807	65.4707	0.0397947	56.1017	0.0397807	77.1148	0.0397727	65.4875	0.0397767	52.7286
0.0398973	65.6566	0.0398973	56.1203	0.0398933	77.2256	0.0398753	65.4849	0.0398973	52.9907
0.04001	65.8429	0.039988	56.2	0.040012	77.4186	0.040014	65.8831	0.040012	53.1968
0.04009	65.698	0.040116	56.4991	0.04009	77.1564	0.040116	65.8285	0.04009	53.1295
0.0402367	66.1704	0.0402307	56.6529	0.0402387	77.6188	0.0402047	65.8173	0.0402387	53.6347
0.0403433	66.1879	0.0403373	56.8423	0.0403413	77.5257	0.0403413	66.1724	0.0403413	53.6619
0.040434	66.214	0.0404273	56.7876	0.0404313	77.5244	0.040458	66.2215	0.040434	53.7745
0.040562	66.463	0.040574	57.268	0.04056	77.7122	0.040542	66.1899	0.040558	54.0376
0.0406747	66.5934	0.0406727	57.2124	0.0406767	77.8404	0.0406587	66.2993	0.0406727	54.2327
0.0407813	66.76	0.0407633	57.275	0.0407833	77.8928	0.0407833	66.5806	0.0407853	54.4604
0.0408693	66.6599	0.040898	57.6227	0.0408713	77.7162	0.040896	66.6216	0.0408693	54.3905
0.041014	67.1369	0.041012	57.7324	0.041016	78.169	0.040986	66.5686	0.04102	54.9221
0.0411187	67.1201	0.0411067	57.8114	0.0411167	78.057	0.0411147	66.893	0.0411167	54.8922
0.0412113	67.1578	0.0412093	57.8484	0.0412093	78.0712	0.0412393	66.9881	0.0412073	54.9969
0.04134	67.4487	0.041344	58.2682	0.041344	78.3426	0.0413173	66.8863	0.041342	55.3295
0.041452	67.5253	0.041454	58.2999	0.041456	78.3948	0.041444	67.0969	0.041456	55.4867
0.0415547	67.6657	0.0415427	58.2946	0.0415527	78.4307	0.0415647	67.3249	0.0415567	55.6294
0.0416513	67.6183	0.0416753	58.657	0.0416473	78.3374	0.0416693	67.3609	0.0416513	55.6431
0.041792	68.0642	0.041792	58.7107	0.041796	78.8018	0.0417653	67.3415	0.041792	56.1274
0.041896	68.0599	0.04188	58.7357	0.041898	78.7025	0.041892	67.642	0.041898	56.1386
0.0419847	68.046	0.0419927	58.8373	0.0419847	78.6531	0.0420187	67.7814	0.0419867	56.1874
0.0421233	68.403	0.0421253	59.196	0.0421213	78.964	0.0420933	67.6122	0.0421193	56.5563
0.042238	68.4936	0.0422293	59.1969	0.042236	79.0053	0.0422293	67.9261	0.0422313	56.6697
0.042326	68.516	0.04232	59.1768	0.042328	79.0097	0.04234	68.0344	0.042328	56.7906
0.0424347	68.599	0.0424507	59.5319	0.0424347	79.0001	0.0424427	68.1223	0.0424307	56.8456
0.0425653	68.9408	0.0425733	59.6498	0.0425673	79.3571	0.0425453	68.1325	0.0425713	57.3095
0.0426733	68.9848	0.0426533	59.5892	0.0426753	79.3301	0.0426713	68.4074	0.0426753	57.3071
0.042764	68.964	0.042778	59.8106	0.042762	79.2365	0.042794	68.5574	0.042764	57.3532
0.0429007	69.3481	0.0428967	60.0297	0.0428967	79.5738	0.0428687	68.3561	0.0428967	57.7142
0.0430173	69.4212	0.0430073	60.1277	0.0430193	79.6355	0.0430133	68.7529	0.0430153	57.8255
0.0430973	69.3651	0.0430993	60.1169	0.0431013	79.5505	0.0431153	68.7734	0.0431013	57.8435
0.043216	69.5275	0.04323	60.4461	0.04322	79.6489	0.043216	68.852	0.043218	58.0039
0.0433467	69.8658	0.0433527	60.5633	0.0433427	79.9314	0.0433307	68.9373	0.0433447	58.3229
0.0434493	69.8931	0.0434287	60.4629	0.0434493	79.9205	0.0434493	69.1463	0.0434533	58.4212
0.0435413	69.8788	0.0435633	60.7957	0.0435413	79.8609	0.0435693	69.3311	0.0435413	58.4108
0.043676	70.2581	0.043674	60.922	0.043676	80.216	0.043642	69.0984	0.043676	58.7891
0.0437967	70.3533	0.0437787	61.0167	0.0437987	80.2839	0.0437907	69.5444	0.0437967	58.9068
0.0438747	70.2738	0.0438807	61.0443	0.0438747	80.1206	0.0438973	69.5811	0.0438747	58.8316
0.0440033	70.5313	0.0440053	61.3571	0.0440033	80.3292	0.0439913	69.6073	0.0440033	59.1063
0.044118	70.7293	0.044132	61.5123	0.044116	80.4881	0.04411	69.7359	0.04412	59.3404
0.0442247	70.8232	0.0442007	61.317	0.0442267	80.5837	0.0442247	69.9226	0.0442247	59.4124
0.0443207	70.8079	0.0443433	61.696	0.0443227	80.5122	0.0443433	70.0952	0.0443227	59.4513
0.0444493	71.16	0.0444553	61.8089	0.0444513	80.8081	0.0444233	69.8981	0.0444553	59.7962
0.044578	71.3244	0.044554	61.8575	0.044574	80.9084	0.044572	70.3885	0.044576	59.9045
0.0446507	71.1505	0.0446607	61.905	0.0446487	80.7222	0.0446767	70.3485	0.0446487	59.757
0.0447893	71.4999	0.0447827	62.1718	0.0447893	81.022	0.0447627	70.3399	0.0447807	60.097
0.0448953	71.618	0.0449073	62.3365	0.0448953	81.1131	0.0448893	70.5544	0.0449013	60.276
0.044998	71.7088	0.04498	62.1287	0.045	81.1762	0.045006	70.7121	0.045002	60.346
0.0451027	71.7607	0.0451287	62.5609	0.0451047	81.1768	0.0451127	70.8452	0.0451027	60.3904
0.0452287	72.0669	0.0452327	62.5468	0.0452267	81.4049	0.0452007	70.7006	0.0452267	60.694
0.0453533	72.2498	0.0453253	62.5942	0.0453513	81.5621	0.0453473	71.1794	0.0453513	60.8591
0.045426	72.0461	0.04544	62.7199	0.045426	81.3316	0.045452	71.128	0.045426	60.7009
0.0455707	72.4734	0.0455627	62.9452	0.0455707	81.7296	0.0455407	71.1208	0.0455687	61.1126
0.0456707	72.5032	0.0456787	63.0928	0.0456747	81.7194	0.0456747	71.4238	0.0456747	61.1518
0.0457733	72.6421	0.0457573	62.9138	0.0457733	81.777	0.0457853	71.4912	0.0457733	61.2474
0.045886	72.7277	0.045906	63.379	0.045886	81.8249	0.045886	71.6015	0.045882	61.321
0.0460027	72.9468	0.0460087	63.3339	0.0460087	82.055	0.045982	71.5322	0.0460067	61.5645
0.0461247	73.1608	0.0460987	63.3549	0.0461247	82.187	0.0461227	71.9657	0.0461267	61.7222
0.0461993	72.9815	0.0462273	63.5571	0.0462033	81.9721	0.0462313	71.9521	0.0462013	61.5284
0.046354	73.4725	0.04634	63.676	0.046352	82.4152	0.046318	71.899	0.04635	62.0028
0.0464507	73.4297	0.0464507	63.8145	0.0464507	82.3415	0.0464547	72.2486	0.0464527	61.9884
0.0465487	73.5344	0.0465367	63.694	0.0465487	82.3942	0.0465667	72.3133	0.0465467	62.0252
0.0466673	73.7053	0.0466813	64.1469	0.0466713	82.5302	0.0466553	72.3145	0.0466693	62.2114
0.046784	73.8851	0.04679	64.1294	0.046784	82.6699	0.04676	72.3407	0.046786	62.3977
0.0468987	74.0749	0.046876	64.119	0.0468987	82.8317	0.0469047	72.7864	0.0468987	62.5544
0.0469807	73.9206	0.0470087	64.4045	0.0469767	82.5914	0.0470087	72.745	0.0469787	62.4056
0.0471293	74.4156	0.0471233	64.5107	0.0471273	83.0683	0.0470973	72.6901	0.0471273	62.8584
0.047232	74.3484	0.04722	64.5774	0.047234	83.0316	0.047228	73.0273	0.047232	62.8392
0.047322	74.3812	0.047312	64.5198	0.047324	83.0125	0.0473467	73.1055	0.047324	62.8522
0.0474487	74.6217	0.0474647	65.0227	0.0474487	83.2011	0.0474307	73.0621	0.0474527	63.0823
0.0475653	74.7755	0.0475673	64.9601	0.0475613	83.2962	0.0475513	73.2088	0.0475653	63.2051
0.04767	74.8998	0.047654	64.9087	0.047672	83.451	0.047676	73.4936	0.04767	63.2982
0.047762	74.816	0.0477867	65.2266	0.04776	83.2705	0.047782	73.5367	0.047754	63.1862
0.0479067	75.2868	0.0479007	65.3001	0.0479047	83.7519	0.0478727	73.4741	0.0479107	63.6879
0.0480073	75.2312	0.0479953	65.3613	0.0480113	83.6942	0.0480093	73.8555	0.0480133	63.6261
0.0481	75.2674	0.0481	65.3688	0.048098	83.6192	0.048128	73.9235	0.0481	63.6123
0.048232	75.5834	0.0482367	65.7595	0.048226	83.8936	0.048204	73.8066	0.048228	63.8957
0.0483467	75.6677	0.0483427	65.7449	0.0483447	84.0032	0.0483327	74.0501	0.0483407	63.9912
0.0484413	75.7195	0.0484273	65.6956	0.0484413	84.046	0.0484513	74.2562	0.0484433	64.0857
0.048538	75.6884	0.048568	66.076	0.04854	83.9751	0.048558	74.3299	0.048542	64.0404
0.048682	76.1701	0.048682	66.1445	0.048682	84.427	0.048654	74.297	0.048682	64.4482
0.0487887	76.1635	0.0487667	66.1137	0.0487847	84.3436	0.0487807	74.6244	0.0487887	64.4222
0.0488753	76.1349	0.0488813	66.2192	0.0488753	84.296	0.0489073	74.7476	0.0488733	64.3656
0.049008	76.4833	0.049012	66.5473	0.049012	84.6389	0.0489773	74.5706	0.04901	64.7099
0.049122	76.5654	0.049118	66.5755	0.049124	84.6522	0.049114	74.8819	0.049124	64.7643
0.0492147	76.6303	0.0492087	66.5294	0.0492147	84.662	0.0492287	75.0508	0.0492147	64.7773
0.0493253	76.681	0.0493413	66.8912	0.0493233	84.6777	0.0493313	75.1106	0.0493213	64.8244
0.049456	77.0556	0.049462	66.9461	0.049458	85.0547	0.049436	75.1348	0.049458	65.205
0.049564	77.0975	0.04954	66.8637	0.049564	85.0376	0.049558	75.4225	0.049566	65.201
0.0496507	77.0331	0.0496627	67.0654	0.0496547	84.9609	0.0496807	75.5477	0.0496527	65.1534
0.0497853	77.413	0.0497893	67.319	0.0497893	85.3271	0.0497553	75.3761	0.0497893	65.5259
0.049906	77.5133	0.049894	67.354	0.049906	85.3583	0.049902	75.7847	0.049904	65.5507
0.049986	77.447	0.049988	67.3164	0.049986	85.2636	0.050006	75.8278	0.049988	65.5093
0.0501067	77.6207	0.0501187	67.6604	0.0501047	85.3842	0.0501047	75.8861	0.0501027	65.6216
0.0502333	77.9406	0.0502393	67.7349	0.0502393	85.744	0.0502153	75.9581	0.0502333	65.9393
0.050338	77.9736	0.0503153	67.6224	0.05034	85.7087	0.050336	76.1911	0.05034	65.9527
0.050432	77.9476	0.050452	67.9145	0.050434	85.643	0.050462	76.4213	0.050432	65.892
0.0505647	78.3356	0.0505647	68.0521	0.0505627	85.978	0.0505347	76.1625	0.0505667	66.2423
0.0506853	78.411	0.0506673	68.1083	0.0506853	86.0603	0.0506833	76.627	0.0506813	66.2826
0.0507613	78.3068	0.0507673	68.1112	0.0507613	85.9181	0.0507813	76.5921	0.0507633	66.2178
0.050892	78.5681	0.050894	68.4109	0.050894	86.1651	0.050878	76.6509	0.05089	66.4293
0.0510107	78.7931	0.0510227	68.5858	0.0510107	86.3402	0.0510027	76.8276	0.0510107	66.6515
0.0511153	78.8785	0.0510933	68.3662	0.0511133	86.3859	0.0511153	76.9875	0.0511133	66.6855
0.0512153	78.8687	0.051236	68.748	0.0512093	86.3347	0.0512313	77.1653	0.0512093	66.6665
0.051342	79.1757	0.05134	68.7933	0.051344	86.6896	0.05131	76.9612	0.051338	66.9713
0.0514627	79.2846	0.0514407	68.8687	0.0514627	86.7596	0.0514567	77.4464	0.0514687	67.1213
0.0515347	79.1159	0.0515533	68.9571	0.0515373	86.5584	0.0515633	77.424	0.0515413	66.9189
0.0516753	79.475	0.0516733	69.1669	0.0516753	86.8949	0.0516533	77.4338	0.0516753	67.2256
0.051792	79.6465	0.051794	69.3179	0.051786	86.9965	0.051782	77.6643	0.051784	67.3168
0.0518867	79.6696	0.0518687	69.1146	0.0518887	87.05	0.0518947	77.7784	0.0518867	67.3882
0.0519953	79.7354	0.0520133	69.5276	0.0519953	87.0539	0.0520033	77.9329	0.0519933	67.4336
0.0521153	80.0108	0.0521193	69.5399	0.0521153	87.309	0.0520893	77.7895	0.0521193	67.6911
0.05224	80.2154	0.052216	69.5958	0.05224	87.4724	0.052236	78.2746	0.052242	67.8071
0.0523147	80.0111	0.0523347	69.7192	0.0523107	87.215	0.0523407	78.2229	0.0523147	67.6084
0.0524593	80.4558	0.0524513	69.9011	0.0524573	87.6201	0.0524307	78.2181	0.0524553	67.9883
0.0525653	80.5048	0.0525673	70.0676	0.0525633	87.6671	0.0525613	78.5054	0.0525633	68.035
0.05266	80.5496	0.052646	69.8886	0.052662	87.7069	0.052672	78.5608	0.052662	68.087
0.0527747	80.6722	0.0527947	70.3539	0.0527767	87.7707	0.0527747	78.7004	0.0527767	68.166
0.0528973	80.9405	0.0528953	70.2958	0.0528933	87.9833	0.0528707	78.6119	0.0528953	68.379
0.0530133	81.1014	0.0529913	70.3537	0.0530133	88.1373	0.0530113	79.0573	0.0530153	68.5264
0.05309	80.9061	0.053116	70.5528	0.05309	87.9181	0.053118	79.0262	0.05309	68.318
0.0532387	81.394	0.0532267	70.6339	0.0532407	88.3965	0.0532067	78.9873	0.0532387	68.774
0.0533413	81.3897	0.0533433	70.8245	0.0533433	88.3441	0.0533433	79.3412	0.0533413	68.7489
0.0534353	81.4402	0.0534233	70.6357	0.0534353	88.3676	0.0534573	79.4146	0.0534373	68.813
0.05356	81.6347	0.053574	71.1122	0.053556	88.5088	0.053548	79.4255	0.05356	68.9666
0.0536707	81.7774	0.0536747	71.0299	0.0536707	88.6687	0.0536547	79.4673	0.0536687	69.0757
0.0537873	81.9981	0.0537627	71.0272	0.0537893	88.8729	0.0537847	79.8344	0.0537913	69.2919
0.0538653	81.7969	0.0538973	71.2952	0.0538693	88.6193	0.0538933	79.8491	0.0538673	69.0807
0.054016	82.3196	0.054012	71.3897	0.054018	89.1208	0.053984	79.8033	0.054018	69.5461
0.0541207	82.3029	0.0541127	71.4803	0.0541187	89.0185	0.0541207	80.194	0.0541187	69.4555
0.0542107	82.3127	0.0542067	71.3951	0.0542107	89.0489	0.0542373	80.2457	0.0542107	69.4822
0.0543413	82.5764	0.0543473	71.8153	0.0543413	89.2791	0.0543193	80.1884	0.0543353	69.6901
0.05445	82.6722	0.054452	71.7628	0.054452	89.3691	0.054436	80.3168	0.054454	69.8296
0.0545587	82.8597	0.0545407	71.7632	0.0545607	89.4824	0.0545667	80.6628	0.0545607	69.9527
0.0546467	82.7306	0.0546767	72.0874	0.0546487	89.3052	0.0546707	80.6674	0.0546487	69.8332
0.0547933	83.2549	0.0547913	72.1304	0.0547913	89.7844	0.0547633	80.6252	0.0547933	70.2852
0.0549	83.2158	0.054882	72.1476	0.0549	89.7412	0.054898	80.9952	0.054894	70.2068
0.0549867	83.1939	0.054984	72.1582	0.0549867	89.6822	0.0550147	81.0716	0.0549867	70.2485
0.0551167	83.498	0.0551267	72.5734	0.0551207	89.996	0.0550947	80.9668	0.0551207	70.5343
0.0552333	83.6108	0.0552313	72.523	0.0552333	90.0538	0.0552233	81.2099	0.0552333	70.5925
0.055332	83.7239	0.055318	72.4762	0.055332	90.1383	0.055338	81.3956	0.055332	70.6654
0.05543	83.6585	0.0554547	72.833	0.055428	90.0487	0.0554467	81.4896	0.055426	70.6063
0.0555707	84.1334	0.0555707	72.8733	0.0555687	90.5179	0.0555407	81.4313	0.0555727	71.0703
0.0556733	84.0833	0.0556593	72.8608	0.0556753	90.4702	0.0556713	81.7833	0.0556753	70.9913
0.055764	84.0988	0.055772	72.9507	0.055766	90.4169	0.055798	81.9354	0.055764	70.9605
0.0559027	84.4667	0.0558987	73.2345	0.0558987	90.7504	0.05587	81.7423	0.0558987	71.298
0.0560127	84.515	0.0560067	73.2643	0.0560127	90.7745	0.0560087	82.0782	0.0560127	71.3616
0.0561033	84.55	0.0560953	73.1857	0.0561033	90.8147	0.0561153	82.1751	0.0561073	71.396
0.056214	84.5987	0.056228	73.541	0.056212	90.8165	0.056218	82.2526	0.056214	71.4265
0.0563427	84.9829	0.0563547	73.6301	0.0563447	91.2191	0.056322	82.2744	0.0563467	71.7719
0.0564527	85.0389	0.0564327	73.5092	0.0564507	91.204	0.0564507	82.6006	0.0564527	71.7694
0.0565433	84.9792	0.0565573	73.6945	0.0565393	91.1014	0.0565733	82.7521	0.0565413	71.7102
0.056678	85.3566	0.056676	73.9165	0.056678	91.4999	0.056646	82.5268	0.056676	72.068
0.0567947	85.4239	0.05678	73.9456	0.0567947	91.5603	0.0567907	82.9531	0.0567947	72.1368
0.0568767	85.3812	0.0568767	73.9219	0.0568767	91.4745	0.0568927	82.963	0.0568787	72.092
0.0569973	85.5401	0.0570093	74.2607	0.0569973	91.6013	0.0569953	83.0933	0.0569953	72.2148
0.05712	85.8292	0.057134	74.3511	0.057118	91.8909	0.057106	83.148	0.057124	72.5226
0.057228	85.9025	0.057204	74.1598	0.057228	91.9298	0.057226	83.3822	0.057226	72.5119
0.0573247	85.8838	0.0573407	74.477	0.0573187	91.8577	0.0573447	83.5562	0.0573187	72.4931
0.0574513	86.2207	0.0574493	74.565	0.0574553	92.2576	0.0574193	83.3449	0.0574533	72.8521
0.057576	86.3594	0.057558	74.6899	0.057576	92.3377	0.057574	83.8473	0.057576	72.932
0.057652	86.2282	0.057658	74.6691	0.05765	92.1649	0.05767	83.78	0.057652	72.7965
0.0577827	86.4909	0.0577827	74.9268	0.0577807	92.3939	0.0577687	83.866	0.0577807	73.039
0.0578933	86.6857	0.0579073	75.0683	0.0578993	92.6511	0.0578873	84.0076	0.0578933	73.1811
0.058	86.7849	0.0579793	74.8639	0.058002	92.6632	0.058004	84.1844	0.058004	73.2815
0.058098	86.7607	0.058126	75.2468	0.0581	92.6239	0.058118	84.3753	0.0581	73.2366
0.0582307	87.133	0.0582287	75.2558	0.0582307	92.9894	0.0582007	84.1779	0.0582287	73.5546
0.0583513	87.2583	0.0583313	75.3498	0.0583533	93.1019	0.0583493	84.6911	0.0583513	73.6684
0.0584253	87.0853	0.05844	75.4018	0.0584273	92.9076	0.058454	84.6313	0.0584253	73.5165
0.058566	87.4443	0.05856	75.5994	0.058566	93.2446	0.058544	84.6502	0.058566	73.8382
0.0586687	87.516	0.0586827	75.7644	0.0586747	93.3409	0.0586687	84.8678	0.0586727	73.9284
0.0587753	87.6638	0.0587573	75.5397	0.0587773	93.4222	0.0587853	85.0294	0.0587773	74.0201
0.0588833	87.677	0.058908	75.9785	0.0588813	93.3941	0.05889	85.1432	0.0588833	74.0542
0.059008	87.9801	0.059008	75.9157	0.059004	93.7053	0.058982	85.0299	0.059006	74.3147
0.0591267	88.1393	0.0591047	75.9757	0.0591327	93.9052	0.0591267	85.5217	0.0591287	74.466
0.0591993	87.9196	0.0592213	76.0859	0.0592033	93.628	0.0592293	85.447	0.0592033	74.2797
0.05935	88.3789	0.059342	76.2693	0.059352	94.0715	0.0593193	85.4581	0.05935	74.6819
0.059452	88.4136	0.059456	76.4124	0.05945	94.0735	0.059452	85.7716	0.059452	74.6799
0.0595487	88.4657	0.0595367	76.2249	0.0595487	94.1358	0.0595667	85.8513	0.0595527	74.7764
0.0596653	88.56	0.0596853	76.6883	0.0596633	94.205	0.0596613	85.927	0.0596633	74.8497
0.0597853	88.8261	0.0597853	76.5955	0.0597833	94.4594	0.0597573	85.8541	0.0597853	75.071
0.059902	88.9912	0.05988	76.6398	0.059904	94.6696	0.059904	86.3597	0.059902	75.226
0.0599807	88.795	0.0600087	76.861	0.0599807	94.3896	0.0600107	86.3295	0.0599807	75.0465
0.0601293	89.2905	0.0601193	76.9371	0.0601273	94.8873	0.0600953	86.2646	0.0601313	75.5146
0.0602293	89.2472	0.0602273	77.0775	0.0602273	94.8156	0.0602273	86.6148	0.0602273	75.4351
0.060324	89.3102	0.060312	76.9165	0.060324	94.8999	0.060342	86.6889	0.060326	75.5247
0.0604467	89.4723	0.0604627	77.3927	0.0604467	95.0415	0.0604367	86.7506	0.0604467	75.6785
0.0605613	89.6494	0.0605673	77.3266	0.0605613	95.2092	0.0605453	86.7602	0.0605613	75.8253
0.0606773	89.8692	0.0606553	77.3081	0.0606753	95.4039	0.0606773	87.1553	0.0606773	76.0099
0.060758	89.6474	0.060784	77.5742	0.060756	95.1651	0.060786	87.1821	0.060756	75.8035
0.0609107	90.2011	0.0608947	77.6327	0.0609107	95.7357	0.0608707	87.0766	0.0609067	76.2859
0.0610073	90.0978	0.0610013	77.7629	0.0610073	95.5973	0.0610053	87.4735	0.0610093	76.2473
0.0610973	90.1409	0.0610953	77.6561	0.0611013	95.6436	0.0611253	87.5784	0.0611013	76.2574
0.061228	90.4039	0.061238	78.0869	0.061226	95.8652	0.061208	87.4937	0.061226	76.4701
0.0613427	90.5324	0.0613447	78.0529	0.0613407	95.9876	0.0613267	87.6446	0.0613407	76.5959
0.0614473	90.6894	0.0614287	77.9696	0.0614473	96.1316	0.0614533	87.9822	0.0614493	76.7339
0.0615393	90.5625	0.0615633	78.2909	0.0615393	95.9809	0.0615593	88.002	0.0615373	76.6051
0.061682	91.0584	0.06168	78.3638	0.061684	96.506	0.061652	87.9428	0.06168	77.0618
0.0617867	90.9973	0.0617707	78.3794	0.0617907	96.4395	0.0617867	88.3464	0.0617887	77.0359
0.0618747	91.0059	0.0618747	78.3879	0.0618767	96.3818	0.0619033	88.4016	0.0618767	76.9928
0.0620073	91.3237	0.0620133	78.7547	0.0620073	96.6869	0.0619813	88.2836	0.0620053	77.2702
0.062122	91.4093	0.06212	78.7185	0.062122	96.791	0.06211	88.5319	0.062122	77.377
0.0622187	91.5032	0.0622087	78.6586	0.0622187	96.8478	0.0622307	88.7745	0.0622187	77.4436
0.0623187	91.44	0.0623453	79.022	0.0623207	96.8021	0.0623347	88.8254	0.0623167	77.404
0.0624613	91.9409	0.0624593	79.0258	0.0624593	97.2872	0.0624333	88.7936	0.0624613	77.8567
0.062564	91.8596	0.062544	78.9792	0.062564	97.2053	0.062564	89.1648	0.062566	77.7998
0.0626527	91.8591	0.0626607	79.089	0.0626547	97.1683	0.0626827	89.2505	0.0626527	77.7487
0.0627847	92.2205	0.0627893	79.3766	0.0627867	97.5394	0.0627547	89.0668	0.0627893	78.1025
0.0629033	92.3068	0.0628973	79.4193	0.0629053	97.605	0.0628953	89.4375	0.0628993	78.1488
0.062992	92.3098	0.062988	79.3359	0.062992	97.6008	0.063012	89.6146	0.062992	78.1749
0.0631047	92.3793	0.0631227	79.6873	0.0630987	97.5904	0.0631087	89.6267	0.0631027	78.2388
0.0632327	92.762	0.0632393	79.7398	0.0632367	98.0648	0.0632147	89.6559	0.0632327	78.572
0.0633433	92.8049	0.0633173	79.6089	0.0633413	98.045	0.0633353	89.9414	0.0633413	78.6035
0.063432	92.7216	0.063442	79.8189	0.063432	97.9648	0.06346	90.1251	0.06343	78.5394
0.0635647	93.1043	0.0635707	80.0908	0.0635647	98.3431	0.063534	89.8964	0.0635687	78.9206
0.0636847	93.2142	0.0636707	80.0879	0.0636827	98.4163	0.0636787	90.3433	0.0636847	78.964
0.0637653	93.1361	0.0637673	80.055	0.0637673	98.367	0.0637853	90.3766	0.0637633	78.8598
0.06389	93.3123	0.063894	80.3528	0.063886	98.4898	0.06388	90.4254	0.063882	79.0306
0.0640087	93.6061	0.0640207	80.4833	0.0640087	98.7965	0.0639927	90.5016	0.0640127	79.3636
0.0641147	93.6415	0.0640947	80.2897	0.0641187	98.8651	0.0641167	90.7936	0.0641167	79.3775
0.0642113	93.607	0.0642313	80.6168	0.0642093	98.763	0.0642333	90.9519	0.0642113	79.3268
0.06434	93.9917	0.064344	80.733	0.06434	99.1432	0.06431	90.712	0.064342	79.6721
0.0644647	94.1264	0.0644427	80.7812	0.0644627	99.2653	0.0644587	91.2172	0.0644627	79.7472
0.0645387	93.9495	0.0645447	80.7858	0.0645387	99.0911	0.0645607	91.1929	0.0645407	79.6054
0.0646673	94.2112	0.0646753	81.099	0.0646693	99.3713	0.0646573	91.2414	0.0646693	79.8688
0.064788	94.4926	0.064796	81.1999	0.064792	99.626	0.06478	91.4088	0.064788	80.0583
0.0648907	94.5239	0.064868	80.9799	0.0648907	99.622	0.0648927	91.5648	0.0648907	80.1247
0.0649907	94.5125	0.0650127	81.3809	0.0649907	99.5982	0.0650067	91.7804	0.0649887	80.0885
0.0651173	94.8604	0.0651193	81.4197	0.0651173	99.9679	0.0650873	91.5377	0.0651213	80.4512
0.06524	94.9987	0.06522	81.4707	0.06524	100.096	0.065236	92.0702	0.065242	80.5374
0.065314	94.8249	0.06533	81.5276	0.065314	99.8965	0.0653427	92.0473	0.065316	80.3566
0.0654567	95.1928	0.0654487	81.7372	0.0654527	100.275	0.0654307	92.0402	0.0654547	80.7057
0.0655653	95.3028	0.0655733	81.9199	0.0655633	100.392	0.0655613	92.2934	0.0655653	80.8149
0.065666	95.3862	0.065644	81.6598	0.065664	100.465	0.06567	92.3859	0.065666	80.8865
0.06577	95.4065	0.0657927	82.1162	0.065772	100.477	0.065778	92.5591	0.065772	80.9148
0.0658947	95.7171	0.0658987	82.1184	0.0658987	100.809	0.0658667	92.3989	0.0658927	81.183
0.0660153	95.894	0.0659913	82.1323	0.0660173	100.952	0.0660153	92.9402	0.0660193	81.3612
0.06609	95.6716	0.066114	82.2809	0.06609	100.672	0.06612	92.8759	0.06609	81.1276
0.066238	96.1283	0.066226	82.4175	0.066234	101.131	0.066208	92.8516	0.066234	81.5507
0.0663447	96.1845	0.0663447	82.6071	0.0663467	101.247	0.0663367	93.154	0.0663407	81.578
0.0664373	96.2068	0.0664213	82.3936	0.0664393	101.242	0.0664513	93.2438	0.0664393	81.6449
0.066554	96.3289	0.066574	82.8886	0.066556	101.355	0.066554	93.3762	0.066554	81.7458
0.066674	96.5793	0.066676	82.822	0.06667	101.573	0.06665	93.276	0.066672	81.9611
0.0667887	96.7575	0.0667667	82.8164	0.0667907	101.784	0.0667907	93.7698	0.0667907	82.126
0.0668693	96.5517	0.0668913	83.02	0.0668693	101.532	0.0668933	93.7036	0.0668673	81.926
0.067016	97.052	0.067008	83.1428	0.067016	102.057	0.0669833	93.6743	0.067016	82.3927
0.06712	97.0563	0.067118	83.3099	0.067122	102.048	0.067122	94.0685	0.067118	82.3682
0.0672127	97.0664	0.0672027	83.1302	0.0672127	102.043	0.0672327	94.0992	0.0672147	82.4084
0.0673393	97.2655	0.0673513	83.6128	0.0673373	102.22	0.0673253	94.1391	0.0673333	82.5643
0.067456	97.4439	0.067452	83.5041	0.067452	102.432	0.0674333	94.1615	0.06745	82.7352
0.06756	97.5729	0.067542	83.51	0.067562	102.6	0.067564	94.5676	0.067568	82.947
0.0676447	97.3768	0.0676787	83.7992	0.0676467	102.375	0.0676727	94.5967	0.0676467	82.7252
0.0677953	97.9214	0.0677873	83.8478	0.0677973	102.96	0.0677633	94.528	0.0677973	83.2337
0.067902	97.9225	0.0678893	83.9607	0.0679	102.885	0.067898	94.9198	0.067896	83.1475
0.067988	97.8816	0.067984	83.857	0.067988	102.874	0.068014	94.9876	0.06799	83.1919
0.0681187	98.1538	0.0681227	84.2786	0.0681187	103.153	0.0680967	94.9317	0.0681207	83.4448
0.0682313	98.2582	0.0682333	84.2741	0.0682293	103.248	0.0682173	95.0516	0.0682313	83.5248
0.0683333	98.3841	0.0683193	84.1814	0.0683353	103.444	0.0683393	95.3881	0.0683373	83.6883
0.068428	98.2676	0.068454	84.5214	0.068424	103.234	0.068448	95.4325	0.068428	83.5393
0.0685707	98.7872	0.0685687	84.5617	0.0685727	103.818	0.0685447	95.392	0.0685707	84.0227
0.0686793	98.7668	0.0686613	84.602	0.0686773	103.752	0.0686693	95.7408	0.0686773	83.9809
0.0687633	98.6967	0.0687653	84.5935	0.0687633	103.706	0.068796	95.8682	0.0687653	83.9536
0.0689	99.0625	0.0689	84.9845	0.0689	104.061	0.068872	95.7201	0.068896	84.2674
0.0690127	99.1513	0.0690087	84.9786	0.0690087	104.117	0.0690007	95.9754	0.0690107	84.3347
0.0691053	99.2309	0.0690993	84.9283	0.0691093	104.252	0.0691173	96.2045	0.0691093	84.4419
0.0692093	99.1841	0.0692293	85.2695	0.0692073	104.142	0.0692213	96.2731	0.0692073	84.3784
0.069348	99.6872	0.069348	85.3321	0.069346	104.677	0.069318	96.2384	0.069346	84.8199
0.0694547	99.6467	0.0694347	85.2933	0.0694547	104.644	0.0694507	96.6345	0.0694527	84.7903
0.0695433	99.593	0.0695493	85.4	0.0695433	104.572	0.0695733	96.7724	0.0695453	84.7744
0.0696753	99.9835	0.0696753	85.7078	0.0696733	104.945	0.0696473	96.5542	0.0696773	85.1244
0.06979	100.047	0.069784	85.749	0.069794	105.044	0.069786	96.914	0.06979	85.1501
0.0698787	100.07	0.0698727	85.6813	0.0698827	105.058	0.0698887	97.0083	0.0698827	85.1762
0.0699887	100.095	0.0700113	86.0759	0.0699913	105.073	0.0699953	97.1403	0.0699867	85.2041
0.0701253	100.558	0.0701293	86.1388	0.0701233	105.531	0.0701033	97.1438	0.0701193	85.6039
0.07023	100.555	0.070208	86.0124	0.070228	105.501	0.070228	97.4781	0.070228	85.6171
0.0703187	100.482	0.0703347	86.235	0.0703207	105.463	0.0703487	97.6407	0.0703167	85.5458
0.0704553	100.909	0.0704493	86.4215	0.0704573	105.897	0.0704187	97.3708	0.0704533	85.9383
0.0705693	100.952	0.0705573	86.5192	0.0705733	105.935	0.0705693	97.8566	0.0705713	86.0064
0.070654	100.912	0.070656	86.4624	0.070654	105.874	0.070674	97.8942	0.070656	85.9472
0.0707767	101.071	0.0707867	86.8233	0.0707767	106.024	0.0707707	97.9383	0.0707727	86.081
0.0708993	101.406	0.0709093	86.9174	0.0708973	106.35	0.0708847	98.0357	0.0708993	86.399
0.0710033	101.454	0.0709813	86.7295	0.0710053	106.426	0.0710053	98.3211	0.0710053	86.4069
0.071098	101.387	0.071118	87.0517	0.071098	106.339	0.071124	98.5016	0.071098	86.3674
0.0712267	101.777	0.0712327	87.2055	0.0712307	106.767	0.0712027	98.2571	0.0712327	86.7649
0.0713553	101.94	0.0713327	87.2566	0.0713533	106.881	0.0713493	98.7766	0.0713533	86.8387
0.0714293	101.761	0.0714373	87.2656	0.0714293	106.734	0.0714493	98.7341	0.0714293	86.7001
0.071562	102.045	0.071564	87.5809	0.071562	106.991	0.071546	98.8081	0.07156	86.943
0.0716747	102.272	0.0716847	87.7066	0.0716727	107.219	0.0716667	98.9533	0.0716767	87.1504
0.0717787	102.335	0.0717587	87.5088	0.0717807	107.318	0.0717807	99.1525	0.0717787	87.2058
0.0718813	102.328	0.0719033	87.9009	0.0718813	107.284	0.0718973	99.3795	0.0718773	87.1853
0.072008	102.704	0.072006	87.9034	0.072006	107.633	0.071978	99.1244	0.07201	87.5562
0.0721307	102.847	0.0721087	88.0212	0.0721327	107.815	0.0721307	99.7183	0.0721287	87.662
0.0722027	102.638	0.0722187	88.0583	0.0722027	107.574	0.0722267	99.608	0.0722047	87.4993
0.0723453	103.04	0.0723373	88.2977	0.0723413	107.954	0.0723193	99.6383	0.0723433	87.8432
0.072452	103.146	0.072462	88.5048	0.072448	108.082	0.072448	99.8991	0.07245	87.9238
0.0725527	103.23	0.072534	88.2565	0.0725527	108.198	0.0725627	100.04	0.0725547	88.036
0.0726607	103.266	0.0726867	88.7517	0.0726587	108.194	0.0726687	100.208	0.0726587	88.0374
0.0727813	103.566	0.0727833	88.6838	0.0727833	108.549	0.0727593	100.045	0.0727833	88.3385
0.072906	103.783	0.07288	88.7558	0.072906	108.755	0.072902	100.583	0.072908	88.5257
0.07298	103.537	0.0730007	88.8932	0.07298	108.489	0.0730067	100.512	0.07298	88.2766
0.0731267	104.007	0.0731187	89.0873	0.0731267	108.969	0.0730947	100.511	0.0731287	88.7248
0.0732293	104.022	0.0732333	89.2713	0.0732293	109.006	0.0732273	100.835	0.0732293	88.7281
0.073328	104.118	0.073314	89.0519	0.073326	109.081	0.073342	100.936	0.073328	88.802
0.0734467	104.234	0.0734607	89.5618	0.0734447	109.177	0.073438	101.036	0.0734407	88.8881
0.0735587	104.43	0.0735607	89.4636	0.0735647	109.475	0.0735367	100.948	0.0735627	89.1489
0.0736793	104.687	0.0736573	89.528	0.0736793	109.656	0.0736813	101.507	0.0736813	89.3357
0.073756	104.387	0.073782	89.743	0.073756	109.386	0.073784	101.411	0.073758	89.095
0.0739047	104.922	0.0738967	89.8552	0.0739107	109.971	0.073874	101.387	0.0739067	89.6074
0.0740047	104.898	0.0740047	90.015	0.0740067	109.911	0.0740047	101.767	0.0740047	89.5312
0.0741013	104.963	0.0740893	89.8423	0.0741013	109.959	0.0741233	101.864	0.0741033	89.6321
0.074226	105.131	0.074242	90.3917	0.074224	110.16	0.074214	101.867	0.074224	89.7925
0.0743407	105.338	0.0743407	90.2648	0.0743427	110.406	0.074324	101.914	0.074338	89.9501
0.0744507	105.533	0.0744327	90.293	0.0744527	110.566	0.0744527	102.344	0.0744527	90.1511
0.0745353	105.322	0.0745633	90.5821	0.0745373	110.342	0.0745653	102.387	0.0745333	89.9252
0.074686	105.901	0.074676	90.6568	0.074684	110.924	0.074652	102.266	0.074688	90.4866
0.074784	105.798	0.074776	90.7629	0.074786	110.865	0.074784	102.683	0.074784	90.3632
0.0748747	105.828	0.0748747	90.6851	0.0748787	110.889	0.0749047	102.8	0.0748787	90.4315
0.0750093	106.127	0.0750153	91.1521	0.0750073	111.156	0.0749853	102.721	0.0750033	90.6644
0.075124	106.274	0.075124	91.12	0.07512	111.299	0.07511	102.905	0.075118	90.7881
0.075224	106.394	0.07521	91.0552	0.075226	111.484	0.07523	103.231	0.075224	90.9261
0.0753147	106.24	0.0753427	91.4029	0.0753147	111.279	0.0753367	103.26	0.0753167	90.8037
0.0754633	106.836	0.0754573	91.4814	0.0754633	111.921	0.0754313	103.198	0.0754613	91.313
0.075564	106.74	0.07555	91.5004	0.075564	111.792	0.075562	103.624	0.075568	91.2635
0.075652	106.742	0.075658	91.5353	0.075652	111.792	0.075686	103.767	0.075654	91.2208
0.0757867	107.095	0.0757907	91.9466	0.0757867	112.147	0.0757587	103.57	0.0757847	91.5351
0.0759013	107.22	0.0758973	91.9019	0.0759013	112.274	0.0758873	103.844	0.0758993	91.6383
0.075998	107.29	0.0759853	91.8713	0.075996	112.367	0.07601	104.147	0.075996	91.705
0.0761	107.231	0.07612	92.2552	0.0761	112.304	0.076112	104.196	0.076098	91.6862
0.0762347	107.724	0.0762387	92.3078	0.0762327	112.812	0.0762107	104.141	0.0762387	92.1576
0.0763413	107.709	0.0763213	92.2442	0.0763433	112.796	0.0763373	104.54	0.0763413	92.091
0.0764313	107.668	0.0764353	92.3631	0.0764313	112.748	0.076462	104.684	0.0764313	92.0646
0.076564	108.063	0.076568	92.7389	0.076562	113.139	0.076534	104.482	0.076566	92.4416
0.0766827	108.154	0.0766747	92.7449	0.0766827	113.256	0.0766747	104.872	0.0766807	92.501
0.0767693	108.152	0.0767653	92.6862	0.0767693	113.261	0.0767833	105.002	0.0767693	92.5097
0.0768813	108.202	0.076898	93.066	0.0768793	113.278	0.0768853	105.105	0.0768753	92.5507
0.077014	108.663	0.077016	93.1372	0.077012	113.789	0.07699	105.103	0.077016	93.0078
0.0771147	108.628	0.0770967	93.0453	0.0771187	113.763	0.0771147	105.446	0.0771207	92.9758
0.0772073	108.592	0.0772253	93.2724	0.0772093	113.716	0.0772373	105.638	0.0772093	92.9214
0.077342	109.016	0.077342	93.4878	0.0773393	114.128	0.0773093	105.383	0.077342	93.3041
0.077464	109.134	0.077448	93.5776	0.077462	114.265	0.077456	105.877	0.077458	93.3738
0.0775427	109.026	0.0775447	93.5213	0.0775427	114.163	0.0775647	105.968	0.0775447	93.3413
0.0776693	109.229	0.0776733	93.8737	0.0776653	114.34	0.0776573	105.973	0.0776653	93.496
0.0777833	109.513	0.077796	94.0122	0.0777873	114.716	0.0777733	106.09	0.0777873	93.7881
0.077894	109.611	0.07787	93.8051	0.077896	114.804	0.077892	106.357	0.077894	93.8588
0.0779887	109.554	0.0780067	94.161	0.0779887	114.697	0.0780107	106.577	0.0779847	93.7681
0.0781173	109.946	0.0781213	94.3235	0.0781173	115.107	0.0780887	106.332	0.0781213	94.194
0.078244	110.113	0.0782213	94.3688	0.0782413	115.28	0.0782333	106.875	0.0782413	94.2859
0.078316	109.941	0.078326	94.3893	0.078318	115.113	0.07834	106.875	0.078316	94.1273
0.0784527	110.236	0.0784507	94.7062	0.0784527	115.419	0.0784327	106.906	0.0784467	94.4163
0.0785613	110.462	0.0785713	94.8543	0.0785633	115.677	0.0785593	107.109	0.0785673	94.653
0.0786673	110.554	0.0786473	94.6442	0.0786673	115.728	0.0786733	107.314	0.0786673	94.6788
0.07877	110.54	0.07879	95.0759	0.07877	115.718	0.078782	107.496	0.078768	94.674
0.0788927	110.884	0.0788967	95.1313	0.0788947	116.113	0.0788647	107.261	0.0788967	95.0459
0.0790193	111.101	0.0789953	95.1869	0.0790213	116.32	0.0790153	107.852	0.0790173	95.1554
0.0790913	110.854	0.0791073	95.2782	0.0790913	116.065	0.0791213	107.861	0.0790933	94.981
0.079234	111.277	0.079232	95.5459	0.07923	116.449	0.079208	107.815	0.079232	95.3763
0.0793407	111.394	0.0793487	95.7112	0.0793447	116.678	0.0793387	108.117	0.0793427	95.4899
0.0794433	111.51	0.0794227	95.4577	0.0794433	116.731	0.0794493	108.23	0.0794407	95.5346
0.0795513	111.524	0.0795713	95.9611	0.0795513	116.755	0.0795553	108.43	0.0795493	95.5837
0.079672	111.844	0.079678	95.9912	0.079674	117.121	0.079648	108.267	0.079676	95.9128
0.0797927	112.056	0.0797707	95.9988	0.0797947	117.316	0.0797907	108.839	0.0797947	96.0733
0.0798687	111.81	0.0798933	96.1651	0.0798687	117.064	0.0798993	108.825	0.0798667	95.8145
0.0800193	112.34	0.0800053	96.3358	0.0800153	117.587	0.0799833	108.732	0.0800133	96.2985
0.080116	112.313	0.080122	96.5411	0.08012	117.643	0.08012	109.129	0.080126	96.4014
0.0802167	112.421	0.0802027	96.3187	0.0802167	117.724	0.0802307	109.227	0.0802187	96.3834
0.0803347	112.552	0.0803513	96.8584	0.0803307	117.816	0.0803267	109.33	0.0803347	96.5197
0.0804513	112.804	0.0804553	96.8164	0.0804513	118.131	0.0804293	109.268	0.0804493	96.7495
0.08057	113.049	0.080544	96.8049	0.080566	118.34	0.080568	109.815	0.08057	96.9555
0.0806447	112.751	0.0806747	97.0701	0.0806447	118.085	0.0806747	109.788	0.0806467	96.7194
0.0807973	113.33	0.0807867	97.2091	0.0807973	118.677	0.0807607	109.711	0.0807953	97.2543
0.0808993	113.329	0.0808913	97.3541	0.0808993	118.695	0.0808973	110.154	0.0808993	97.2486
0.080992	113.356	0.08098	97.2021	0.08099	118.69	0.08101	110.203	0.08099	97.2498
0.0811147	113.56	0.0811287	97.7469	0.0811147	118.912	0.0811007	110.258	0.0811147	97.4501
0.0812287	113.77	0.0812327	97.6726	0.0812267	119.148	0.0812087	110.274	0.0812287	97.6496
0.0813413	113.962	0.0813213	97.649	0.0813373	119.364	0.0813433	110.771	0.0813393	97.8189
0.081426	113.738	0.081454	97.9904	0.081424	119.147	0.08145	110.782	0.081424	97.6255
0.0815707	114.329	0.0815647	98.048	0.0815727	119.763	0.08154	110.696	0.0815767	98.2038
0.0816767	114.313	0.0816647	98.1932	0.0816767	119.746	0.0816747	111.171	0.0816767	98.1245
0.0817653	114.289	0.0817593	98.0814	0.0817653	119.726	0.0817893	111.21	0.0817653	98.1249
0.081894	114.584	0.081906	98.6145	0.081898	120.04	0.081874	111.188	0.081894	98.4054
0.0820107	114.762	0.0820087	98.5524	0.0820127	120.224	0.0819947	111.329	0.0820047	98.5284
0.0821087	114.867	0.0820967	98.5106	0.0821087	120.336	0.0821187	111.724	0.0821127	98.7278
0.0822033	114.719	0.0822333	98.8976	0.0822013	120.189	0.0822253	111.763	0.0822033	98.5554
0.082354	115.334	0.082344	98.9212	0.082354	120.848	0.08232	111.702	0.082348	99.1127
0.0824547	115.249	0.082438	98.9984	0.0824567	120.819	0.0824487	112.12	0.0824527	99.0588
0.0825407	115.213	0.0825447	98.9878	0.0825427	120.742	0.0825747	112.29	0.0825427	99.0421
0.0826753	115.587	0.0826793	99.4481	0.0826773	121.147	0.0826493	112.115	0.0826773	99.4065
0.082788	115.706	0.082786	99.4419	0.08279	121.243	0.08278	112.394	0.082788	99.4752
0.082882	115.778	0.082874	99.373	0.082882	121.344	0.0828947	112.664	0.082886	99.5784
0.0829867	115.751	0.0830067	99.7721	0.0829867	121.291	0.0829987	112.737	0.0829827	99.5117
0.0831253	116.293	0.0831293	99.8684	0.0831253	121.866	0.0831013	112.735	0.0831253	100.049
0.083232	116.288	0.083212	99.8151	0.083232	121.858	0.083228	113.151	0.083232	100.016
0.083318	116.206	0.083328	99.9344	0.083318	121.761	0.0833507	113.288	0.08332	99.9705
0.0834547	116.652	0.0834547	100.301	0.0834567	122.24	0.0834227	113.08	0.0834527	100.354
0.0835733	116.759	0.0835613	100.315	0.0835693	122.311	0.0835653	113.516	0.0835693	100.438
0.083654	116.688	0.083656	100.284	0.083656	122.338	0.083672	113.638	0.08366	100.47
0.083766	116.778	0.083788	100.698	0.083768	122.378	0.083774	113.744	0.083768	100.51
0.0839067	117.327	0.0839067	100.754	0.0839027	122.921	0.0838807	113.769	0.0839007	100.959
0.0840073	117.284	0.0839853	100.642	0.0840073	122.897	0.0840033	114.125	0.0840053	100.952
0.0841	117.226	0.084114	100.901	0.084096	122.815	0.084126	114.352	0.084098	100.909
0.08423	117.664	0.08423	101.132	0.08423	123.306	0.0842	114.093	0.084232	101.334
0.0843507	117.779	0.0843347	101.219	0.0843487	123.402	0.0843467	114.601	0.0843487	101.392
0.0844293	117.689	0.0844333	101.179	0.0844313	123.359	0.0844493	114.643	0.0844333	101.337
0.084556	117.895	0.084562	101.56	0.084554	123.504	0.084548	114.747	0.084556	101.512
0.084676	118.266	0.084686	101.711	0.084676	123.922	0.084668	114.881	0.084674	101.814
0.0847807	118.326	0.0847607	101.509	0.0847807	123.984	0.0847787	115.105	0.0847827	101.893
0.0848773	118.255	0.0848993	101.867	0.0848773	123.918	0.0849013	115.381	0.0848753	101.828
0.08501	118.728	0.085008	101.997	0.08501	124.416	0.0849773	115.09	0.08501	102.256
0.085128	118.835	0.08511	102.106	0.08513	124.514	0.085124	115.673	0.08513	102.374
0.0852047	118.671	0.0852187	102.126	0.0852047	124.365	0.0852247	115.655	0.0852067	102.213
0.0853393	118.982	0.0853373	102.407	0.0853393	124.67	0.0853213	115.729	0.0853373	102.499
0.085456	119.252	0.085464	102.628	0.085454	124.986	0.085444	115.91	0.08545	102.71
0.085556	119.289	0.085536	102.361	0.085556	125.057	0.08556	116.161	0.085558	102.821
0.0856567	119.275	0.0856787	102.821	0.0856587	125.038	0.0856727	116.391	0.0856607	102.805
0.0857813	119.673	0.0857813	102.864	0.0857833	125.448	0.0857553	116.15	0.0857833	103.154
0.08591	119.875	0.0858833	102.985	0.08591	125.677	0.085908	116.788	0.08591	103.351
0.08598	119.631	0.085994	103.037	0.085982	125.428	0.086004	116.689	0.085982	103.115
0.0861227	120.053	0.0861167	103.339	0.0861227	125.861	0.0860967	116.73	0.0861207	103.512
0.0862293	120.204	0.0862373	103.537	0.0862293	126.041	0.0862273	117.049	0.0862273	103.634
0.0863293	120.285	0.0863133	103.289	0.0863313	126.128	0.0863413	117.223	0.0863313	103.756
0.086438	120.316	0.086462	103.822	0.08644	126.174	0.086444	117.386	0.086438	103.766
0.0865627	120.689	0.0865607	103.77	0.0865627	126.561	0.0865347	117.195	0.0865627	104.122
0.0866833	120.881	0.0866573	103.852	0.0866833	126.772	0.0866853	117.871	0.0866833	104.306
0.0867553	120.616	0.0867793	104.027	0.0867553	126.502	0.0867833	117.763	0.0867573	104.066
0.086904	121.147	0.086898	104.252	0.086906	127.072	0.086872	117.759	0.086904	104.555
0.0870087	121.229	0.0870107	104.431	0.0870067	127.103	0.0870067	118.135	0.0870047	104.565
0.0871053	121.287	0.0870887	104.197	0.0871033	127.198	0.0871233	118.305	0.0871053	104.695
0.0872233	121.42	0.087244	104.799	0.0872213	127.32	0.0872173	118.386	0.0872213	104.794
0.087338	121.664	0.08734	104.702	0.087338	127.649	0.087318	118.315	0.087342	105.078
0.0874567	121.95	0.0874307	104.732	0.0874587	127.913	0.0874567	118.893	0.0874567	105.267
0.0875327	121.664	0.0875613	105.004	0.0875347	127.611	0.0875633	118.864	0.0875347	105.02
0.0876833	122.258	0.0876753	105.175	0.0876833	128.228	0.0876513	118.812	0.0876873	105.604
0.087786	122.245	0.087782	105.325	0.087784	128.22	0.087786	119.262	0.087784	105.54
0.0878807	122.282	0.0878727	105.164	0.0878807	128.311	0.0879027	119.364	0.0878767	105.603
0.0880053	122.51	0.0880153	105.723	0.0880073	128.54	0.0879907	119.394	0.0879993	105.802
0.0881173	122.712	0.0881193	105.647	0.0881173	128.747	0.0881013	119.418	0.0881193	106.065
0.088228	122.949	0.08821	105.658	0.08823	129.011	0.088234	119.965	0.088232	106.222
0.0883127	122.697	0.0883407	105.985	0.0883107	128.732	0.0883367	119.918	0.0883147	106.018
0.0884613	123.349	0.0884553	106.083	0.0884613	129.424	0.0884267	119.875	0.0884633	106.6
0.0885653	123.294	0.0885553	106.218	0.0885653	129.385	0.0885613	120.357	0.0885633	106.527
0.088654	123.292	0.08865	106.107	0.088654	129.4	0.088684	120.481	0.088654	106.57
0.0887847	123.608	0.0887967	106.69	0.0887867	129.714	0.0887627	120.406	0.0887827	106.844
0.0888993	123.774	0.0888953	106.575	0.0888973	129.897	0.0888887	120.595	0.0888993	107.002
0.0890013	123.952	0.0889853	106.566	0.0890013	130.096	0.0890053	120.945	0.0890033	107.179
0.089096	123.786	0.08912	106.973	0.089094	129.923	0.089114	121.031	0.089092	107.004
0.0892347	124.381	0.0892367	107.056	0.0892387	130.589	0.0892087	120.971	0.0892427	107.623
0.0893407	124.35	0.0893267	107.098	0.0893407	130.507	0.0893367	121.424	0.0893407	107.507
0.0894313	124.345	0.0894373	107.136	0.0894273	130.504	0.0894633	121.617	0.0894293	107.517
0.089566	124.737	0.089566	107.557	0.089566	130.947	0.089538	121.423	0.089564	107.881
0.0896787	124.828	0.0896767	107.584	0.0896827	131.097	0.0896707	121.731	0.0896787	108.003
0.0897707	124.923	0.0897647	107.526	0.0897727	131.164	0.0897827	122.043	0.0897747	108.096
0.0898733	124.855	0.0898973	107.947	0.0898753	131.074	0.0898873	122.129	0.0898733	108.045
0.090012	125.452	0.090016	108.043	0.090016	131.743	0.089988	122.1	0.090014	108.596
0.0901207	125.438	0.0901007	107.989	0.0901187	131.685	0.0901147	122.52	0.0901187	108.543
0.0902087	125.375	0.0902187	108.126	0.0902047	131.631	0.0902387	122.741	0.0902087	108.515
0.0903433	125.816	0.0903433	108.516	0.0903413	132.114	0.0903133	122.503	0.0903413	108.928
0.09046	125.938	0.09045	108.538	0.090462	132.289	0.090454	122.945	0.090458	109.013
0.0905467	125.934	0.090542	108.507	0.0905487	132.28	0.0905627	123.114	0.0905487	109.044
0.0906607	126	0.0906707	108.908	0.0906607	132.328	0.0906647	123.241	0.0906587	109.087
0.0907853	126.475	0.0907973	109.057	0.0907873	132.85	0.0907693	123.232	0.0907893	109.578
0.090896	126.505	0.090874	108.903	0.090896	132.896	0.090892	123.619	0.090896	109.558
0.090984	126.424	0.0910047	109.199	0.090984	132.793	0.0910147	123.855	0.090986	109.531
0.0911207	126.932	0.0911187	109.439	0.0911167	133.31	0.0910887	123.599	0.0911167	109.936
0.0912413	127.072	0.0912273	109.565	0.0912433	133.483	0.0912393	124.161	0.0912393	110.08
0.09132	126.943	0.091324	109.487	0.091322	133.397	0.091338	124.181	0.091322	110.003
0.0914467	127.138	0.0914507	109.884	0.0914447	133.567	0.091436	124.285	0.0914447	110.209
0.0915647	127.535	0.0915747	110.05	0.0915667	134.048	0.0915527	124.41	0.0915627	110.536
0.0916693	127.564	0.0916493	109.852	0.0916693	134.041	0.0916693	124.725	0.0916733	110.633
0.091764	127.512	0.09179	110.26	0.091764	134.001	0.09179	125.014	0.091766	110.554
0.0918987	128.005	0.0918967	110.384	0.091894	134.517	0.091864	124.688	0.0918987	111
0.0920207	128.176	0.0919987	110.483	0.0920227	134.727	0.0920167	125.319	0.0920187	111.132
0.0920953	127.989	0.0921053	110.51	0.0920933	134.522	0.0921213	125.364	0.0920953	110.975
0.09223	128.314	0.092228	110.851	0.09223	134.882	0.092212	125.387	0.092232	111.311
0.092338	128.555	0.0923527	111.087	0.092338	135.161	0.092334	125.598	0.092342	111.539
0.0924447	128.679	0.0924227	110.801	0.0924467	135.287	0.0924487	125.852	0.0924447	111.612
0.0925453	128.63	0.0925693	111.289	0.0925473	135.26	0.0925613	126.102	0.0925473	111.618
0.092672	129.07	0.092678	111.394	0.09267	135.683	0.0926433	125.844	0.092674	112.023
0.0928007	129.317	0.092774	111.467	0.0927987	135.94	0.092792	126.52	0.0927987	112.212
0.0928687	129.04	0.0928867	111.552	0.0928687	135.684	0.0928987	126.517	0.0928687	111.958
0.0930153	129.514	0.0930053	111.85	0.0930153	136.164	0.0929853	126.492	0.0930093	112.384
0.093118	129.63	0.093126	112.078	0.093118	136.324	0.093116	126.814	0.093122	112.587
0.093218	129.719	0.093202	111.817	0.09322	136.455	0.093228	127.016	0.09322	112.646
0.0933267	129.755	0.0933507	112.392	0.0933307	136.5	0.0933307	127.19	0.0933287	112.697
0.0934493	130.159	0.0934533	112.385	0.0934473	136.85	0.0934233	127.024	0.0934493	113.024
0.093572	130.415	0.093548	112.451	0.093572	137.175	0.093572	127.711	0.093572	113.254
0.093646	130.112	0.093666	112.61	0.093648	136.869	0.093674	127.66	0.093646	113.006
0.0937947	130.703	0.0937847	112.875	0.0937947	137.459	0.0937627	127.619	0.0937907	113.522
0.0938953	130.711	0.0938973	113.07	0.0938973	137.508	0.0938973	128.029	0.0938973	113.594
0.093994	130.829	0.0939773	112.828	0.093994	137.643	0.094008	128.16	0.093994	113.669
0.094112	130.955	0.09413	113.461	0.094112	137.763	0.094102	128.283	0.094106	113.764
0.0942267	131.233	0.0942307	113.421	0.0942287	138.093	0.0942047	128.226	0.0942287	114.114
0.0943453	131.53	0.0943213	113.422	0.0943433	138.378	0.0943453	128.833	0.0943453	114.32
0.0944233	131.22	0.094452	113.718	0.0944253	138.091	0.094452	128.848	0.0944233	114.061
0.094576	131.879	0.094562	113.862	0.094576	138.77	0.094538	128.767	0.094574	114.676
0.0946727	131.81	0.0946667	114.055	0.0946747	138.731	0.0946767	129.274	0.0946747	114.645
0.0947673	131.903	0.0947593	113.897	0.0947673	138.808	0.0947933	129.392	0.0947693	114.703
0.0948913	132.125	0.094904	114.496	0.094894	139.064	0.0948753	129.358	0.094896	114.941
0.095008	132.342	0.09501	114.474	0.095008	139.311	0.094986	129.432	0.095008	115.137
0.0951167	132.596	0.0950987	114.424	0.0951187	139.599	0.0951287	130.057	0.0951167	115.346
0.0952053	132.359	0.0952333	114.811	0.0952013	139.297	0.0952293	130.038	0.0952013	115.158
0.09535	133.011	0.095348	114.945	0.095352	140.027	0.0953193	129.963	0.09535	115.764
0.095456	132.97	0.095438	115.005	0.095456	140.026	0.095452	130.468	0.095456	115.762
0.0955427	132.964	0.0955387	114.938	0.0955447	140.019	0.0955707	130.588	0.0955447	115.755
0.0956733	133.303	0.0956873	115.569	0.0956733	140.348	0.0956513	130.518	0.0956753	116.083
0.0957893	133.491	0.0957873	115.507	0.0957833	140.523	0.0957753	130.733	0.0957893	116.253
0.095886	133.63	0.095876	115.443	0.09589	140.797	0.095896	131.16	0.095886	116.367
0.0959867	133.516	0.0960107	115.88	0.0959847	140.588	0.0960027	131.256	0.0959787	116.248
0.0961293	134.164	0.0961253	115.96	0.0961253	141.273	0.0960973	131.168	0.0961313	116.922
0.0962313	134.086	0.0962133	115.998	0.0962333	141.289	0.0962293	131.701	0.0962353	116.878
0.09632	134.07	0.096324	116.051	0.096318	141.204	0.09635	131.824	0.096322	116.83
0.0964547	134.507	0.0964567	116.542	0.0964507	141.632	0.0964247	131.67	0.0964527	117.208
0.0965693	134.623	0.0965653	116.578	0.0965693	141.854	0.0965593	132.026	0.0965653	117.31
0.0966593	134.718	0.0966513	116.477	0.0966593	141.936	0.0966753	132.346	0.0966613	117.445
0.096764	134.639	0.09679	116.973	0.096764	141.886	0.096776	132.425	0.096764	117.397
0.0969047	135.303	0.0969047	117.038	0.0969047	142.575	0.0968767	132.381	0.0969027	117.982
0.0970113	135.273	0.0969847	116.98	0.0970093	142.521	0.0970033	132.872	0.0970093	117.977
0.0970973	135.201	0.0971073	117.158	0.0970993	142.48	0.0971273	133.076	0.0970953	117.888
0.09723	135.643	0.097234	117.571	0.097232	142.994	0.0972	132.847	0.097234	118.368
0.0973467	135.77	0.0973387	117.61	0.0973487	143.106	0.0973427	133.299	0.0973487	118.461
0.0974347	135.81	0.0974307	117.533	0.0974327	143.125	0.0974513	133.519	0.0974347	118.464
0.0975513	135.874	0.0975613	118.007	0.0975493	143.225	0.0975493	133.605	0.0975473	118.551
0.097676	136.358	0.097684	118.143	0.097678	143.771	0.09766	133.668	0.097678	119.049
0.0977847	136.441	0.0977627	118.012	0.0977867	143.848	0.0977827	134.084	0.0977847	119.075
0.0978727	136.308	0.0978907	118.27	0.0978767	143.75	0.0979033	134.317	0.0978767	119.001
0.0980073	136.807	0.0980073	118.585	0.0980113	144.302	0.0979753	134.033	0.0980093	119.494
0.09813	136.999	0.098112	118.68	0.09813	144.451	0.098124	134.622	0.098128	119.591
0.0982067	136.838	0.0982127	118.646	0.0982047	144.311	0.0982287	134.738	0.0982087	119.52
0.0983327	137.092	0.0983407	119.102	0.0983307	144.537	0.0983247	134.808	0.0983287	119.703
0.0984553	137.528	0.0984633	119.24	0.0984613	145.092	0.0984453	134.955	0.0984553	120.143
0.098558	137.548	0.098536	119.04	0.09856	145.114	0.098558	135.24	0.09856	120.197
0.0986567	137.5	0.0986767	119.451	0.0986567	145.047	0.0986807	135.587	0.0986547	120.15
0.0987847	137.995	0.0987867	119.667	0.0987827	145.536	0.0987547	135.257	0.0987847	120.632
0.0989073	138.146	0.0988873	119.74	0.0989093	145.756	0.0989033	135.904	0.0989053	120.735
0.098982	137.947	0.098994	119.768	0.098982	145.575	0.099008	135.939	0.098984	120.617
0.0991187	138.309	0.0991147	120.125	0.0991187	145.966	0.0990987	135.975	0.0991167	120.933
0.0992327	138.618	0.0992407	120.388	0.0992307	146.285	0.0992247	136.229	0.0992327	121.235
0.0993313	138.677	0.0993133	120.116	0.0993313	146.395	0.0993373	136.472	0.0993333	121.299
0.099438	138.688	0.09946	120.632	0.099434	146.361	0.09945	136.771	0.099434	121.297
0.0995647	139.127	0.0995647	120.721	0.0995627	146.888	0.099534	136.478	0.0995607	121.717
0.0996827	139.323	0.0996607	120.794	0.0996847	147.105	0.0996807	137.194	0.0996887	121.958
0.0997553	139.053	0.0997773	120.917	0.0997573	146.854	0.0997853	137.167	0.0997593	121.718
0.099902	139.562	0.099894	121.221	0.099902	147.371	0.099874	137.175	0.099902	122.156
0.100015	139.818	0.100015	121.478	0.100009	147.569	0.100005	137.526	0.100007	122.313
0.100109	139.811	0.100091	121.192	0.100109	147.703	0.100119	137.71	0.100107	122.413
0.100219	139.879	0.100241	121.817	0.100219	147.75	0.100223	137.958	0.100217	122.496
0.100338	140.234	0.100342	121.789	0.100336	148.148	0.100314	137.745	0.100342	122.883
0.100461	140.511	0.100434	121.865	0.100463	148.481	0.100455	138.432	0.100463	123.087
0.100535	140.214	0.100557	122.058	0.100533	148.137	0.100563	138.428	0.100537	122.827
0.100683	140.815	0.100671	122.315	0.100681	148.758	0.100651	138.419	0.100681	123.39
0.100788	140.903	0.100788	122.582	0.100788	148.898	0.100786	138.87	0.100786	123.454
0.10088	140.93	0.100868	122.314	0.10088	148.976	0.100899	138.963	0.100882	123.556
0.101001	141.084	0.101017	122.967	0.101003	149.139	0.100993	139.133	0.100999	123.685
0.101119	141.438	0.101119	122.903	0.101113	149.463	0.101095	139.047	0.101117	124.009
0.101232	141.659	0.101212	122.971	0.101234	149.783	0.101232	139.709	0.101236	124.26
0.101312	141.382	0.101342	123.275	0.101312	149.477	0.101342	139.722	0.101312	123.986
0.101463	142.053	0.101451	123.4	0.101461	150.189	0.101429	139.66	0.101461	124.617
0.101565	142.053	0.101559	123.648	0.101565	150.22	0.101563	140.164	0.101561	124.604
0.101656	142.08	0.101648	123.436	0.101656	150.259	0.10168	140.292	0.101658	124.701
0.101784	142.351	0.101794	124.118	0.10178	150.51	0.101766	140.341	0.101784	124.939
0.101895	142.557	0.101897	124.049	0.101895	150.773	0.101881	140.394	0.101893	125.101
0.102005	142.836	0.101987	124.063	0.102007	151.132	0.102007	140.958	0.102007	125.424
0.102089	142.547	0.10212	124.435	0.102091	150.829	0.102116	140.967	0.102089	125.151
0.102238	143.269	0.102232	124.583	0.10224	151.567	0.102206	140.921	0.10224	125.845
0.102345	143.286	0.102331	124.723	0.102341	151.523	0.102341	141.47	0.102341	125.775
0.102431	143.231	0.102429	124.633	0.102433	151.567	0.102463	141.635	0.102431	125.809
0.102566	143.62	0.10257	125.263	0.102566	151.944	0.102539	141.526	0.102562	126.131
0.102672	143.745	0.102674	125.183	0.102676	152.117	0.102666	141.734	0.102676	126.353
0.102777	143.98	0.102761	125.165	0.102779	152.381	0.102787	142.208	0.102779	126.517
0.102871	143.785	0.102899	125.648	0.102873	152.17	0.102889	142.25	0.102871	126.371
0.103016	144.483	0.103016	125.788	0.103012	152.88	0.102983	142.205	0.103014	127.03
0.103122	144.479	0.103104	125.779	0.103122	152.911	0.103118	142.75	0.103118	126.951
0.103209	144.41	0.103213	125.807	0.103209	152.875	0.103241	142.953	0.103207	126.969
0.103339	144.832	0.103347	126.378	0.103343	153.349	0.103317	142.776	0.103345	127.422
0.103458	144.999	0.10345	126.347	0.103458	153.511	0.103448	143.114	0.10346	127.559
0.10355	145.123	0.10354	126.304	0.10355	153.647	0.103558	143.426	0.10355	127.638
0.103655	145.022	0.103677	126.813	0.103655	153.562	0.103665	143.573	0.103653	127.575
0.103789	145.641	0.103795	126.961	0.103787	154.238	0.103765	143.524	0.103795	128.256
0.103895	145.629	0.103877	126.883	0.103898	154.269	0.103891	144.017	0.103898	128.189
0.103988	145.6	0.103996	127.042	0.103988	154.238	0.10402	144.298	0.103984	128.142
0.104123	146.095	0.104119	127.486	0.104117	154.723	0.104091	144.025	0.104123	128.645
0.104239	146.2	0.104227	127.561	0.104237	154.869	0.104235	144.538	0.104237	128.771
0.104323	146.208	0.104319	127.488	0.104323	154.952	0.104339	144.737	0.104325	128.801
0.10444	146.29	0.104452	127.982	0.104438	154.99	0.10444	144.833	0.104438	128.867
0.104565	146.788	0.104577	128.173	0.104565	155.597	0.104547	144.878	0.104567	129.392
0.104675	146.89	0.104651	128.001	0.104673	155.653	0.104669	145.314	0.104673	129.435
0.104765	146.772	0.104783	128.309	0.104761	155.562	0.104793	145.647	0.104761	129.337
0.104896	147.301	0.104898	128.642	0.104898	156.135	0.104868	145.315	0.104896	129.872
0.105021	147.463	0.105003	128.695	0.105019	156.327	0.105015	145.946	0.105021	130.042
0.105097	147.344	0.105099	128.684	0.105097	156.238	0.105113	145.998	0.105099	129.962
0.105223	147.571	0.105229	129.176	0.105221	156.428	0.105213	146.156	0.105223	130.16
0.10534	147.966	0.105354	129.371	0.105338	156.895	0.105332	146.277	0.105344	130.594
0.105449	148.083	0.105425	129.135	0.105449	157.02	0.105445	146.591	0.105447	130.618
0.105547	148.027	0.105567	129.604	0.105543	156.945	0.105565	146.945	0.105541	130.587
0.105669	148.456	0.105671	129.746	0.105677	157.537	0.105643	146.623	0.105673	131.126
0.105798	148.713	0.105776	129.918	0.105798	157.74	0.105796	147.328	0.1058	131.323
0.105871	148.507	0.105883	129.928	0.105871	157.532	0.105893	147.325	0.105873	131.108
0.106009	148.876	0.106003	130.318	0.106007	157.891	0.105989	147.426	0.106007	131.473
0.106115	149.135	0.106129	130.598	0.106121	158.323	0.106111	147.668	0.106115	131.751
0.10622	149.276	0.1062	130.298	0.106222	158.375	0.106228	147.932	0.106224	131.904
0.106323	149.235	0.106351	130.893	0.106325	158.377	0.106337	148.233	0.106325	131.879
0.106451	149.735	0.106451	130.948	0.106453	158.914	0.106425	147.982	0.106449	132.327
0.106573	149.971	0.106551	131.074	0.106573	159.164	0.106571	148.715	0.106573	132.56
0.106648	149.712	0.106666	131.191	0.10665	158.921	0.106676	148.69	0.106646	132.336
0.106791	150.187	0.106783	131.484	0.106791	159.396	0.106765	148.701	0.106793	132.846
0.106891	150.32	0.106903	131.817	0.106895	159.627	0.106893	149.073	0.106895	132.986
0.106995	150.481	0.106979	131.512	0.106995	159.767	0.107009	149.304	0.106999	133.129
0.10711	150.531	0.10713	132.17	0.107104	159.795	0.107108	149.501	0.107108	133.181
0.107231	150.955	0.107231	132.146	0.107227	160.271	0.107207	149.362	0.107227	133.559
0.107347	151.179	0.107323	132.234	0.107351	160.615	0.107349	150.094	0.107349	133.835
0.107423	150.883	0.107447	132.462	0.107425	160.301	0.107451	150.031	0.107425	133.578
0.107574	151.499	0.107564	132.734	0.107576	160.928	0.10754	150.026	0.107574	134.178
0.107675	151.588	0.107675	132.978	0.107673	161.015	0.107675	150.514	0.107675	134.22
0.107769	151.639	0.107759	132.749	0.107769	161.128	0.107789	150.683	0.107771	134.334
0.107891	151.819	0.107909	133.457	0.107887	161.263	0.107881	150.813	0.107887	134.476
0.108008	152.149	0.108008	133.362	0.108006	161.682	0.107982	150.713	0.108008	134.824
0.108123	152.414	0.108099	133.423	0.108123	162.002	0.108125	151.459	0.108123	135.078
0.108205	152.13	0.108231	133.778	0.108201	161.675	0.108231	151.448	0.108203	134.827
0.108351	152.813	0.108341	133.955	0.108351	162.384	0.108317	151.363	0.108353	135.51
0.108452	152.785	0.108446	134.183	0.108452	162.407	0.10845	151.881	0.10845	135.458
0.108544	152.86	0.108534	133.967	0.108546	162.52	0.108567	152.025	0.108546	135.559
0.108671	153.113	0.108687	134.708	0.108671	162.758	0.108655	152.114	0.108673	135.818
0.108785	153.367	0.108789	134.661	0.108783	163.073	0.108769	152.153	0.108785	136.078
0.108896	153.672	0.108876	134.645	0.108894	163.361	0.108896	152.724	0.108894	136.314
0.108982	153.392	0.109009	135.047	0.108978	163.086	0.109007	152.848	0.108976	136.053
0.109131	154.121	0.109121	135.189	0.109133	163.915	0.109095	152.713	0.109129	136.8
0.109227	154.009	0.109219	135.381	0.109229	163.835	0.109227	153.267	0.109233	136.806
0.10932	154.056	0.10932	135.264	0.109322	163.906	0.10935	153.466	0.109322	136.799
0.109453	154.409	0.109457	135.913	0.109448	164.236	0.109428	153.358	0.109451	137.141
0.109567	154.64	0.109567	135.939	0.109567	164.508	0.109553	153.587	0.109563	137.327
0.109665	154.834	0.109651	135.844	0.109665	164.724	0.109675	154.113	0.109667	137.569
0.109762	154.651	0.109786	136.322	0.109762	164.568	0.10978	154.169	0.109762	137.401
0.109903	155.354	0.109905	136.492	0.109905	165.339	0.109878	154.133	0.109905	138.107
0.110009	155.302	0.109991	136.522	0.110011	165.334	0.110005	154.665	0.110013	138.12
0.110099	155.307	0.110101	136.567	0.110099	165.298	0.110127	154.845	0.110095	138.018
0.11023	155.74	0.110236	137.186	0.110228	165.722	0.110204	154.666	0.11023	138.477
0.110344	155.876	0.11034	137.175	0.110348	165.998	0.110336	155.044	0.110346	138.674
0.110437	155.999	0.110431	137.124	0.110439	166.082	0.110453	155.446	0.110437	138.766
0.110545	155.93	0.110565	137.66	0.110547	166.064	0.110553	155.523	0.110541	138.743
0.110682	156.636	0.110684	137.781	0.110682	166.777	0.110658	155.533	0.11068	139.402
0.110786	156.561	0.110764	137.714	0.110786	166.754	0.110784	156.052	0.110786	139.397
0.110877	156.535	0.110887	137.928	0.110877	166.725	0.110905	156.281	0.110873	139.327
0.111005	156.979	0.111011	138.396	0.111009	167.264	0.110977	156.001	0.111011	139.878
0.111128	157.188	0.111116	138.481	0.11113	167.459	0.11112	156.518	0.111126	139.983
0.11121	157.157	0.11121	138.408	0.11121	167.441	0.111232	156.874	0.111212	139.993
0.111331	157.286	0.111343	138.958	0.111323	167.493	0.111329	156.909	0.111327	140.114
0.111453	157.828	0.111463	139.121	0.111459	168.223	0.111441	156.978	0.111455	140.642
0.111564	157.9	0.111537	138.932	0.111564	168.259	0.111558	157.372	0.111564	140.737
0.111656	157.805	0.11167	139.281	0.111654	168.172	0.111682	157.719	0.111654	140.635
0.111787	158.3	0.111793	139.718	0.111785	168.714	0.111755	157.397	0.111789	141.213
0.111909	158.518	0.111891	139.74	0.111905	168.916	0.111901	158.043	0.111905	141.328
0.111985	158.371	0.111991	139.708	0.111987	168.88	0.112008	158.185	0.111983	141.209
0.112116	158.652	0.112116	140.18	0.112112	169.088	0.1121	158.245	0.112108	141.46
0.112229	159.058	0.112241	140.424	0.112233	169.611	0.112221	158.431	0.112239	142.016
0.112337	159.141	0.112313	140.192	0.112337	169.728	0.112337	158.827	0.112339	142.023
0.112435	159.1	0.112456	140.69	0.112431	169.617	0.112454	159.121	0.112433	141.967
0.112562	159.586	0.112564	140.909	0.112562	170.189	0.112532	158.812	0.112562	142.481
0.112687	159.82	0.112663	140.998	0.112685	170.458	0.112683	159.551	0.112687	142.696
0.112757	159.567	0.112771	141.033	0.112759	170.257	0.112785	159.59	0.112761	142.517
0.112893	159.935	0.112897	141.527	0.112895	170.646	0.112877	159.652	0.112897	142.92
0.11301	160.348	0.113016	141.744	0.113008	171.07	0.113006	159.945	0.113012	143.242
0.113113	160.412	0.113089	141.473	0.113111	171.147	0.113115	160.185	0.113109	143.315
0.113217	160.398	0.113239	142.088	0.113215	171.145	0.113227	160.542	0.113211	143.313
0.113337	160.823	0.113341	142.189	0.113341	171.696	0.113309	160.222	0.113343	143.872
0.113462	161.12	0.113438	142.293	0.11346	171.937	0.11346	161.022	0.113462	144.048
0.113537	160.865	0.113557	142.444	0.113535	171.687	0.113565	161.032	0.113535	143.814
0.113681	161.366	0.113671	142.785	0.113677	172.2	0.113653	161.035	0.113679	144.341
0.113789	161.57	0.113791	143.094	0.113789	172.52	0.113785	161.437	0.113785	144.557
0.113882	161.64	0.113866	142.77	0.113884	172.579	0.113892	161.61	0.113884	144.646
0.113995	161.698	0.114017	143.465	0.113999	172.655	0.113999	161.905	0.113997	144.722
0.114117	162.138	0.114121	143.542	0.114121	173.163	0.114091	161.694	0.114115	145.14
0.114235	162.433	0.114211	143.571	0.114233	173.397	0.114235	162.477	0.114239	145.457
0.114312	162.11	0.114338	143.842	0.11431	173.107	0.11434	162.482	0.11431	145.118
0.114463	162.735	0.114449	144.094	0.114461	173.766	0.114429	162.436	0.114459	145.754
0.114563	162.842	0.114563	144.417	0.114569	174.034	0.114561	162.874	0.114565	145.882
0.114657	162.906	0.114645	144.134	0.114661	174.013	0.114677	163.075	0.114659	145.976
0.11478	163.081	0.114794	144.885	0.114778	174.172	0.114772	163.267	0.11478	146.151
0.114897	163.433	0.114901	144.908	0.114895	174.567	0.114875	163.16	0.114893	146.459
0.115007	163.677	0.114987	144.883	0.115009	174.905	0.115013	163.882	0.115011	146.773
0.115089	163.403	0.115115	145.246	0.115091	174.608	0.115115	163.857	0.115089	146.479
0.115238	164.083	0.11523	145.451	0.11524	175.347	0.115208	163.84	0.11524	147.205
0.115345	164.16	0.115337	145.754	0.115347	175.433	0.115343	164.391	0.115343	147.245
0.115435	164.15	0.115427	145.523	0.115433	175.412	0.115459	164.522	0.115435	147.284
0.115563	164.438	0.115571	146.28	0.115561	175.707	0.115543	164.583	0.115559	147.554
0.115678	164.72	0.115674	146.218	0.115674	176.075	0.115658	164.641	0.115672	147.805
0.115777	164.89	0.115765	146.229	0.115781	176.339	0.115785	165.253	0.115787	148.158
0.115867	164.675	0.115901	146.711	0.115869	176.089	0.115893	165.353	0.115871	147.87
0.116019	165.457	0.116011	146.837	0.116017	176.875	0.115985	165.264	0.116019	148.629
0.116124	165.485	0.116108	147.029	0.11612	176.904	0.116118	165.848	0.116118	148.571
0.116213	165.416	0.116211	146.935	0.116209	176.893	0.116241	166.029	0.116209	148.601
0.116341	165.789	0.116345	147.597	0.116343	177.307	0.116317	165.943	0.116343	149.022
0.116455	165.988	0.116455	147.642	0.116453	177.525	0.116441	166.149	0.116453	149.193
0.116552	166.192	0.116542	147.579	0.116554	177.777	0.11656	166.664	0.116556	149.451
0.116653	166.049	0.116677	148.116	0.116648	177.553	0.116669	166.804	0.116651	149.246
0.116795	166.773	0.116793	148.256	0.116793	178.366	0.116769	166.767	0.116789	149.968
0.116899	166.754	0.116881	148.312	0.116899	178.416	0.116889	167.247	0.116899	150.005
0.116986	166.665	0.116992	148.344	0.116986	178.356	0.117018	167.525	0.116986	149.963
0.117123	167.148	0.117121	148.957	0.117123	178.86	0.117092	167.351	0.117121	150.459
0.117235	167.328	0.117231	149.028	0.117231	178.999	0.117227	167.712	0.117235	150.616
0.117323	167.396	0.117321	148.984	0.117325	179.194	0.117337	168.082	0.117327	150.732
0.117434	167.373	0.11745	149.493	0.117432	179.1	0.11744	168.215	0.117432	150.68
0.117569	168.041	0.117573	149.67	0.117569	179.869	0.117542	168.175	0.117565	151.348
0.117675	168.053	0.117653	149.632	0.117677	179.925	0.117673	168.762	0.117675	151.408
0.117765	167.969	0.117775	149.818	0.117763	179.819	0.117793	169.022	0.117765	151.361
0.117898	168.515	0.117896	150.307	0.117896	180.35	0.117868	168.78	0.117896	151.867
0.118017	168.636	0.118005	150.422	0.118019	180.577	0.118011	169.276	0.118015	151.995
0.118097	168.635	0.118097	150.348	0.118103	180.629	0.118113	169.491	0.118101	152.074
0.118215	168.701	0.118229	150.921	0.118217	180.665	0.118215	169.668	0.118213	152.124
0.118344	169.328	0.118352	151.116	0.118344	181.333	0.118328	169.71	0.118342	152.748
0.118451	169.381	0.118428	150.969	0.118448	181.362	0.118451	170.212	0.118451	152.802
0.118545	169.293	0.118561	151.291	0.118543	181.329	0.118569	170.511	0.118541	152.718
0.118675	169.848	0.118669	151.633	0.118677	181.938	0.118641	170.173	0.118677	153.303
0.118794	169.954	0.11878	151.798	0.118796	182.12	0.118792	170.846	0.118798	153.483
0.118874	169.881	0.118878	151.766	0.118874	182.038	0.118896	171.016	0.118876	153.39
0.119001	170.097	0.119011	152.339	0.119001	182.247	0.118991	171.076	0.119001	153.626
0.119123	170.619	0.119131	152.554	0.119117	182.779	0.119111	171.255	0.119115	154.072
0.119224	170.667	0.119202	152.299	0.119226	182.908	0.11923	171.68	0.119226	154.189
0.119322	170.612	0.119346	152.789	0.119322	182.827	0.119342	171.964	0.119322	154.15
0.119449	171.103	0.119453	153.074	0.119451	183.419	0.119423	171.684	0.119455	154.743
0.119579	171.398	0.119553	153.169	0.119575	183.674	0.119571	172.405	0.119575	154.945
0.119652	171.157	0.119662	153.228	0.119649	183.474	0.119672	172.439	0.119647	154.728
0.119788	171.525	0.119786	153.706	0.119786	183.835	0.119764	172.526	0.119784	155.117
0.119895	171.847	0.119907	153.977	0.119895	184.242	0.119889	172.766	0.119899	155.516
0.119997	171.932	0.119981	153.717	0.120001	184.4	0.120005	173.112	0.119999	155.592
0.120106	171.96	0.120128	154.322	0.120108	184.389	0.120116	173.464	0.120101	155.595
0.12023	172.473	0.120226	154.413	0.120224	184.847	0.1202	173.15	0.12023	156.134
0.120353	172.71	0.120327	154.588	0.120355	185.229	0.120353	173.983	0.120353	156.365
0.120425	172.424	0.120441	154.699	0.120425	184.938	0.120449	173.904	0.120427	156.133
0.120568	172.944	0.12056	155.095	0.120568	185.466	0.120539	173.949	0.120568	156.634
0.120674	173.148	0.120682	155.452	0.120674	185.722	0.120672	174.335	0.120672	156.851
0.120773	173.257	0.120757	155.13	0.120773	185.842	0.120787	174.618	0.120773	156.992
0.120887	173.334	0.120911	155.856	0.120883	185.884	0.120887	174.869	0.120881	157.025
0.121006	173.761	0.121006	155.843	0.121006	186.418	0.120981	174.649	0.121006	157.516
0.121124	174.048	0.1211	155.964	0.121128	186.76	0.121124	175.438	0.121128	157.826
0.121201	173.744	0.121225	156.206	0.121203	186.422	0.121229	175.429	0.121203	157.535
0.121349	174.378	0.121341	156.541	0.121349	187.088	0.121317	175.426	0.121353	158.185
0.121452	174.457	0.121452	156.864	0.121447	187.169	0.121447	175.885	0.121447	158.24
0.121548	174.559	0.121534	156.561	0.121548	187.349	0.121564	176.103	0.121548	158.374
0.121671	174.744	0.121685	157.347	0.121671	187.511	0.121659	176.265	0.121667	158.521
0.121781	175.027	0.121785	157.292	0.121787	187.944	0.121765	176.165	0.121785	158.952
0.121897	175.403	0.121877	157.393	0.121897	188.237	0.121904	176.967	0.1219	159.255
0.121978	175.055	0.122006	157.753	0.121976	187.875	0.122006	176.928	0.12198	158.937
0.122129	175.807	0.122117	157.969	0.122129	188.677	0.122097	176.878	0.122129	159.677
0.122231	175.808	0.122223	158.25	0.122229	188.733	0.122225	177.39	0.122229	159.654
0.122319	175.847	0.122315	158.046	0.122321	188.781	0.122347	177.661	0.122323	159.8
0.12245	176.106	0.122466	158.89	0.12245	189.075	0.122432	177.664	0.122448	160.059
0.122567	176.439	0.122565	158.77	0.122565	189.43	0.122551	177.781	0.122561	160.349
0.122671	176.688	0.122655	158.824	0.122673	189.721	0.122675	178.406	0.122673	160.646
0.122759	176.424	0.122783	159.251	0.122761	189.449	0.122783	178.509	0.122755	160.387
0.122906	177.187	0.1229	159.464	0.122904	190.228	0.122874	178.384	0.12291	161.211
0.123007	177.109	0.122995	159.632	0.123009	190.25	0.123007	178.965	0.123009	161.13
0.123097	177.157	0.123099	159.593	0.123097	190.268	0.123129	179.223	0.123101	161.199
0.123231	177.575	0.123235	160.313	0.123227	190.66	0.123207	179.101	0.123225	161.546
0.123348	177.816	0.123344	160.327	0.123346	190.938	0.123336	179.375	0.123342	161.8
0.123441	177.924	0.123431	160.272	0.123445	191.225	0.123453	179.885	0.123443	162
0.123539	177.745	0.123565	160.781	0.123541	190.985	0.123557	179.951	0.123541	161.884
0.123683	178.552	0.123681	160.988	0.123683	191.813	0.123655	179.913	0.123683	162.649
0.123786	178.5	0.123768	161.021	0.123784	191.75	0.123782	180.481	0.123788	162.62
0.123873	178.436	0.123885	161.126	0.123875	191.753	0.123909	180.766	0.123877	162.588
0.124009	178.922	0.124013	161.752	0.124009	192.272	0.123979	180.514	0.124007	163.035
0.124125	179.138	0.124117	161.766	0.124127	192.497	0.124113	180.896	0.124125	163.29
0.124216	179.223	0.12421	161.74	0.124216	192.652	0.124232	181.402	0.124216	163.367
0.124325	179.168	0.124341	162.312	0.124325	192.55	0.124333	181.473	0.124325	163.38
0.124457	179.844	0.124463	162.497	0.124453	193.272	0.124435	181.439	0.124461	164.101
0.124563	179.856	0.124539	162.412	0.124563	193.322	0.124557	181.947	0.124563	164.055
0.12465	179.745	0.124662	162.617	0.124654	193.284	0.124684	182.278	0.124654	164.036
0.124785	180.296	0.124791	163.25	0.124783	193.813	0.124757	182.03	0.124789	164.583
0.124907	180.498	0.124895	163.31	0.124903	194.032	0.124901	182.585	0.124907	164.774
0.124989	180.495	0.124989	163.248	0.124989	194.093	0.125009	182.842	0.124987	164.736
0.12511	180.564	0.125116	163.775	0.125108	194.12	0.125104	182.94	0.125102	164.838
0.125233	181.169	0.125241	164.016	0.125233	194.847	0.125215	182.957	0.125237	165.534
0.125337	181.154	0.125317	163.894	0.125339	194.85	0.125337	183.479	0.125341	165.572
0.125431	181.101	0.125451	164.243	0.125433	194.803	0.125457	183.838	0.125433	165.507
0.125564	181.675	0.125566	164.656	0.125558	195.31	0.125532	183.482	0.125562	166.037
0.125691	181.911	0.125669	164.79	0.125685	195.616	0.125681	184.172	0.125683	166.243
0.125763	181.727	0.125767	164.727	0.125763	195.509	0.125785	184.33	0.125763	166.195
0.125893	181.99	0.125895	165.292	0.125893	195.769	0.125877	184.392	0.125889	166.435
0.126004	182.402	0.12602	165.581	0.126008	196.271	0.126	184.575	0.12601	166.926
0.126117	182.567	0.12609	165.318	0.126115	196.412	0.126115	184.991	0.126117	167.049
0.126213	182.469	0.126233	165.841	0.126213	196.331	0.126229	185.315	0.126209	166.939
0.126339	182.991	0.126341	166.136	0.126339	196.88	0.126309	184.983	0.126341	167.514
0.126464	183.235	0.12644	166.246	0.126464	197.181	0.126456	185.732	0.126462	167.771
0.126536	183.035	0.12655	166.307	0.126538	196.973	0.126567	185.87	0.126536	167.569
0.126679	183.457	0.126673	166.811	0.126679	197.411	0.126655	185.864	0.126673	167.974
0.126783	183.777	0.126793	167.087	0.126783	197.756	0.126783	186.171	0.126787	168.38
0.126888	183.871	0.126868	166.817	0.126888	197.876	0.126896	186.5	0.126888	168.446
0.126994	183.863	0.127013	167.442	0.126996	197.888	0.126998	186.744	0.126992	168.459
0.127115	184.285	0.127121	167.65	0.127117	198.379	0.127087	186.475	0.127119	169.013
0.127239	184.637	0.127215	167.716	0.127243	198.755	0.127237	187.319	0.127239	169.261
0.127314	184.323	0.127334	167.882	0.127312	198.393	0.127346	187.432	0.127314	169.01
0.127461	184.911	0.127453	168.318	0.127457	198.94	0.127432	187.334	0.127457	169.55
0.127563	185.046	0.127565	168.578	0.127565	199.289	0.127561	187.742	0.127569	169.851
0.127661	185.177	0.127643	168.294	0.127663	199.384	0.127673	187.975	0.127663	169.892
0.127778	185.258	0.127796	169.051	0.127778	199.449	0.127774	188.251	0.127776	170.002
0.127896	185.661	0.127902	169.19	0.12789	199.863	0.127874	188.055	0.127898	170.505
0.128013	185.985	0.127993	169.191	0.128015	200.264	0.128013	188.85	0.128011	170.723
0.128093	185.651	0.128115	169.465	0.128091	199.94	0.128119	188.895	0.128087	170.443
0.128242	186.345	0.128228	169.774	0.128238	200.624	0.128206	188.793	0.128236	171.102
0.12834	186.388	0.12834	170.132	0.128344	200.771	0.128342	189.321	0.128348	171.404
0.128437	186.473	0.128427	169.863	0.128435	200.842	0.128457	189.55	0.128439	171.345
0.128561	186.661	0.128575	170.67	0.128555	200.994	0.128545	189.653	0.128557	171.543
0.128674	186.998	0.128678	170.691	0.128674	201.399	0.128654	189.609	0.128672	171.92
0.128786	187.321	0.128764	170.67	0.128786	201.763	0.128788	190.373	0.128786	172.249
0.128867	186.929	0.128897	171.067	0.128869	201.437	0.128895	190.407	0.128869	171.964
0.129017	187.705	0.129009	171.352	0.129019	202.217	0.128985	190.315	0.129019	172.705
0.129122	187.776	0.12911	171.604	0.12912	202.254	0.12912	190.909	0.129122	172.78
0.129212	187.79	0.129206	171.429	0.12921	202.308	0.129236	191.067	0.129212	172.788
0.129337	188.054	0.129349	172.229	0.129341	202.606	0.129319	191.114	0.129339	173.071
0.129451	188.324	0.129455	172.239	0.129451	202.901	0.129435	191.15	0.129453	173.439
0.12956	188.633	0.129541	172.206	0.129556	203.205	0.129564	191.845	0.129558	173.674
0.12965	188.338	0.129678	172.715	0.129648	202.95	0.129672	191.954	0.129646	173.438
0.129793	189.113	0.129789	172.887	0.129793	203.746	0.129763	191.839	0.129795	174.248
0.129903	189.148	0.129883	173.078	0.129901	203.829	0.129895	192.469	0.129899	174.257
0.129985	189.054	0.129983	172.966	0.129987	203.783	0.130014	192.596	0.129985	174.236
0.130116	189.446	0.130124	173.76	0.130124	204.232	0.130094	192.589	0.13012	174.663
0.130235	189.718	0.130231	173.801	0.130235	204.466	0.130223	192.803	0.130231	174.881
0.130327	189.88	0.130319	173.746	0.130327	204.629	0.130341	193.35	0.130331	175.14
0.130429	189.724	0.130456	174.324	0.130423	204.441	0.130445	193.468	0.130425	174.925
0.13057	190.5	0.130568	174.434	0.130574	205.336	0.130542	193.377	0.130572	175.743
0.130675	190.456	0.130657	174.551	0.130677	205.39	0.130669	193.919	0.130677	175.777
0.130763	190.386	0.130769	174.571	0.130767	205.293	0.130799	194.269	0.130765	175.709
0.130899	190.907	0.130902	175.308	0.130895	205.78	0.130871	194.04	0.130902	176.239
0.131014	191.07	0.131008	175.361	0.131014	205.997	0.131008	194.442	0.13101	176.365
0.131101	191.122	0.131097	175.274	0.131103	206.137	0.131117	194.82	0.131105	176.54
0.131213	191.121	0.131229	175.843	0.131215	206.082	0.131219	194.925	0.131209	176.459
0.131345	191.793	0.131356	176.109	0.131343	206.803	0.131325	194.942	0.131345	177.219
0.131454	191.865	0.131432	176.036	0.131452	206.89	0.131448	195.505	0.131454	177.276
0.131543	191.727	0.131557	176.236	0.131541	206.759	0.131575	195.799	0.131541	177.18
0.131679	192.309	0.131675	176.806	0.131677	207.362	0.131645	195.487	0.131673	177.701
0.131795	192.457	0.131779	176.873	0.131793	207.538	0.131787	196.048	0.131795	177.953
0.131874	192.348	0.131878	176.859	0.131876	207.559	0.131894	196.292	0.13188	177.983
0.131993	192.453	0.132011	177.5	0.131997	207.66	0.131993	196.459	0.131997	178.053
0.132127	193.203	0.132131	177.679	0.132121	208.329	0.132109	196.518	0.132123	178.691
0.132229	193.197	0.132205	177.535	0.132227	208.416	0.132225	196.982	0.132225	178.733
0.132322	193.073	0.132338	177.893	0.13232	208.297	0.132346	197.343	0.132322	178.7
0.132451	193.615	0.132451	178.319	0.132451	208.933	0.132421	196.99	0.132455	179.311
0.132573	193.832	0.132555	178.475	0.132575	209.133	0.132569	197.676	0.132575	179.485
0.132649	193.695	0.132657	178.457	0.132649	209.037	0.132671	197.795	0.132653	179.399
0.132784	193.988	0.132784	179.031	0.13278	209.251	0.13277	197.95	0.13278	179.642
0.132901	194.431	0.132907	179.298	0.132899	209.834	0.132891	198.144	0.132897	180.122
0.133001	194.511	0.132981	179.072	0.133003	209.929	0.133001	198.44	0.133003	180.298
0.133099	194.414	0.133123	179.562	0.133103	209.876	0.133121	198.881	0.133101	180.207
0.13323	195.006	0.133228	179.86	0.133228	210.458	0.1332	198.496	0.13323	180.793
0.133353	195.219	0.133331	180.022	0.133351	210.666	0.133349	199.29	0.133355	181.07
0.133425	194.966	0.133443	180.098	0.133425	210.502	0.133449	199.312	0.133427	180.853
0.133565	195.405	0.133557	180.516	0.133563	210.877	0.133541	199.385	0.133565	181.271
0.133676	195.751	0.133684	180.934	0.133676	211.335	0.13367	199.675	0.133672	181.613
0.133777	195.842	0.133757	180.596	0.133777	211.425	0.133785	200.025	0.133779	181.807
0.133883	195.819	0.133905	181.271	0.133883	211.407	0.133893	200.354	0.133885	181.801
0.134003	196.309	0.134007	181.411	0.134003	211.898	0.133981	200.053	0.134001	182.266
0.13413	196.633	0.134104	181.534	0.134132	212.298	0.134124	200.856	0.134132	182.631
0.1342	196.29	0.134221	181.663	0.134205	211.968	0.134225	200.805	0.134202	182.34
0.134347	196.859	0.134341	182.165	0.134349	212.511	0.134317	200.875	0.134345	182.897
0.134453	197.106	0.134457	182.514	0.134449	212.738	0.134451	201.336	0.134449	183.125
0.13455	197.174	0.134536	182.196	0.13455	212.841	0.134566	201.577	0.13455	183.285
0.134669	197.277	0.134685	182.947	0.134667	212.942	0.134663	201.791	0.134661	183.323
0.134781	197.652	0.134781	182.935	0.134783	213.414	0.134759	201.557	0.134785	183.856
0.134901	197.979	0.134877	183.114	0.134903	213.758	0.134903	202.456	0.134905	184.178
0.134978	197.645	0.135006	183.398	0.13498	213.402	0.135006	202.409	0.13498	183.853
0.135127	198.332	0.135123	183.756	0.135127	214.084	0.135092	202.352	0.135129	184.536
0.135233	198.472	0.135227	184.041	0.135231	214.236	0.135229	202.887	0.135225	184.583
0.135325	198.501	0.135311	183.721	0.135325	214.325	0.135343	203.102	0.135323	184.756
0.135448	198.688	0.135464	184.61	0.135448	214.516	0.135438	203.267	0.135448	184.956
0.135561	198.986	0.135565	184.614	0.135563	214.897	0.135546	203.196	0.135565	185.352
0.135677	199.401	0.135651	184.622	0.135675	215.264	0.135675	203.912	0.135677	185.657
0.135759	199.016	0.135783	185.044	0.135757	214.909	0.135783	203.96	0.135755	185.288
0.135906	199.773	0.1359	185.336	0.135906	215.688	0.13587	203.843	0.135908	186.136
0.136009	199.754	0.136003	185.61	0.136009	215.728	0.136005	204.443	0.136009	186.155
0.136101	199.783	0.136097	185.401	0.136103	215.806	0.136129	204.687	0.136099	186.189
0.136231	200.109	0.136237	186.209	0.136229	216.11	0.136211	204.707	0.136227	186.506
0.136342	200.349	0.136342	186.202	0.13634	216.341	0.13633	204.76	0.136344	186.848
0.136448	200.649	0.136428	186.186	0.136448	216.728	0.136452	205.449	0.136452	187.131
0.136539	200.316	0.136563	186.685	0.136537	216.396	0.136559	205.442	0.136539	186.864
0.136679	201.099	0.136681	186.939	0.136681	217.237	0.136651	205.386	0.136683	187.657
0.136788	201.117	0.136774	187.135	0.136786	217.238	0.136784	206.027	0.136786	187.647
0.136876	201.058	0.136878	187.006	0.136874	217.225	0.136909	206.283	0.136874	187.649
0.137009	201.507	0.137015	187.83	0.137007	217.597	0.136983	206.128	0.137007	188.08
0.137123	201.683	0.137117	187.766	0.137123	217.932	0.137113	206.376	0.137121	188.304
0.13722	201.893	0.137208	187.765	0.13722	218.14	0.137226	206.87	0.137224	188.617
0.13732	201.675	0.137342	188.37	0.137318	217.932	0.137336	207.027	0.137318	188.364
0.137455	202.426	0.137463	188.575	0.137457	218.731	0.137433	206.966	0.137463	189.224
0.137563	202.426	0.137545	188.619	0.137563	218.678	0.137557	207.529	0.137561	189.125
0.137656	202.395	0.137662	188.675	0.137651	218.662	0.137684	207.81	0.137651	189.137
0.137782	202.843	0.137786	189.332	0.137788	219.201	0.137758	207.617	0.137786	189.669
0.137901	202.99	0.137897	189.442	0.137907	219.467	0.137899	208.014	0.137905	189.897
0.137991	203.142	0.137987	189.389	0.137991	219.492	0.138005	208.415	0.137993	190.007
0.138101	203.035	0.138118	189.974	0.138099	219.387	0.13811	208.532	0.138101	189.939
0.138232	203.761	0.138238	190.189	0.138238	220.247	0.138214	208.515	0.138232	190.666
0.138341	203.771	0.138319	190.17	0.138339	220.203	0.138335	209	0.138341	190.681
0.138429	203.655	0.138445	190.358	0.138429	220.105	0.138459	209.4	0.138431	190.656
0.138566	204.225	0.138564	190.985	0.138566	220.709	0.138535	209.076	0.138562	191.188
0.138684	204.422	0.138672	191.046	0.138686	220.973	0.13868	209.673	0.138682	191.397
0.138767	204.37	0.138769	191.019	0.138769	220.951	0.138783	209.879	0.138767	191.444
0.138889	204.446	0.138891	191.532	0.138887	221.004	0.138883	210.014	0.138885	191.5
0.139003	204.996	0.13902	191.874	0.13901	221.663	0.138995	210.072	0.139012	192.187
0.139114	205.07	0.139094	191.684	0.139116	221.713	0.139116	210.559	0.139118	192.206
0.139209	204.967	0.139233	192.125	0.139207	221.57	0.139233	210.907	0.139213	192.145
0.139343	205.585	0.139341	192.49	0.139339	222.184	0.139313	210.578	0.139337	192.679
0.139464	205.796	0.139445	192.656	0.139468	222.485	0.139462	211.31	0.139464	192.969
0.13954	205.588	0.139548	192.646	0.139542	222.349	0.13956	211.365	0.139542	192.842
0.139673	205.844	0.139671	193.171	0.139673	222.534	0.139657	211.488	0.139673	193.149
0.139787	206.352	0.139795	193.522	0.139785	223.115	0.139781	211.678	0.139785	193.609
0.139889	206.386	0.139869	193.25	0.139889	223.139	0.139893	212.039	0.139891	193.727
0.13999	206.311	0.140016	193.861	0.139988	223.052	0.140006	212.42	0.13999	193.652
0.140121	206.89	0.140117	194.062	0.140117	223.684	0.140087	212.018	0.140117	194.218
0.140241	207.134	0.140219	194.23	0.140245	224.009	0.140237	212.823	0.140241	194.522
0.140317	206.895	0.140333	194.301	0.140315	223.728	0.140341	212.928	0.140315	194.302
0.140458	207.317	0.14045	194.781	0.140454	224.116	0.140432	212.97	0.140456	194.769
0.140561	207.577	0.140573	195.175	0.140561	224.483	0.140561	213.251	0.140563	195.093
0.140665	207.718	0.140643	194.785	0.140667	224.652	0.140671	213.539	0.140665	195.192
0.140771	207.649	0.140793	195.483	0.140773	224.602	0.140779	213.895	0.140773	195.215
0.140892	208.166	0.140898	195.719	0.140894	225.109	0.14087	213.589	0.140894	195.717
0.141019	208.507	0.140995	195.831	0.141017	225.457	0.141013	214.444	0.141019	196.054
0.141091	208.159	0.141113	195.972	0.141089	225.146	0.141121	214.469	0.141089	195.696
0.141241	208.737	0.141225	196.369	0.141239	225.701	0.141207	214.397	0.141233	196.261
0.141338	208.875	0.141346	196.762	0.141338	225.95	0.141338	214.793	0.141344	196.594
0.141437	208.965	0.141425	196.428	0.141441	226.064	0.141455	215.092	0.141441	196.66
0.141553	209.03	0.141573	197.231	0.141555	226.111	0.141549	215.3	0.141555	196.733
0.141673	209.486	0.141677	197.313	0.141671	226.531	0.141649	215.098	0.141669	197.138
0.141792	209.818	0.141766	197.355	0.141792	226.953	0.14179	215.972	0.141792	197.525
0.141869	209.416	0.141893	197.631	0.141869	226.549	0.141897	215.938	0.141869	197.189
0.142017	210.135	0.142007	197.994	0.142021	227.296	0.141985	215.868	0.142017	197.916
0.142115	210.131	0.142115	198.35	0.142119	227.371	0.142119	216.418	0.142121	198.026
0.142214	210.274	0.142202	198.036	0.142214	227.464	0.142232	216.589	0.142212	198.088
0.142337	210.434	0.142353	198.917	0.142335	227.599	0.142323	216.692	0.142333	198.254
0.142449	210.756	0.142453	198.897	0.142453	228.029	0.142433	216.647	0.142451	198.682
0.142563	211.081	0.142543	198.92	0.142561	228.346	0.142565	217.406	0.142563	199.023
0.142646	210.708	0.142676	199.36	0.142648	228.009	0.142672	217.495	0.142646	198.675
0.142799	211.556	0.142787	199.6	0.142799	228.815	0.142765	217.372	0.142797	199.495
0.142897	211.469	0.142887	199.87	0.142895	228.784	0.142899	217.995	0.142897	199.496
0.142989	211.514	0.142983	199.685	0.142989	228.838	0.143013	218.126	0.142989	199.531
0.143116	211.805	0.143126	200.519	0.143118	229.146	0.143094	218.069	0.14312	199.864
0.143233	212.066	0.143235	200.6	0.143233	229.443	0.143211	218.159	0.143229	200.136
0.143333	212.331	0.143321	200.509	0.143333	229.74	0.143349	218.985	0.143335	200.436
0.143429	212.061	0.143455	201.074	0.143423	229.386	0.143449	218.987	0.143425	200.18
0.143572	212.873	0.143568	201.254	0.143574	230.255	0.143544	218.859	0.14357	200.99
0.143679	212.81	0.143656	201.375	0.143679	230.309	0.143671	219.416	0.143679	201.054
0.143765	212.76	0.143761	201.299	0.143767	230.235	0.143793	219.648	0.143767	200.999
0.143895	213.142	0.143907	202.204	0.143895	230.606	0.143871	219.531	0.143901	201.457
0.144014	213.396	0.14401	202.232	0.14401	230.847	0.144002	219.803	0.14401	201.668
0.144107	213.521	0.1441	202.128	0.144109	231.102	0.144119	220.315	0.144107	201.834
0.144213	213.395	0.144229	202.691	0.144209	230.867	0.144223	220.417	0.144203	201.662
0.144347	214.17	0.144349	202.902	0.144345	231.684	0.144321	220.318	0.144351	202.54
0.144452	214.077	0.144434	202.969	0.144458	231.754	0.14445	220.963	0.144456	202.562
0.144542	214.03	0.144552	203.068	0.14454	231.585	0.144571	221.171	0.144544	202.439
0.144675	214.538	0.144679	203.742	0.144673	232.071	0.144647	220.94	0.144673	202.932
0.144793	214.707	0.144783	203.83	0.144793	232.364	0.144785	221.38	0.144789	203.137
0.144878	214.731	0.144876	203.729	0.14488	232.406	0.144896	221.775	0.14488	203.266
0.144988	214.661	0.145009	204.372	0.144992	232.359	0.144996	221.879	0.144992	203.248
0.145125	215.45	0.145127	204.587	0.145125	233.14	0.145105	221.851	0.145123	203.96
0.145231	215.441	0.145205	204.499	0.145229	233.107	0.145223	222.391	0.145231	204.032
0.145322	215.299	0.145334	204.765	0.14532	232.992	0.14535	222.718	0.14532	203.887
0.145452	215.819	0.145452	205.336	0.145454	233.592	0.14542	222.365	0.145456	204.527
0.145571	215.997	0.145559	205.458	0.145571	233.755	0.145567	222.941	0.145571	204.675
0.145653	215.971	0.145657	205.376	0.145653	233.704	0.145673	223.234	0.145653	204.674
0.145778	216.056	0.145782	205.999	0.145774	233.786	0.14577	223.319	0.145776	204.802
0.145898	216.627	0.145911	206.274	0.1459	234.485	0.145886	223.388	0.145898	205.432
0.146007	216.735	0.145981	206.071	0.146005	234.571	0.146001	223.849	0.146007	205.516
0.146099	216.548	0.146117	206.474	0.146101	234.412	0.146121	224.179	0.146099	205.402
0.14623	217.12	0.146232	206.936	0.146232	235.026	0.146197	223.834	0.146228	206.017
0.146352	217.369	0.146334	207.065	0.14635	235.203	0.146346	224.543	0.14635	206.211
0.146429	217.13	0.146439	207.044	0.146425	235.007	0.146453	224.73	0.146427	206.098
0.146561	217.426	0.146559	207.611	0.146557	235.23	0.146545	224.75	0.146555	206.319
0.146674	217.902	0.146684	207.882	0.146682	235.944	0.146668	224.918	0.146676	206.898
0.146778	217.938	0.146756	207.644	0.14678	235.919	0.14678	225.268	0.14678	206.998
0.146881	217.852	0.146901	208.192	0.146881	235.81	0.146899	225.723	0.146881	206.942
0.147005	218.41	0.147007	208.503	0.147005	236.338	0.146977	225.294	0.147005	207.514
0.147128	218.616	0.147108	208.629	0.14713	236.642	0.147126	226.117	0.147126	207.7
0.147202	218.343	0.14722	208.683	0.147202	236.363	0.147228	226.133	0.147204	207.524
0.147343	218.774	0.147337	209.158	0.147345	236.793	0.147321	226.163	0.147343	207.925
0.147455	219.151	0.147461	209.579	0.147455	237.182	0.147451	226.502	0.147453	208.354
0.147553	219.178	0.147535	209.218	0.147551	237.236	0.147562	226.784	0.147553	208.42
0.147664	219.174	0.147684	209.927	0.147662	237.197	0.147668	227.12	0.14766	208.4
0.147787	219.667	0.147783	210.03	0.147785	237.766	0.147757	226.763	0.147781	208.876
0.147901	219.884	0.147881	210.155	0.147907	238.056	0.147901	227.614	0.147909	209.309
0.147977	219.528	0.148004	210.352	0.147979	237.683	0.14801	227.644	0.147981	208.951
0.148126	220.108	0.148116	210.757	0.148126	238.286	0.148096	227.593	0.148128	209.509
0.148235	220.439	0.148233	211.129	0.148231	238.518	0.148229	228.048	0.148229	209.709
0.148329	220.382	0.148313	210.778	0.148327	238.582	0.148343	228.276	0.148329	209.803
0.148445	220.451	0.14846	211.575	0.148443	238.621	0.148439	228.5	0.148445	209.92
0.14856	220.837	0.148564	211.641	0.148558	239.057	0.148538	228.267	0.148562	210.374
0.148679	221.162	0.148657	211.715	0.148681	239.449	0.148679	229.114	0.148683	210.692
0.148757	220.771	0.148785	212.019	0.148753	239.011	0.148785	229.119	0.148757	210.303
0.148905	221.498	0.148895	212.338	0.148903	239.701	0.148875	229.053	0.148903	211.016
0.14901	221.572	0.149006	212.694	0.14901	239.9	0.149004	229.552	0.149008	211.108
0.149101	221.544	0.149093	212.38	0.149103	239.896	0.149121	229.698	0.149103	211.211
0.149227	221.746	0.149237	213.247	0.149229	240.078	0.149213	229.867	0.149227	211.409
0.149341	222.113	0.149341	213.237	0.149337	240.399	0.149321	229.755	0.149339	211.766
0.14945	222.369	0.149436	213.305	0.149452	240.755	0.149452	230.53	0.149454	212.089
0.149537	222.005	0.149563	213.722	0.149535	240.359	0.149561	230.541	0.149535	211.725
0.149685	222.803	0.149673	213.892	0.149683	241.146	0.149649	230.401	0.149683	212.526
0.149787	222.795	0.149777	214.259	0.149789	241.251	0.149785	231.02	0.149785	212.56
0.149878	222.764	0.149872	213.994	0.149878	241.189	0.149906	231.235	0.14988	212.607
0.150009	223.075	0.150013	214.884	0.150005	241.447	0.149987	231.186	0.150007	212.938
0.150117	223.279	0.150119	214.87	0.150119	241.744	0.150107	231.244	0.150115	213.119
0.150221	223.559	0.150207	214.833	0.150225	242.128	0.150227	231.877	0.150227	213.515
0.150312	223.208	0.150342	215.337	0.150316	241.735	0.150336	231.913	0.150314	213.172
0.150461	224.056	0.150459	215.617	0.150461	242.549	0.150429	231.805	0.150463	214.026
0.150565	224.064	0.150549	215.756	0.150563	242.514	0.150563	232.459	0.150563	213.97
0.150655	223.96	0.150655	215.659	0.150653	242.491	0.150685	232.7	0.150651	213.947
0.15079	224.396	0.15079	216.46	0.15079	242.908	0.15076	232.476	0.150784	214.34
0.150897	224.508	0.150895	216.419	0.150901	243.13	0.150891	232.687	0.150903	214.665
0.150995	224.713	0.150985	216.387	0.150999	243.355	0.151009	233.326	0.150999	214.822
0.151097	224.478	0.151121	217.023	0.151097	243.06	0.151109	233.33	0.151097	214.618
0.151236	225.285	0.151242	217.283	0.151232	243.868	0.15121	233.217	0.151234	215.427
0.151345	225.285	0.151323	217.218	0.151345	243.928	0.151341	233.844	0.151341	215.342
0.151431	225.12	0.151439	217.257	0.151431	243.799	0.151463	234.134	0.151429	215.326
0.151561	225.582	0.151569	218.058	0.151563	244.307	0.151537	233.842	0.151567	215.892
0.151682	225.791	0.151672	218.039	0.151682	244.516	0.151676	234.259	0.151684	216.114
0.151771	225.861	0.151765	217.948	0.151771	244.602	0.151781	234.593	0.151771	216.108
0.151881	225.745	0.151899	218.621	0.151879	244.431	0.151887	234.75	0.151879	216.024
0.152011	226.473	0.152019	218.864	0.152009	245.208	0.151989	234.631	0.152015	216.879
0.152116	226.451	0.152098	218.766	0.15212	245.241	0.152112	235.211	0.152116	216.795
0.152211	226.344	0.152227	218.991	0.152213	245.141	0.152241	235.615	0.152206	216.676
0.152343	226.919	0.152339	219.527	0.152337	245.62	0.152311	235.218	0.152343	217.287
0.152463	227.072	0.152447	219.672	0.152461	245.807	0.152459	235.811	0.152459	217.497
0.152544	226.966	0.152542	219.544	0.152542	245.82	0.15256	236.014	0.152546	217.492
0.152667	227.044	0.152673	220.174	0.152665	245.815	0.152657	236.062	0.152665	217.553
0.152785	227.611	0.152799	220.503	0.152785	246.48	0.152773	236.119	0.152787	218.197
0.152893	227.72	0.152873	220.284	0.152891	246.513	0.152893	236.619	0.152895	218.257
0.15299	227.54	0.153012	220.676	0.152984	246.356	0.153014	237.013	0.152984	218.07
0.153117	228.12	0.153117	221.109	0.153119	246.949	0.153088	236.54	0.153117	218.693
0.153241	228.335	0.153221	221.202	0.153243	247.224	0.153237	237.279	0.153245	218.998
0.153317	228.119	0.153325	221.171	0.153319	247.027	0.153337	237.331	0.153319	218.802
0.15345	228.346	0.15345	221.789	0.15345	247.211	0.153434	237.459	0.153452	219.029
0.153561	228.777	0.153577	222.151	0.153559	247.687	0.153556	237.59	0.153565	219.571
0.153669	228.903	0.153647	221.785	0.153667	247.782	0.153671	237.953	0.153667	219.558
0.153773	228.804	0.153793	222.383	0.153769	247.655	0.153783	238.319	0.153765	219.484
0.15389	229.22	0.153892	222.596	0.153898	248.266	0.153864	237.883	0.153896	220.112
0.154021	229.565	0.153996	222.794	0.154021	248.545	0.154021	238.776	0.154021	220.415
0.154093	229.235	0.154109	222.823	0.154091	248.172	0.154117	238.713	0.154093	220.09
0.154235	229.671	0.154225	223.296	0.154233	248.543	0.154209	238.75	0.154233	220.519
0.15434	229.932	0.154346	223.683	0.154342	248.985	0.154334	239.022	0.154338	220.844
0.15444	230.009	0.15442	223.33	0.15444	249.002	0.15445	239.325	0.154444	220.995
0.154549	229.928	0.154577	224.074	0.154551	248.941	0.154555	239.633	0.154551	220.952
0.154673	230.475	0.154673	224.18	0.154673	249.481	0.154649	239.301	0.154671	221.448
0.154794	230.778	0.15477	224.31	0.154796	249.804	0.154794	240.175	0.154794	221.751
0.15487	230.362	0.15489	224.478	0.154872	249.451	0.154898	240.137	0.154866	221.412
0.155017	230.938	0.155005	224.851	0.155015	249.95	0.154985	240.06	0.155017	222.014
0.155113	231.024	0.155121	225.281	0.155117	250.143	0.155115	240.445	0.155115	222.201
0.155216	231.147	0.155203	224.902	0.155216	250.246	0.155234	240.742	0.155218	222.327
0.155336	231.199	0.155354	225.747	0.15533	250.206	0.155326	240.9	0.15533	222.375
0.155457	231.661	0.155455	225.749	0.155449	250.672	0.155431	240.704	0.155449	222.789
0.155567	231.896	0.155545	225.808	0.155571	251.084	0.155569	241.562	0.155567	223.142
0.155643	231.429	0.15567	226.086	0.155645	250.615	0.155672	241.452	0.155647	222.762
0.155798	232.185	0.155786	226.438	0.155798	251.316	0.155762	241.385	0.155798	223.51
0.155895	232.22	0.155891	226.756	0.155893	251.343	0.155897	241.917	0.155897	223.552
0.155989	232.209	0.155983	226.457	0.155989	251.386	0.156015	242.105	0.155991	223.602
0.156114	232.378	0.15613	227.354	0.156116	251.51	0.156099	242.139	0.156112	223.772
0.15623	232.746	0.15623	227.267	0.156228	251.902	0.156208	242.004	0.156232	224.174
0.156341	233.014	0.156321	227.311	0.156343	252.268	0.156347	242.874	0.156339	224.445
0.156427	232.616	0.156453	227.759	0.156425	251.803	0.156453	242.882	0.156427	224.11
0.156574	233.378	0.156566	227.992	0.156572	252.574	0.156541	242.691	0.156576	224.938
0.156676	233.319	0.156664	228.241	0.156674	252.56	0.156672	243.247	0.156674	224.854
0.156765	233.288	0.156759	227.966	0.156767	252.579	0.156793	243.434	0.156767	224.893
0.156893	233.56	0.156907	228.901	0.156893	252.836	0.156875	243.43	0.156897	225.208
0.157009	233.829	0.157012	228.919	0.157007	253.11	0.156997	243.463	0.157009	225.476
0.157114	234.101	0.157098	228.817	0.157112	253.397	0.157118	244.098	0.157112	225.729
0.157207	233.695	0.157231	229.322	0.157203	253.008	0.157227	244.206	0.157201	225.374
0.157353	234.57	0.157345	229.51	0.157353	253.91	0.157317	243.962	0.157351	226.265
0.157451	234.387	0.157439	229.713	0.157451	253.781	0.157447	244.569	0.157456	226.269
0.157542	234.333	0.157546	229.588	0.157544	253.748	0.157574	244.854	0.157544	226.175
0.157675	234.753	0.157679	230.4	0.157669	254.063	0.157649	244.593	0.157675	226.556
0.157791	234.957	0.157789	230.479	0.157789	254.317	0.157779	244.852	0.157787	226.774
0.157883	235.089	0.157873	230.294	0.157883	254.487	0.157895	245.424	0.157885	226.988
0.157988	234.839	0.158008	230.899	0.15799	254.271	0.157998	245.451	0.157986	226.75
0.158123	235.631	0.158131	231.149	0.158125	255.058	0.158101	245.333	0.158123	227.561
0.158231	235.536	0.158209	231.098	0.158233	255.013	0.158227	245.929	0.158235	227.606
0.158321	235.449	0.158329	231.186	0.158321	254.866	0.158349	246.14	0.158317	227.398
0.158452	235.902	0.158456	231.925	0.15845	255.279	0.158422	245.835	0.158452	227.905
0.158571	236.059	0.158561	231.941	0.158573	255.545	0.158561	246.272	0.158571	228.151
0.158657	236.086	0.158653	231.823	0.158657	255.562	0.158677	246.7	0.158657	228.157
0.158771	235.976	0.158785	232.493	0.158773	255.486	0.158773	246.733	0.158767	228.084
0.158902	236.743	0.158904	232.66	0.158902	256.232	0.158884	246.691	0.158902	228.895
0.159007	236.62	0.158985	232.554	0.159007	256.127	0.159005	247.221	0.159007	228.826
0.159099	236.507	0.159111	232.794	0.159099	256.006	0.159123	247.46	0.159097	228.685
0.159225	236.963	0.159233	233.41	0.159229	256.521	0.159197	247.051	0.159233	229.304
0.159352	237.221	0.159336	233.501	0.159354	256.737	0.159344	247.65	0.15935	229.428
0.159431	237.047	0.159437	233.397	0.159431	256.617	0.159457	248.026	0.159431	229.321
0.159557	237.178	0.159565	234.033	0.159551	256.607	0.159549	247.945	0.159551	229.416
0.159675	237.738	0.159685	234.24	0.159679	257.359	0.159665	248.003	0.159677	230.066
0.159784	237.764	0.159758	233.972	0.159784	257.347	0.15978	248.396	0.159782	230.124
0.159879	237.571	0.159895	234.366	0.159879	257.175	0.159901	248.784	0.159879	229.954
0.160007	238.076	0.160015	234.956	0.160005	257.665	0.159979	248.325	0.160011	230.574
0.160129	238.322	0.160111	234.959	0.160129	257.889	0.160125	249.073	0.160127	230.727
0.160206	238.042	0.160216	234.915	0.160206	257.741	0.160232	249.182	0.160204	230.479
0.160343	238.351	0.160337	235.434	0.160339	257.909	0.160321	249.145	0.160335	230.733
0.160451	238.745	0.160463	235.805	0.160453	258.397	0.160447	249.313	0.160461	231.384
0.160555	238.756	0.160535	235.445	0.160557	258.49	0.160561	249.711	0.160559	231.349
0.160662	238.642	0.160682	236.067	0.160656	258.269	0.160672	249.995	0.16066	231.232
0.160783	239.14	0.160789	236.335	0.160783	258.8	0.160757	249.564	0.160783	231.751
0.160909	239.428	0.160883	236.381	0.160909	259.11	0.160905	250.379	0.160907	231.991
0.160979	238.995	0.160997	236.429	0.160981	258.743	0.161007	250.387	0.160981	231.696
0.161122	239.404	0.161118	236.983	0.161124	259.135	0.161098	250.349	0.161122	232.141
0.161233	239.783	0.161235	237.301	0.161231	259.511	0.161229	250.672	0.161235	232.511
0.161333	239.796	0.161313	236.902	0.161331	259.524	0.161337	250.885	0.161331	232.524
0.161441	239.703	0.161461	237.63	0.161441	259.436	0.161443	251.209	0.161437	232.457
0.16156	240.151	0.161564	237.784	0.16156	259.926	0.161532	250.771	0.161564	233.029
0.161683	240.436	0.161658	237.83	0.161681	260.214	0.161679	251.66	0.161683	233.255
0.161757	240.018	0.161781	238.01	0.161757	259.812	0.161787	251.672	0.161757	232.86
0.161905	240.607	0.161891	238.373	0.161901	260.337	0.161873	251.563	0.161903	233.465
0.16201	240.741	0.162008	238.797	0.162012	260.604	0.16201	252.018	0.162008	233.673
0.162102	240.765	0.162088	238.352	0.162104	260.594	0.162117	252.11	0.162106	233.701
0.162221	240.751	0.162239	239.178	0.162223	260.609	0.162217	252.37	0.162223	233.758
0.162341	241.173	0.162343	239.272	0.162341	261.053	0.162315	252.059	0.162337	234.15
0.162454	241.46	0.162434	239.279	0.162452	261.297	0.162456	252.911	0.162458	234.488
0.162534	240.991	0.162565	239.585	0.162532	260.85	0.162565	252.923	0.162532	234.014
0.162687	241.711	0.162671	239.84	0.162683	261.515	0.162651	252.738	0.162683	234.73
0.162785	241.72	0.162781	240.184	0.162793	261.771	0.162781	253.209	0.162789	234.882
0.162878	241.676	0.162868	239.818	0.162882	261.635	0.162902	253.423	0.16288	234.834
0.163007	241.866	0.163017	240.722	0.163007	261.785	0.162992	253.527	0.163007	235.017
0.163119	242.152	0.163121	240.754	0.163117	262.037	0.163103	253.349	0.163115	235.306
0.163225	242.387	0.163209	240.665	0.163227	262.372	0.163229	254.103	0.163229	235.636
0.163312	241.958	0.163338	241.063	0.163314	261.943	0.163338	254.102	0.163312	235.191
0.163461	242.737	0.163454	241.31	0.163463	262.703	0.16343	253.956	0.163463	236.008
0.163569	242.769	0.163555	241.626	0.163569	262.769	0.163565	254.571	0.163567	236.03
0.163655	242.622	0.163651	241.323	0.163655	262.611	0.163685	254.685	0.163655	235.943
0.163788	242.931	0.163792	242.197	0.163786	262.879	0.163764	254.598	0.163782	236.212
0.1639	243.162	0.163896	242.133	0.163898	263.145	0.163886	254.619	0.163898	236.461
0.163995	243.262	0.163987	242.075	0.163999	263.368	0.164005	255.234	0.164005	236.795
0.164091	242.929	0.164123	242.647	0.164095	262.999	0.164115	255.333	0.164093	236.359
0.16424	243.774	0.164236	242.794	0.164238	263.797	0.16421	255.138	0.16424	237.202
0.164346	243.78	0.164326	242.922	0.164344	263.783	0.164336	255.714	0.16434	237.107
0.164435	243.562	0.164435	242.782	0.164431	263.621	0.164463	255.939	0.164433	237.009
0.164563	243.936	0.164563	243.553	0.164565	264.022	0.164537	255.69	0.164565	237.429
0.164678	244.076	0.164676	243.643	0.164676	264.134	0.16467	255.898	0.164678	237.593
0.16477	244.18	0.164764	243.501	0.164772	264.325	0.164782	256.362	0.164774	237.751
0.164879	243.977	0.164899	244.105	0.164873	263.977	0.164891	256.478	0.164875	237.447
0.165013	244.72	0.165017	244.303	0.165013	264.8	0.164993	256.347	0.165011	238.223
0.165122	244.707	0.165099	244.287	0.16512	264.795	0.165109	256.773	0.165122	238.217
0.165208	244.45	0.165218	244.3	0.16521	264.614	0.16524	257.094	0.165208	238.025
0.165345	244.966	0.165341	244.999	0.165345	265.111	0.165313	256.749	0.165341	238.526
0.165459	245.088	0.165451	245.084	0.165457	265.164	0.165453	257.146	0.165459	238.661
0.165543	245.03	0.165547	244.974	0.165545	265.231	0.165557	257.435	0.165547	238.669
0.16566	244.965	0.16567	245.509	0.165658	265.046	0.165662	257.528	0.165658	238.509
0.165789	245.648	0.165797	245.768	0.165789	265.794	0.165769	257.393	0.165787	239.191
0.165895	245.614	0.165873	245.636	0.165897	265.81	0.165893	257.954	0.165897	239.192
0.165987	245.391	0.166001	245.822	0.165987	265.586	0.166018	258.272	0.165989	239.019
0.166118	245.937	0.166118	246.415	0.166116	266.018	0.16609	257.813	0.166116	239.49
0.166241	246.056	0.166223	246.483	0.166243	266.265	0.166235	258.37	0.166241	239.617
0.166317	245.884	0.166319	246.349	0.166321	266.16	0.166333	258.464	0.166321	239.512
0.166441	245.917	0.166451	247.02	0.166443	266.116	0.166435	258.586	0.166441	239.496
0.166566	246.522	0.166576	247.297	0.166564	266.732	0.166554	258.601	0.166564	240.11
0.166671	246.532	0.166651	247.015	0.166671	266.708	0.166675	259.087	0.166673	240.091
0.166769	246.318	0.166787	247.405	0.166767	266.552	0.166787	259.349	0.166763	239.846
0.166895	246.868	0.166891	247.754	0.166897	267.097	0.166863	258.826	0.166895	240.43
0.167018	246.971	0.166998	247.893	0.16702	267.245	0.167018	259.566	0.167018	240.624
0.167095	246.722	0.167107	247.843	0.167095	267.024	0.167117	259.634	0.167097	240.37
0.167229	246.931	0.167233	248.455	0.167229	267.176	0.167209	259.604	0.167227	240.544
0.167343	247.386	0.167351	248.745	0.167339	267.595	0.167333	259.744	0.167337	240.951
0.167446	247.383	0.167422	248.308	0.167446	267.666	0.16745	260.093	0.167446	240.99
0.167549	247.212	0.167571	248.908	0.167549	267.503	0.167563	260.419	0.167547	240.806
0.167669	247.64	0.167675	249.193	0.167671	267.985	0.167647	259.971	0.167675	241.393
0.167799	247.977	0.167771	249.23	0.167797	268.253	0.167793	260.725	0.167797	241.597
0.16787	247.552	0.167886	249.268	0.16787	267.885	0.167896	260.691	0.167868	241.172
0.168015	247.936	0.168007	249.799	0.168013	268.203	0.167985	260.654	0.168013	241.541
0.168119	248.204	0.168125	250.107	0.168117	268.498	0.168115	260.888	0.168119	241.877
0.168217	248.174	0.168203	249.727	0.168221	268.577	0.168229	261.174	0.168217	241.815
0.168332	248.136	0.168352	250.42	0.168334	268.499	0.168336	261.485	0.168326	241.699
0.168451	248.555	0.168451	250.495	0.168447	268.837	0.168427	261.024	0.168455	242.227
0.168573	248.833	0.168547	250.592	0.168575	269.214	0.168573	261.914	0.168573	242.43
0.168645	248.318	0.168667	250.668	0.168647	268.723	0.168671	261.729	0.168649	242.002
0.168792	248.905	0.168784	251.103	0.168794	269.213	0.168762	261.661	0.168794	242.492
0.168897	248.976	0.168901	251.499	0.168895	269.352	0.168895	262.046	0.168895	242.58
0.168993	248.99	0.168979	251.01	0.168993	269.385	0.169011	262.271	0.168993	242.636
0.169113	249.01	0.169133	251.881	0.169109	269.326	0.169105	262.435	0.169111	242.595
0.169228	249.338	0.169226	251.787	0.169228	269.768	0.169208	262.097	0.169228	242.964
0.169345	249.652	0.169321	251.821	0.169347	270.075	0.169345	262.922	0.169349	243.262
0.169425	249.129	0.169451	252.099	0.169425	269.598	0.169451	262.823	0.169423	242.749
0.169571	249.799	0.169565	252.429	0.169573	270.218	0.169541	262.694	0.169577	243.453
0.169674	249.77	0.16967	252.751	0.169672	270.204	0.16967	263.156	0.169674	243.398
0.169771	249.783	0.16976	252.345	0.169767	270.223	0.169791	263.32	0.169767	243.308
0.169895	249.94	0.169905	253.231	0.169893	270.307	0.169879	263.346	0.169889	243.39
0.170003	250.071	0.170009	253.137	0.170011	270.689	0.169989	263.153	0.170007	243.757
0.170118	250.453	0.1701	253.146	0.170118	270.905	0.170122	264.001	0.17012	244.047
0.170202	249.91	0.170229	253.541	0.1702	270.396	0.170227	263.847	0.170204	243.487
0.170351	250.692	0.170343	253.75	0.170353	271.164	0.170319	263.695	0.170349	244.271
0.170453	250.565	0.170441	253.982	0.170451	271.12	0.170445	264.164	0.170449	244.103
0.170542	250.469	0.170538	253.654	0.170542	271.013	0.170572	264.419	0.170546	244.085
0.170673	250.718	0.170685	254.656	0.170673	271.228	0.17065	264.255	0.170671	244.303
0.170789	250.975	0.170785	254.471	0.170791	271.56	0.170777	264.329	0.170787	244.473
0.170889	251.147	0.170877	254.448	0.170891	271.691	0.170897	264.921	0.170891	244.693
0.170984	250.747	0.171004	254.89	0.170984	271.301	0.171004	264.92	0.17098	244.185
0.171125	251.519	0.171127	255.148	0.171125	272.015	0.171098	264.674	0.171129	245.034
0.171229	251.326	0.171213	255.199	0.171231	271.952	0.171227	265.199	0.171231	244.832
0.171317	251.231	0.171327	255.119	0.171319	271.828	0.171351	265.442	0.171321	244.723
0.171454	251.625	0.171456	255.901	0.17145	272.149	0.171428	265.141	0.17145	245.035
0.171573	251.832	0.171565	255.879	0.171571	272.347	0.171563	265.405	0.171569	245.16
0.171661	251.803	0.171655	255.704	0.171665	272.499	0.171673	265.841	0.171661	245.179
0.171763	251.489	0.171785	256.239	0.171765	272.125	0.171777	265.817	0.171765	244.913
0.171906	252.326	0.171906	256.471	0.171908	272.962	0.171882	265.659	0.171902	245.66
0.172006	252.115	0.171988	256.394	0.172006	272.763	0.172002	266.163	0.172012	245.531
0.172095	251.922	0.172111	256.48	0.172097	272.579	0.172131	266.467	0.172099	245.263
0.172231	252.398	0.172233	257.159	0.172227	273	0.172199	266.001	0.172229	245.663
0.17235	252.571	0.17234	257.116	0.172352	273.209	0.17234	266.365	0.17235	245.789
0.172436	252.474	0.172434	256.988	0.172434	273.194	0.172454	266.806	0.172436	245.664
0.172551	252.322	0.172563	257.593	0.172551	273.002	0.172553	266.786	0.172553	245.54
0.172675	252.951	0.172687	257.815	0.172675	273.647	0.172663	266.658	0.172681	246.197
0.172784	252.898	0.17276	257.574	0.172784	273.581	0.172778	267.068	0.172784	245.956
0.172876	252.66	0.17289	257.784	0.172876	273.398	0.172902	267.396	0.172876	245.732
0.173007	253.168	0.173011	258.42	0.173005	273.845	0.172977	266.937	0.173007	246.174
0.173131	253.326	0.173115	258.458	0.173131	274.031	0.173125	267.494	0.173131	246.286
0.173209	253.136	0.173214	258.295	0.173209	273.89	0.173232	267.654	0.173207	246.001
0.173338	253.156	0.173336	258.833	0.173332	273.796	0.173324	267.645	0.17333	245.929
0.173457	253.716	0.173463	259.089	0.173453	274.429	0.173441	267.608	0.173457	246.525
0.173557	253.568	0.173537	258.819	0.173559	274.341	0.173557	268.006	0.173561	246.384
0.173653	253.332	0.173678	259.213	0.173657	274.16	0.173676	268.346	0.173655	246.062
0.173782	253.86	0.173786	259.562	0.173782	274.577	0.173754	267.799	0.173784	246.501
0.173911	254.082	0.173889	259.706	0.173909	274.823	0.173907	268.518	0.173907	246.573
0.173981	253.701	0.173991	259.538	0.173983	274.484	0.174005	268.525	0.173983	246.248
0.174122	253.991	0.174116	260.08	0.17412	274.7	0.174097	268.452	0.174118	246.362
0.174224	254.251	0.17424	260.446	0.17423	275.101	0.174226	268.604	0.17423	246.682
0.174335	254.294	0.174313	259.982	0.174335	275.137	0.174337	268.871	0.174337	246.678
0.174439	254.122	0.174461	260.593	0.174439	274.909	0.174447	269.149	0.174435	246.34
0.17456	254.525	0.174562	260.795	0.17456	275.317	0.174533	268.658	0.174562	246.78
0.174686	254.798	0.17466	260.833	0.174684	275.592	0.174678	269.409	0.174684	246.929
0.174757	254.297	0.174779	260.854	0.174761	275.181	0.174789	269.455	0.174759	246.42
0.174903	254.7	0.174893	261.306	0.174905	275.568	0.174875	269.269	0.174901	246.756
0.175005	254.895	0.175011	261.618	0.175007	275.809	0.175009	269.554	0.175009	246.997
0.175108	254.9	0.17509	261.182	0.175108	275.775	0.17512	269.753	0.175108	246.862
0.175223	254.812	0.175237	261.868	0.175221	275.653	0.175217	269.87	0.175221	246.694
0.175337	255.125	0.175345	262.041	0.175337	276.025	0.175313	269.478	0.175339	247.048
0.175457	255.437	0.175435	261.985	0.175462	276.37	0.175459	270.32	0.175457	247.184
0.175536	254.889	0.17556	262.163	0.175534	275.801	0.175568	270.34	0.175536	246.641
0.175685	255.492	0.175675	262.539	0.175683	276.284	0.175655	270.077	0.175681	247.122
0.175787	255.517	0.175783	262.779	0.175787	276.509	0.175783	270.427	0.175791	247.219
0.175881	255.469	0.175865	262.339	0.175881	276.442	0.175897	270.534	0.175883	247.007
0.176002	255.454	0.176018	263.172	0.176002	276.396	0.175992	270.677	0.176002	246.954
0.176119	255.745	0.176125	263.292	0.176115	276.696	0.176097	270.353	0.176119	247.255
0.176231	255.994	0.176213	263.149	0.176235	276.997	0.176233	271.146	0.176231	247.364
0.176315	255.499	0.176339	263.407	0.176311	276.482	0.176339	271.091	0.176309	246.764
0.176466	256.218	0.176452	263.654	0.17646	277.083	0.176428	270.81	0.176462	247.379
0.176563	256.05	0.176559	263.964	0.176567	277.135	0.176565	271.31	0.176569	247.418
0.176657	256.002	0.176649	263.563	0.176657	277.057	0.176679	271.407	0.176659	247.14
0.176783	256.134	0.176793	264.437	0.176779	277.073	0.176765	271.353	0.176783	247.19
0.176896	256.336	0.1769	264.423	0.176896	277.389	0.17688	271.212	0.176896	247.337
0.177003	256.573	0.176987	264.252	0.177003	277.604	0.177009	271.912	0.177005	247.475
0.177091	256.016	0.177121	264.664	0.177091	277.099	0.177117	271.851	0.177091	246.894
0.177241	256.792	0.177233	264.897	0.177241	277.836	0.177207	271.578	0.177237	247.588
0.177344	256.692	0.177328	265.041	0.177342	277.755	0.177338	272.129	0.177344	247.46
0.177433	256.527	0.177431	264.762	0.177433	277.611	0.177461	272.177	0.177433	247.195
0.177561	256.753	0.177569	265.615	0.177565	277.815	0.177539	272.037	0.177563	247.368
0.177675	256.888	0.177677	265.566	0.177675	277.99	0.177661	271.998	0.177675	247.472
0.177778	257.067	0.177764	265.396	0.177774	278.144	0.177786	272.63	0.177776	247.547
0.177875	256.615	0.177899	265.917	0.177873	277.741	0.177893	272.618	0.177871	247.038
0.178013	257.362	0.178013	266.035	0.178015	278.445	0.177989	272.339	0.178021	247.838
0.178123	257.276	0.178101	266.108	0.178123	278.461	0.178117	272.934	0.178121	247.572
0.178208	256.999	0.17821	265.908	0.17821	278.177	0.178238	272.937	0.178208	247.23
0.178341	257.338	0.178347	266.757	0.178345	278.535	0.178315	272.708	0.178343	247.562
0.178459	257.5	0.178453	266.732	0.178459	278.673	0.178449	272.861	0.178455	247.561
0.178545	257.448	0.178543	266.532	0.178545	278.628	0.178563	273.331	0.178551	247.603
0.178654	257.169	0.178676	267.133	0.178652	278.339	0.178666	273.307	0.178652	247.112
0.178793	257.958	0.178793	267.181	0.178795	279.101	0.178769	273.078	0.178791	247.797
0.178897	257.747	0.178877	267.164	0.178901	279.063	0.178889	273.511	0.178897	247.587
0.178987	257.501	0.178995	267.116	0.178989	278.746	0.179019	273.823	0.178987	247.283
0.17912	257.954	0.179122	267.851	0.179118	279.124	0.179092	273.375	0.179122	247.677
0.179237	257.999	0.179227	267.858	0.179239	279.219	0.179233	273.726	0.179235	247.558
0.179321	257.826	0.179321	267.639	0.179321	279.132	0.179339	273.986	0.179325	247.458
0.179439	257.738	0.179447	268.181	0.179437	278.959	0.179439	273.964	0.179435	247.134
0.179568	258.341	0.179578	268.436	0.179566	279.58	0.179552	273.848	0.179568	247.754
0.179673	258.265	0.179652	268.215	0.179675	279.571	0.179671	274.278	0.179675	247.588
0.179767	257.942	0.179783	268.375	0.179765	279.233	0.179795	274.523	0.179767	247.204
0.179897	258.46	0.179897	268.892	0.179895	279.709	0.179865	273.964	0.179893	247.517
0.180018	258.52	0.18	268.882	0.180018	279.785	0.180012	274.507	0.18002	247.588
0.180094	258.167	0.180102	268.739	0.180094	279.602	0.180117	274.58	0.1801	247.283
0.180223	258.211	0.180229	269.343	0.180223	279.574	0.180213	274.584	0.180221	247.087
0.180349	258.825	0.180353	269.54	0.180347	280.194	0.180333	274.545	0.180343	247.547
0.180448	258.68	0.180426	269.181	0.180448	280.061	0.180448	274.886	0.180446	247.288
0.18055	258.404	0.180567	269.56	0.180546	279.768	0.180567	275.169	0.180546	246.961
0.180673	258.8	0.180673	269.853	0.180671	280.247	0.180645	274.596	0.180675	247.35
0.180797	258.948	0.180775	269.955	0.180799	280.384	0.180791	275.249	0.180797	247.314
0.18087	258.518	0.180884	269.835	0.180872	280.074	0.180894	275.206	0.180872	246.857
0.181008	258.762	0.181004	270.352	0.181006	280.168	0.18099	275.183	0.181006	246.913
0.181121	259.067	0.181129	270.635	0.181119	280.566	0.181117	275.304	0.181119	247.133
0.181219	259.008	0.181201	270.19	0.181221	280.552	0.181225	275.435	0.181223	246.98
0.181326	258.748	0.181348	270.716	0.181328	280.33	0.18134	275.791	0.181326	246.629
0.18145	259.18	0.18145	270.895	0.181448	280.781	0.181422	275.195	0.18145	246.938
0.181573	259.324	0.181553	270.989	0.181573	280.893	0.181571	275.948	0.181577	247.014
0.181645	258.803	0.181671	270.996	0.181647	280.51	0.181673	275.816	0.181649	246.377
0.181794	259.215	0.18178	271.275	0.181788	280.769	0.181761	275.686	0.18179	246.586
0.1819	259.411	0.181904	271.714	0.181898	281.086	0.181892	275.886	0.181894	246.614
0.181995	259.229	0.181979	271.169	0.181997	281.024	0.182007	276.116	0.181999	246.499
0.182109	259.093	0.182129	271.864	0.182109	280.864	0.182111	276.292	0.182111	246.216
0.182226	259.414	0.18223	271.9	0.182224	281.153	0.182205	275.823	0.182224	246.352
0.18235	259.665	0.182322	271.899	0.18235	281.452	0.182346	276.584	0.182352	246.511
0.182423	259.04	0.182445	271.957	0.182425	280.936	0.182449	276.371	0.182425	245.776
0.182571	259.564	0.182563	272.389	0.182571	281.384	0.182537	276.207	0.182571	246.102
0.182674	259.559	0.182676	272.694	0.182676	281.49	0.182674	276.582	0.182674	246.002
0.18277	259.453	0.182758	272.218	0.182772	281.406	0.182792	276.783	0.18277	245.78
0.182893	259.426	0.182907	273.01	0.182891	281.346	0.182883	276.739	0.182887	245.512
0.183003	259.626	0.183003	272.867	0.183005	281.656	0.182983	276.328	0.183007	245.757
0.18312	259.801	0.183097	272.875	0.183124	281.916	0.183126	277.185	0.183124	245.78
0.1832	259.193	0.183228	273.162	0.183202	281.326	0.183226	276.944	0.183202	245.024
0.183349	259.795	0.183347	273.488	0.183351	281.945	0.183315	276.685	0.183351	245.47
0.183455	259.728	0.183447	273.605	0.183453	281.884	0.183449	277.135	0.183447	245.096
0.183547	259.527	0.183535	273.139	0.183545	281.802	0.183572	277.315	0.183543	244.839
0.183672	259.569	0.183686	274.054	0.183672	281.859	0.183658	277.184	0.183672	244.696
0.183785	259.656	0.183785	273.883	0.183787	282.085	0.183771	276.954	0.183789	244.731
0.183895	259.859	0.183873	273.754	0.183895	282.328	0.183895	277.608	0.183897	244.602
0.183979	259.218	0.184007	274.176	0.183979	281.751	0.184005	277.503	0.183979	243.743
0.184128	259.879	0.184126	274.422	0.184124	282.379	0.184096	277.199	0.184132	244.278
0.184229	259.63	0.184221	274.488	0.184231	282.298	0.184227	277.67	0.184231	243.748
0.184323	259.38	0.184321	274.18	0.184325	282.212	0.184353	277.805	0.184319	243.225
0.184453	259.51	0.184457	274.989	0.184451	282.388	0.184429	277.573	0.184449	243.083
0.184566	259.535	0.184564	274.879	0.184564	282.447	0.184556	277.506	0.184568	242.871
0.184667	259.54	0.184653	274.708	0.184667	282.656	0.184677	278.109	0.184671	242.39
0.184765	258.946	0.184785	275.178	0.184761	282.139	0.184779	277.899	0.184763	241.31
0.184901	259.548	0.184903	275.339	0.184901	282.846	0.184873	277.612	0.184903	241.361
0.18501	259.26	0.184994	275.372	0.18501	282.699	0.185004	278.142	0.185008	240.401
0.185099	258.858	0.185105	275.149	0.185097	282.493	0.185133	278.309	0.185097	239.428
0.185231	259.094	0.185239	276.008	0.185229	282.743	0.185203	277.892	0.185229	239.061
0.185349	258.971	0.185337	275.79	0.185347	282.895	0.185339	278.076	0.185347	238.465
0.18544	258.79	0.185428	275.583	0.18544	282.928	0.185446	278.376	0.185442	237.822
0.185545	258.236	0.185565	276.16	0.185545	282.538	0.185555	278.365	0.185545	236.782
0.185673	258.66	0.185687	276.342	0.185677	283.212	0.185657	278.114	0.185685	236.948
0.185785	258.286	0.185765	276.195	0.185785	283.014	0.185779	278.506	0.185783	235.978
0.185878	257.735	0.18589	276.203	0.185872	282.747	0.185908	278.775	0.185874	235.111
0.186007	257.847	0.186005	276.764	0.186009	283.157	0.185979	278.228	0.186009	234.921
0.186127	257.609	0.186117	276.765	0.186131	283.337	0.186121	278.523	0.186129	234.361
0.186211	257.252	0.186211	276.563	0.186213	283.138	0.186225	278.788	0.186213	233.538
0.186328	256.833	0.186338	277.089	0.186328	282.863	0.186328	278.7	0.186332	232.716
0.186453	257.208	0.186467	277.307	0.186459	283.545	0.186441	278.52	0.186455	232.574
0.186563	256.873	0.186539	277.012	0.186561	283.322	0.186557	278.829	0.186563	231.696
0.186653	256.328	0.186671	277.16	0.186653	283.01	0.186679	279.138	0.186653	230.728
0.186784	256.601	0.186784	277.697	0.186786	283.446	0.186756	278.518	0.186784	230.401
0.186909	256.501	0.186893	277.666	0.186911	283.628	0.186905	279.056	0.186909	229.731
0.186987	256.015	0.186993	277.474	0.186987	283.321	0.187007	279.088	0.186987	228.653
0.187115	255.852	0.187115	277.936	0.187111	283.21	0.187103	279.006	0.187113	227.827
0.187226	256.076	0.187242	278.23	0.187228	283.677	0.187222	278.895	0.187232	227.438
0.187335	255.823	0.187315	277.762	0.187337	283.633	0.187337	279.158	0.187339	226.36
0.187433	255.338	0.187457	278.188	0.187433	283.314	0.187451	279.399	0.187437	225.143
0.187563	255.66	0.187563	278.469	0.187559	283.746	0.187535	278.795	0.187561	224.524
0.187688	255.637	0.187666	278.514	0.187688	283.926	0.187686	279.474	0.187686	223.58
0.18776	254.973	0.187775	278.346	0.187762	283.537	0.187783	279.294	0.18776	222.03
0.187901	255.002	0.187895	278.808	0.187899	283.617	0.187877	279.172	0.187897	221.098
0.188009	255.158	0.188015	279.074	0.188009	283.999	0.188005	279.229	0.188009	220.131
0.18811	254.83	0.188092	278.594	0.18811	283.822	0.188116	279.392	0.188112	218.816
0.188217	254.426	0.188243	279.223	0.18821	283.555	0.188227	279.609	0.188217	217.258
0.188343	254.726	0.188339	279.262	0.188335	283.96	0.188309	278.917	0.188341	216.3
0.188463	254.686	0.188439	279.277	0.188465	284.216	0.188461	279.683	0.188461	215.063
0.188538	253.947	0.188556	279.263	0.188536	283.678	0.188566	279.552	0.188538	213.221
0.188681	254.114	0.188673	279.639	0.188681	283.976	0.188654	279.297	0.188687	212.318
0.188783	254.007	0.188791	279.967	0.188783	284.115	0.188783	279.428	0.188785	210.98
0.188885	253.779	0.188865	279.351	0.188885	284.055	0.188895	279.519	0.188887	209.544
0.188998	253.387	0.18902	280.061	0.188996	283.849	0.189	279.649	0.188998	208.096
0.189117	253.525	0.189121	280.122	0.189114	284.174	0.189092	279.065	0.189119	207.107
0.189239	253.499	0.189215	280.066	0.189239	284.447	0.189233	279.775	0.189241	205.978
0.189313	252.627	0.189337	280.127	0.189311	283.845	0.189343	279.635	0.189313	204.086
0.189466	252.942	0.18945	280.42	0.189464	284.285	0.189428	279.273	0.189462	203.328
0.189562	252.589	0.189564	280.701	0.18956	284.312	0.18956	279.524	0.189564	202.014
0.189657	252.161	0.189647	280.166	0.189661	284.22	0.189679	279.612	0.189663	200.547
0.189777	251.832	0.189793	280.952	0.189779	284.123	0.189767	279.523	0.189779	199.082
0.189894	251.873	0.189902	280.91	0.189896	284.33	0.189874	279.113	0.189896	197.798
0.19001	251.821	0.189988	280.768	0.190006	284.554	0.190015	279.835	0.190012	196.35
0.190093	250.866	0.190115	280.966	0.190091	283.967	0.190117	279.55	0.190091	194.287
0.190241	251.264	0.190231	281.231	0.190241	284.551	0.190207	279.189	0.190239	193.433
0.190338	250.681	0.190332	281.392	0.190344	284.467	0.190342	279.57	0.190346	191.836
0.190434	250.264	0.190426	280.944	0.190436	284.334	0.190456	279.486	0.190436	190.2
0.190559	249.999	0.190575	281.82	0.190559	284.327	0.190541	279.283	0.190561
0.190675	249.737	0.190675	281.673	0.190675	284.485	0.190659	279.032	0.190675
0.190782	249.495	0.190766	281.498	0.19078	284.632	0.190788	279.541	0.190782
0.19087	248.406	0.1909	281.89	0.190872	284.108	0.190894	279.369	0.19087
0.191021	248.666	0.191011	281.983	0.191023	284.794	0.190987	278.912	0.191019
0.191119	247.729	0.191103	282.058	0.191119	284.531	0.191119	279.337	0.191123
0.191211	246.871	0.191209	281.764	0.191209	284.314	0.191238	279.243	0.191211
0.19134	246.339	0.191346	282.517	0.19134	284.471	0.191314	278.796	0.191342
0.191457	245.572	0.191455	282.496	0.191457	284.581	0.191441	278.66	0.191455
0.191551	244.681	0.191543	282.208	0.191555	284.7	0.191569	279.159	0.191553
0.191653	243.359	0.191678	282.691	0.191649	284.116	0.19167	278.871	0.191653
0.191792	243.11	0.191794	282.792	0.191794	284.816	0.191768	278.401	0.191792
0.191903	241.933	0.191877	282.655	0.191899	284.663	0.191895	278.693	0.191899
0.191989	240.649	0.191989	282.493	0.191987	284.378	0.192017	278.619	0.191987
0.19212	240.009	0.192128	283.311	0.192118	284.585	0.192091	278.039	0.192122
0.192238	239.047	0.19223	283.219	0.192236	284.668	0.192226	278.056	0.192238
0.192325	237.849	0.192323	282.934	0.192329	284.638	0.192341	278.215	0.192325
0.192439	236.548	0.192453	283.419	0.192433	284.186	0.192441	277.968	0.192429
0.192572	235.987	0.192574	283.51	0.192566	284.816	0.192545	277.438	0.192574
0.192676	234.322	0.192652	283.288	0.192678	284.757	0.19267	277.71	0.192678
0.192765	232.576	0.192777	283.309	0.192767	284.365	0.192793	277.565	0.192765
0.192897	231.41	0.192897	283.874	0.192895	284.654	0.192867	276.781	0.192899
0.19302	229.67	0.193003	283.864	0.193016	284.693	0.193014	276.863	0.193016
0.1931	227.575	0.193098	283.534	0.193098	284.521	0.19312	276.726	0.1931
0.193221	225.726	0.193229	284.112	0.193217	284.283	0.193217	276.108	0.193219
0.193347	224.462	0.193351	284.201	0.193347	284.901	0.193329	275.436	0.193345
0.193453	222.53	0.193425	283.879	0.193449	284.695	0.193445	275.303	0.193453
0.193546	220.507	0.193562	284.09	0.193544	284.296	0.193572	275.064	0.193542
0.193675	219.259	0.193679	284.609	0.193673	284.673	0.193643	273.942	0.193677
0.193797	217.718	0.193779	284.487	0.193795	284.683	0.193791	273.974	0.193793
0.193873	215.869	0.193881	284.25	0.193873	284.349	0.193895	273.477	0.193873
0.194004	214.511	0.194004	284.769	0.194004	284.33	0.19399	272.842	0.194
0.194121	213.344	0.194133	284.96	0.194123	284.704	0.194113	272.238	0.194123
0.194227	211.795	0.194203	284.502	0.194223	284.56	0.194223	271.923	0.194225
0.194325	210.064	0.194343	284.852	0.194323	284.201	0.194341	271.535	0.194321
0.194452	208.996	0.194452	285.139	0.194452	284.603	0.19442	270.286	0.19445
0.194575	207.607	0.194553	285.116	0.194577	284.658	0.194571	270.342	0.194575
0.194649	205.736	0.194665	284.993	0.194647	284.113	0.194677	269.675	0.194649
0.194787	204.698	0.194781	285.422	0.194781	284.178	0.194767	268.875	0.194783
0.1949	203.611	0.194904	285.619	0.194904	284.615	0.194892	268.363	0.194898
0.194999	202.177	0.194977	285.103	0.195001	284.403	0.195005	267.863	0.195001
0.195107	200.777	0.195125	285.631	0.195109	284.088	0.195117	267.531	0.195103
0.195227	199.794	0.195233	285.806	0.195227	284.356	0.195201	266.31	0.195229
0.19535	198.568	0.195328	285.717	0.19535	284.443	0.195348	266.422	0.19535
0.195427	196.7	0.195447	285.671	0.195425	283.889	0.195453	265.636	0.195425
0.195571	195.823	0.195557	285.937	0.195569	284.148	0.195543	264.811	0.195567
0.195677	194.416	0.195681	286.32	0.195679	284.322	0.195675	264.435	0.195675
0.195772	192.933	0.195758	285.715	0.195774	284.111	0.195786	263.911	0.195774
0.195891	191.555	0.195907	286.404	0.195889	283.846	0.195889	263.451	0.195887
0.196009	190.461	0.196009	286.368	0.196003	284.087	0.195983	262.302	0.196003
0.196123	189.226	0.196101	286.247	0.196125	284.198	0.196123	262.413	0.196131
0.1962	187.275	0.196228	286.345	0.196202	283.569	0.196232	261.577	0.196202
0.196351	186.407	0.196339	286.594	0.196353	283.975	0.196321	260.623	0.196351
0.196459	184.892	0.196453	286.884	0.196455	283.97	0.196453	260.297	0.196453
0.196549	183.043	0.196535	286.264	0.196547	283.711	0.196567	259.611	0.196549
0.196674	181.437	0.196684	287.058	0.19667	283.564	0.19666	258.892	0.196668
0.196787	179.776	0.196789	286.94	0.196781	283.69	0.196764	257.747	0.196785
0.196895	177.944	0.196879	286.779	0.196901	283.839	0.196895	257.673	0.196901
0.196981	175.39	0.197007	287.027	0.196977	283.124	0.197007	256.78	0.196979
0.19713	173.499	0.197122	287.164	0.197128	283.602	0.197098	255.725	0.197126
0.197223	170.642	0.197225	287.361	0.197233	283.496	0.197229	255.277	0.197233
0.197293	167.791	0.197315	286.816	0.197323	283.221	0.197347	254.392	0.197323
0.197341	164.919	0.197457	287.607	0.197453	283.187	0.197433	253.34	0.197449
0.197399	162.088	0.197564	287.466	0.197562	283.224	0.197548	252.166	0.197564
0.197449	159.212	0.197656	287.307	0.197673	283.299	0.197673	251.703	0.197673
0.197475	156.202	0.197785	287.655	0.197757	282.616	0.197783	250.464	0.197759
0.197491	153.203	0.197899	287.639	0.197903	283.161	0.197873	248.958	0.197903
0.197501	150.337	0.197996	287.787	0.198012	283.01	0.198006	248.185	0.198008
0.197513	147.155	0.198094	287.349	0.1981	282.633	0.198129	246.898	0.1981
0.197522	144.271	0.198235	288.18	0.198227	282.666	0.198209	245.204	0.198229
0.197532	141.388	0.198341	287.993	0.198343	282.654	0.198335	243.757	0.198341
0.197544	138.207	0.19843	287.721	0.198446	282.729	0.19845	242.634	0.198446
0.197554	135.252	0.198564	288.161	0.19854	282.066	0.198558	240.918	0.198538
0.197566	132.287	0.198683	288.257	0.198681	282.632	0.198655	238.996	0.198681
0.197582	129.213	0.198769	288.18	0.198785	282.346	0.198785	237.827	0.198785
0.197598	126.283	0.198882	287.933	0.198878	281.974	0.19891	236.21	0.198874
0.197618	123.357	0.19901	288.619	0.19901	282.119	0.198982	233.97	0.199008
0.197636	120.487	0.199117	288.424	0.199125	282.023	0.199121	232.486	0.199127
0.197654	117.599	0.199207	288.145	0.199215	281.909	0.199231	231.007	0.199217
0.197683	114.731	0.199344	288.686	0.199324	281.355	0.199332	229.039	0.199324
0.197747	111.878	0.199464	288.836	0.199454	281.859	0.199436	227.018	0.199454
0.197895	109.517	0.199543	288.536	0.199565	281.593	0.199565	225.687	0.199563
0.197998	107.102	0.199667	288.466	0.199655	281.139	0.199685	224.091	0.199651
0.198086	105.178	0.19979	289.096	0.199784	281.322	0.199759	221.869	0.199788
0.198215		0.199892	288.883	0.199908	281.25	0.1999	220.604	0.199906
0.198325		0.199987	288.602	0.199991	280.939	0.200005	219.021	0.199991
0.198434		0.200121	289.169	0.200105	280.515	0.200105	217.328	0.200105
0.19852		0.200244	289.326	0.20023	280.918	0.200219	215.598	0.200236
0.198669		0.20032	288.903	0.200338	280.664	0.200338	214.346	0.200338
0.198773		0.200449	288.999	0.200437	280.243	0.200459	212.951	0.200431
0.198859		0.200561	289.426	0.200557	280.366	0.200535	210.826	0.200563
0.198994		0.200668	289.384	0.20069	280.363	0.200686	209.789	0.200684
0.199105		0.200768	289.069	0.200764	279.917	0.200784	208.006	0.200766
0.199205		0.200893	289.574	0.200891	279.647	0.200879	206.076	0.200891
0.199303		0.201021	289.792	0.201007	279.946	0.200997	204.176	0.201007
0.199444		0.201091	289.27	0.201114	279.674	0.201116	202.41	0.201114
0.199551		0.201238	289.613	0.20121	279.156	0.201232	200.556	0.20121
0.199639		0.201341	289.818	0.201341	279.416	0.201313	197.94	0.201339
0.199772		0.201441	289.687	0.201465	279.383	0.201461	196.562	0.201467
0.199888		0.201547	289.471	0.201539	278.769	0.201561	194.336	0.201539
0.199981		0.20167	289.944	0.201676	278.66	0.201654	192.281	0.201678
0.200087		0.201797	290.216	0.201781	278.747	0.201781	190.511	0.201787
0.200219		0.201867	289.546	0.201887	278.47	0.201895	188.72	0.201887
0.200326		0.202018	290.125	0.201991	277.967	0.202005	186.998	0.201991
0.200419		0.202114	290.077	0.20212	278.253	0.202092	184.544	0.202116
0.200553		0.202215	290.062	0.202241	278.213	0.202241	183.358	0.202245
0.200668		0.202333	289.976	0.202313	277.429	0.202339	181.189	0.202313
0.200752		0.202447	290.274	0.202461	277.5	0.202431	179.14	0.202459
0.200871		0.202568	290.555	0.202564	277.452	0.202562	177.44	0.20256
0.200995		0.202645	289.873	0.202661	277.047	0.202677	175.505	0.202665
0.201103		0.202799	290.61	0.202775	276.597	0.202773	173.544	0.202775
0.201196		0.202893	290.441	0.202897	276.732	0.202873	171.27	0.202893
0.201327		0.202992	290.376	0.203016	276.644	0.203014	169.949	0.203014
0.201449		0.203117	290.442	0.203093	275.8	0.203123	167.814	0.203089
0.201527		0.203229	290.583	0.203239	275.923	0.203209	165.568	0.203243
0.201654		0.203337	290.811	0.203339	275.649	0.203341	163.888	0.203339
0.201769		0.203424	290.213	0.203436	275.264	0.203458	161.853	0.203438
0.201877		0.203573	291.016	0.203557	274.817	0.203547	159.524	0.203557
0.201977		0.203679	290.821	0.203673	274.782	0.203659	157.137	0.203671
0.2021		0.203767	290.619	0.203789	274.703	0.203791	155.308	0.203787
0.202229		0.203896	290.811	0.20387	273.715	0.203896	152.472	0.20387
0.202301		0.204011	290.936	0.204023	273.995	0.203979	149.635	0.204019
0.202439		0.204111	291.034	0.204117	273.455	0.204111	147.154	0.204121
0.202546		0.204207	290.557	0.204211	272.913	0.204227	144.318	0.204211
0.202651		0.204354	291.399	0.20434	272.563	0.204314	141.484	0.204338
0.202753		0.204453	291.058	0.204455	272.357	0.204406	138.643	0.204455
0.202881		0.204543	290.814	0.204561	272.108	0.204549	136.343	0.204559
0.203004		0.204675	291.185	0.204651	271.052	0.204641	133.501	0.204649
0.203077		0.20479	291.223	0.204794	271.239	0.204715	130.661	0.204796
0.203223		0.204885	291.271	0.204897	270.529	0.204832	127.82	0.204897
0.203321		0.204987	290.798	0.204989	269.866	0.204937	124.971	0.204989
0.203424		0.205125	291.593	0.205117	269.48	0.205039	122.127	0.205119
0.203539		0.205232	291.387	0.205234	269.017	0.205087	119.27	0.205236
0.203661		0.205321	291.07	0.205333	268.475	0.205167	116.411	0.205333
0.203777		0.205453	291.462	0.205429	267.315	0.205298	113.545	0.205427
0.203852		0.205569	291.507	0.205573	267.409	0.205371	110.687	0.205571
0.204007		0.205658	291.415	0.205676	266.406	0.205449	107.829	0.205678
0.204105		0.205771	291.11	0.205766	265.411	0.205519	104.981	0.205764
0.204197		0.205897	291.768	0.205893	264.811	0.205654	102.284	0.205897
0.20432		0.206011	291.698	0.206015	264.044	0.205773	99.5158	0.206011
0.204439		0.2061	291.281	0.206102	263.014	0.205853	96.7783	0.206106
0.204551		0.206229	291.725	0.206214	261.722	0.205971	94.6078	0.206212
0.204633		0.206351	291.777	0.206347	261.276	0.2061	92.8194	0.206345
0.204782		0.206427	291.465	0.206455	259.925	0.206202	90.6578	0.206455
0.204881		0.206554	291.44	0.206544	258.327			0.20654
0.204973		0.206679	292.051	0.206675	257.291			0.206673
0.205101		0.206781	291.844	0.206797	255.987			0.206793
0.205216		0.206877	291.487	0.206879	254.24			0.206875
0.205325		0.207006	291.997	0.207004	252.606			0.206994
0.205411		0.207129	292.047	0.207125	251.437			0.207125
0.205561		0.207205	291.602	0.207229	249.532			0.207227
0.20566		0.207343	291.829	0.207325	247.575			0.207321
0.20575		0.207456	292.115	0.207452	246.217			0.207454
0.205883		0.207556	291.995	0.207581	244.5			0.207573
0.205997		0.207659	291.7	0.207651	242.204			0.207651
0.206094		0.207785	292.165	0.207781	240.268			0.207779
0.206194		0.207908	292.292	0.207902	238.584			0.2079
0.206333		0.20798	291.656	0.208006	235.971			0.208002
0.206439		0.208119	291.981	0.208089	233.125			0.208103
0.206528		0.208237	292.339	0.208213	230.271			0.208233
0.20666		0.20833	292.109	0.208307	227.419			0.208352
0.206775		0.208444	291.921	0.208386	224.558			0.208424
0.206867		0.208561	292.22	0.208428	221.722			0.208561
0.206976		0.208681	292.407	0.208517	218.864			0.208681
0.207112		0.208757	291.753	0.208627	216.016			0.208778
0.207215		0.208904	292.303	0.208699	213.164			0.208882
0.207305		0.209013	292.352	0.20877	210.334			0.209005
0.207436		0.209103	292.159	0.208832	207.48			0.209129
0.207558		0.209226	292.071	0.208961	204.646			0.209203
0.207639		0.209338	292.31	0.209073	201.805			0.209346
0.207761		0.209455	292.525	0.209159	198.941			0.209457
0.207884		0.209535	291.852	0.209262	196.102			0.209549
0.207992		0.209688	292.553	0.209403	194.39			0.209661
0.208085		0.209788	292.432	0.209505	192.066			0.209784
0.208217		0.209879	292.193	0.209595	189.88			0.209903
0.208338		0.210007	292.247	0.20973	188.452			0.209979
0.208414		0.210115	292.373	0.209845	186.876			0.210128
0.208549		0.210228	292.613	0.209931	185.391			0.210232
0.208661		0.210313	291.906	0.210043	183.982			0.210327
0.208765		0.210461	292.638	0.210176	183.373			0.210449
0.208866		0.210565	292.463	0.210283	182.237			0.210559
0.208995		0.210654	292.205	0.210373	180.956			0.210678
0.209119		0.210789	292.414	0.210507	180.442			0.210755
0.209187		0.210895	292.427	0.210626	179.587			0.210905
0.209326		0.210999	292.553	0.210702	178.408			0.211009
0.209441		0.211092	291.919	0.210825	177.517			0.211102
0.209541		0.211237	292.71	0.210955	177.342			0.211231
0.209645		0.211345	292.532	0.211058	176.483			0.211339
0.209768		0.211431	292.187	0.211154	175.422			0.211449
0.209891		0.211562	292.469	0.211279	175.031			0.211534
0.209965		0.211681	292.487	0.211403	174.345			0.211683
0.210111		0.211773	292.497	0.21148	173.269			0.211789
0.210216		0.211877	292.012	0.211614	172.668			0.211875
0.210313		0.212014	292.732	0.211731	172.3			0.212004
0.210423		0.212119	292.475	0.211829	171.5			0.212121
0.210547		0.212209	292.147	0.21193	170.583			0.212223
0.210664		0.212343	292.562	0.21206	170.403			0.212319
0.210741		0.21246	292.512	0.212181	169.884			0.21246
0.210893		0.212547	292.361	0.212253	168.878			0.212563
0.210993		0.212663	292.076	0.212394	168.567			0.212653
0.211088		0.212787	292.638	0.212504	168.281			0.212787
0.211213		0.212896	292.504	0.212605	167.624			0.212904
0.211327		0.212989	292.101	0.212713	166.853			0.212995
0.211435		0.213119	292.54	0.212834	166.597			0.213101
0.21152		0.213243	292.567	0.212958	166.137			0.213231
0.211669		0.213322	292.232	0.213029	165.031			0.213342
0.211775		0.213445	292.091	0.213177	164.865			0.213433
0.211863		0.213561	292.533	0.213284	164.48			0.213563
0.211996		0.213671	292.432	0.21338	163.878			0.213683
0.212109		0.213772	292.098	0.213497	163.34			0.213768
0.212207		0.213891	292.389	0.213613	163.199			0.213885
0.212297		0.214021	292.548	0.21373	162.858			0.214009
0.21245		0.214093	292.052	0.213806	161.892			0.214117
0.212555		0.21423	292.144	0.213957	161.935			0.214214
0.212641		0.214339	292.43	0.214061	161.498			0.214337
0.212771		0.214443	292.306	0.214153	160.893			0.214463
0.212884		0.214545	291.946	0.214274	160.467			0.214541
0.212983		0.214674	292.404	0.214391	160.304			0.214668
0.213083		0.214797	292.494	0.214505	160.13			0.214785
0.213223		0.214873	291.892	0.214587	159.198			0.214891
0.213328		0.215015	292.199	0.214736	159.403			0.214985
0.213414		0.215114	292.227	0.214837	158.882			0.21512
0.213553		0.215216	292.142	0.214929	158.356			0.215243
0.213665		0.215331	291.861	0.215059				0.215317
0.213754		0.215455	292.286	0.215172				0.215453
0.213864		0.215572	292.385	0.215277				0.215558
0.213997		0.215644	291.652	0.215367				0.215666
0.214105		0.215797	292.175	0.215509				0.215773
0.214194		0.215895	292.112	0.215618				0.215897
0.214329		0.21599	291.898	0.215707				0.216018
0.214445		0.216112	291.786	0.215839				0.21609
0.214527		0.216231	292.079	0.215951				0.216239
0.214646		0.216345	292.161	0.216048				0.216341
0.214775		0.216426	291.476	0.216149				0.216438
0.214881		0.216573	292.054	0.216287				0.216552
0.214975		0.216673	291.836	0.216393				0.216673
0.215106		0.216765	291.675	0.216486				0.216793
0.215225		0.216894	291.651	0.216615				0.216872
0.215303		0.217008	291.78	0.216733				0.217019
0.215433		0.217119	291.959	0.216819				0.217119
0.21555		0.217203	291.204	0.216884				0.217213
0.215654		0.217356	291.999	0.217033				0.217334
0.215753		0.21745	291.582	0.217133				0.21745
0.215877		0.217543	291.335	0.217219				0.217569
0.21601		0.217675	291.476	0.21735				0.217647
0.21608		0.21779	291.534	0.217462				0.217798
0.216221		0.21789	291.571	0.217569				0.217894
0.216325		0.217985	290.918	0.217657				0.217987
0.216428		0.218125	291.666	0.217802				0.218117
0.216536		0.21823	291.283	0.217902				0.218232
0.216661		0.21832	290.994	0.217995				0.218338
0.216781		0.218451	291.22	0.218129				0.218427
0.216853		0.218567	291.193	0.218246				0.218571
0.216998		0.218661	291.089	0.218338				0.218674
0.217105		0.218766	290.545	0.218435				0.218766
0.217201		0.218905	291.332	0.218581				0.218897
0.217317		0.219009	290.875	0.218684				0.219007
0.217436		0.219099	290.519	0.21877				0.219109
0.217555		0.219228	290.746	0.218907				0.219206
0.217631		0.219349	290.726	0.219023				0.219351
0.217782		0.219433	290.399	0.219113				0.219453
0.217882		0.219551	290.126	0.219222				0.219543
0.217979		0.219676	290.622	0.219353				0.219672
0.218103		0.219787	290.336	0.219463				0.219791
0.218209		0.219877	289.812	0.219547				0.219883
0.218328		0.220007	290.105	0.219682				0.219995
0.218411		0.22013	290.079	0.219805				0.220124
0.218559		0.220209	289.553	0.219887				0.220233
0.218659		0.220339	289.47	0.220003				0.220321
0.21875		0.220453	289.752	0.22013				0.220451
0.218881		0.22056	289.375	0.220235				0.220572
0.218995		0.220659	288.883	0.220327				0.220657
0.219099		0.220783	289.176	0.220461				0.220777
0.219192		0.220913	289.144	0.220584				0.220899
0.219333		0.22098	288.367	0.220661				0.221004
0.219435		0.221117	288.361	0.220789				0.221101
0.219527		0.221233	288.597	0.220901				0.221231
0.219662		0.221335	288.263	0.221012				0.221355
0.219779		0.221438	287.76	0.221109				0.221428
0.219869		0.221559	287.936	0.221237				0.221555
0.219969		0.221685	287.885	0.221357				0.221679
0.220114		0.221759	287.118	0.221434				0.221781
0.220217		0.221904	287.251	0.221575				0.22188
0.220303		0.222011	287.177	0.221681				0.222005
[truncated: 1,602 more rows]
