# Supplementary material for: Nano-to-Submicron Hydroxyapatite Coatings for Magnesium-based Bioresorbable Implants – Deposition, Characterization, Degradation, Mechanical Properties, and Cytocompatibility
Source: Sci Rep. 2019 Jan 28;9:810. doi: 10.1038/s41598-018-37123-3 (PMC6349930; doi:10.1038/s41598-018-37123-3)
Supplement: Supplementary file 1 — Dataset for SREP-18-29489A [file 41598_2018_37123_MOESM1_ESM.zip › SupplementalDataFiles/Figure 20/Figure 20(b).xlsx]

## Sheet: Cell density_Indirect contact 
	1	2	3	cell density (cells/cm2)
	Cell count			Average	STDEV
nHA	87.875	100.7	97.2	11184.5	778.362
mHA	108.125	89.2	86	11088.6	1403.97
Mg	80.75	86.6	65.9	9128.8	1252.92
Cells	154.8	147.6	123.8	16680.4	1904.88

## Sheet: Cell density_direct contact
						cell density (cells/cm2)
	Cell count			Average	STDEV	Average	STDEV
nHA	42	58.75	50	50.25	8.3778	5899.96	983.656
mHA	47.75	35.25	48.25	43.75	7.36546	5136.79	864.795
Mg	88.4		84.8	86.6	2.54558	10167.9	298.883

## Sheet: Cell density combined
	Direct contact	Indirect contact
nHA_400	5899.96	11184.5	983.656	778.362
mHA_400	5136.79	11088.6	864.795	1403.97
Mg	10167.9	9128.8	298.883	1252.92
BMSCs		16680.4		1904.88
