# Supplementary material for: Nano-to-Submicron Hydroxyapatite Coatings for Magnesium-based Bioresorbable Implants – Deposition, Characterization, Degradation, Mechanical Properties, and Cytocompatibility
Source: Sci Rep. 2019 Jan 28;9:810. doi: 10.1038/s41598-018-37123-3 (PMC6349930; doi:10.1038/s41598-018-37123-3)
Supplement: Supplementary file 1 — Dataset for SREP-18-29489A [file 41598_2018_37123_MOESM1_ESM.zip › SupplementalDataFiles/Figure 20/Figure 20(c).xlsx]

## Sheet: pH
	1	2	3	Average	STDEV
nHA_400	8.4	8.34	8.32	8.35333	0.0416333
mHA_400	8.33	8.47	8.46	8.42	0.0781025
Mg	8.35	8.3	8.54	8.39667	0.126623
BMSCs	8.22	8.17		8.195	0.0353553
DMEM	8.27	8.13	8.16	8.18667	0.0737111
