# Supplementary material for: Nano-to-Submicron Hydroxyapatite Coatings for Magnesium-based Bioresorbable Implants – Deposition, Characterization, Degradation, Mechanical Properties, and Cytocompatibility
Source: Sci Rep. 2019 Jan 28;9:810. doi: 10.1038/s41598-018-37123-3 (PMC6349930; doi:10.1038/s41598-018-37123-3)
Supplement: Supplementary file 1 — Dataset for SREP-18-29489A [file 41598_2018_37123_MOESM1_ESM.zip › SupplementalDataFiles/Figure 20/Figure 20(d).xlsx]

## Sheet: ICP-Mg
Mg2+ (mg/L)						Dilution factor
nHA_400	1.738	1.404	1.529		mg/L	1	:	100
mHA_400	1.077	1.017	1.147
Mg	1.133	0.68	0.935
Cells	0.189	0.178	0.19
Media	0.175	0.182	0.187
Mg2+ (mM)					Average	STDEV
nHA_400	7.09388	5.73061	6.24082		6.3551	0.688781
mHA_400	4.39592	4.15102	4.68163		4.40952	0.265568
Mg	4.62449	2.77551	3.81633		3.73878	0.926926
BMSCs	0.771429	0.726531	0.77551		0.757823	0.0271768
DMEM	0.714286	0.742857	0.763265		0.740136	0.0246029
