# Supplementary material for: Nano-to-Submicron Hydroxyapatite Coatings for Magnesium-based Bioresorbable Implants – Deposition, Characterization, Degradation, Mechanical Properties, and Cytocompatibility
Source: Sci Rep. 2019 Jan 28;9:810. doi: 10.1038/s41598-018-37123-3 (PMC6349930; doi:10.1038/s41598-018-37123-3)
Supplement: Supplementary file 1 — Dataset for SREP-18-29489A [file 41598_2018_37123_MOESM1_ESM.zip › SupplementalDataFiles/Figure 20/Figure 20(e).xlsx]

## Sheet: ICP-Ca
Ca2+ (µg/L)	1	2	3			Dilution factor
nHA_400	480.9	530.8	522.5		µg/L	1	:	100
mHA_400	525.3	560.5	566.1
Mg	575.8	582.9	640.5
Cells	682.4	638.9	677
Media	639.1	648.8	675.5
Ca2+ (mM)	1	2	3		Average	STDEV
nHA_400	1.20225	1.327	1.30625		1.2785	0.0668445
mHA_400	1.31325	1.40125	1.41525		1.37658	0.0552932
Mg	1.4395	1.45725	1.60125		1.49933	0.0887075
BMSCs	1.706	1.59725	1.6925		1.66525	0.0592753
DMEM	1.59775	1.622	1.68875		1.63617	0.0471251
