# Supplementary material for: Nano-to-Submicron Hydroxyapatite Coatings for Magnesium-based Bioresorbable Implants – Deposition, Characterization, Degradation, Mechanical Properties, and Cytocompatibility
Source: Sci Rep. 2019 Jan 28;9:810. doi: 10.1038/s41598-018-37123-3 (PMC6349930; doi:10.1038/s41598-018-37123-3)
Supplement: Supplementary file 1 — Dataset for SREP-18-29489A [file 41598_2018_37123_MOESM1_ESM.zip › SupplementalDataFiles/Figure 3/Figure 3(d).xlsx]

## Sheet: Sheet1
	nHA_100	nHA_400	mHA_100	mHA_400	Mg
O	50.51	52.18	62.77	61.99	3.89
Mg	14.96	14.74	3.75	5.09	95.75
P	14.23	11.58	12.18	11.8
Ca	20.3	21.5	21.3	21.13
