# Supplementary material for: Nano-to-Submicron Hydroxyapatite Coatings for Magnesium-based Bioresorbable Implants – Deposition, Characterization, Degradation, Mechanical Properties, and Cytocompatibility
Source: Sci Rep. 2019 Jan 28;9:810. doi: 10.1038/s41598-018-37123-3 (PMC6349930; doi:10.1038/s41598-018-37123-3)
Supplement: Supplementary file 1 — Dataset for SREP-18-29489A [file 41598_2018_37123_MOESM1_ESM.zip › SupplementalDataFiles/Figure 4/Figure 4(a).xlsx]

## Sheet: Sheet1
	mHA_100		mHA_400			nHA_100	nHA_400
	long	short	long	short
<0.2	8	18	0	2	<100	0.11	0.06
.2<.3	19	23	5	10	100<150	0.25	0.14
.3<.4	18	13	9	14	150<200	0.04	0.17
.4<.5	11	6	6	4	200<250	0	0.03
.5<.6	3	0	11	8	>250	0	0
>.6	1	0	9	2
