# Supplementary material for: Nano-to-Submicron Hydroxyapatite Coatings for Magnesium-based Bioresorbable Implants – Deposition, Characterization, Degradation, Mechanical Properties, and Cytocompatibility
Source: Sci Rep. 2019 Jan 28;9:810. doi: 10.1038/s41598-018-37123-3 (PMC6349930; doi:10.1038/s41598-018-37123-3)
Supplement: Supplementary file 1 — Dataset for SREP-18-29489A [file 41598_2018_37123_MOESM1_ESM.zip › SupplementalDataFiles/Figure 4/Figure 4(b).xlsx]

## Sheet: Sheet1
	mHA_100		mHA_400
	long	short	long	short
<200	0.13	0.3	0	0.03
200<300	0.32	0.38	0.08	0.17
300<400	0.3	0.22	0.15	0.23
400<500	0.18	0.1	0.1	0.07
500<600	0.05	0	0.18	0.13
>600	0.02	0	0.15	0.03
