# Supplementary material for: Nano-to-Submicron Hydroxyapatite Coatings for Magnesium-based Bioresorbable Implants – Deposition, Characterization, Degradation, Mechanical Properties, and Cytocompatibility
Source: Sci Rep. 2019 Jan 28;9:810. doi: 10.1038/s41598-018-37123-3 (PMC6349930; doi:10.1038/s41598-018-37123-3)
Supplement: Supplementary file 1 — Dataset for SREP-18-29489A [file 41598_2018_37123_MOESM1_ESM.zip › SupplementalDataFiles/Figure 7/Figure 7(d).xlsx]

## Sheet: After immersion
	nHA_100	nHA_400	mHA_100	mHA_400	Mg
C	10.43	7.32	12.47	5.74	10.18
O	57.22	53.68	62.14	47.69	57.58
Mg	13.84	4.01	16.31	1.5	18.19
P	6.59	10.05	2.66	13.48	4.33
Ca	9.83	24.55	4.77	31.36	7.04
Na/K	2.09	0.39	1.65	0.23	2.68
