# Supplementary material for: Nano-to-Submicron Hydroxyapatite Coatings for Magnesium-based Bioresorbable Implants – Deposition, Characterization, Degradation, Mechanical Properties, and Cytocompatibility
Source: Sci Rep. 2019 Jan 28;9:810. doi: 10.1038/s41598-018-37123-3 (PMC6349930; doi:10.1038/s41598-018-37123-3)
Supplement: Supplementary file 1 — Dataset for SREP-18-29489A [file 41598_2018_37123_MOESM1_ESM.zip › SupplementalDataFiles/Figure 9/Figure 9(d).xlsx]

## Sheet: Sheet1
	nHA_100	nHA_400	mHA_100	mHA_400	Mg
C	23.62	22.22	18.16	15.22	11.29
O	65.45	69.96	72.47	74.03	72.45
Mg	10.82	7.74	9.37	10.76	16.25
P	0	0.05
Ca	0.11	0.04
	nHA_100	nHA_400	mHA_100	mHA_400	Mg
C	21.11	10.5	21.19	18.58
O	64.16	64.78	64.35	70.78
Mg	11.14	1.16	10.66	9.97
P	1.46	8.29	1.39	0.31
Ca	2.12	15.27	1.37	0.36
